# Supplementary material for: Epigenomic landscape of single vascular cells reflects developmental origin and disease risk loci
Source: Mol Syst Biol. 2025 Sep 10;21(11):1522–46. doi: 10.1038/s44320-025-00140-2 (PMC12583710; doi:10.1038/s44320-025-00140-2)
Supplement: Supplementary file 3 — Dataset EV1 [file 44320_2025_140_MOESM3_ESM.xlsx]

## Sheet: Sheet 1 - EV1_Threesite_ATAC.co
EV1_Threesite_ATAC.combined_SMC_Asc.Desc.peaks.markers
	p_val	avg_log2FC	pct.1	pct.2	p_val_adj
chr9-24773921-24774837	1.36496e-216	3.92653	0.365	0.032	2.33698e-211
chr15-57985530-57986444	2.61955e-199	3.8084	0.337	0.025	4.48501e-194
chr9-24896363-24897239	1.82383e-185	5.05207	0.29	0.009	3.12264e-180
chr14-63271168-63272072	6.66253e-179	3.98324	0.306	0.022	1.14071e-173
chr14-63244897-63245811	1.3395e-154	3.63184	0.287	0.03	2.2934e-149
chr14-63247392-63248299	6.34635e-139	5.3954	0.226	0.008	1.08658e-133
chr11-96298662-96299576	7.74464e-132	-3.29414	0.035	0.223	1.32598e-126
chr17-35590469-35591345	2.49232e-127	-1.33242	0.289	0.541	4.26717e-122
chr8-114679333-114680184	1.78371e-126	-2.80932	0.04	0.229	3.05395e-121
chrX-38575825-38576736	2.84099e-126	3.6534	0.229	0.017	4.86415e-121
chr14-63255510-63256418	1.5218e-115	3.18505	0.238	0.031	2.60551e-110
chr9-24919716-24920633	3.27446e-113	3.7882	0.208	0.016	5.60631e-108
chr14-33699636-33700566	1.36792e-111	-3.31718	0.021	0.174	2.34205e-106
chr11-96301520-96302359	1.25035e-107	-3.18305	0.023	0.176	2.14076e-102
chr2-26329303-26330089	1.10611e-105	2.20716	0.28	0.063	1.8938e-100
chr1-39735982-39736843	1.62732e-101	-1.97603	0.094	0.286	2.78618e-96
chr2-166459674-166460578	2.56204e-101	3.2407	0.207	0.024	4.38655e-96
chr11-96286379-96287301	4.66526e-101	-3.94475	0.013	0.144	7.98753e-96
chr11-19143139-19144068	2.32784e-100	1.90893	0.316	0.095	3.98557e-95
chr5-37804297-37805196	2.53669e-100	1.7885	0.324	0.098	4.34314e-95
chr14-31462649-31463485	2.68245e-100	3.80266	0.188	0.015	4.5927e-95
chr15-102998930-102999836	4.55793e-100	-2.05332	0.089	0.279	7.80378e-95
chr12-8331565-8332413	2.23391e-97	2.77285	0.218	0.033	3.82474e-92
chr7-71249069-71249788	1.4563e-96	-3.65615	0.012	0.139	2.49338e-91
chr7-97385969-97386785	3.77731e-94	2.55692	0.223	0.038	6.46725e-89
chr12-85350374-85351297	9.51049e-94	4.52122	0.163	0.007	1.62832e-88
chr2-118039142-118040022	3.18109e-93	1.34524	0.408	0.169	5.44645e-88
chr1-73129984-73130889	4.32209e-93	-1.79988	0.089	0.273	7.39997e-88
chr9-122420736-122421610	5.51022e-93	-1.64732	0.126	0.322	9.43421e-88
chr3-107887507-107888405	1.95028e-92	2.80836	0.203	0.028	3.33913e-87
chr14-31394301-31395127	3.56804e-92	3.57771	0.177	0.015	6.10895e-87
chr2-147364809-147365653	5.66741e-92	-2.65895	0.037	0.185	9.70335e-87
chr2-75158255-75159149	9.58144e-91	4.21981	0.162	0.009	1.64047e-85
chr18-12187216-12188111	1.91305e-90	2.47356	0.225	0.043	3.27538e-85
chr16-63995058-63995921	2.05672e-90	-3.26831	0.016	0.142	3.52137e-85
chr10-22819768-22820547	3.56487e-90	2.8484	0.198	0.027	6.10352e-85
chr13-47797687-47798565	1.744e-88	-1.49721	0.145	0.342	2.98595e-83
chr3-83755370-83756222	3.9986e-88	-2.98481	0.021	0.15	6.84613e-83
chr9-30719190-30720100	8.40956e-86	-4.68413	0.006	0.111	1.43983e-80
chr4-150266409-150267282	1.36171e-85	-2.22156	0.05	0.202	2.33143e-80
chr11-57689612-57690483	5.31206e-85	-2.89038	0.023	0.15	9.09494e-80
chr1-31072671-31073568	7.83005e-85	2.45301	0.213	0.041	1.34061e-79
chr12-111436181-111437077	2.96057e-84	-1.6566	0.113	0.291	5.06888e-79
chr8-17564558-17565476	8.63426e-84	-2.4021	0.038	0.179	1.4783e-78
chr3-137351878-137352828	2.13019e-83	2.01578	0.248	0.063	3.64716e-78
chr9-24899102-24900029	2.93345e-83	4.55335	0.146	0.007	5.02245e-78
chr12-52879069-52879955	1.76324e-82	4.77837	0.142	0.005	3.01889e-77
chr11-56762497-56763362	2.54425e-82	3.09229	0.171	0.019	4.35609e-77
chr1-93687929-93688850	2.95323e-82	1.10587	0.447	0.212	5.05632e-77
chr6-52212891-52213681	1.01339e-81	-2.73044	0.033	0.165	1.73506e-76
chr9-30613521-30614411	1.16901e-81	-1.36534	0.153	0.345	2.0015e-76
chr9-116847257-116848126	4.67577e-81	-0.995194	0.292	0.502	8.00553e-76
chr6-52208295-52209213	3.28308e-80	-2.90453	0.028	0.154	5.62106e-75
chr6-52217062-52217896	6.38187e-80	-2.90861	0.027	0.152	1.09266e-74
chr8-57320451-57321235	6.70651e-80	2.30046	0.206	0.04	1.14824e-74
chr19-10905000-10905896	8.5246e-80	3.14345	0.173	0.023	1.45952e-74
chr9-114667774-114668638	1.22305e-79	2.07623	0.261	0.078	2.09402e-74
chr1-158039669-158040527	1.45429e-79	2.51259	0.191	0.032	2.48993e-74
chr16-22499792-22500684	1.03202e-78	2.09437	0.235	0.06	1.76696e-73
chr6-136938378-136939274	3.11527e-78	2.85867	0.176	0.025	5.33375e-73
chr1-16227999-16228904	3.33061e-78	-2.74037	0.024	0.146	5.70244e-73
chr11-116518236-116519138	8.536e-78	1.58423	0.286	0.092	1.46147e-72
chr5-37879473-37880395	8.5982e-78	2.40924	0.2	0.04	1.47212e-72
chr11-117318529-117319428	1.33043e-76	2.59757	0.186	0.033	2.27788e-71
chr9-60948510-60949445	1.41252e-76	-1.93504	0.064	0.213	2.41842e-71
chr1-185617481-185618393	1.38309e-75	-1.95658	0.057	0.202	2.36802e-70
chr1-73118383-73119277	1.51633e-75	-2.01414	0.062	0.207	2.59615e-70
chr4-105695693-105696586	3.08186e-75	-2.44721	0.034	0.161	5.27655e-70
chr8-57333795-57334676	3.13602e-75	2.43647	0.195	0.039	5.36927e-70
chr2-167552645-167553548	1.17538e-74	1.35035	0.342	0.139	2.0124e-69
chr12-105526531-105527406	3.31354e-74	-1.26279	0.163	0.351	5.67322e-69
chr4-135297846-135298688	4.29259e-74	2.2962	0.225	0.061	7.34948e-69
chr9-120455770-120456683	6.29468e-74	4.51079	0.131	0.006	1.07773e-68
chr3-121704595-121705493	6.77906e-74	-2.3786	0.033	0.158	1.16066e-68
chr1-163670492-163671167	7.75045e-74	-2.98827	0.019	0.128	1.32698e-68
chr4-89478543-89479466	1.19474e-73	4.34942	0.134	0.008	2.04556e-68
chr4-89393190-89394080	1.49219e-73	2.06169	0.22	0.055	2.55483e-68
chr12-79648773-79649638	2.04658e-73	-2.19025	0.047	0.182	3.50401e-68
chr12-32104249-32105025	2.09601e-73	3.75701	0.143	0.012	3.58864e-68
chr4-94752255-94753161	4.291e-73	2.06549	0.216	0.054	7.34675e-68
chr17-31456569-31457424	4.70381e-73	2.44806	0.188	0.036	8.05353e-68
chr5-28036827-28037715	4.71556e-73	1.25174	0.37	0.163	8.07366e-68
chr7-44670517-44671441	8.34905e-73	3.48253	0.148	0.015	1.42947e-67
chr6-126440247-126441021	1.79297e-72	-3.82324	0.008	0.103	3.0698e-67
chr17-84611448-84612364	1.1966e-71	-1.40547	0.125	0.297	2.04874e-66
chr6-126502519-126503434	6.43319e-71	-1.1783	0.224	0.403	1.10145e-65
chr4-71838869-71839758	1.31134e-70	-1.98488	0.064	0.206	2.24518e-65
chr6-99845139-99845924	2.93985e-70	-3.18537	0.015	0.116	5.0334e-65
chr11-65128366-65129284	3.32243e-70	-1.20224	0.186	0.374	5.68843e-65
chr15-78369624-78370395	9.70066e-70	3.94191	0.131	0.009	1.66088e-64
chr12-71626742-71627477	1.38072e-69	2.69535	0.166	0.027	2.36397e-64
chr3-121703078-121703903	1.85332e-69	-1.94329	0.055	0.191	3.17312e-64
chr3-52974870-52975765	5.73707e-69	2.24403	0.199	0.047	9.82261e-64
chr11-96302904-96303742	5.85754e-69	-1.76317	0.091	0.243	1.00289e-63
chr2-75584691-75585603	6.32241e-69	1.53779	0.282	0.103	1.08248e-63
chr13-101438773-101439674	1.22587e-68	-2.66627	0.023	0.131	2.09885e-63
chr17-29457579-29458484	1.52886e-68	2.66723	0.166	0.028	2.6176e-63
chr13-38164560-38165448	1.55991e-68	2.51919	0.185	0.04	2.67077e-63
chr9-57420380-57421270	2.52929e-68	0.852164	0.528	0.306	4.33048e-63
chr7-112172394-112173285	2.62029e-68	3.53678	0.137	0.013	4.48628e-63
chr4-116986499-116987407	2.78366e-68	2.4456	0.179	0.036	4.76599e-63
chr6-52160609-52161502	2.83401e-68	-1.24215	0.181	0.361	4.8522e-63
chr18-5806195-5807118	3.71404e-68	1.52372	0.283	0.105	6.35893e-63
chr2-101432991-101433907	6.8354e-68	-2.11812	0.049	0.179	1.17031e-62
chr9-44567326-44568214	1.36205e-67	1.94109	0.225	0.066	2.33201e-62
chr19-20633996-20634896	1.78259e-67	2.34973	0.178	0.035	3.05203e-62
chr4-9440693-9441529	3.93606e-67	1.80053	0.23	0.068	6.73905e-62
chr1-120115555-120116426	4.37634e-67	1.82736	0.226	0.065	7.49287e-62
chr15-84697231-84698168	4.38467e-67	1.94169	0.213	0.057	7.50712e-62
chr14-63338317-63339211	5.38715e-67	2.50499	0.165	0.028	9.22351e-62
chr2-165074562-165075344	7.27154e-67	1.5435	0.267	0.094	1.24498e-61
chr6-84131303-84132194	7.58209e-67	4.30478	0.122	0.007	1.29815e-61
chr10-111102943-111103761	8.46599e-67	1.87339	0.222	0.063	1.44949e-61
chr15-5195832-5196665	1.35916e-66	3.49761	0.131	0.011	2.32706e-61
chr14-63447521-63448424	1.54229e-66	1.70935	0.242	0.078	2.64059e-61
chr1-74383119-74384011	2.97832e-66	-2.77547	0.02	0.122	5.09926e-61
chr17-83488246-83489166	3.34418e-66	-1.78758	0.065	0.203	5.72568e-61
chr18-74078407-74079327	4.47687e-66	-1.88873	0.056	0.189	7.66498e-61
chr10-121121242-121122131	4.84882e-66	4.9757	0.114	0.004	8.30181e-61
chr4-130861443-130862358	4.97164e-66	1.66553	0.25	0.084	8.5121e-61
chr6-91619843-91620680	5.29022e-66	1.28421	0.324	0.136	9.05755e-61
chr5-35620785-35621689	1.35378e-65	2.69709	0.157	0.026	2.31785e-60
chr10-20486561-20487443	1.58273e-65	1.22937	0.339	0.149	2.70984e-60
chr17-82636269-82637187	1.63035e-65	-2.46968	0.03	0.14	2.79137e-60
chr6-146357704-146358603	2.43107e-65	-1.78652	0.06	0.195	4.16231e-60
chr8-57328459-57329384	2.82757e-65	0.918156	0.464	0.252	4.84117e-60
chr2-102777977-102778873	3.53652e-65	-2.60055	0.023	0.128	6.05498e-60
chr7-115373831-115374678	3.75367e-65	3.77056	0.129	0.012	6.42676e-60
chr12-102202613-102203513	4.72481e-65	2.55913	0.166	0.032	8.08949e-60
chr4-57861698-57862590	5.16478e-65	-1.18934	0.197	0.371	8.84277e-60
chr4-105641411-105641986	6.4421e-65	-2.38701	0.032	0.144	1.10297e-59
chr1-128803222-128804075	7.59577e-65	1.94191	0.203	0.053	1.30049e-59
chr15-103005317-103006200	1.31965e-64	-3.35389	0.012	0.103	2.25941e-59
chr3-36530202-36530990	1.54191e-64	4.14263	0.119	0.007	2.63995e-59
chr1-16179681-16180580	1.9675e-64	-2.34281	0.032	0.144	3.36862e-59
chr4-119901328-119902211	2.84096e-64	2.04418	0.199	0.052	4.8641e-59
chr5-93250815-93251712	3.1495e-64	1.56768	0.249	0.084	5.39235e-59
chr1-163671287-163671986	6.56131e-64	-2.34109	0.03	0.141	1.12338e-58
chr4-71968499-71969393	9.00641e-64	-1.65786	0.082	0.224	1.54201e-58
chr16-4713637-4714450	1.1138e-63	5.0474	0.11	0.004	1.90697e-58
chr5-119670277-119671157	1.20338e-63	0.814489	0.539	0.327	2.06034e-58
chr7-47022197-47023044	1.28981e-63	1.09888	0.375	0.18	2.20832e-58
chr4-32296980-32297876	1.35201e-63	3.06028	0.139	0.017	2.31482e-58
chr2-32620985-32621886	1.66944e-63	2.82065	0.148	0.022	2.8583e-58
chr2-91695801-91696647	1.80898e-63	1.51061	0.259	0.092	3.09721e-58
chr18-11144639-11145558	2.53109e-63	2.76094	0.15	0.024	4.33355e-58
chr9-23300130-23301045	2.81611e-63	4.2092	0.116	0.006	4.82155e-58
chr9-41890361-41891168	4.27178e-63	0.987292	0.431	0.231	7.31385e-58
chr3-141464955-141465768	4.50788e-63	1.22668	0.331	0.147	7.71807e-58
chr15-102315094-102315985	5.92702e-63	1.38663	0.289	0.115	1.01478e-57
chr7-63964867-63965761	6.6049e-63	2.48064	0.165	0.032	1.13085e-57
chr11-121014608-121015506	1.24936e-62	0.84461	0.514	0.311	2.13907e-57
chr3-101136154-101137078	1.37574e-62	-1.99506	0.049	0.171	2.35545e-57
chr9-47529760-47530615	2.12943e-62	1.2125	0.332	0.147	3.64586e-57
chr11-116494418-116495303	3.57262e-62	1.95061	0.203	0.056	6.11679e-57
chr5-125213725-125214595	3.60404e-62	1.56486	0.237	0.077	6.17059e-57
chr16-91556415-91557172	4.22511e-62	-2.54786	0.027	0.131	7.23393e-57
chr11-120554765-120555607	1.14183e-61	2.08542	0.18	0.042	1.95496e-56
chr1-39230896-39231726	1.49913e-61	-2.2602	0.032	0.141	2.56671e-56
chr18-11392482-11393423	1.59319e-61	-1.62256	0.1	0.245	2.72774e-56
chr1-155233802-155234722	2.79601e-61	1.6852	0.234	0.079	4.78714e-56
chr11-79266921-79267828	5.41853e-61	2.31904	0.163	0.033	9.27722e-56
chr1-184265799-184266713	8.74454e-61	1.88347	0.208	0.062	1.49718e-55
chr1-169601793-169602728	1.5241e-60	-3.0533	0.017	0.108	2.60945e-55
chr2-33047087-33047978	1.5692e-60	2.86327	0.139	0.02	2.68668e-55
chr13-100913495-100914373	2.69114e-60	-2.19493	0.036	0.146	4.60758e-55
chr4-46276773-46277679	3.17148e-60	-1.45125	0.149	0.305	5.42999e-55
chr17-31790380-31791280	3.65814e-60	1.85539	0.219	0.071	6.26321e-55
chr13-98353886-98354760	5.5149e-60	-1.3002	0.149	0.306	9.44222e-55
chr12-70713717-70714657	7.00673e-60	-2.97768	0.019	0.112	1.19964e-54
chr17-81468666-81469581	7.43084e-60	1.47504	0.246	0.087	1.27226e-54
chr13-116309327-116310243	7.72801e-60	2.74112	0.144	0.024	1.32314e-54
chr19-56627588-56628488	9.38499e-60	-2.68206	0.02	0.115	1.60683e-54
chr11-96285271-96286022	9.43636e-60	-3.29437	0.013	0.1	1.61563e-54
chr8-57332011-57332770	1.08271e-59	3.0772	0.13	0.016	1.85374e-54
chr1-185587780-185588690	1.45419e-59	-1.97631	0.043	0.158	2.48977e-54
chr13-73446722-73447628	1.62578e-59	2.03653	0.191	0.052	2.78355e-54
chr14-25792672-25793572	2.00646e-59	-2.7988	0.017	0.109	3.43532e-54
chr4-130978736-130979644	2.17821e-59	2.49454	0.148	0.026	3.72937e-54
chr16-85704072-85704867	3.01451e-59	-2.15815	0.041	0.154	5.16123e-54
chr14-63264121-63265010	3.56507e-59	5.28368	0.101	0.003	6.10387e-54
chr4-47638594-47639524	8.03538e-59	2.51974	0.148	0.026	1.37576e-53
chr11-43182336-43183197	1.1289e-58	-0.950695	0.246	0.421	1.93283e-53
chr10-21838940-21839855	1.25618e-58	1.80393	0.202	0.059	2.15074e-53
chr5-41250355-41251281	1.31595e-58	-1.7599	0.067	0.194	2.25308e-53
chr6-94915505-94916415	1.60393e-58	3.07165	0.127	0.016	2.74614e-53
chr14-121660040-121660779	1.61335e-58	-1.92818	0.055	0.176	2.76226e-53
chr2-117710052-117710982	1.98891e-58	2.54546	0.154	0.031	3.40528e-53
chr2-102820484-102821245	2.31689e-58	-1.59703	0.085	0.22	3.96682e-53
chr19-9938602-9939498	3.65907e-58	2.52307	0.148	0.027	6.2648e-53
chr9-76788371-76789274	4.13695e-58	-1.77212	0.062	0.187	7.083e-53
chr7-97354833-97355736	6.11262e-58	1.42783	0.253	0.093	1.04656e-52
chr17-68152446-68153353	6.18736e-58	1.95482	0.185	0.049	1.05936e-52
chr15-84466535-84467409	6.4174e-58	1.73899	0.206	0.063	1.09874e-52
chr16-45923656-45924592	8.54409e-58	-1.54961	0.085	0.22	1.46286e-52
chr15-32198404-32199265	9.19109e-58	-2.16456	0.035	0.142	1.57363e-52
chr2-9879267-9880156	1.15944e-57	1.06359	0.369	0.187	1.98511e-52
chr7-112170047-112170925	1.24227e-57	2.65853	0.142	0.024	2.12693e-52
chr4-109224804-109225692	1.33389e-57	0.976664	0.399	0.21	2.28379e-52
chr7-66605589-66606516	1.41689e-57	4.32849	0.105	0.006	2.4259e-52
chr4-139534941-139535857	1.49462e-57	1.65437	0.231	0.081	2.55899e-52
chr10-60212430-60213313	1.51415e-57	1.64582	0.231	0.082	2.59242e-52
chr3-132326678-132327592	1.57927e-57	-2.69894	0.019	0.11	2.70392e-52
chr15-51730657-51731585	1.63141e-57	1.70168	0.212	0.067	2.79318e-52
chr14-33919050-33919987	1.93567e-57	-1.39873	0.11	0.255	3.31412e-52
chr16-30190270-30190994	2.04928e-57	-1.7623	0.069	0.194	3.50863e-52
chr11-72396733-72397539	2.38672e-57	1.69168	0.206	0.062	4.08638e-52
chr17-26650296-26651210	3.29948e-57	1.9516	0.203	0.064	5.64915e-52
chr15-41611957-41612853	3.44861e-57	1.59589	0.225	0.076	5.90447e-52
chr12-16866261-16867184	3.59318e-57	-2.2517	0.038	0.145	6.152e-52
chr9-106004620-106005498	3.81933e-57	-1.61327	0.077	0.207	6.53918e-52
chr2-138040300-138041162	5.4653e-57	-1.95112	0.045	0.159	9.35731e-52
chr18-69243412-69244325	6.18696e-57	1.72648	0.197	0.057	1.05929e-51
chr11-120703552-120704471	7.341e-57	1.88018	0.191	0.054	1.25687e-51
chr4-152226676-152227604	7.58953e-57	1.09244	0.349	0.169	1.29943e-51
chr6-147360698-147361619	8.87633e-57	-2.68399	0.019	0.109	1.51974e-51
chr10-63592991-63593881	1.14223e-56	-2.33537	0.026	0.124	1.95565e-51
chr14-22114638-22115516	1.31379e-56	-1.63144	0.068	0.195	2.24939e-51
chr17-50677839-50678724	1.54883e-56	1.2856	0.285	0.12	2.6518e-51
chr19-55187228-55188105	2.27336e-56	4.01673	0.106	0.007	3.89228e-51
chr9-24780627-24781522	2.48427e-56	3.65131	0.113	0.01	4.25339e-51
chr15-76461121-76462044	2.65964e-56	1.10794	0.35	0.171	4.55365e-51
chr1-152417354-152418247	3.40376e-56	2.82035	0.131	0.019	5.82768e-51
chr4-106261086-106262000	3.62284e-56	-1.75096	0.063	0.184	6.20277e-51
chr8-122091723-122092619	3.65727e-56	-2.88182	0.015	0.1	6.26172e-51
chr7-80621150-80622072	3.74359e-56	3.43544	0.116	0.012	6.40952e-51
chr15-78318655-78319544	4.2626e-56	2.44923	0.141	0.024	7.29812e-51
chr18-60963047-60963944	4.30553e-56	1.52106	0.248	0.095	7.37164e-51
chr7-110668076-110668944	4.47825e-56	1.73551	0.209	0.067	7.66734e-51
chr11-101756394-101757263	5.55335e-56	2.52018	0.142	0.026	9.50806e-51
chr9-60089348-60090212	6.28405e-56	-3.0801	0.016	0.101	1.07591e-50
chr17-47748534-47749439	8.59801e-56	2.46603	0.15	0.031	1.47209e-50
chr12-25188930-25189808	9.59475e-56	2.93194	0.126	0.017	1.64275e-50
chr18-30958556-30959448	1.30758e-55	-2.30164	0.027	0.125	2.23874e-50
chr15-78313538-78314413	1.81347e-55	2.60994	0.134	0.021	3.10489e-50
chr6-99063705-99064630	3.75774e-55	-1.45689	0.128	0.272	6.43374e-50
chr13-103539481-103540374	3.86924e-55	-1.42622	0.116	0.257	6.62463e-50
chr12-79662923-79663809	4.1904e-55	-2.00745	0.048	0.159	7.17451e-50
chr1-167162905-167163690	5.79505e-55	1.8797	0.192	0.057	9.92188e-50
chr11-67585984-67586901	6.36501e-55	1.02307	0.356	0.177	1.08977e-49
chr7-19952506-19953248	6.43535e-55	-1.64449	0.078	0.206	1.10182e-49
chr11-50441430-50442342	6.55534e-55	1.22788	0.277	0.112	1.12236e-49
chr1-89688650-89689520	7.94538e-55	-2.76175	0.018	0.105	1.36035e-49
chr3-109286345-109287258	8.20796e-55	1.33395	0.259	0.102	1.40531e-49
chr13-9011380-9012252	8.25784e-55	0.559669	0.806	0.665	1.41385e-49
chr12-116185480-116186360	1.06531e-54	-2.17431	0.031	0.131	1.82396e-49
chr14-63347787-63348644	1.12836e-54	2.63269	0.133	0.022	1.9319e-49
chr8-123717192-123718123	1.44516e-54	1.12208	0.331	0.158	2.47431e-49
chr8-92834609-92835504	1.51554e-54	1.20907	0.293	0.128	2.5948e-49
chr2-118110172-118110882	1.62329e-54	1.2566	0.292	0.129	2.77928e-49
chr9-23315631-23316511	1.74342e-54	2.64855	0.132	0.021	2.98496e-49
chr15-51709927-51710806	2.11504e-54	3.35964	0.113	0.012	3.62123e-49
chr18-39390649-39391573	2.55962e-54	1.61025	0.223	0.079	4.38241e-49
chr3-41368110-41369027	2.96655e-54	1.36119	0.249	0.095	5.07913e-49
chr8-122511458-122512132	3.94882e-54	1.40749	0.248	0.097	6.76089e-49
chr4-117276682-117277416	4.03255e-54	-1.98846	0.038	0.143	6.90425e-49
chr15-56685250-56686170	4.40503e-54	1.32193	0.265	0.108	7.54199e-49
chr2-168003164-168004077	4.40999e-54	2.68292	0.132	0.022	7.55048e-49
chr15-78311979-78312911	5.52282e-54	2.94858	0.121	0.016	9.45579e-49
chr12-54459956-54460758	7.14333e-54	1.95677	0.179	0.05	1.22303e-48
chr2-132598864-132599758	9.77032e-54	2.29897	0.147	0.03	1.67281e-48
chr7-116034282-116034834	1.03726e-53	1.53685	0.216	0.074	1.77592e-48
chr15-66739378-66740288	1.04535e-53	-1.74009	0.057	0.173	1.78978e-48
chr2-167263185-167264096	1.13427e-53	0.95878	0.37	0.187	1.94201e-48
chr5-130622949-130623868	1.145e-53	1.02805	0.342	0.166	1.9604e-48
chr7-129810005-129810867	1.15774e-53	2.00977	0.177	0.049	1.98221e-48
chr13-100950784-100951601	1.33146e-53	-1.7327	0.066	0.185	2.27964e-48
chr1-152051565-152052442	1.47308e-53	-1.67927	0.069	0.191	2.5221e-48
chr6-86547690-86548512	1.47582e-53	2.64723	0.128	0.02	2.5268e-48
chr8-80444327-80445242	1.53845e-53	-2.13715	0.033	0.133	2.63403e-48
chr8-57340582-57341471	1.77758e-53	3.55288	0.106	0.009	3.04346e-48
chr15-76146217-76147131	1.97425e-53	2.72416	0.13	0.021	3.38018e-48
chr11-103006638-103007537	2.14752e-53	1.61838	0.201	0.063	3.67684e-48
chr8-23287683-23288580	2.15163e-53	1.43184	0.223	0.077	3.68387e-48
chr14-121591317-121592206	2.50273e-53	2.97948	0.118	0.015	4.28499e-48
chr14-62226378-62227291	2.78746e-53	2.77338	0.125	0.019	4.7725e-48
chr2-64394342-64395269	3.70334e-53	-2.0719	0.037	0.139	6.34059e-48
chr1-192736116-192736787	3.86866e-53	0.861885	0.427	0.241	6.62365e-48
chr2-115483194-115484103	4.67266e-53	3.71369	0.102	0.007	8.00019e-48
chr8-120382218-120383139	5.35416e-53	0.920802	0.416	0.236	9.16701e-48
chr8-54442156-54443003	5.77438e-53	-2.53574	0.022	0.11	9.88649e-48
chr16-30788123-30788884	6.16507e-53	2.29864	0.151	0.034	1.05554e-47
chr7-80356781-80357636	6.50559e-53	3.92181	0.102	0.008	1.11384e-47
chr13-101305562-101306335	8.06395e-53	-1.5935	0.067	0.187	1.38065e-47
chr6-50720396-50721195	8.60882e-53	-1.36175	0.107	0.243	1.47394e-47
chr11-96766350-96767218	1.12203e-52	1.93186	0.169	0.044	1.92105e-47
chr5-150979445-150980330	1.14229e-52	-1.04501	0.189	0.344	1.95575e-47
chr9-61455545-61456469	1.29496e-52	2.81398	0.12	0.017	2.21714e-47
chr1-166996545-166997451	1.57192e-52	2.21077	0.152	0.035	2.69133e-47
chr13-47244547-47245448	2.0405e-52	2.40759	0.139	0.027	3.49361e-47
chr1-91747464-91748302	2.09226e-52	-2.67361	0.019	0.104	3.58222e-47
chr8-117197873-117198787	2.88369e-52	1.32653	0.253	0.102	4.93726e-47
chr8-10011986-10012918	2.88856e-52	-2.58142	0.019	0.103	4.94559e-47
chr9-120303380-120304305	2.95766e-52	1.51349	0.205	0.068	5.0639e-47
chr19-28579912-28580834	3.03452e-52	-1.38604	0.115	0.253	5.19549e-47
chr3-116191290-116191895	3.09231e-52	2.32644	0.139	0.027	5.29443e-47
chr3-121645185-121645921	6.27221e-52	-2.53465	0.024	0.112	1.07388e-46
chr5-43455800-43456668	6.51407e-52	3.3827	0.105	0.01	1.11529e-46
chr7-89257365-89258292	7.75896e-52	-1.85795	0.053	0.162	1.32843e-46
chr18-62775536-62776434	8.73385e-52	3.0577	0.117	0.016	1.49535e-46
chr2-122164019-122164870	8.82034e-52	1.89549	0.166	0.044	1.51016e-46
chr4-8954185-8955112	9.60135e-52	1.2749	0.273	0.118	1.64388e-46
chr3-22437775-22438636	1.17317e-51	-1.49224	0.104	0.235	2.00861e-46
chr5-139099348-139100194	1.19255e-51	2.1941	0.147	0.032	2.04181e-46
chr8-123715654-123716436	1.73588e-51	3.31758	0.107	0.011	2.97205e-46
chr4-114834802-114835718	1.7784e-51	-1.27106	0.135	0.276	3.04486e-46
chr8-68975508-68976412	1.79597e-51	1.60273	0.195	0.062	3.07493e-46
chr7-71223671-71224425	1.86181e-51	-1.86726	0.055	0.165	3.18766e-46
chr10-21628249-21629161	2.51711e-51	1.67468	0.21	0.074	4.30962e-46
chr14-101493982-101494902	3.81503e-51	2.26143	0.145	0.032	6.53184e-46
chr11-32601637-32602553	3.99483e-51	-2.28657	0.028	0.119	6.83967e-46
chr11-96321461-96322355	5.86986e-51	-2.09074	0.033	0.13	1.005e-45
chr7-71247668-71248525	5.94371e-51	-1.9512	0.04	0.142	1.01764e-45
chr5-32034126-32034796	6.05755e-51	-2.32096	0.028	0.119	1.03713e-45
chr3-37916863-37917871	7.29517e-51	-1.94074	0.047	0.152	1.24903e-45
chr5-125235601-125236509	7.46498e-51	1.86289	0.174	0.05	1.2781e-45
chr16-56514236-56515157	7.59076e-51	-1.28767	0.128	0.265	1.29964e-45
chr17-4173762-4174672	9.61217e-51	-1.59051	0.099	0.226	1.64573e-45
chr1-128659638-128660515	9.66826e-51	2.69061	0.121	0.019	1.65533e-45
chr6-146313866-146314668	1.03676e-50	-1.57778	0.07	0.189	1.77506e-45
chr2-142437597-142438555	1.06898e-50	2.59998	0.13	0.024	1.83023e-45
chr19-23351529-23352452	1.54701e-50	2.97207	0.112	0.014	2.64868e-45
chr5-125203648-125204302	1.6042e-50	2.34739	0.132	0.025	2.74661e-45
chr4-101319469-101320365	1.70613e-50	-1.71011	0.061	0.174	2.92111e-45
chr9-105765893-105766749	2.08739e-50	-2.12248	0.038	0.136	3.57388e-45
chr2-166667609-166668464	2.10782e-50	1.77107	0.192	0.063	3.60887e-45
chr2-75400156-75401077	2.52341e-50	2.52099	0.128	0.023	4.3204e-45
chr16-55733551-55734400	2.84751e-50	1.43758	0.219	0.079	4.87531e-45
chr3-137302582-137303494	3.48463e-50	2.6782	0.12	0.019	5.96613e-45
chr1-133934181-133935092	4.39175e-50	1.67602	0.207	0.074	7.51924e-45
chr3-107433392-107434294	5.84109e-50	2.44622	0.133	0.026	1.00007e-44
chr17-47762582-47763428	5.98154e-50	1.36559	0.245	0.1	1.02412e-44
chr5-46203823-46204660	6.90778e-50	-2.04134	0.036	0.132	1.1827e-44
chr9-32314023-32314931	6.96668e-50	3.24158	0.105	0.011	1.19279e-44
chr5-34533525-34534208	7.58792e-50	1.93115	0.163	0.044	1.29915e-44
chr13-53217321-53218129	8.09232e-50	-1.18123	0.129	0.269	1.38551e-44
chr1-184344541-184345535	9.51169e-50	-1.39416	0.112	0.244	1.62852e-44
chr4-88503561-88504465	1.11178e-49	-1.96247	0.043	0.145	1.90351e-44
chr8-72268102-72269020	1.12774e-49	2.50722	0.13	0.025	1.93084e-44
chr2-131372186-131372955	1.14658e-49	-2.38251	0.023	0.109	1.96309e-44
chr9-45368149-45369034	1.90292e-49	1.66626	0.181	0.054	3.25804e-44
chr2-102956385-102957267	2.2501e-49	-1.13651	0.177	0.324	3.85247e-44
chr9-103230072-103230987	2.28107e-49	1.50709	0.215	0.079	3.90549e-44
chr2-27232159-27233080	2.39406e-49	1.17031	0.269	0.116	4.09894e-44
chr12-113132302-113133214	2.39884e-49	1.10898	0.309	0.15	4.10712e-44
chr6-52183502-52184410	2.96555e-49	-1.24029	0.137	0.277	5.07741e-44
chr2-129330380-129331303	2.98562e-49	3.44522	0.101	0.01	5.11176e-44
chr4-72379177-72380040	3.24515e-49	-1.84615	0.057	0.165	5.55612e-44
chr2-75208811-75209691	3.36638e-49	0.855549	0.4	0.223	5.76367e-44
chr13-38162419-38163334	3.52574e-49	2.54908	0.132	0.027	6.03653e-44
chr12-79529838-79530695	3.89435e-49	-1.76101	0.06	0.17	6.66763e-44
chr1-151250510-151251429	4.40107e-49	1.71325	0.173	0.05	7.53521e-44
chr5-67668300-67669074	4.55319e-49	-1.8415	0.048	0.152	7.79565e-44
chr7-25711547-25712436	5.87598e-49	0.802228	0.427	0.245	1.00604e-43
chr11-121685286-121686202	5.90197e-49	-1.15916	0.141	0.282	1.01049e-43
chr4-123248864-123249778	5.9608e-49	1.37472	0.247	0.104	1.02057e-43
chr7-82530302-82531207	6.18919e-49	-2.63148	0.02	0.101	1.05967e-43
chr4-89310556-89311419	6.73103e-49	0.853721	0.399	0.222	1.15244e-43
chr11-68871526-68872434	7.51681e-49	1.99724	0.15	0.036	1.28698e-43
chr3-27474021-27474943	9.13784e-49	1.23431	0.263	0.114	1.56452e-43
chr17-5115748-5116607	1.00712e-48	1.8133	0.168	0.048	1.72432e-43
chr1-73061312-73062247	1.03662e-48	-1.41776	0.094	0.218	1.77483e-43
chr15-103034315-103035225	1.04165e-48	-2.73191	0.02	0.101	1.78344e-43
chr11-98059371-98060251	1.07849e-48	2.24465	0.14	0.031	1.84652e-43
chr15-83997774-83998516	1.1636e-48	2.66337	0.116	0.017	1.99223e-43
chr6-91533405-91534325	1.16751e-48	-1.41334	0.101	0.228	1.99893e-43
chr7-25624551-25625341	1.41275e-48	2.22211	0.133	0.027	2.41881e-43
chr19-23353654-23354527	1.47682e-48	1.7097	0.18	0.056	2.52851e-43
chr4-140549735-140550571	2.0775e-48	3.04544	0.108	0.014	3.55696e-43
chr1-38450432-38451338	2.1767e-48	2.10274	0.15	0.038	3.72679e-43
chr11-82109330-82110227	2.33696e-48	-2.15145	0.031	0.122	4.00118e-43
chr4-81788238-81789155	2.51255e-48	-1.38486	0.107	0.234	4.30182e-43
chr9-61102549-61103320	2.7903e-48	-1.9925	0.034	0.128	4.77736e-43
chr18-33907726-33908568	3.62444e-48	2.2356	0.136	0.029	6.20551e-43
chr17-79136319-79136892	4.02538e-48	1.28799	0.245	0.101	6.89197e-43
chr5-34534860-34535701	4.16777e-48	1.05189	0.324	0.162	7.13577e-43
chr4-130074828-130075746	4.63367e-48	2.28602	0.141	0.033	7.93344e-43
chr5-77580917-77581810	4.84073e-48	1.97966	0.148	0.036	8.28796e-43
chr17-81429058-81429871	4.87712e-48	3.02323	0.111	0.016	8.35027e-43
chr13-32493287-32494156	6.73982e-48	-1.3011	0.14	0.273	1.15395e-42
chr10-66970376-66971248	7.10004e-48	-2.12425	0.033	0.125	1.21562e-42
chr2-167252015-167252934	9.31774e-48	1.56019	0.206	0.075	1.59532e-42
chr5-67572395-67573268	1.21793e-47	-2.03266	0.032	0.123	2.08525e-42
chr2-146533175-146534058	1.23288e-47	1.16146	0.245	0.1	2.11085e-42
chr5-134437103-134438020	1.24646e-47	1.57707	0.206	0.076	2.1341e-42
chr8-11843877-11844745	1.33556e-47	1.79214	0.17	0.051	2.28665e-42
chr8-79349982-79350857	1.35838e-47	1.64304	0.186	0.062	2.32573e-42
chr4-137286951-137287828	1.41279e-47	1.80206	0.191	0.066	2.41888e-42
chr1-133367755-133368601	1.44608e-47	1.72563	0.175	0.054	2.47587e-42
chr15-76455833-76456741	1.70433e-47	1.74844	0.185	0.062	2.91804e-42
chr14-27341205-27342118	1.73913e-47	1.87032	0.159	0.044	2.97762e-42
chr2-85001217-85002148	2.14812e-47	-2.39413	0.027	0.113	3.67787e-42
chr18-56818488-56819357	2.39429e-47	-2.18456	0.031	0.12	4.09933e-42
chr17-79742422-79743324	2.63773e-47	-1.49986	0.076	0.191	4.51614e-42
chr6-52204108-52204925	3.30681e-47	-0.949826	0.262	0.413	5.66169e-42
chr13-40722562-40723475	3.76195e-47	0.964455	0.356	0.191	6.44095e-42
chr16-91557392-91558238	3.84854e-47	-0.957815	0.207	0.355	6.58921e-42
chr11-88524494-88525285	3.94619e-47	0.875263	0.372	0.203	6.75639e-42
chr6-134602303-134602930	3.9634e-47	-1.31941	0.103	0.228	6.78586e-42
chr6-52172280-52173191	4.47716e-47	-0.998889	0.223	0.374	7.66549e-42
chr9-41447223-41448073	5.14222e-47	1.44345	0.211	0.079	8.80415e-42
chr2-132989895-132990727	5.51393e-47	1.69567	0.177	0.056	9.44057e-42
chr12-70654284-70655148	6.20846e-47	1.37997	0.219	0.084	1.06297e-41
chr18-22343553-22344439	6.21576e-47	1.58856	0.188	0.063	1.06422e-41
chr9-23041799-23042676	6.48127e-47	-1.1776	0.156	0.293	1.10968e-41
chr4-134355673-134356549	7.93572e-47	2.28163	0.135	0.03	1.3587e-41
chr1-120245395-120246313	8.31556e-47	2.01098	0.152	0.041	1.42373e-41
chr9-35335570-35336452	8.7075e-47	1.62721	0.197	0.071	1.49084e-41
chr1-45021093-45021851	9.85351e-47	-1.31306	0.113	0.239	1.68705e-41
chr12-79856249-79857112	1.05854e-46	2.6501	0.115	0.019	1.81235e-41
chr14-71531974-71532881	1.19097e-46	1.88637	0.152	0.04	2.03909e-41
chr3-101141597-101142492	1.20486e-46	1.62964	0.173	0.052	2.06287e-41
chr6-72254400-72255232	1.37401e-46	2.22458	0.135	0.03	2.35249e-41
chr9-96783060-96783929	1.8374e-46	1.90777	0.156	0.043	3.14587e-41
chr4-126314227-126315094	1.85068e-46	-2.31355	0.023	0.104	3.1686e-41
chr4-139587341-139588249	2.0662e-46	2.40946	0.13	0.028	3.53761e-41
chr4-89427644-89428542	2.0751e-46	1.91311	0.172	0.055	3.55285e-41
chr15-5347503-5348391	2.28699e-46	2.13616	0.137	0.032	3.91562e-41
chr11-116523454-116524322	2.30987e-46	0.951899	0.349	0.187	3.9548e-41
chr5-124452826-124453748	2.37056e-46	2.02345	0.157	0.044	4.0587e-41
chr2-26514928-26515558	2.82029e-46	2.45989	0.12	0.022	4.8287e-41
chr11-53682817-53683725	2.89151e-46	1.37109	0.207	0.076	4.95064e-41
chr10-95317759-95318681	2.92133e-46	1.34873	0.232	0.096	5.00169e-41
chr2-179630464-179631350	3.27392e-46	-1.86297	0.042	0.138	5.60538e-41
chr4-151719003-151719882	3.5872e-46	-1.96902	0.04	0.133	6.14176e-41
chr9-116489166-116490157	3.72305e-46	-2.06701	0.034	0.124	6.37435e-41
chr7-117912235-117913087	4.11793e-46	2.86743	0.103	0.013	7.05042e-41
chr8-122111791-122112148	4.12481e-46	-1.13228	0.145	0.281	7.06222e-41
chr1-67217135-67218022	4.53751e-46	2.50202	0.12	0.023	7.7688e-41
chr15-67488831-67489762	4.82287e-46	-1.58317	0.064	0.172	8.25738e-41
chr10-80048097-80048975	5.77223e-46	3.10867	0.101	0.013	9.8828e-41
chr1-153126343-153127012	6.27813e-46	1.22631	0.247	0.106	1.0749e-40
chr2-102551866-102552794	8.60131e-46	-1.20976	0.147	0.278	1.47266e-40
chr8-57468377-57469285	8.75338e-46	1.43693	0.202	0.074	1.49869e-40
chr2-180580672-180581441	1.05281e-45	1.72879	0.167	0.051	1.80255e-40
chr2-4361689-4362580	1.05882e-45	-1.97064	0.041	0.135	1.81284e-40
chr15-101941736-101942654	1.19009e-45	1.09498	0.299	0.147	2.03758e-40
chr12-85956046-85956948	1.30291e-45	2.19874	0.126	0.025	2.23076e-40
chr18-58872382-58873302	1.30466e-45	1.92257	0.15	0.04	2.23375e-40
chr13-59856176-59857022	1.32828e-45	-1.39812	0.117	0.24	2.27418e-40
chr5-35624439-35625355	1.65286e-45	0.970104	0.317	0.16	2.82991e-40
chr3-83739983-83740901	1.80344e-45	-1.17075	0.145	0.278	3.08773e-40
chr14-72869096-72870018	1.96913e-45	1.49301	0.201	0.074	3.37141e-40
chr4-123246819-123247712	2.21875e-45	1.21772	0.254	0.112	3.79879e-40
chr3-88120009-88120901	2.79503e-45	2.969	0.103	0.014	4.78546e-40
chr1-4705906-4706820	2.9192e-45	3.03768	0.101	0.013	4.99805e-40
chr16-31526456-31527385	3.21178e-45	-1.74043	0.049	0.147	5.49899e-40
chr5-37875048-37875870	3.22576e-45	2.12584	0.136	0.032	5.52292e-40
chr5-124006674-124007595	3.62411e-45	1.48958	0.228	0.097	6.20496e-40
chr19-17615395-17616313	3.66594e-45	-2.37227	0.023	0.103	6.27656e-40
chr4-96725389-96726317	5.1138e-45	-1.4905	0.078	0.191	8.75548e-40
chr10-77229572-77230431	5.68775e-45	3.15883	0.1	0.013	9.73816e-40
chr2-52804220-52805084	5.72356e-45	-0.827292	0.298	0.444	9.79948e-40
chr4-57670600-57671493	6.18443e-45	2.06967	0.144	0.038	1.05886e-39
chr19-53058086-53058929	6.5681e-45	-1.16071	0.135	0.267	1.12454e-39
chr12-77019777-77020659	6.92927e-45	1.51632	0.2	0.074	1.18638e-39
chr18-53538176-53538758	7.29927e-45	-1.44784	0.098	0.218	1.24973e-39
chr11-88425370-88426205	8.22207e-45	1.45766	0.195	0.07	1.40773e-39
chr1-163208777-163209677	8.64215e-45	-1.41568	0.093	0.21	1.47965e-39
chr18-62285114-62286023	1.13922e-44	2.40236	0.119	0.023	1.9505e-39
chr5-67010844-67011735	1.18502e-44	1.4202	0.237	0.104	2.0289e-39
chr1-131854923-131855688	1.6355e-44	2.99291	0.102	0.014	2.80019e-39
chr2-121582569-121583356	1.70118e-44	2.44893	0.113	0.02	2.91264e-39
chr2-32714841-32715756	1.86063e-44	1.31263	0.218	0.087	3.18564e-39
chr14-71519568-71520451	2.16788e-44	2.69338	0.105	0.016	3.71169e-39
chr3-148501571-148502483	2.59692e-44	-1.57359	0.082	0.194	4.44626e-39
chr8-87915542-87916368	2.93406e-44	1.47734	0.19	0.067	5.0235e-39
chr1-185112144-185112868	3.44267e-44	-2.19054	0.038	0.128	5.8943e-39
chr2-73037186-73038076	3.94326e-44	1.63954	0.185	0.065	6.75137e-39
chr13-113373682-113374564	3.9889e-44	-1.38511	0.085	0.199	6.82951e-39
chr10-67038726-67039618	4.41348e-44	2.01683	0.135	0.033	7.55644e-39
chr3-101709243-101710177	4.42729e-44	2.18947	0.129	0.03	7.5801e-39
chr11-108150142-108151062	4.54183e-44	1.61139	0.175	0.058	7.7762e-39
chr3-84319281-84319928	4.609e-44	1.74567	0.161	0.049	7.89121e-39
chr2-166357593-166358501	5.28941e-44	1.24069	0.225	0.091	9.05616e-39
chr4-106016929-106017795	5.29119e-44	-1.64334	0.059	0.161	9.0592e-39
chr6-51178122-51179022	6.43684e-44	1.57533	0.186	0.066	1.10207e-38
chr7-93079475-93080317	6.77352e-44	1.18855	0.244	0.106	1.15971e-38
chr7-116030487-116031223	7.00784e-44	2.88639	0.103	0.015	1.19983e-38
chr17-83542165-83543071	7.23994e-44	-1.41104	0.089	0.205	1.23957e-38
chr14-31428230-31429142	7.25031e-44	1.77598	0.157	0.046	1.24135e-38
chr1-9649078-9649957	7.28043e-44	2.24929	0.126	0.028	1.2465e-38
chr9-45382278-45383108	1.23875e-43	2.36203	0.119	0.024	2.1209e-38
chr4-101719036-101719933	1.55212e-43	2.09123	0.132	0.032	2.65744e-38
chr17-70794047-70794981	1.55953e-43	1.87543	0.147	0.041	2.67011e-38
chr16-29735977-29736744	1.87139e-43	-1.87481	0.042	0.134	3.20407e-38
chr12-12904271-12905187	1.96366e-43	2.28738	0.134	0.033	3.36204e-38
chr16-30024481-30025401	1.97649e-43	1.17348	0.26	0.12	3.38401e-38
chr14-121752766-121753552	1.99752e-43	-1.41175	0.077	0.188	3.42002e-38
chr2-9878144-9878856	2.0102e-43	1.67203	0.177	0.061	3.44173e-38
chr19-57198347-57199058	2.17381e-43	1.63153	0.174	0.058	3.72185e-38
chr2-167837374-167838287	2.28324e-43	1.78191	0.165	0.052	3.9092e-38
chr16-16559863-16560765	2.56476e-43	1.57174	0.175	0.059	4.39121e-38
chr7-138699357-138700259	2.65784e-43	1.83657	0.144	0.038	4.55056e-38
chr6-125467001-125467832	2.77069e-43	1.16772	0.274	0.132	4.74378e-38
chr14-93350616-93351523	2.78391e-43	1.35498	0.211	0.084	4.76642e-38
chr18-25016394-25017317	3.78543e-43	1.07247	0.261	0.119	6.48114e-38
chr18-52641044-52641940	3.92153e-43	-1.82313	0.041	0.133	6.71418e-38
chr4-139179660-139180536	3.97514e-43	2.48741	0.11	0.019	6.80595e-38
chr19-16955470-16956379	4.06186e-43	2.15251	0.135	0.034	6.95443e-38
chr16-33659803-33660686	4.29586e-43	-0.773761	0.327	0.469	7.35507e-38
chr2-102128128-102128917	4.38281e-43	1.36735	0.198	0.074	7.50393e-38
chr11-34865098-34865733	4.60621e-43	-1.12723	0.126	0.255	7.88642e-38
chr8-68359769-68360678	4.94725e-43	2.16291	0.128	0.03	8.47034e-38
chr5-125134418-125135321	6.16775e-43	0.753492	0.414	0.246	1.056e-37
chr8-124632783-124633651	7.06875e-43	0.8303	0.371	0.21	1.21026e-37
chr13-69239255-69240173	8.33718e-43	-1.47433	0.069	0.176	1.42743e-37
chr13-60035274-60036195	8.39846e-43	2.24867	0.12	0.025	1.43792e-37
chr5-122143283-122144190	9.52307e-43	1.20849	0.252	0.115	1.63047e-37
chr10-61374624-61375454	1.01333e-42	1.9644	0.136	0.035	1.73495e-37
chr17-56185233-56186101	1.0235e-42	0.92299	0.321	0.168	1.75237e-37
chr4-149850406-149851327	1.09675e-42	-1.03226	0.168	0.302	1.87778e-37
chr14-18061913-18062798	1.12419e-42	-1.06136	0.173	0.305	1.92475e-37
chr10-70976834-70977725	1.17125e-42	-1.20109	0.124	0.247	2.00532e-37
chr12-102707892-102708812	1.25184e-42	2.02532	0.136	0.035	2.14332e-37
chr18-39704865-39705780	1.29584e-42	-1.43101	0.099	0.215	2.21864e-37
chr10-84886042-84886959	1.61601e-42	1.92151	0.134	0.033	2.76683e-37
chr9-109009372-109010293	1.62381e-42	1.16585	0.244	0.109	2.78017e-37
chr9-62624370-62625298	1.69727e-42	1.05839	0.279	0.136	2.90595e-37
chrX-49470324-49471246	1.71126e-42	-2.13094	0.026	0.106	2.92991e-37
chr6-120174288-120175171	1.82853e-42	1.21947	0.232	0.1	3.13067e-37
chr7-80368528-80369453	1.88932e-42	1.787	0.148	0.042	3.23476e-37
chr10-99286062-99286732	2.04743e-42	-1.80766	0.046	0.139	3.50546e-37
chr4-139251734-139252646	2.20296e-42	-1.29326	0.127	0.248	3.77175e-37
chr13-117710585-117711470	2.2352e-42	2.13035	0.123	0.027	3.82695e-37
chr5-124966720-124967641	2.23782e-42	2.77803	0.104	0.017	3.83143e-37
chr1-187015868-187016763	2.53483e-42	-2.16705	0.024	0.102	4.33996e-37
chr17-86769492-86770388	2.55293e-42	0.802423	0.385	0.222	4.37095e-37
chr12-15849766-15850324	2.74351e-42	1.32295	0.208	0.082	4.69725e-37
chr4-120248606-120249445	3.00587e-42	1.23708	0.25	0.116	5.14643e-37
chr2-104130083-104130801	3.03429e-42	1.83532	0.142	0.038	5.19511e-37
chr15-62134615-62135498	3.14043e-42	1.29233	0.205	0.079	5.37682e-37
chr14-105588343-105589257	3.35898e-42	1.10512	0.26	0.121	5.751e-37
chr13-41957779-41958626	3.44294e-42	1.81101	0.142	0.039	5.89475e-37
chr9-20971723-20972613	3.79314e-42	0.657831	0.485	0.31	6.49435e-37
chr3-123128501-123129421	4.05096e-42	0.85075	0.336	0.18	6.93577e-37
chr18-4829574-4830491	4.10577e-42	-1.48054	0.067	0.171	7.02961e-37
chr11-96270832-96271553	4.27826e-42	-1.69797	0.052	0.149	7.32493e-37
chr8-121187293-121188192	4.72408e-42	0.704834	0.442	0.272	8.08823e-37
chr9-40716928-40717806	4.76282e-42	1.51386	0.183	0.066	8.15456e-37
chr8-121212968-121213873	5.01622e-42	2.62989	0.105	0.018	8.58841e-37
chr3-30788250-30789165	5.51936e-42	-1.69679	0.048	0.142	9.44986e-37
chr16-38668708-38669655	6.03781e-42	1.96471	0.133	0.034	1.03375e-36
chr17-13683387-13684310	6.3293e-42	-0.797788	0.27	0.415	1.08366e-36
chr2-102722282-102723154	7.01753e-42	-1.05166	0.14	0.27	1.20149e-36
chr7-92984527-92985408	7.54969e-42	2.49236	0.108	0.019	1.29261e-36
chr9-107278356-107279213	8.14661e-42	0.886619	0.349	0.195	1.39481e-36
chr11-101063542-101064475	8.47089e-42	1.9405	0.145	0.042	1.45033e-36
chr7-27231407-27232230	9.30658e-42	0.548393	0.573	0.382	1.59341e-36
chr5-43477763-43478622	1.05892e-41	-1.67704	0.048	0.142	1.81301e-36
chr2-76504083-76504981	1.18007e-41	-1.5804	0.057	0.156	2.02043e-36
chr11-16528127-16529041	1.21955e-41	-2.06084	0.029	0.109	2.08802e-36
chr15-101092743-101093634	1.53078e-41	-1.64803	0.056	0.153	2.6209e-36
chr11-4276138-4277055	1.56014e-41	1.67201	0.161	0.052	2.67117e-36
chr15-96881604-96882426	1.72539e-41	-1.76839	0.053	0.148	2.95409e-36
chr17-62648937-62649859	1.87729e-41	1.399	0.191	0.071	3.21416e-36
chr7-112760458-112761361	1.9461e-41	1.12013	0.254	0.118	3.33197e-36
chr3-146852052-146852960	2.01075e-41	1.28002	0.22	0.093	3.44266e-36
chr11-113972159-113973021	2.2819e-41	1.807	0.145	0.042	3.90691e-36
chr2-118111161-118112001	2.92497e-41	0.764424	0.402	0.239	5.00792e-36
chr6-125908653-125909466	2.99136e-41	-2.03139	0.032	0.114	5.1216e-36
chr19-21737940-21738744	3.30003e-41	-1.21231	0.128	0.25	5.65008e-36
chr1-187019706-187020607	3.45678e-41	-1.98007	0.032	0.114	5.91846e-36
chr10-77455129-77455927	3.60767e-41	1.0463	0.286	0.144	6.1768e-36
chr18-25557933-25558854	3.78856e-41	2.33323	0.113	0.023	6.48652e-36
chr7-67112332-67113220	4.00289e-41	1.57524	0.174	0.061	6.85348e-36
chr7-142330033-142330948	4.23207e-41	1.92294	0.131	0.033	7.24586e-36
chr17-64685048-64685903	4.66088e-41	1.24087	0.227	0.098	7.98004e-36
chr18-53469028-53469926	5.00293e-41	-1.27474	0.114	0.233	8.56567e-36
chr3-59353947-59354862	5.77336e-41	-2.17643	0.025	0.102	9.88475e-36
chr5-21683532-21684429	6.45046e-41	-1.12074	0.175	0.304	1.1044e-35
chr11-79644432-79645358	6.93095e-41	2.16684	0.121	0.028	1.18667e-35
chr2-137814545-137815462	6.94398e-41	-1.82675	0.052	0.145	1.1889e-35
chr8-45885047-45885857	8.08983e-41	1.21482	0.218	0.091	1.38508e-35
chr13-44329004-44329901	8.11166e-41	1.42128	0.188	0.071	1.38882e-35
chr6-93855619-93856471	8.23755e-41	1.52171	0.169	0.057	1.41038e-35
chr11-100946671-100947442	8.46388e-41	2.08739	0.123	0.029	1.44913e-35
chr11-49810906-49811832	8.90465e-41	0.700403	0.433	0.264	1.52459e-35
chr9-32434118-32435051	9.05115e-41	1.03964	0.268	0.13	1.54967e-35
chr11-82845444-82846339	1.07663e-40	1.60614	0.166	0.057	1.84332e-35
chr2-84783610-84784524	1.14507e-40	2.11983	0.122	0.028	1.96051e-35
chr1-159162890-159163754	1.15749e-40	1.52589	0.174	0.062	1.98178e-35
chr1-92703670-92704574	1.45084e-40	1.35422	0.203	0.082	2.48402e-35
chr18-77602726-77603599	1.46917e-40	1.5988	0.173	0.062	2.51541e-35
chr10-86247842-86248716	1.54994e-40	1.25452	0.209	0.085	2.6537e-35
chr3-108174446-108175329	1.77721e-40	-1.50492	0.071	0.173	3.04281e-35
chr14-46158601-46159487	1.84003e-40	-1.9975	0.029	0.108	3.15037e-35
chr6-137690421-137691329	2.1365e-40	1.10597	0.244	0.111	3.65797e-35
chr9-61169453-61169769	2.13988e-40	-1.52355	0.053	0.149	3.66375e-35
chr9-111085835-111086716	2.16722e-40	2.37214	0.105	0.019	3.71055e-35
chr13-42884363-42885177	2.29092e-40	-1.08588	0.198	0.326	3.92235e-35
chr4-96718759-96719670	2.36562e-40	-1.85266	0.043	0.131	4.05026e-35
chr2-93275758-93276664	3.14731e-40	1.58912	0.157	0.05	5.3886e-35
chr7-19934925-19935687	3.76166e-40	1.78529	0.144	0.043	6.44044e-35
chr17-50657043-50657948	3.9727e-40	1.60049	0.151	0.046	6.80178e-35
chr16-5070043-5070943	4.15767e-40	2.08594	0.119	0.027	7.11847e-35
chr1-24367456-24368340	4.33288e-40	-1.53794	0.077	0.18	7.41845e-35
chr2-75114176-75115053	4.7703e-40	1.8976	0.134	0.036	8.16738e-35
chr7-99734343-99735181	5.02583e-40	1.49543	0.167	0.057	8.60487e-35
chr1-165104349-165105256	5.22169e-40	2.15811	0.123	0.03	8.94022e-35
chr18-78260285-78261136	5.62935e-40	-1.75045	0.049	0.14	9.63818e-35
chr2-128869205-128870081	5.82137e-40	-2.02519	0.03	0.108	9.96694e-35
chr9-120360191-120361080	6.33094e-40	1.55082	0.164	0.055	1.08394e-34
chr1-184675408-184676316	7.66311e-40	0.772066	0.375	0.214	1.31202e-34
chr9-58092583-58093402	8.73628e-40	0.838367	0.328	0.177	1.49576e-34
chr13-103014648-103015535	9.1438e-40	1.12426	0.236	0.105	1.56554e-34
chr11-34975561-34976490	9.86338e-40	-1.65109	0.056	0.15	1.68874e-34
chr7-4950485-4951344	1.14609e-39	2.2998	0.109	0.022	1.96226e-34
chr17-64716111-64716997	1.19745e-39	0.691324	0.428	0.263	2.0502e-34
chr6-17055378-17056295	1.3138e-39	-1.37074	0.092	0.202	2.2494e-34
chr1-94053180-94054095	1.31756e-39	2.72723	0.1	0.017	2.25583e-34
chr2-101423235-101424130	1.37816e-39	-1.53261	0.071	0.173	2.35959e-34
chr2-131935425-131936279	1.38087e-39	1.28133	0.197	0.077	2.36422e-34
chr8-53780238-53781161	1.40479e-39	-1.22085	0.102	0.216	2.40519e-34
chr18-60499576-60500473	1.49944e-39	1.19059	0.23	0.103	2.56723e-34
chr11-116620982-116621895	1.50046e-39	0.56182	0.582	0.411	2.56898e-34
chr9-118980306-118981131	1.68189e-39	1.41252	0.181	0.068	2.87962e-34
chr5-114138943-114139806	1.78192e-39	2.04371	0.118	0.027	3.05087e-34
chr13-52188300-52189157	1.88901e-39	-1.13053	0.126	0.246	3.23423e-34
chr19-46528441-46529341	2.07258e-39	1.83301	0.145	0.044	3.54852e-34
chr17-31873723-31874632	2.13903e-39	-0.869092	0.215	0.349	3.66229e-34
chr7-110690612-110691487	2.42759e-39	-1.93578	0.036	0.119	4.15636e-34
chr11-12231165-12232072	2.45307e-39	1.08933	0.271	0.136	4.19998e-34
chr8-124183921-124184778	2.72847e-39	1.42841	0.183	0.07	4.6715e-34
chr14-32072951-32073865	2.79875e-39	0.71509	0.397	0.234	4.79183e-34
chr4-89469646-89470558	3.64317e-39	0.879574	0.303	0.157	6.23757e-34
chr3-136872208-136873066	3.866e-39	1.48134	0.168	0.059	6.6191e-34
chr15-37432332-37433180	4.43863e-39	0.907628	0.311	0.167	7.5995e-34
chr11-35156400-35157276	4.65948e-39	-2.0429	0.028	0.105	7.97763e-34
chr2-170826580-170827454	4.70993e-39	-1.53723	0.069	0.168	8.06401e-34
chr11-4296457-4297280	4.83213e-39	0.954907	0.281	0.14	8.27323e-34
chr18-36492501-36493304	5.32232e-39	1.3842	0.195	0.079	9.11251e-34
chr16-95241355-95242233	5.338e-39	2.01343	0.13	0.036	9.13935e-34
chr1-162003679-162004521	5.69166e-39	1.57784	0.16	0.054	9.74486e-34
chr11-101867370-101868240	5.90156e-39	1.02127	0.251	0.116	1.01042e-33
chr3-144614268-144615081	6.48116e-39	-1.85551	0.037	0.12	1.10966e-33
chr13-81325372-81326246	7.3633e-39	-2.13245	0.028	0.103	1.26069e-33
chr8-22565198-22565967	8.10567e-39	1.26451	0.216	0.095	1.3878e-33
chr1-67397601-67398510	8.14529e-39	2.19873	0.11	0.023	1.39458e-33
chr4-47644761-47645625	8.23637e-39	2.51623	0.1	0.018	1.41017e-33
chr2-173431955-173432879	8.32732e-39	1.23444	0.202	0.082	1.42575e-33
chr6-134365762-134366614	8.68971e-39	2.11835	0.116	0.027	1.48779e-33
chr7-34745902-34746821	8.80698e-39	2.27772	0.107	0.022	1.50787e-33
chr4-154880448-154881337	8.85363e-39	2.12643	0.116	0.027	1.51586e-33
chrX-70027396-70028294	9.84923e-39	-1.78579	0.047	0.134	1.68632e-33
chr9-30137562-30138430	1.13431e-38	1.25086	0.222	0.099	1.94208e-33
chr12-4006993-4007881	1.14597e-38	0.862394	0.297	0.153	1.96204e-33
chr6-110139082-110139953	1.16465e-38	2.30721	0.108	0.022	1.99403e-33
chr5-34642678-34643579	1.18266e-38	1.5458	0.157	0.052	2.02487e-33
chr2-75405351-75406247	1.31688e-38	2.52256	0.102	0.019	2.25467e-33
chr12-101766363-101767161	1.43392e-38	1.5202	0.179	0.069	2.45506e-33
chr12-105516866-105517696	1.62786e-38	-1.07009	0.169	0.294	2.7871e-33
chr13-90394631-90395545	1.6582e-38	1.49169	0.162	0.055	2.83906e-33
chr7-112662969-112663880	1.69366e-38	0.851878	0.323	0.176	2.89976e-33
chr11-113292049-113292901	1.818e-38	2.09262	0.114	0.026	3.11265e-33
chr1-163609673-163610575	1.88931e-38	-1.77001	0.043	0.128	3.23474e-33
chr17-28414966-28415881	2.15444e-38	-2.03036	0.035	0.115	3.68867e-33
chr14-86757876-86758779	2.37508e-38	1.07158	0.246	0.116	4.06644e-33
chr7-101017200-101017916	2.38559e-38	1.80476	0.137	0.04	4.08444e-33
chr3-137150135-137150989	2.45828e-38	1.78615	0.137	0.04	4.20889e-33
chr17-35783618-35784535	2.55752e-38	1.852	0.132	0.037	4.3788e-33
chr6-119018406-119018827	2.63921e-38	0.931782	0.284	0.145	4.51866e-33
chr13-60659453-60660314	2.7104e-38	-1.20489	0.103	0.215	4.64055e-33
chr1-119256531-119257430	2.94249e-38	1.56265	0.153	0.049	5.03793e-33
chr10-70863668-70864528	3.55651e-38	-1.72195	0.043	0.128	6.08921e-33
chr8-26746922-26747755	3.70787e-38	-1.12834	0.123	0.24	6.34836e-33
chr16-43360871-43361719	4.0035e-38	-1.79458	0.043	0.128	6.85451e-33
chr7-98928216-98929141	4.62735e-38	-0.983681	0.171	0.297	7.92262e-33
chr4-144404140-144405056	4.77814e-38	1.43021	0.176	0.066	8.1808e-33
chr6-121017356-121018279	4.81093e-38	0.915052	0.323	0.18	8.23694e-33
chr11-120697525-120698429	5.23409e-38	0.644252	0.442	0.277	8.96144e-33
chr4-120188375-120189279	5.36011e-38	1.22984	0.242	0.117	9.1772e-33
chr13-97594574-97595488	5.84709e-38	0.764198	0.356	0.201	1.0011e-32
chr15-86122044-86122953	5.99555e-38	0.882497	0.33	0.184	1.02652e-32
chr14-45825606-45826398	7.2088e-38	-1.31823	0.089	0.193	1.23424e-32
chr4-114386174-114387029	7.64897e-38	1.32889	0.198	0.082	1.3096e-32
chr3-83844648-83845533	7.90004e-38	1.53199	0.178	0.068	1.35259e-32
chr15-6980956-6981842	7.90361e-38	1.98015	0.125	0.034	1.3532e-32
chr18-56977821-56978700	9.4603e-38	-1.62752	0.058	0.15	1.61973e-32
chr10-24458432-24459334	9.50613e-38	1.6455	0.143	0.044	1.62757e-32
chr17-64750963-64751875	9.60289e-38	-1.74948	0.04	0.123	1.64414e-32
chr9-14053482-14054401	1.08159e-37	1.56239	0.158	0.055	1.85182e-32
chr6-127875649-127876417	1.27192e-37	-1.00947	0.177	0.299	2.1777e-32
chr8-92847056-92847928	1.2749e-37	1.61483	0.155	0.053	2.1828e-32
chr18-5815978-5816846	1.27769e-37	1.55386	0.152	0.05	2.18757e-32
chr6-142703182-142704054	1.2977e-37	-1.45647	0.07	0.168	2.22182e-32
chr9-41925536-41926438	1.34863e-37	2.28332	0.106	0.023	2.30902e-32
chr13-41345392-41346282	1.3634e-37	1.03417	0.264	0.131	2.33432e-32
chr6-145001794-145002690	1.48227e-37	-1.34545	0.073	0.172	2.53783e-32
chr7-139368483-139369357	1.49682e-37	1.15252	0.231	0.107	2.56274e-32
chr3-105142321-105143242	1.57398e-37	-1.33927	0.078	0.18	2.69486e-32
chr5-149352832-149353747	1.60991e-37	1.55851	0.157	0.054	2.75638e-32
chr15-72801069-72801973	1.96972e-37	1.72722	0.14	0.043	3.37241e-32
chr9-60898132-60898991	2.27073e-37	-1.68601	0.042	0.127	3.88779e-32
chr19-5345270-5346059	2.29707e-37	1.62575	0.145	0.046	3.93287e-32
chr17-14627811-14628213	2.45876e-37	-1.99729	0.028	0.101	4.20972e-32
chr11-117427620-117428499	2.77867e-37	-1.32001	0.083	0.185	4.75744e-32
chr12-8913572-8914079	3.00688e-37	-1.0969	0.16	0.278	5.14817e-32
chr17-43016135-43016996	3.19782e-37	1.09181	0.238	0.112	5.47508e-32
chr19-21834557-21835428	3.25642e-37	2.08855	0.121	0.032	5.57542e-32
chr14-62257965-62258862	3.51398e-37	1.56547	0.151	0.05	6.0164e-32
chr16-90737902-90738778	3.51983e-37	1.83019	0.125	0.034	6.02641e-32
chr10-89526818-89527728	3.98287e-37	1.12269	0.221	0.099	6.81919e-32
chr11-77440350-77441366	4.0811e-37	-1.46471	0.08	0.18	6.98737e-32
chr11-8443285-8444186	4.38937e-37	1.95393	0.125	0.035	7.51517e-32
chr10-126102613-126103530	4.56146e-37	-1.04135	0.129	0.248	7.80982e-32
chr5-92263584-92264495	4.6642e-37	1.5935	0.165	0.061	7.98571e-32
chr17-29818767-29819566	5.33141e-37	2.3321	0.1	0.019	9.12806e-32
chr4-130796995-130797936	5.43099e-37	1.2341	0.199	0.083	9.29857e-32
chr11-43569320-43570239	5.7585e-37	1.17715	0.212	0.093	9.8593e-32
chr11-103003015-103003921	5.92265e-37	0.775384	0.344	0.195	1.01404e-31
chr7-118478785-118479623	6.36653e-37	1.00867	0.258	0.128	1.09003e-31
chr4-115821731-115822592	6.62797e-37	1.8165	0.13	0.037	1.1348e-31
chr13-13538354-13539255	7.49698e-37	1.18922	0.207	0.09	1.28358e-31
chr9-41705319-41706236	7.61885e-37	-1.51676	0.064	0.157	1.30445e-31
chr5-149143727-149144623	7.76037e-37	1.20858	0.201	0.085	1.32868e-31
chr19-3681058-3681953	8.4882e-37	0.902093	0.294	0.156	1.45329e-31
chr8-68361970-68362900	9.65713e-37	1.82147	0.138	0.044	1.65343e-31
chr11-22628853-22629338	1.03305e-36	1.18131	0.208	0.09	1.76872e-31
chr14-118635217-118636132	1.10229e-36	1.05515	0.245	0.118	1.88727e-31
chr14-33902767-33903655	1.10958e-36	-1.31341	0.075	0.175	1.89974e-31
chr9-35131750-35132644	1.14574e-36	2.38223	0.106	0.024	1.96165e-31
chr6-72371110-72371980	1.14759e-36	1.26861	0.187	0.074	1.96483e-31
chr3-135572992-135573802	1.21911e-36	0.803583	0.3	0.154	2.08727e-31
chr3-143584757-143585669	1.22236e-36	1.2334	0.194	0.079	2.09285e-31
chr8-122117406-122118312	1.22352e-36	-0.892756	0.207	0.332	2.09483e-31
chr14-28321659-28322490	1.24426e-36	-1.42229	0.067	0.162	2.13033e-31
chr13-53008493-53009380	1.4153e-36	0.924559	0.274	0.14	2.42318e-31
chr8-107522140-107523032	1.47309e-36	2.00737	0.114	0.028	2.52212e-31
chr16-92631811-92632761	1.49851e-36	1.17724	0.208	0.091	2.56564e-31
chr14-121675622-121676423	1.55521e-36	-1.58157	0.052	0.14	2.66272e-31
chr10-91267609-91268524	1.61867e-36	1.81701	0.126	0.035	2.77137e-31
chr8-92357347-92358191	1.74383e-36	0.923105	0.313	0.176	2.98567e-31
chr8-57353362-57354268	1.79762e-36	1.72018	0.126	0.035	3.07776e-31
chr13-97443622-97444548	1.88965e-36	1.34314	0.183	0.073	3.23532e-31
chr7-64064569-64065389	1.90495e-36	0.771825	0.36	0.212	3.26152e-31
chr16-22698820-22699725	2.22678e-36	2.10489	0.129	0.038	3.81253e-31
chr2-151962201-151963097	2.33405e-36	0.896319	0.292	0.155	3.99619e-31
chr18-36497268-36498173	2.42204e-36	1.79167	0.133	0.04	4.14684e-31
chr7-49158596-49159509	2.47378e-36	0.910451	0.313	0.175	4.23544e-31
chr15-50997002-50997908	2.66613e-36	1.31351	0.186	0.075	4.56476e-31
chr13-99058245-99059130	2.73659e-36	0.659362	0.411	0.254	4.6854e-31
chr2-166615220-166616134	2.86573e-36	2.2528	0.104	0.023	4.9065e-31
chr4-149893328-149894221	2.913e-36	-1.2457	0.103	0.211	4.98743e-31
chr10-95361313-95362147	2.93991e-36	1.65807	0.134	0.04	5.03351e-31
chr2-21000905-21001834	3.04358e-36	-1.32266	0.085	0.185	5.21101e-31
chr3-51943416-51944326	3.74813e-36	-0.763737	0.287	0.415	6.41729e-31
chr9-121895161-121895872	4.03418e-36	2.12138	0.109	0.026	6.90704e-31
chr6-53617855-53618753	4.03474e-36	-0.989818	0.15	0.271	6.90801e-31
chr1-45700770-45701565	4.45901e-36	1.63836	0.146	0.049	7.6344e-31
chr4-142626351-142627258	4.75671e-36	-1.72278	0.043	0.124	8.1441e-31
chr5-100566977-100567787	4.87989e-36	-1.59177	0.049	0.134	8.35501e-31
chr17-12133648-12134578	5.04144e-36	1.51316	0.163	0.061	8.63161e-31
chr16-30188958-30189739	5.36731e-36	1.49233	0.161	0.059	9.18954e-31
chr17-5997268-5998215	5.63896e-36	1.03444	0.282	0.153	9.65463e-31
chr2-60710960-60711858	5.72252e-36	1.85359	0.126	0.036	9.7977e-31
chr2-44114204-44114982	6.71055e-36	-1.45325	0.062	0.155	1.14893e-30
chr17-14627081-14627708	7.25023e-36	-1.82605	0.035	0.112	1.24133e-30
chr12-68676097-68676963	7.52946e-36	-1.63595	0.048	0.132	1.28914e-30
chr19-25426221-25427083	7.69713e-36	2.47627	0.1	0.021	1.31785e-30
chr4-98142646-98143540	9.15152e-36	1.63506	0.144	0.048	1.56686e-30
chr14-63054464-63055367	9.22846e-36	0.939861	0.296	0.161	1.58003e-30
chr9-120348893-120349775	1.05106e-35	2.09236	0.105	0.024	1.79956e-30
chr6-52861618-52862385	1.10016e-35	-1.21747	0.115	0.223	1.88361e-30
chr1-92195521-92196429	1.13447e-35	1.19043	0.209	0.093	1.94237e-30
chr12-82072524-82073434	1.31277e-35	1.29187	0.169	0.063	2.24764e-30
chr11-49658541-49659239	1.31504e-35	1.87791	0.123	0.035	2.25152e-30
chr7-129819342-129820131	1.39179e-35	2.08883	0.108	0.025	2.38293e-30
chr8-124181910-124182830	1.42486e-35	0.791785	0.348	0.204	2.43954e-30
chr16-31303190-31304114	1.43199e-35	-1.90478	0.031	0.104	2.45174e-30
chr10-30089081-30089955	1.43203e-35	1.07649	0.234	0.112	2.45183e-30
chr17-35758554-35759422	1.55407e-35	1.45617	0.156	0.055	2.66077e-30
chr10-94961078-94961981	1.64542e-35	1.77818	0.122	0.034	2.81718e-30
chr17-39847762-39848583	1.70208e-35	0.46489	0.9	0.826	2.91418e-30
chr11-95947842-95948793	1.83836e-35	-1.42375	0.076	0.172	3.14752e-30
chr2-16199461-16200347	2.0976e-35	-1.25911	0.082	0.182	3.59137e-30
chr5-119875039-119875958	2.3242e-35	1.83439	0.123	0.035	3.97934e-30
chr4-130828899-130829621	2.43462e-35	1.75059	0.129	0.038	4.16839e-30
chr12-8365163-8366000	2.4668e-35	-1.362	0.074	0.17	4.22348e-30
chr13-32995010-32995944	2.5001e-35	-1.18091	0.089	0.192	4.2805e-30
chr11-104599171-104600009	2.5128e-35	1.16158	0.202	0.088	4.30225e-30
chr12-8454271-8455089	2.77936e-35	1.14459	0.201	0.087	4.75863e-30
chr15-85523163-85524068	2.87067e-35	0.903317	0.297	0.163	4.91497e-30
chr13-14930064-14931004	3.30804e-35	1.7183	0.128	0.038	5.66379e-30
chr6-90495321-90496188	3.36904e-35	2.25235	0.1	0.022	5.76823e-30
chr2-75356574-75357456	3.37001e-35	0.948909	0.255	0.126	5.76989e-30
chr5-3151928-3152839	3.40167e-35	1.15887	0.213	0.097	5.8241e-30
chr9-58008710-58009610	3.41015e-35	1.22421	0.191	0.08	5.83862e-30
chr10-42230913-42231829	3.46889e-35	-1.06275	0.161	0.277	5.93918e-30
chr10-97589341-97590231	3.68294e-35	1.43213	0.153	0.053	6.30567e-30
chr1-150164582-150165510	3.79562e-35	-1.07916	0.122	0.234	6.4986e-30
chr19-28380865-28381585	3.88499e-35	-1.58052	0.054	0.141	6.65161e-30
chr16-34322270-34323074	3.90598e-35	1.6838	0.131	0.04	6.68755e-30
chr18-68196841-68197726	4.1346e-35	1.17459	0.211	0.096	7.07898e-30
chr15-78320595-78321508	4.3041e-35	1.5072	0.157	0.058	7.36917e-30
chr16-34992715-34993551	4.6096e-35	1.71432	0.125	0.036	7.89223e-30
chr12-84801474-84802361	5.00137e-35	0.986587	0.224	0.103	8.56299e-30
chr18-11948074-11948879	5.03729e-35	1.9248	0.108	0.025	8.62449e-30
chr2-178410069-178410941	5.10651e-35	-1.88217	0.03	0.103	8.743e-30
chr8-57360793-57361676	5.92894e-35	1.13861	0.19	0.078	1.01511e-29
chr13-103025128-103025980	6.01986e-35	1.28453	0.182	0.074	1.03068e-29
chr4-80921605-80922496	6.26672e-35	-1.02857	0.135	0.248	1.07294e-29
chr6-112686341-112687230	6.28162e-35	1.65729	0.136	0.044	1.07549e-29
chr7-129923672-129924524	6.33235e-35	2.1179	0.103	0.024	1.08418e-29
chr18-62734316-62735219	6.36158e-35	1.15285	0.215	0.099	1.08919e-29
chr10-23349854-23350750	6.90969e-35	1.06812	0.216	0.098	1.18303e-29
chr5-66077185-66078060	6.96369e-35	1.66585	0.136	0.044	1.19227e-29
chr17-46104203-46105121	7.19079e-35	1.02274	0.254	0.13	1.23116e-29
chr7-127008201-127009105	7.34141e-35	0.646022	0.434	0.285	1.25695e-29
chr7-117532911-117533697	7.82154e-35	-1.49504	0.059	0.147	1.33915e-29
chr7-144612509-144613372	8.17528e-35	1.2715	0.191	0.081	1.39971e-29
chr17-80165499-80166410	1.07256e-34	0.636319	0.431	0.277	1.83636e-29
chr4-130804704-130805631	1.08124e-34	2.04389	0.108	0.027	1.85123e-29
chr1-158764240-158765051	1.16603e-34	0.879382	0.284	0.152	1.99639e-29
chr15-78339768-78340588	1.20791e-34	1.87666	0.112	0.029	2.0681e-29
chr3-33082590-33083449	1.22091e-34	-1.58847	0.047	0.129	2.09035e-29
chr15-85505172-85506102	1.22219e-34	1.14087	0.208	0.093	2.09255e-29
chr16-26041090-26041984	1.32664e-34	1.17894	0.2	0.088	2.27138e-29
chr13-44260736-44261384	1.41654e-34	1.40979	0.159	0.059	2.4253e-29
chr16-24237990-24238919	1.4843e-34	0.650201	0.406	0.254	2.54132e-29
chr8-122112256-122112967	1.63026e-34	-0.683526	0.288	0.421	2.79121e-29
chr7-112125534-112126451	1.70068e-34	1.42601	0.168	0.066	2.91179e-29
chr14-29156838-29157641	1.94444e-34	-1.79157	0.036	0.112	3.32914e-29
chr1-131714115-131714979	2.00137e-34	1.3584	0.17	0.067	3.42661e-29
chr5-134439837-134440729	2.08248e-34	1.50833	0.156	0.058	3.56548e-29
chr3-121584551-121585445	2.19415e-34	-1.11491	0.118	0.227	3.75667e-29
chr9-84096897-84097741	2.31982e-34	-1.82114	0.037	0.112	3.97184e-29
chr6-85855985-85856853	2.34596e-34	1.20871	0.195	0.085	4.01659e-29
chr11-31606195-31606800	2.43495e-34	1.81976	0.121	0.035	4.16894e-29
chr10-25023216-25024109	2.55264e-34	0.866466	0.276	0.146	4.37045e-29
chr2-103895850-103896758	2.75173e-34	1.2245	0.196	0.086	4.71132e-29
chr2-166482962-166483926	2.84289e-34	1.23229	0.19	0.081	4.86739e-29
chr11-78745224-78746124	3.17932e-34	1.74913	0.126	0.038	5.44341e-29
chr7-83241923-83242786	3.25293e-34	1.93788	0.107	0.026	5.56944e-29
chr15-80849746-80850641	3.28284e-34	-1.41674	0.067	0.157	5.62066e-29
chr1-192070173-192071024	3.34678e-34	1.02498	0.232	0.111	5.73011e-29
chr11-115778900-115779817	3.39617e-34	0.835317	0.287	0.153	5.81469e-29
chr14-65407427-65408338	3.53289e-34	1.96433	0.114	0.031	6.04877e-29
chr5-146260702-146261611	3.63489e-34	0.625186	0.543	0.401	6.2234e-29
chr4-150257067-150257938	3.73829e-34	0.750442	0.359	0.216	6.40044e-29
chr11-96311346-96312249	3.73902e-34	-1.39368	0.073	0.167	6.40169e-29
chr6-120454372-120455306	3.99404e-34	-1.24845	0.093	0.192	6.83832e-29
chr14-99645824-99646654	4.0277e-34	-1.69371	0.036	0.111	6.89594e-29
chr13-68792972-68793839	4.10285e-34	-1.13485	0.115	0.22	7.02461e-29
chr9-30520754-30521614	4.15498e-34	-1.37878	0.074	0.166	7.11387e-29
chr11-96294330-96295152	4.18902e-34	-1.69447	0.048	0.129	7.17215e-29
chr8-68121057-68121937	4.19611e-34	2.11558	0.101	0.023	7.18429e-29
chr4-123397355-123398281	4.27733e-34	2.22311	0.1	0.022	7.32335e-29
chr1-165114496-165115410	4.51488e-34	1.88328	0.112	0.029	7.73007e-29
chr6-36809590-36810464	4.68593e-34	2.09546	0.103	0.024	8.02292e-29
chr5-74752699-74753562	4.98378e-34	-1.37727	0.068	0.16	8.53289e-29
chr3-135516620-135517530	4.99581e-34	2.12126	0.107	0.027	8.55348e-29
chr6-52185010-52185832	4.99996e-34	-1.23233	0.093	0.193	8.56058e-29
chr5-138919956-138920874	5.16157e-34	1.15061	0.2	0.089	8.83728e-29
chr8-78678332-78679234	5.41579e-34	-1.80436	0.036	0.111	9.27254e-29
chr12-5176649-5177559	5.62022e-34	0.991265	0.254	0.13	9.62256e-29
chr2-147526492-147527384	5.64279e-34	-1.21737	0.09	0.19	9.6612e-29
chr1-133178580-133179418	5.71797e-34	1.45929	0.145	0.05	9.78991e-29
chr4-58189066-58189972	5.95881e-34	-1.12372	0.101	0.206	1.02023e-28
chr7-40907350-40908277	6.02557e-34	-1.48417	0.059	0.146	1.03166e-28
chr18-38544644-38545545	6.05868e-34	0.978906	0.237	0.115	1.03732e-28
chr13-95595258-95596071	6.68419e-34	1.38777	0.157	0.058	1.14442e-28
chr8-124195901-124196819	6.89496e-34	1.11331	0.217	0.102	1.18051e-28
chr7-44888327-44889276	7.40005e-34	2.13657	0.1	0.022	1.26698e-28
chr4-142903367-142904270	7.79253e-34	-1.72995	0.037	0.112	1.33418e-28
chr4-106189912-106190788	8.57134e-34	-1.8633	0.034	0.107	1.46752e-28
chr7-139207919-139208729	8.72217e-34	-1.15844	0.124	0.231	1.49335e-28
chr1-33944733-33945638	1.0146e-33	1.52826	0.151	0.055	1.73713e-28
chr10-88970754-88971649	1.02228e-33	0.993639	0.227	0.108	1.75028e-28
chr1-50926954-50927879	1.02713e-33	-0.760685	0.299	0.424	1.75858e-28
chr19-53676697-53677605	1.04597e-33	1.6883	0.126	0.038	1.79084e-28
chr14-61046067-61046933	1.13261e-33	1.70868	0.131	0.042	1.93917e-28
chr2-167792420-167793243	1.14777e-33	1.52715	0.143	0.049	1.96513e-28
chr18-63495562-63496469	1.24972e-33	-1.79817	0.035	0.109	2.13968e-28
chr19-8251821-8252719	1.27012e-33	1.36562	0.156	0.057	2.17461e-28
chr18-57270642-57271558	1.27265e-33	1.65468	0.132	0.043	2.17894e-28
chr14-70019849-70020561	1.3158e-33	1.0243	0.228	0.11	2.25282e-28
chr13-93852229-93853120	1.46784e-33	-1.65068	0.046	0.126	2.51314e-28
chr1-165668788-165669605	1.58213e-33	1.27072	0.164	0.063	2.70881e-28
chr18-24094931-24095815	1.61352e-33	1.45701	0.138	0.046	2.76255e-28
chr14-67623844-67624727	1.63034e-33	1.7386	0.124	0.037	2.79135e-28
chr9-63918871-63919642	1.65011e-33	1.18337	0.182	0.076	2.8252e-28
chr5-44551843-44552745	1.70655e-33	-1.22043	0.086	0.184	2.92183e-28
chr9-116876591-116877485	1.70819e-33	-1.17257	0.103	0.206	2.92465e-28
chr13-49213248-49214152	1.72681e-33	0.802556	0.321	0.185	2.95653e-28
chr12-4028293-4029174	1.78586e-33	1.5328	0.137	0.045	3.05763e-28
chr5-66848756-66849567	1.81452e-33	-0.802857	0.313	0.429	3.10669e-28
chr9-41464091-41464991	1.88632e-33	2.06119	0.102	0.024	3.22963e-28
chr15-56692094-56692839	1.91978e-33	0.627552	0.398	0.244	3.28691e-28
chr9-50852426-50853250	1.93177e-33	2.16692	0.101	0.024	3.30744e-28
chr11-100387689-100388599	2.0432e-33	1.24209	0.191	0.084	3.49822e-28
chr13-44259968-44260619	2.11935e-33	1.36017	0.159	0.06	3.62861e-28
chr14-60732540-60733443	2.36914e-33	1.36622	0.153	0.056	4.05628e-28
chr1-21829691-21830603	2.37496e-33	1.15243	0.195	0.085	4.06623e-28
chr10-8998272-8999162	2.38052e-33	1.30195	0.175	0.072	4.07576e-28
chr15-37374526-37375267	3.04048e-33	1.69195	0.121	0.035	5.2057e-28
chr17-33898156-33898855	3.18424e-33	1.91317	0.114	0.032	5.45184e-28
chr12-113210406-113211279	3.28942e-33	1.5268	0.135	0.044	5.63192e-28
chr10-80116875-80117743	3.4596e-33	1.01878	0.276	0.153	5.92328e-28
chr12-86646636-86647509	3.74532e-33	1.43162	0.15	0.054	6.41247e-28
chr17-87085442-87086325	4.10283e-33	-1.71633	0.043	0.119	7.02458e-28
chr5-37753229-37754071	4.24372e-33	1.42138	0.154	0.058	7.2658e-28
chr11-117312355-117313281	4.55648e-33	0.68404	0.406	0.261	7.80128e-28
chr17-79298537-79299362	4.597e-33	1.69643	0.131	0.043	7.87066e-28
chr9-118590111-118590928	4.9642e-33	1.29671	0.162	0.062	8.49935e-28
chr16-10574673-10575561	5.7446e-33	1.15642	0.177	0.072	9.83551e-28
chr8-57321738-57322625	5.97644e-33	1.50578	0.139	0.047	1.02324e-27
chr9-90198350-90199299	6.19447e-33	1.22543	0.2	0.092	1.06057e-27
chr10-59919203-59920074	6.29674e-33	0.984059	0.233	0.114	1.07808e-27
chr7-70730483-70731366	6.6255e-33	-1.37946	0.062	0.149	1.13437e-27
chr8-121170819-121171609	6.74478e-33	1.01583	0.242	0.123	1.15479e-27
chr1-164492856-164493760	6.88977e-33	1.13958	0.2	0.091	1.17962e-27
chr8-67948264-67949081	7.86887e-33	1.47327	0.148	0.054	1.34725e-27
chr7-78938780-78939690	8.0741e-33	1.5306	0.136	0.046	1.38239e-27
chr7-112352822-112353613	8.42497e-33	-1.25024	0.083	0.177	1.44246e-27
chr1-75024534-75025420	8.54668e-33	1.88531	0.114	0.032	1.4633e-27
chr17-56722131-56723057	8.73418e-33	-2.07859	0.032	0.102	1.49541e-27
chr5-31576353-31577259	9.2052e-33	0.629465	0.431	0.28	1.57605e-27
chr4-55715959-55716893	9.66366e-33	1.03037	0.218	0.103	1.65454e-27
chr6-118825229-118826156	9.90931e-33	-1.04466	0.141	0.25	1.6966e-27
chr6-71933825-71934737	1.05724e-32	0.81043	0.308	0.177	1.81012e-27
chr11-21313810-21314758	1.1383e-32	1.74598	0.122	0.038	1.94892e-27
chr12-119164920-119165728	1.14085e-32	-1.7348	0.047	0.125	1.95328e-27
chr6-134372779-134373589	1.16486e-32	1.56579	0.133	0.044	1.99439e-27
chr3-38131168-38132064	1.16584e-32	-1.16013	0.103	0.203	1.99606e-27
chr5-29842419-29843324	1.17452e-32	0.707005	0.343	0.201	2.01094e-27
chr11-53341027-53341919	1.17903e-32	-1.57647	0.075	0.165	2.01866e-27
chr4-129263149-129264066	1.19436e-32	0.915508	0.267	0.142	2.0449e-27
chr6-87564774-87565697	1.20019e-32	-1.52176	0.058	0.141	2.05488e-27
chr8-68156927-68157838	1.2014e-32	0.893885	0.265	0.139	2.05695e-27
chr8-45844677-45845562	1.20495e-32	1.45139	0.162	0.065	2.06303e-27
chr10-86819458-86820402	1.25365e-32	0.953434	0.237	0.118	2.14642e-27
chr12-104557510-104558348	1.46351e-32	2.01048	0.104	0.026	2.50572e-27
chr15-62079046-62079963	1.47407e-32	0.500201	0.538	0.377	2.5238e-27
chr13-32449645-32450573	1.67974e-32	0.795626	0.292	0.159	2.87594e-27
chr10-119015586-119016364	1.79922e-32	-1.5476	0.044	0.122	3.08049e-27
chr6-17211055-17211959	1.83973e-32	-1.0848	0.137	0.245	3.14987e-27
chr6-31518200-31519115	1.94213e-32	0.796736	0.321	0.188	3.32518e-27
chr1-168180353-168181263	1.98582e-32	1.29415	0.173	0.072	3.39997e-27
chr17-6172740-6173637	2.14045e-32	1.13398	0.199	0.091	3.66473e-27
chr15-52039753-52040688	2.15869e-32	2.0008	0.102	0.025	3.69596e-27
chr4-140433734-140434613	2.2228e-32	1.85197	0.111	0.031	3.80572e-27
chr15-76457094-76457907	2.25693e-32	1.57351	0.147	0.055	3.86417e-27
chr18-36328357-36329276	2.29332e-32	0.590744	0.487	0.343	3.92646e-27
chr1-93101489-93102376	2.44007e-32	0.986176	0.229	0.112	4.17771e-27
chr14-120637507-120638385	2.47361e-32	1.12841	0.198	0.09	4.23514e-27
chr8-67946886-67947759	2.59121e-32	0.867571	0.276	0.149	4.43649e-27
chr8-8794528-8795441	2.59835e-32	-1.57446	0.053	0.134	4.44871e-27
chr6-49654386-49655295	2.62503e-32	-1.62634	0.045	0.122	4.49439e-27
chr15-84280457-84281353	2.66951e-32	0.7561	0.32	0.185	4.57055e-27
chr5-93136733-93137591	2.67385e-32	1.53891	0.143	0.052	4.57797e-27
chr8-91901333-91902207	2.78568e-32	1.52111	0.142	0.051	4.76944e-27
chr3-120786321-120787243	2.81719e-32	1.82021	0.109	0.03	4.8234e-27
chr10-77375803-77376658	3.02624e-32	1.313	0.159	0.062	5.18131e-27
chr6-144209171-144210055	3.25435e-32	1.77892	0.12	0.037	5.57188e-27
chr17-86947464-86948365	3.43465e-32	1.47283	0.143	0.051	5.88058e-27
chr3-105061084-105061920	3.54169e-32	-0.636811	0.369	0.489	6.06384e-27
chr15-88850185-88851065	3.61812e-32	1.01347	0.222	0.108	6.19469e-27
chr16-21955329-21956246	4.04426e-32	1.0798	0.219	0.107	6.92429e-27
chr7-36095239-36096154	4.05477e-32	-0.986969	0.119	0.226	6.9423e-27
chr13-60682917-60683801	4.79935e-32	-1.06993	0.129	0.234	8.2171e-27
chr4-148500296-148501135	4.83023e-32	1.80273	0.113	0.032	8.26998e-27
chr19-4492671-4493586	5.05048e-32	1.54645	0.134	0.046	8.64708e-27
chr19-21714737-21715633	5.08741e-32	-1.66801	0.045	0.121	8.71031e-27
chr2-118532774-118533694	5.6522e-32	-1.25843	0.117	0.218	9.67729e-27
chr13-73887325-73888183	5.84779e-32	0.78535	0.292	0.161	1.00122e-26
chr17-14371314-14372209	6.27328e-32	1.17381	0.185	0.081	1.07407e-26
chr13-52345450-52346134	6.8837e-32	1.28443	0.164	0.066	1.17858e-26
chr2-26487001-26487915	7.02182e-32	1.56673	0.134	0.046	1.20223e-26
chr12-102600045-102600932	7.13357e-32	1.41705	0.137	0.047	1.22136e-26
chr9-57505526-57506383	7.62157e-32	1.65888	0.12	0.036	1.30491e-26
chr15-78368690-78369460	7.81867e-32	1.89444	0.102	0.025	1.33866e-26
chr2-94070631-94071476	8.03239e-32	-1.74681	0.038	0.11	1.37525e-26
chr13-97435302-97436079	8.09572e-32	0.995737	0.214	0.101	1.38609e-26
chr8-117422818-117423712	8.27724e-32	1.46849	0.151	0.057	1.41717e-26
chr1-9967579-9968404	8.40513e-32	1.52021	0.145	0.054	1.43907e-26
chr7-66528635-66529508	8.61311e-32	0.970595	0.232	0.116	1.47468e-26
chr19-55593638-55594532	9.4955e-32	1.07092	0.213	0.103	1.62575e-26
chr14-31194679-31195586	9.71127e-32	0.719403	0.365	0.23	1.6627e-26
chr6-86153277-86154112	1.06087e-31	1.01237	0.212	0.1	1.81634e-26
chr12-102640188-102641085	1.11117e-31	1.47183	0.128	0.042	1.90248e-26
chr17-81481639-81482516	1.12644e-31	1.80331	0.109	0.03	1.92862e-26
chr6-29195619-29196521	1.18676e-31	1.07747	0.219	0.108	2.03188e-26
chr7-101385163-101385999	1.19091e-31	-1.09119	0.124	0.228	2.03899e-26
chr7-66247412-66248305	1.24675e-31	1.07767	0.211	0.101	2.1346e-26
chr6-99031398-99032243	1.28705e-31	-1.70335	0.037	0.108	2.20359e-26
chr17-39842869-39843784	1.29112e-31	0.444719	0.881	0.818	2.21057e-26
chr13-94178266-94179186	1.35815e-31	0.912333	0.267	0.145	2.32534e-26
chr5-103592437-103593338	1.37764e-31	1.17623	0.185	0.082	2.35869e-26
chr1-135861798-135862724	1.47532e-31	0.758219	0.309	0.176	2.52594e-26
chr5-65514145-65514954	1.62201e-31	-1.34891	0.07	0.158	2.7771e-26
chr8-84501480-84502367	1.67672e-31	-1.37731	0.061	0.145	2.87077e-26
chr4-151141081-151142005	1.68819e-31	0.913374	0.267	0.146	2.8904e-26
chr12-9224598-9225462	1.70457e-31	1.13135	0.199	0.092	2.91845e-26
chr6-108536694-108537582	1.79296e-31	1.73896	0.122	0.039	3.06978e-26
chr10-86273431-86274336	1.85115e-31	-1.32075	0.075	0.164	3.1694e-26
chr15-7934029-7934970	1.8771e-31	1.29893	0.169	0.07	3.21384e-26
chr4-134627905-134628748	2.08336e-31	0.923577	0.241	0.123	3.56698e-26
chr7-114291372-114292077	2.11849e-31	-1.62369	0.047	0.123	3.62713e-26
chr6-54039377-54040315	2.13655e-31	1.87941	0.114	0.034	3.65805e-26
chr4-131743617-131744493	2.15178e-31	0.894506	0.264	0.142	3.68413e-26
chr13-28757641-28758537	2.34159e-31	0.796524	0.294	0.166	4.00911e-26
chr16-10569573-10570427	2.42459e-31	1.40385	0.157	0.063	4.15122e-26
chr16-29816578-29817484	2.46337e-31	0.564888	0.427	0.272	4.2176e-26
chr17-36230982-36231897	2.63917e-31	0.527551	0.588	0.448	4.51861e-26
chr16-35297626-35298489	2.74072e-31	1.7204	0.116	0.035	4.69246e-26
chr7-66230433-66231312	2.94034e-31	1.37554	0.156	0.062	5.03424e-26
chr5-149378784-149379676	2.94083e-31	1.08896	0.193	0.087	5.03508e-26
chr14-73473973-73474569	3.01997e-31	1.24586	0.162	0.065	5.17058e-26
chr1-38241785-38242159	3.43755e-31	0.928287	0.231	0.115	5.88554e-26
chr5-74267532-74268420	3.46088e-31	-1.30631	0.082	0.173	5.92547e-26
chr3-108810480-108811385	3.49194e-31	1.63197	0.13	0.044	5.97866e-26
chr5-130037806-130038718	4.15014e-31	1.10371	0.186	0.082	7.10557e-26
chr19-41101088-41101962	4.18279e-31	1.49887	0.142	0.052	7.16148e-26
chr6-6298965-6299862	4.23094e-31	1.21486	0.174	0.074	7.24392e-26
chr1-52299185-52300093	4.40438e-31	-1.49576	0.055	0.134	7.54088e-26
chr17-63677941-63678829	4.8147e-31	-0.635061	0.321	0.445	8.2434e-26
chr7-100302065-100302980	4.87332e-31	1.24655	0.168	0.07	8.34376e-26
chr10-122856254-122857051	5.01032e-31	-1.81854	0.032	0.1	8.57832e-26
chr6-134601856-134602197	5.10926e-31	-1.41058	0.06	0.142	8.74771e-26
chr1-39284640-39285550	5.39964e-31	-0.802963	0.245	0.359	9.24489e-26
chr10-59899291-59900214	5.48704e-31	0.779339	0.324	0.195	9.39452e-26
chr17-27552413-27553325	5.50658e-31	1.15376	0.195	0.09	9.42798e-26
chr17-44613737-44614670	5.62677e-31	-1.23571	0.086	0.179	9.63375e-26
chr11-101894039-101894948	6.54426e-31	1.50355	0.132	0.045	1.12046e-25
chr10-5194426-5195320	6.60796e-31	0.86662	0.262	0.141	1.13137e-25
chr4-141641105-141641998	6.95104e-31	0.775076	0.307	0.178	1.19011e-25
chr9-63802990-63803913	8.34767e-31	1.04673	0.199	0.092	1.42923e-25
chr16-94472284-94473128	8.367e-31	0.770732	0.319	0.191	1.43254e-25
chr9-61283939-61284822	8.52111e-31	1.19356	0.169	0.071	1.45892e-25
chr2-125032753-125033648	8.86911e-31	1.55819	0.129	0.044	1.51851e-25
chr8-122110781-122111333	8.88585e-31	-1.12828	0.102	0.199	1.52137e-25
chr1-118916273-118917181	9.15735e-31	1.41169	0.13	0.044	1.56786e-25
chr2-144143460-144144334	9.25979e-31	1.15803	0.198	0.093	1.5854e-25
chr6-94600945-94601803	9.59707e-31	1.4062	0.147	0.056	1.64314e-25
chr6-117700070-117700978	1.00638e-30	-1.70531	0.037	0.108	1.72306e-25
chr15-58203850-58204770	1.02431e-30	1.09387	0.196	0.09	1.75376e-25
chr8-118713262-118714124	1.05111e-30	-1.45921	0.059	0.14	1.79963e-25
chr18-39379399-39380189	1.10957e-30	1.37427	0.149	0.058	1.89973e-25
chr19-46478603-46479424	1.1522e-30	0.890544	0.24	0.123	1.97272e-25
chr6-18445516-18446423	1.17572e-30	1.67744	0.113	0.033	2.01298e-25
chr17-66364695-66365609	1.23407e-30	1.17057	0.182	0.08	2.11289e-25
chr5-145129953-145130821	1.23753e-30	1.28864	0.154	0.06	2.11882e-25
chr17-53543443-53544351	1.25065e-30	1.56809	0.125	0.041	2.14128e-25
chr12-109067596-109068511	1.29512e-30	1.51376	0.129	0.044	2.21742e-25
chr1-31019062-31019971	1.30973e-30	0.987481	0.217	0.106	2.24243e-25
chr12-12809893-12810784	1.32662e-30	1.94032	0.101	0.027	2.27135e-25
chr10-19061890-19062833	1.33831e-30	-0.894676	0.182	0.294	2.29136e-25
chr13-81333989-81334845	1.34342e-30	-1.69603	0.052	0.13	2.3001e-25
chr12-21135861-21136714	1.59017e-30	1.12292	0.171	0.072	2.72258e-25
chr2-30381007-30381634	1.76503e-30	1.49941	0.13	0.044	3.02196e-25
chr6-73012664-73013567	1.8203e-30	-1.49653	0.048	0.124	3.11659e-25
chr2-26341771-26342571	1.82764e-30	1.85286	0.103	0.028	3.12915e-25
chr18-63501439-63502262	1.97124e-30	-1.48457	0.059	0.138	3.37502e-25
chr16-4488865-4489770	1.99924e-30	0.908691	0.275	0.156	3.42295e-25
chr18-44615613-44616435	2.04675e-30	1.17589	0.177	0.078	3.5043e-25
chr11-96319416-96320356	2.10852e-30	-1.24905	0.095	0.189	3.61007e-25
chr5-123019147-123020062	2.27631e-30	1.35537	0.149	0.058	3.89734e-25
chr1-170010867-170011743	2.34767e-30	1.01191	0.215	0.106	4.01951e-25
chr2-178327067-178327899	2.39318e-30	-1.13738	0.097	0.193	4.09743e-25
chr14-70336202-70337096	2.45191e-30	0.693981	0.347	0.213	4.19798e-25
chr18-75447912-75448819	2.57853e-30	1.46395	0.145	0.056	4.41477e-25
chr1-131726389-131727289	2.70999e-30	1.84647	0.106	0.03	4.63985e-25
chr3-116190730-116191191	2.72997e-30	1.71719	0.113	0.035	4.67406e-25
chr10-58809958-58810863	2.89534e-30	-1.65267	0.044	0.117	4.95719e-25
chr16-45124450-45125288	3.02088e-30	1.76515	0.112	0.034	5.17213e-25
chr7-84018017-84018949	3.28392e-30	1.89269	0.1	0.027	5.62251e-25
chr7-66180648-66181548	3.4584e-30	0.691247	0.312	0.181	5.92123e-25
chr6-112245384-112246277	3.46126e-30	1.0652	0.184	0.082	5.92613e-25
chr3-87982518-87983334	3.58219e-30	1.06355	0.204	0.097	6.13317e-25
chr10-79936733-79937640	3.80052e-30	0.674762	0.392	0.258	6.50698e-25
chr14-70583990-70584838	3.81357e-30	1.50453	0.137	0.051	6.52933e-25
chr14-32984005-32984923	3.81614e-30	-0.970314	0.142	0.247	6.53373e-25
chr9-22952516-22953458	3.85926e-30	-1.06184	0.135	0.235	6.60756e-25
chr5-122400493-122401258	4.18929e-30	0.530458	0.457	0.305	7.1726e-25
chr13-113333494-113334292	4.79892e-30	-0.922386	0.164	0.272	8.21638e-25
chr2-26364598-26365497	4.86641e-30	1.63006	0.124	0.042	8.33192e-25
chr8-26329630-26330518	5.05133e-30	1.81911	0.104	0.029	8.64854e-25
chr5-148271819-148272716	5.23039e-30	1.05976	0.207	0.1	8.95511e-25
chr19-7557044-7557919	5.34326e-30	0.841615	0.257	0.138	9.14836e-25
chr15-56615618-56616429	5.34489e-30	1.68588	0.114	0.035	9.15115e-25
chr8-111464140-111464943	5.96116e-30	-1.32287	0.07	0.154	1.02063e-24
chr2-14807421-14808333	6.06101e-30	-0.85773	0.177	0.288	1.03772e-24
chr5-29826561-29827476	6.08859e-30	1.25217	0.158	0.064	1.04245e-24
chr9-96878765-96879684	6.39075e-30	1.13907	0.186	0.085	1.09418e-24
chr2-159755353-159756278	6.6598e-30	1.27091	0.16	0.066	1.14024e-24
chr17-79835747-79836660	6.97564e-30	-0.995532	0.131	0.233	1.19432e-24
chr10-86138686-86139580	7.41912e-30	1.29723	0.14	0.051	1.27025e-24
chr12-54203382-54204230	8.10524e-30	1.06591	0.202	0.097	1.38772e-24
chr15-84212250-84213100	8.43079e-30	1.476	0.14	0.053	1.44346e-24
chr17-86903365-86904265	8.61493e-30	1.57987	0.118	0.038	1.47499e-24
chr3-94412689-94413582	8.8919e-30	0.900325	0.242	0.127	1.52241e-24
chr7-114883180-114884065	8.97902e-30	1.64169	0.112	0.034	1.53732e-24
chr13-41662324-41663257	9.06424e-30	1.49849	0.142	0.054	1.55192e-24
chr7-137564315-137565222	9.30031e-30	1.62927	0.114	0.035	1.59233e-24
chr10-41934577-41935506	9.85288e-30	0.699727	0.353	0.221	1.68694e-24
chr2-167383429-167384340	9.9256e-30	0.532082	0.485	0.341	1.69939e-24
chr12-64902230-64903111	1.00797e-29	1.30712	0.144	0.054	1.72577e-24
chr2-162975798-162976565	1.12618e-29	1.45177	0.138	0.051	1.92817e-24
chr4-43038790-43039488	1.14632e-29	1.20821	0.189	0.089	1.96266e-24
chr9-121000695-121001576	1.16111e-29	1.66099	0.116	0.037	1.98798e-24
chr4-105897920-105898841	1.22903e-29	-1.00892	0.114	0.213	2.10426e-24
chr2-69076898-69077810	1.25962e-29	-0.830897	0.195	0.305	2.15664e-24
chr10-114801134-114802030	1.29055e-29	1.64952	0.113	0.035	2.20959e-24
chr8-110712810-110713713	1.38903e-29	1.62983	0.123	0.042	2.3782e-24
chr12-90693933-90694844	1.42508e-29	-0.983568	0.131	0.233	2.43993e-24
chr11-73283383-73284225	1.46523e-29	1.44725	0.132	0.047	2.50866e-24
chr2-118050047-118050963	1.60549e-29	1.54498	0.121	0.04	2.74881e-24
chr7-114461404-114462271	1.61448e-29	-1.62632	0.036	0.104	2.76421e-24
chr9-111462474-111463385	1.64785e-29	1.57747	0.117	0.038	2.82133e-24
chr2-165396904-165397770	1.65332e-29	0.740355	0.296	0.168	2.83069e-24
chr10-67647922-67648835	1.74685e-29	-1.19188	0.101	0.192	2.99084e-24
chr12-109870935-109871718	1.76318e-29	1.79687	0.108	0.032	3.01879e-24
chr2-72871567-72872474	1.77479e-29	0.897398	0.234	0.121	3.03867e-24
chr10-76685222-76686146	1.95537e-29	1.26841	0.155	0.063	3.34786e-24
chr7-37291518-37292423	1.95935e-29	1.62643	0.116	0.037	3.35467e-24
chr10-121097955-121098854	2.08871e-29	1.45309	0.14	0.054	3.57615e-24
chr9-76099756-76100659	2.20685e-29	-1.70586	0.035	0.102	3.77842e-24
chr19-16061510-16062397	2.24272e-29	-1.41109	0.06	0.139	3.83983e-24
chr11-117255809-117256726	2.26999e-29	0.643489	0.371	0.236	3.88652e-24
chr6-55396165-55397062	2.53187e-29	1.0145	0.207	0.101	4.33489e-24
chr5-43646922-43647946	2.58039e-29	-1.15018	0.086	0.176	4.41797e-24
chr11-35307753-35308641	2.59607e-29	-1.35608	0.069	0.152	4.44481e-24
chr10-97436433-97437336	2.80151e-29	1.16225	0.172	0.076	4.79655e-24
chr10-75318177-75318909	2.953e-29	-1.49629	0.05	0.125	5.05592e-24
chr11-5165365-5166255	3.04362e-29	1.63414	0.116	0.038	5.21107e-24
chr17-87317215-87317744	3.08249e-29	1.67017	0.111	0.034	5.27762e-24
chr9-70834529-70835416	3.16861e-29	1.49316	0.133	0.049	5.42507e-24
chr19-54757735-54758434	3.63741e-29	-1.62483	0.04	0.109	6.22772e-24
chr4-123225681-123226574	3.66479e-29	0.759706	0.299	0.174	6.2746e-24
chr5-147070241-147071169	3.67723e-29	-1.22309	0.104	0.198	6.2959e-24
chr2-129529081-129530003	3.71408e-29	1.55502	0.123	0.042	6.35898e-24
chr2-11529902-11530813	3.73008e-29	1.11258	0.179	0.08	6.38638e-24
chr19-32555148-32556068	3.76943e-29	1.14644	0.178	0.08	6.45376e-24
chr11-52333373-52334277	4.0541e-29	1.975	0.12	0.042	6.94115e-24
chr10-89530926-89531837	4.41892e-29	1.3426	0.145	0.057	7.56576e-24
chr4-26370849-26371771	4.54343e-29	-1.42654	0.052	0.128	7.77893e-24
chr7-97356587-97357502	4.59522e-29	0.887845	0.237	0.125	7.86762e-24
chr2-11365315-11366185	4.61621e-29	-0.994547	0.134	0.235	7.90355e-24
chr4-127706833-127707723	4.66259e-29	1.63507	0.11	0.034	7.98296e-24
chr2-93458498-93459356	4.85086e-29	0.961228	0.211	0.104	8.3053e-24
chr18-68704161-68705094	4.99684e-29	-1.57094	0.042	0.112	8.55524e-24
chr2-125975636-125976549	5.24082e-29	-1.26689	0.071	0.154	8.97296e-24
chr2-170002365-170003253	5.26869e-29	-1.60893	0.042	0.112	9.02069e-24
chr7-101028316-101028975	6.04333e-29	1.46266	0.125	0.043	1.0347e-23
chr3-5860221-5861119	6.26742e-29	0.489883	0.659	0.532	1.07306e-23
chr15-101082077-101082957	6.53756e-29	-1.58671	0.039	0.108	1.11932e-23
chr13-102232195-102233132	6.70747e-29	-0.643323	0.353	0.459	1.14841e-23
chr5-148180394-148181289	6.78128e-29	1.14368	0.187	0.088	1.16104e-23
chr9-35108699-35109587	7.20536e-29	1.21152	0.155	0.063	1.23365e-23
chr11-8468254-8469178	7.25906e-29	1.10644	0.185	0.086	1.24285e-23
chr19-3353353-3354271	7.70446e-29	0.753397	0.307	0.183	1.3191e-23
chr8-45871873-45872645	7.70989e-29	1.03304	0.2	0.098	1.32003e-23
chr12-70649444-70650328	8.08895e-29	1.56781	0.125	0.044	1.38493e-23
chr14-33352121-33353049	8.15811e-29	1.28448	0.157	0.066	1.39677e-23
chr13-63121638-63122449	8.24386e-29	1.53429	0.125	0.044	1.41146e-23
chr10-70989843-70990733	8.64806e-29	-1.30101	0.073	0.155	1.48066e-23
chr11-56999317-57000247	8.68069e-29	1.31956	0.138	0.052	1.48625e-23
chr6-118984020-118984881	8.79332e-29	0.836303	0.285	0.168	1.50553e-23
chr17-45246972-45247742	9.01211e-29	-1.08665	0.105	0.199	1.54299e-23
chr12-53587368-53588271	9.03703e-29	1.40639	0.139	0.053	1.54726e-23
chr3-133340860-133341760	9.34412e-29	-1.61562	0.044	0.115	1.59983e-23
chr12-86816135-86816775	9.71598e-29	1.24431	0.157	0.066	1.6635e-23
chr10-23027687-23028605	9.93795e-29	-1.25332	0.067	0.149	1.70151e-23
chr7-29457615-29458484	1.05604e-28	-1.41215	0.056	0.132	1.80807e-23
chr3-137319831-137320729	1.0567e-28	1.78044	0.101	0.029	1.80921e-23
chr1-194781303-194782219	1.11402e-28	0.83998	0.237	0.123	1.90735e-23
chr6-146674876-146675733	1.14155e-28	0.709212	0.33	0.203	1.95449e-23
chr9-31566335-31567235	1.28189e-28	1.54238	0.116	0.038	2.19476e-23
chr6-137455394-137456301	1.28456e-28	1.14897	0.173	0.077	2.19934e-23
chr3-41290244-41291147	1.39065e-28	-1.01224	0.114	0.21	2.38097e-23
chr3-38232263-38233149	1.47619e-28	1.40279	0.127	0.045	2.52743e-23
chr14-50061923-50062809	1.49855e-28	1.58187	0.116	0.038	2.56571e-23
chr8-28333114-28333947	1.55286e-28	-1.28434	0.073	0.156	2.6587e-23
chr3-135594146-135595038	1.58515e-28	1.82313	0.102	0.03	2.71398e-23
chr13-103423039-103423934	1.61361e-28	0.932022	0.221	0.114	2.76271e-23
chr6-93573699-93574613	1.63608e-28	1.30732	0.139	0.053	2.80118e-23
chr2-166471159-166472061	1.67094e-28	1.54608	0.115	0.037	2.86086e-23
chr16-91970361-91971139	1.68319e-28	1.34525	0.147	0.059	2.88183e-23
chr5-38779833-38780738	1.84639e-28	1.62234	0.108	0.033	3.16126e-23
chr1-151824716-151825527	1.87428e-28	-1.09371	0.104	0.196	3.20901e-23
chr6-135332480-135333242	1.88251e-28	-1.22428	0.085	0.172	3.2231e-23
chr4-124577826-124578748	1.90805e-28	1.71272	0.106	0.032	3.26682e-23
chr8-18804388-18805276	2.00465e-28	-0.884835	0.193	0.297	3.43222e-23
chr1-127424727-127425647	2.01182e-28	1.44368	0.136	0.052	3.44449e-23
chr9-68402773-68403679	2.04377e-28	1.11222	0.172	0.076	3.49919e-23
chr2-73782278-73783179	2.13587e-28	1.46404	0.133	0.05	3.65689e-23
chr7-80375084-80375990	2.27306e-28	1.48048	0.126	0.045	3.89178e-23
chr10-18974057-18974998	2.315e-28	-1.03776	0.121	0.217	3.96357e-23
chr10-95670953-95671878	2.35702e-28	1.4604	0.135	0.052	4.03552e-23
chr16-32821795-32822714	2.36004e-28	0.575464	0.379	0.238	4.0407e-23
chr4-152256780-152257641	2.39806e-28	1.20222	0.157	0.066	4.1058e-23
chr11-74447943-74448878	2.46175e-28	1.10259	0.16	0.067	4.21484e-23
chr1-120236210-120237083	2.49229e-28	1.0416	0.189	0.089	4.26713e-23
chr15-38543701-38544617	2.5641e-28	0.933629	0.246	0.135	4.39008e-23
chr2-45222157-45222980	2.60873e-28	-1.48696	0.061	0.138	4.46648e-23
chr13-97763780-97764660	2.67061e-28	1.76346	0.101	0.029	4.57243e-23
chr12-8334001-8334822	2.68893e-28	0.816664	0.25	0.136	4.60379e-23
chr3-30091235-30092105	2.86965e-28	1.13683	0.172	0.078	4.91321e-23
chr2-93277377-93277954	2.90165e-28	1.74036	0.106	0.032	4.968e-23
chr17-39845654-39846564	2.95517e-28	0.430249	0.878	0.809	5.05963e-23
chr9-21335213-21336097	2.97292e-28	1.70147	0.101	0.029	5.09002e-23
chr7-137711133-137712035	3.05019e-28	-1.77435	0.035	0.1	5.22231e-23
chr19-61226802-61227567	3.06701e-28	0.801836	0.292	0.172	5.25112e-23
chr4-47310514-47311408	3.12569e-28	1.07236	0.182	0.085	5.35159e-23
chr19-6286599-6287495	3.42543e-28	0.928155	0.239	0.13	5.86479e-23
chr8-25329363-25330275	3.45226e-28	1.16802	0.159	0.067	5.91073e-23
chr6-21796237-21797101	3.51803e-28	-1.16222	0.087	0.175	6.02333e-23
chr4-129285807-129286656	3.5345e-28	1.43325	0.144	0.059	6.05152e-23
chr18-75454936-75455856	3.65846e-28	1.86832	0.1	0.029	6.26375e-23
chr5-111139377-111140240	3.67872e-28	1.21898	0.169	0.076	6.29845e-23
chr5-74677437-74678263	3.94e-28	1.4875	0.122	0.043	6.74579e-23
chr3-108767067-108767927	3.96946e-28	1.80858	0.101	0.029	6.79624e-23
chr6-127991302-127992198	4.09511e-28	0.836851	0.255	0.14	7.01135e-23
chr6-135393167-135394078	4.19848e-28	-1.09494	0.091	0.181	7.18835e-23
chr9-103761421-103762315	4.39921e-28	1.27631	0.175	0.081	7.53202e-23
chr1-182990727-182991646	4.49741e-28	1.04677	0.204	0.103	7.70015e-23
chr19-58596817-58597714	4.68502e-28	-1.38189	0.056	0.133	8.02136e-23
chr9-65561803-65562732	4.77307e-28	0.890859	0.247	0.136	8.17211e-23
chr11-68854031-68854793	4.84039e-28	0.627085	0.358	0.226	8.28737e-23
chr9-70942414-70943311	4.89212e-28	0.856762	0.246	0.133	8.37595e-23
chr8-11171279-11172183	4.93034e-28	1.21088	0.16	0.069	8.44138e-23
chr9-59695144-59696013	4.96895e-28	1.59255	0.123	0.044	8.50749e-23
chr8-79907660-79908583	5.42838e-28	-1.19415	0.081	0.166	9.2941e-23
chr2-38950126-38951017	5.48155e-28	0.97221	0.227	0.121	9.38513e-23
chr7-98119074-98119863	5.63289e-28	1.0343	0.19	0.09	9.64424e-23
chr1-154189979-154190868	5.71222e-28	1.66096	0.111	0.036	9.78006e-23
chr9-72796869-72797795	5.89223e-28	0.706664	0.328	0.203	1.00883e-22
chr7-137805140-137806059	5.91066e-28	-1.00083	0.135	0.231	1.01198e-22
chr11-61597291-61598212	5.91774e-28	0.823871	0.243	0.13	1.01319e-22
chr8-114821278-114822172	5.9614e-28	1.74908	0.101	0.029	1.02067e-22
chr15-38601971-38602866	6.08667e-28	1.68422	0.102	0.03	1.04212e-22
chr13-63072127-63073030	6.09669e-28	1.2065	0.161	0.07	1.04383e-22
chr4-150784422-150785307	6.36051e-28	-0.581886	0.415	0.52	1.089e-22
chr5-65415432-65416336	6.38202e-28	1.19501	0.153	0.063	1.09269e-22
chr17-12149038-12149775	6.6412e-28	1.67609	0.111	0.036	1.13706e-22
chr12-8521071-8521986	6.78966e-28	0.966819	0.212	0.108	1.16248e-22
chr14-65691078-65691917	6.84589e-28	-0.670135	0.25	0.368	1.17211e-22
chr13-97423745-97424673	6.86796e-28	1.49059	0.117	0.039	1.17588e-22
chr11-117552326-117553206	7.04905e-28	1.77709	0.105	0.032	1.20689e-22
chr12-71446162-71446990	7.06494e-28	-0.844393	0.163	0.269	1.20961e-22
chr10-40327806-40328721	7.11974e-28	0.834681	0.236	0.125	1.21899e-22
chr13-59228007-59228927	7.39251e-28	1.32496	0.145	0.059	1.26569e-22
chr2-167237548-167238407	7.66171e-28	1.35169	0.138	0.054	1.31178e-22
chr7-76776881-76777812	7.66928e-28	-1.25009	0.073	0.155	1.31308e-22
chr9-40317347-40318246	7.68205e-28	0.73345	0.262	0.144	1.31527e-22
chr8-69183807-69184706	7.73033e-28	0.808389	0.257	0.142	1.32353e-22
chr11-3153458-3154365	8.01624e-28	-1.40762	0.051	0.124	1.37249e-22
chr15-78289676-78290563	8.30414e-28	1.4073	0.13	0.048	1.42178e-22
chr18-60632494-60633394	8.52097e-28	0.690088	0.308	0.185	1.4589e-22
chr4-9444147-9445043	8.69916e-28	0.625901	0.354	0.222	1.48941e-22
chr9-42897136-42898054	8.97174e-28	0.816079	0.268	0.153	1.53608e-22
chr11-105525318-105526208	1.01142e-27	1.13563	0.171	0.077	1.73169e-22
chr4-84203418-84204336	1.03558e-27	1.40081	0.133	0.051	1.77305e-22
chr6-142659799-142660598	1.03651e-27	-1.28801	0.065	0.144	1.77464e-22
chr16-63863784-63864657	1.03785e-27	-0.999095	0.158	0.258	1.77693e-22
chr6-121355940-121356698	1.05076e-27	1.34643	0.147	0.061	1.79904e-22
chr14-121136846-121137766	1.05186e-27	0.55245	0.427	0.293	1.80092e-22
chr8-124434107-124435005	1.06404e-27	0.563127	0.407	0.267	1.82178e-22
chr7-117435631-117436564	1.20411e-27	0.865815	0.25	0.139	2.06159e-22
chr8-125317393-125318290	1.22616e-27	1.04043	0.185	0.087	2.09935e-22
chr4-114821515-114822439	1.2294e-27	-0.833438	0.205	0.313	2.10489e-22
chr15-84469178-84470102	1.24486e-27	1.28393	0.144	0.058	2.13137e-22
chr9-79977442-79978286	1.31708e-27	0.942212	0.204	0.101	2.25501e-22
chr12-86000375-86001278	1.35946e-27	0.548736	0.426	0.286	2.32758e-22
chr5-43441090-43442010	1.36689e-27	1.02234	0.189	0.089	2.34029e-22
chr1-172530315-172531239	1.38424e-27	1.5112	0.119	0.041	2.36999e-22
chr13-97774808-97775718	1.46102e-27	0.853686	0.217	0.11	2.50145e-22
chr5-125221504-125222344	1.47719e-27	1.48487	0.121	0.043	2.52914e-22
chr7-123046415-123047335	1.49201e-27	0.896325	0.233	0.125	2.55452e-22
chr6-92463525-92464419	1.51958e-27	0.640623	0.317	0.188	2.60172e-22
chr1-60596192-60597090	1.54388e-27	1.25396	0.141	0.055	2.64332e-22
chr11-67588597-67589432	1.64462e-27	1.628	0.11	0.036	2.8158e-22
chr18-60480754-60481674	1.6705e-27	0.489913	0.475	0.329	2.86012e-22
chr6-91616468-91617297	1.69191e-27	1.05501	0.18	0.083	2.89676e-22
chr11-18296306-18297256	1.74135e-27	1.51716	0.122	0.044	2.98141e-22
chr12-79905503-79906384	1.74458e-27	0.796501	0.273	0.157	2.98694e-22
chr16-35126731-35127598	1.75536e-27	-1.69873	0.036	0.101	3.0054e-22
chr2-26516022-26516922	1.80893e-27	1.29566	0.159	0.07	3.09713e-22
chr4-138569740-138570669	1.86619e-27	-1.49082	0.046	0.117	3.19516e-22
chr3-122064497-122065289	1.86897e-27	1.05039	0.185	0.089	3.19991e-22
chr8-120738564-120739361	1.90041e-27	1.56275	0.111	0.036	3.25374e-22
chr1-179454399-179455298	1.91791e-27	1.16482	0.16	0.07	3.28371e-22
chr6-118839209-118840092	1.92189e-27	-0.792076	0.229	0.335	3.29053e-22
chr13-97853176-97854104	1.94329e-27	0.505047	0.453	0.309	3.32717e-22
chr2-30874037-30874875	2.03262e-27	-1.27263	0.068	0.148	3.48011e-22
chr17-83960144-83961018	2.07457e-27	1.26386	0.146	0.06	3.55194e-22
chr19-47526316-47527245	2.09124e-27	-0.911753	0.147	0.247	3.58047e-22
chr7-142375191-142376087	2.27831e-27	0.969796	0.212	0.109	3.90076e-22
chr16-59559486-59560375	2.31101e-27	-1.21833	0.069	0.149	3.95674e-22
chr17-15129743-15130653	2.33633e-27	1.18946	0.151	0.062	4.0001e-22
chr11-117239409-117240313	2.48468e-27	-1.17424	0.084	0.169	4.2541e-22
chr5-92488671-92489529	2.49596e-27	1.28598	0.158	0.07	4.2734e-22
chr5-112886530-112887459	2.71253e-27	1.37253	0.132	0.051	4.6442e-22
chr3-65863909-65864475	2.74525e-27	1.35114	0.141	0.057	4.70022e-22
chr11-94158536-94159437	2.74921e-27	1.31697	0.149	0.063	4.707e-22
chr5-130219755-130220649	2.78877e-27	1.54172	0.131	0.051	4.77473e-22
chr2-167386464-167386824	2.90495e-27	1.18791	0.156	0.067	4.97365e-22
chr9-66231927-66232829	2.96538e-27	1.7707	0.1	0.03	5.07711e-22
chr6-105437716-105438635	2.96868e-27	-1.10465	0.091	0.178	5.08277e-22
chr4-59572363-59573287	3.03529e-27	-1.0233	0.1	0.191	5.1968e-22
chr7-67459604-67460504	3.0485e-27	1.14276	0.166	0.074	5.21942e-22
chr11-61483019-61483832	3.10148e-27	-0.944128	0.138	0.235	5.31013e-22
chr7-133765585-133766495	3.21108e-27	1.2562	0.139	0.055	5.49779e-22
chr9-116098908-116099695	3.36864e-27	1.50117	0.124	0.046	5.76754e-22
chr3-103600774-103601652	3.55404e-27	0.723128	0.292	0.172	6.08498e-22
chr6-92464809-92465564	3.5605e-27	1.10555	0.181	0.086	6.09603e-22
chr3-53166036-53166692	3.66778e-27	1.07448	0.177	0.082	6.27972e-22
chr2-118042341-118043218	3.67348e-27	1.49074	0.118	0.041	6.28948e-22
chr8-12073341-12074214	3.82657e-27	1.3628	0.131	0.05	6.55159e-22
chr13-49016019-49016881	3.82801e-27	1.13099	0.18	0.086	6.55404e-22
chr3-109309071-109309938	3.92567e-27	0.907731	0.222	0.117	6.72127e-22
chr3-21824164-21825020	4.14518e-27	0.97343	0.191	0.092	7.09708e-22
chr3-152320923-152321834	4.38206e-27	1.07372	0.173	0.079	7.50266e-22
chr13-41330606-41331422	4.45966e-27	1.02274	0.172	0.077	7.63551e-22
chr1-133209975-133210858	4.61293e-27	1.07951	0.174	0.08	7.89794e-22
chr14-33687175-33688094	4.65291e-27	-1.03436	0.117	0.21	7.96639e-22
chr8-11270581-11271469	4.73896e-27	-1.37635	0.057	0.131	8.11372e-22
chr4-139500490-139501407	4.75631e-27	0.984593	0.182	0.086	8.14342e-22
chr8-95012249-95013172	4.79402e-27	1.18168	0.181	0.087	8.20798e-22
chr18-53510770-53511500	5.11812e-27	-1.06898	0.099	0.189	8.76288e-22
chr3-143596734-143597624	5.21912e-27	1.31768	0.136	0.053	8.9358e-22
chr8-121695579-121696493	5.67334e-27	1.39958	0.139	0.056	9.71349e-22
chr4-8689844-8690750	5.71865e-27	0.881549	0.241	0.133	9.79108e-22
chr12-110077779-110078675	5.76353e-27	1.2477	0.145	0.06	9.86792e-22
chr1-162101036-162101932	5.7978e-27	0.857572	0.217	0.113	9.92658e-22
chr4-123227532-123228344	5.84314e-27	0.955441	0.202	0.101	1.00042e-21
chr18-38795729-38796591	5.84825e-27	1.56004	0.117	0.041	1.0013e-21
chr6-120274933-120275849	6.47085e-27	0.746599	0.263	0.149	1.10789e-21
chr7-25389903-25390787	6.49089e-27	0.920276	0.213	0.111	1.11132e-21
chr2-14341548-14342456	6.84193e-27	0.921665	0.211	0.109	1.17143e-21
chr6-114403758-114404528	7.03361e-27	1.15488	0.162	0.072	1.20425e-21
chr3-21524203-21525117	7.16307e-27	1.47094	0.115	0.039	1.22641e-21
chr14-78383056-78383972	7.55707e-27	1.33443	0.139	0.056	1.29387e-21
chr8-94710959-94711864	7.872e-27	1.23038	0.155	0.068	1.34779e-21
chr2-84024952-84025856	8.14951e-27	0.951443	0.197	0.097	1.3953e-21
chr18-80635741-80636576	8.56797e-27	-1.23918	0.075	0.156	1.46695e-21
chr11-116218453-116219359	8.91534e-27	0.950286	0.242	0.137	1.52642e-21
chr19-57203749-57204656	8.93684e-27	0.770855	0.27	0.157	1.5301e-21
chr7-78079422-78080318	9.00897e-27	-0.957353	0.146	0.245	1.54245e-21
chr7-66311018-66311917	9.04767e-27	0.860411	0.22	0.115	1.54908e-21
chr7-116033836-116034198	9.16634e-27	1.3033	0.138	0.055	1.5694e-21
chr1-165307072-165307997	9.51874e-27	-0.808097	0.203	0.309	1.62973e-21
chr14-63962413-63963301	9.71461e-27	0.465559	0.468	0.323	1.66327e-21
chr3-147240425-147241322	9.82399e-27	-1.30058	0.066	0.144	1.68199e-21
chr1-178400422-178401328	9.82649e-27	1.55304	0.112	0.038	1.68242e-21
chr12-71483204-71484075	1.01182e-26	1.58197	0.11	0.036	1.73237e-21
chr16-43303077-43303973	1.01399e-26	1.03132	0.195	0.098	1.73608e-21
chr17-47841981-47842892	1.01868e-26	0.668801	0.32	0.196	1.74412e-21
chr13-43684303-43685185	1.01931e-26	1.17449	0.153	0.066	1.74518e-21
chr3-98074532-98075416	1.04514e-26	-1.60124	0.042	0.109	1.78942e-21
chr8-120416525-120417439	1.071e-26	1.06206	0.194	0.097	1.83368e-21
chr18-68498670-68499587	1.11102e-26	-0.832419	0.17	0.274	1.90221e-21
chr6-112459095-112459989	1.15402e-26	1.42173	0.117	0.041	1.97583e-21
chr18-53461814-53462641	1.1674e-26	-1.13679	0.114	0.204	1.99874e-21
chr11-116571612-116572473	1.18944e-26	0.994707	0.179	0.084	2.03648e-21
chr11-85832285-85833135	1.26116e-26	0.654329	0.299	0.176	2.15927e-21
chr15-12721845-12722755	1.37e-26	0.939923	0.213	0.111	2.34561e-21
chr1-81903635-81904558	1.37072e-26	-1.03088	0.132	0.224	2.34686e-21
chr16-37893407-37894177	1.41779e-26	1.23708	0.137	0.054	2.42745e-21
chr14-66816613-66817531	1.44847e-26	1.54573	0.109	0.036	2.47997e-21
chr11-90129686-90130564	1.48323e-26	-0.69953	0.259	0.362	2.53948e-21
chr17-31916143-31917025	1.49148e-26	1.00207	0.198	0.1	2.5536e-21
chr1-186460522-186461436	1.58437e-26	0.848252	0.22	0.116	2.71264e-21
chr6-117582835-117583728	1.60173e-26	-1.48331	0.044	0.111	2.74237e-21
chr7-113058967-113059849	1.61e-26	1.51196	0.119	0.043	2.75654e-21
chr10-83217086-83217973	1.6159e-26	1.45216	0.124	0.047	2.76662e-21
chr12-81130619-81131548	1.62583e-26	0.842841	0.256	0.146	2.78363e-21
chr16-15195120-15196000	1.62902e-26	-0.824936	0.238	0.342	2.7891e-21
chr5-64701516-64702400	1.66201e-26	0.938548	0.203	0.103	2.84558e-21
chr15-67301560-67302463	1.69736e-26	1.40735	0.123	0.045	2.90609e-21
chr6-18514328-18515215	1.71519e-26	1.15665	0.167	0.077	2.93663e-21
chr13-55171411-55172268	1.72706e-26	1.03756	0.188	0.092	2.95695e-21
chr5-105527682-105528586	1.73775e-26	0.827181	0.237	0.129	2.97525e-21
chr2-173790017-173790930	1.80425e-26	0.765291	0.253	0.141	3.08911e-21
chr9-60226093-60226750	1.83197e-26	-1.31104	0.068	0.145	3.13657e-21
chr3-146620323-146621236	1.97353e-26	1.8147	0.1	0.031	3.37894e-21
chr9-62476821-62477747	1.98142e-26	1.25504	0.146	0.061	3.39245e-21
chr18-58471858-58472740	2.05934e-26	1.12135	0.164	0.074	3.52587e-21
chr7-83763335-83764246	2.18367e-26	-0.899584	0.168	0.266	3.73872e-21
chr3-70806909-70807821	2.20695e-26	1.03162	0.166	0.074	3.77859e-21
chr2-146167968-146168876	2.30973e-26	1.69666	0.1	0.03	3.95456e-21
chr8-119421806-119422737	2.49254e-26	0.85539	0.232	0.126	4.26755e-21
chr17-28236099-28237024	2.552e-26	1.0941	0.167	0.076	4.36936e-21
chr10-42993829-42994760	2.56327e-26	-1.09512	0.108	0.196	4.38864e-21
chr4-43759374-43760196	2.64464e-26	0.904374	0.226	0.123	4.52797e-21
chrX-153139485-153140359	2.75034e-26	1.14288	0.151	0.065	4.70894e-21
chr11-34865839-34866168	2.85951e-26	-1.08862	0.097	0.184	4.89586e-21
chr11-96351503-96352390	2.86255e-26	-1.11273	0.111	0.201	4.90106e-21
chr8-91801607-91802372	2.99766e-26	0.696946	0.294	0.175	5.13239e-21
chr12-101798037-101798922	3.1309e-26	-1.08673	0.083	0.167	5.36051e-21
chr19-36705483-36706210	3.17667e-26	-0.973489	0.155	0.25	5.43887e-21
chr1-172513662-172514577	3.20461e-26	0.583682	0.37	0.241	5.48671e-21
chr8-120289488-120290421	3.26816e-26	1.21089	0.142	0.059	5.59552e-21
chr4-83657280-83658098	3.48719e-26	-1.41303	0.056	0.128	5.97052e-21
chr4-102574035-102574939	3.80509e-26	0.678867	0.291	0.173	6.51481e-21
chr4-43756992-43757892	3.80626e-26	0.758846	0.274	0.161	6.51681e-21
chr13-102573070-102573978	3.87333e-26	0.793805	0.265	0.154	6.63164e-21
chr5-53472228-53473129	3.96092e-26	0.812481	0.227	0.121	6.78161e-21
chr2-21958190-21959071	4.00281e-26	1.3045	0.133	0.052	6.85334e-21
chr18-80653945-80654665	4.05641e-26	1.70946	0.105	0.035	6.94511e-21
chr5-122402576-122403476	4.073e-26	1.19241	0.15	0.065	6.97351e-21
chr18-13390159-13390975	4.136e-26	-1.53476	0.041	0.106	7.08137e-21
chr5-51072287-51073227	4.14276e-26	-1.07011	0.107	0.195	7.09295e-21
chr7-67461676-67462567	4.24735e-26	0.617536	0.351	0.226	7.27202e-21
chr13-103260212-103261124	4.28347e-26	0.927143	0.2	0.101	7.33386e-21
chr5-137759760-137760668	4.31661e-26	0.930554	0.243	0.139	7.3906e-21
chr18-60495286-60496219	4.34015e-26	0.923061	0.196	0.098	7.43091e-21
chr1-105906145-105907037	4.83112e-26	0.815693	0.241	0.134	8.27151e-21
chr3-123397568-123398497	4.91624e-26	-1.29919	0.063	0.138	8.41725e-21
chr7-34319851-34320733	5.03597e-26	0.741753	0.273	0.16	8.62224e-21
chr5-134420781-134421695	5.05719e-26	1.15832	0.139	0.057	8.65857e-21
chr10-5921995-5922892	5.34266e-26	0.991749	0.187	0.091	9.14734e-21
chr8-26905895-26906820	5.45509e-26	-0.879696	0.178	0.278	9.33982e-21
chr16-30184559-30185471	5.70023e-26	0.626537	0.329	0.204	9.75954e-21
chr15-37793446-37794384	5.76488e-26	-1.23615	0.096	0.18	9.87022e-21
chr6-97757199-97758116	5.91728e-26	-1.48727	0.042	0.108	1.01312e-20
chr13-51776880-51777678	6.22696e-26	1.39835	0.129	0.051	1.06614e-20
chr17-45584516-45585371	6.39547e-26	0.83934	0.244	0.137	1.09499e-20
chr2-101746204-101747113	6.71828e-26	0.951779	0.194	0.097	1.15026e-20
chr11-116615505-116616423	6.78187e-26	1.48649	0.115	0.041	1.16114e-20
chr16-76444461-76445331	7.4949e-26	0.880475	0.223	0.12	1.28323e-20
chr12-54312883-54313759	7.5251e-26	1.55981	0.107	0.036	1.28839e-20
chr9-68900064-68900940	7.96789e-26	-1.04697	0.111	0.199	1.36421e-20
chr14-25487798-25488706	7.98138e-26	0.80586	0.283	0.171	1.36652e-20
chr11-31713364-31714286	8.08656e-26	1.06951	0.175	0.084	1.38452e-20
chr9-59724053-59724719	8.10396e-26	1.22548	0.141	0.059	1.3875e-20
chr7-114155142-114156041	8.57101e-26	-1.11404	0.078	0.159	1.46747e-20
chr13-109652016-109652865	8.69066e-26	-0.845161	0.18	0.281	1.48795e-20
chr1-151236173-151237022	8.69798e-26	0.566972	0.379	0.247	1.48921e-20
chr6-146909560-146910416	8.91393e-26	0.877315	0.209	0.108	1.52618e-20
chr2-152903919-152904730	9.10101e-26	0.705382	0.339	0.219	1.55821e-20
chr7-139365307-139366066	9.16327e-26	1.28508	0.137	0.056	1.56887e-20
chr8-13517092-13518026	9.19447e-26	0.73878	0.274	0.161	1.57421e-20
chr6-37398697-37399585	9.4668e-26	0.544204	0.413	0.28	1.62084e-20
chr15-77881439-77882300	9.87843e-26	-1.22771	0.065	0.141	1.69132e-20
chr9-120830272-120831175	1.0217e-25	1.12497	0.16	0.072	1.74928e-20
chr6-72241285-72242191	1.03102e-25	0.595947	0.38	0.254	1.76524e-20
chr12-101851905-101852780	1.05738e-25	-0.650203	0.303	0.412	1.81037e-20
chr3-66219405-66220118	1.08167e-25	1.00102	0.182	0.089	1.85195e-20
chr17-31728784-31729712	1.10296e-25	1.32414	0.127	0.049	1.88841e-20
chr5-119916345-119917266	1.11697e-25	0.81815	0.218	0.116	1.9124e-20
chr11-96407411-96408304	1.1309e-25	-1.03272	0.132	0.225	1.93624e-20
chr4-141951873-141952775	1.14877e-25	1.27885	0.156	0.071	1.96684e-20
chr7-90124803-90125735	1.16017e-25	0.814378	0.234	0.127	1.98636e-20
chr10-80774254-80775153	1.1782e-25	0.905886	0.232	0.13	2.01724e-20
chr15-102656390-102657223	1.21691e-25	1.36273	0.128	0.051	2.0835e-20
chr4-63229768-63230652	1.22412e-25	0.960994	0.206	0.108	2.09585e-20
chr18-53463287-53464168	1.24172e-25	-0.753546	0.256	0.361	2.12599e-20
chr2-121810631-121811523	1.24401e-25	-1.49796	0.042	0.108	2.12991e-20
chr5-138776193-138777115	1.25472e-25	0.858619	0.218	0.116	2.14824e-20
chr18-13879775-13880676	1.29749e-25	0.872829	0.215	0.113	2.22147e-20
chr7-116039869-116040732	1.31849e-25	0.885425	0.223	0.12	2.25743e-20
chr3-54480034-54480958	1.32542e-25	0.69162	0.267	0.153	2.2693e-20
chr12-79506866-79507784	1.33743e-25	1.12485	0.164	0.076	2.28985e-20
chr16-30513391-30514294	1.34749e-25	1.30189	0.156	0.071	2.30708e-20
chr9-49980597-49981453	1.37287e-25	1.18026	0.149	0.065	2.35054e-20
chr5-110976338-110977261	1.37426e-25	-1.00834	0.143	0.236	2.35292e-20
chr9-35340663-35341524	1.39179e-25	0.878856	0.207	0.106	2.38292e-20
chr6-144074615-144075524	1.46315e-25	0.870092	0.213	0.112	2.5051e-20
chr13-95592506-95593424	1.46428e-25	0.934946	0.193	0.096	2.50705e-20
chr13-81019833-81020766	1.47781e-25	-1.63148	0.039	0.103	2.5302e-20
chr1-58056665-58057555	1.51379e-25	0.837562	0.227	0.124	2.59181e-20
chr9-51396882-51397675	1.57156e-25	-1.36895	0.054	0.125	2.69072e-20
chr13-6504797-6505734	1.59913e-25	-1.10475	0.118	0.206	2.73792e-20
chr5-92493137-92494036	1.67715e-25	1.08507	0.16	0.073	2.8715e-20
chr4-139175535-139176370	1.6964e-25	-0.820546	0.228	0.328	2.90446e-20
chr9-22629181-22630107	1.71006e-25	-1.38827	0.054	0.123	2.92785e-20
chr5-73875631-73876545	1.92781e-25	-1.58107	0.038	0.1	3.30066e-20
chr10-95191739-95192645	2.01385e-25	0.546187	0.379	0.249	3.44797e-20
chr4-114712011-114712916	2.05873e-25	-1.43271	0.042	0.107	3.52481e-20
chr4-118265274-118266173	2.08373e-25	1.56007	0.11	0.038	3.56762e-20
chr8-117415168-117416071	2.09978e-25	1.40617	0.122	0.047	3.5951e-20
chr13-63117339-63118232	2.10051e-25	0.691341	0.305	0.189	3.59634e-20
chr2-32679810-32680717	2.15886e-25	0.866029	0.221	0.119	3.69625e-20
chr7-28901012-28901926	2.17004e-25	1.03629	0.179	0.087	3.71539e-20
chr8-121669007-121669787	2.23227e-25	0.648912	0.338	0.218	3.82194e-20
chr9-36946903-36947804	2.41781e-25	1.12533	0.162	0.075	4.13961e-20
chr12-103129285-103130179	2.49888e-25	-1.09672	0.092	0.176	4.27841e-20
chr7-89769343-89770191	2.50076e-25	-1.06718	0.111	0.199	4.28162e-20
chr13-112382751-112383564	2.51411e-25	1.34439	0.133	0.055	4.30449e-20
chr5-125226078-125226975	2.52823e-25	0.61969	0.338	0.216	4.32866e-20
chr17-14540179-14541109	2.62725e-25	-1.02191	0.096	0.181	4.4982e-20
chr15-6934246-6935158	2.64766e-25	-1.14486	0.098	0.182	4.53313e-20
chr10-99297401-99298272	2.72414e-25	-1.25939	0.073	0.149	4.66408e-20
chr11-96314352-96315285	2.9227e-25	-1.35775	0.056	0.128	5.00405e-20
chr8-124290637-124291531	2.96232e-25	-1.11235	0.102	0.188	5.07188e-20
chr10-95032977-95033897	3.02825e-25	-1.38341	0.071	0.146	5.18476e-20
chr16-55554938-55555833	3.05878e-25	0.710619	0.252	0.142	5.23702e-20
chr14-72782961-72783878	3.18754e-25	0.856452	0.205	0.105	5.45747e-20
chr1-150872938-150873835	3.23691e-25	-1.60773	0.041	0.104	5.54202e-20
chr2-125913934-125914815	3.28059e-25	-1.48123	0.046	0.112	5.6168e-20
chr15-94403897-94404805	3.29274e-25	0.783172	0.231	0.125	5.63759e-20
chr11-5855624-5856537	3.31778e-25	0.661763	0.31	0.192	5.68048e-20
chr17-42576638-42577499	3.41108e-25	1.53153	0.109	0.038	5.84021e-20
chr4-58319968-58320860	3.44908e-25	-1.6011	0.04	0.103	5.90527e-20
chr3-98374080-98374962	3.53811e-25	1.03928	0.166	0.078	6.05771e-20
chr7-75393139-75393888	3.59479e-25	-1.46598	0.041	0.106	6.15474e-20
chr19-3332923-3333807	3.64393e-25	1.0368	0.163	0.074	6.23888e-20
chr10-38908018-38908929	3.76705e-25	0.827386	0.224	0.121	6.44967e-20
chr16-33937314-33938186	3.78228e-25	0.912701	0.218	0.119	6.47576e-20
chr6-98514205-98514996	4.03101e-25	-1.5837	0.041	0.105	6.90161e-20
chr13-73727290-73728154	4.04543e-25	1.46406	0.109	0.038	6.9263e-20
chr16-25087582-25088332	4.07164e-25	1.02485	0.176	0.085	6.97118e-20
chr4-47132122-47132992	4.11475e-25	-1.08421	0.094	0.177	7.04498e-20
chr10-32125346-32126268	4.2003e-25	-1.30304	0.06	0.132	7.19146e-20
chr9-57433335-57434170	4.30315e-25	0.657007	0.307	0.191	7.36756e-20
chr1-98070708-98071593	4.30802e-25	1.62393	0.101	0.033	7.37589e-20
chr9-35045586-35046480	4.61948e-25	0.421006	0.531	0.391	7.90916e-20
chr4-100045103-100046015	4.9785e-25	1.43272	0.11	0.039	8.52384e-20
chr19-4171446-4172346	5.28361e-25	1.38949	0.12	0.046	9.04623e-20
chr7-49257889-49258787	5.39227e-25	0.867542	0.2	0.103	9.23226e-20
chr5-43517155-43518035	5.41083e-25	-0.84558	0.17	0.266	9.26404e-20
chr16-56319066-56319995	5.72815e-25	-1.1313	0.091	0.171	9.80734e-20
chr12-5757363-5758245	5.83811e-25	-1.00457	0.102	0.188	9.99561e-20
chr12-111724810-111725492	6.12468e-25	1.29955	0.125	0.049	1.04863e-19
chr4-86930640-86931557	6.14956e-25	1.49965	0.107	0.037	1.05288e-19
chr14-22576974-22577845	6.20676e-25	-1.36426	0.066	0.14	1.06268e-19
chr1-128591943-128592834	6.37543e-25	0.987367	0.174	0.083	1.09156e-19
chr3-95655336-95656261	7.24061e-25	-0.96005	0.124	0.214	1.23969e-19
chr4-123588641-123589523	7.55328e-25	0.687044	0.291	0.177	1.29322e-19
chr9-62526270-62527113	7.83833e-25	1.07931	0.167	0.079	1.34202e-19
chr9-68940788-68941705	8.12851e-25	0.794982	0.229	0.126	1.39171e-19
chr15-59665223-59666135	8.49679e-25	0.922612	0.205	0.109	1.45476e-19
chr4-145199858-145200628	8.7953e-25	1.28917	0.128	0.051	1.50587e-19
chr9-87463861-87464764	8.81152e-25	-0.571076	0.299	0.41	1.50865e-19
chr4-133614087-133614988	9.06293e-25	1.4322	0.141	0.062	1.55169e-19
chr1-154148707-154149562	9.36728e-25	-0.910632	0.146	0.24	1.6038e-19
chr3-79899720-79900486	9.37282e-25	-1.58488	0.04	0.103	1.60475e-19
chr1-128593036-128593815	9.49915e-25	1.11016	0.151	0.067	1.62638e-19
chr13-20174110-20174949	9.66056e-25	1.08053	0.151	0.067	1.65401e-19
chr3-132279068-132279918	9.77811e-25	-1.52996	0.039	0.101	1.67414e-19
chr4-141244886-141245689	9.85333e-25	0.905284	0.212	0.114	1.68702e-19
chr8-72295355-72296272	9.97536e-25	0.416335	0.558	0.417	1.70791e-19
chr8-123409752-123410535	1.015e-24	0.883969	0.224	0.124	1.73781e-19
chr11-31770161-31770888	1.0403e-24	1.15602	0.149	0.066	1.78113e-19
chr10-108385178-108386046	1.04383e-24	-1.53224	0.04	0.103	1.78718e-19
chr16-45269602-45270503	1.06347e-24	-1.0722	0.099	0.182	1.8208e-19
chr10-78470681-78471609	1.09192e-24	0.661749	0.261	0.149	1.86952e-19
chr12-5246098-5246731	1.13191e-24	1.26323	0.144	0.063	1.93797e-19
chr8-95154487-95155319	1.14029e-24	1.27782	0.131	0.053	1.95233e-19
chr7-86775426-86776342	1.14183e-24	-1.22524	0.055	0.125	1.95496e-19
chr17-79760293-79761194	1.19572e-24	-1.49467	0.04	0.102	2.04723e-19
chr10-16034680-16035590	1.22002e-24	-1.34043	0.045	0.111	2.08883e-19
chr12-70539551-70540444	1.22905e-24	1.15573	0.157	0.072	2.10429e-19
chr13-95378395-95379284	1.2301e-24	1.51358	0.104	0.036	2.10609e-19
chr9-78212138-78213037	1.33881e-24	1.12392	0.147	0.065	2.29222e-19
chr10-78054443-78055297	1.41826e-24	1.07363	0.158	0.072	2.42825e-19
chrX-12273226-12274071	1.46045e-24	-1.25447	0.064	0.137	2.50048e-19
chr15-96873186-96874004	1.4721e-24	-1.46786	0.046	0.111	2.52042e-19
chr13-113495606-113496522	1.50421e-24	-1.28409	0.061	0.133	2.5754e-19
chr14-45827066-45827926	1.51957e-24	-1.12301	0.081	0.159	2.60171e-19
chr5-75734272-75735130	1.61889e-24	0.498149	0.392	0.258	2.77174e-19
chr1-90900177-90901092	1.64063e-24	1.22225	0.127	0.05	2.80897e-19
chr13-98171809-98172711	1.66002e-24	-1.09126	0.084	0.164	2.84217e-19
chr8-123648178-123649044	1.68126e-24	0.91824	0.195	0.1	2.87854e-19
chr8-23411018-23411903	1.75708e-24	0.577082	0.346	0.225	3.00836e-19
chr8-33827434-33828306	1.79512e-24	-1.25851	0.096	0.176	3.07348e-19
chr17-14420450-14421311	1.8203e-24	1.19111	0.139	0.059	3.1166e-19
chr3-116194528-116195421	1.82557e-24	0.55603	0.362	0.233	3.12562e-19
chr3-66224788-66225674	1.91638e-24	0.759546	0.256	0.15	3.2811e-19
chr2-167273101-167274007	1.91855e-24	0.697276	0.261	0.151	3.28481e-19
chr18-60482558-60483486	2.08057e-24	0.688499	0.273	0.162	3.56221e-19
chr11-65048999-65049895	2.09085e-24	-1.38964	0.052	0.12	3.57981e-19
chr5-107073811-107074682	2.13929e-24	-1.07746	0.12	0.207	3.66274e-19
chr18-61653090-61653964	2.18484e-24	1.30479	0.135	0.057	3.74073e-19
chr10-66935470-66936378	2.24083e-24	0.579775	0.355	0.232	3.83659e-19
chr9-106377771-106378655	2.30258e-24	1.37819	0.119	0.046	3.94231e-19
chr3-101948321-101949237	2.32933e-24	0.993062	0.171	0.082	3.98812e-19
chr7-78070873-78071779	2.34269e-24	-1.18283	0.073	0.149	4.011e-19
chr1-35992231-35993158	2.39477e-24	-1.43847	0.042	0.104	4.10016e-19
chr11-94136566-94137346	2.40419e-24	0.929665	0.189	0.096	4.11629e-19
chr3-60134702-60135590	2.48682e-24	-1.04005	0.104	0.188	4.25776e-19
chr5-122439378-122440269	2.51174e-24	0.68611	0.246	0.139	4.30042e-19
chr18-33673993-33674821	2.5145e-24	-0.900419	0.123	0.213	4.30515e-19
chr16-57391121-57392016	2.53243e-24	0.541315	0.476	0.352	4.33584e-19
chr10-37193787-37194691	2.55899e-24	1.19466	0.14	0.06	4.38132e-19
chr1-133363144-133364060	2.63989e-24	0.447063	0.507	0.37	4.51983e-19
chr1-40094314-40095247	2.75092e-24	-1.48826	0.042	0.104	4.70994e-19
chr18-75319120-75320055	2.76643e-24	0.949208	0.18	0.089	4.7365e-19
chr12-38778242-38779151	2.7693e-24	0.638836	0.306	0.191	4.74139e-19
chr10-86166596-86167518	2.77261e-24	0.548331	0.376	0.25	4.74707e-19
chr18-5809094-5809999	2.86474e-24	0.54933	0.359	0.231	4.90481e-19
chr11-88131627-88132522	2.96042e-24	0.731133	0.239	0.134	5.06863e-19
chr1-158852740-158853673	2.98592e-24	0.600226	0.347	0.227	5.11228e-19
chr12-81852694-81853608	3.07791e-24	1.06613	0.162	0.077	5.26978e-19
chr12-8912898-8913466	3.13601e-24	-0.740875	0.21	0.31	5.36926e-19
chr18-11995837-11996678	3.22851e-24	0.55928	0.344	0.221	5.52762e-19
chr2-167372963-167373875	3.24736e-24	0.684693	0.267	0.156	5.55991e-19
chr16-29714408-29715343	3.24801e-24	0.648142	0.289	0.174	5.56101e-19
chr2-5161061-5161977	3.32419e-24	-1.12941	0.095	0.177	5.69145e-19
chr12-56695164-56696064	3.34927e-24	-0.952568	0.15	0.242	5.73439e-19
chr6-92869058-92869807	3.37209e-24	1.00139	0.178	0.089	5.77346e-19
chr18-69666553-69666872	3.39134e-24	0.949088	0.197	0.103	5.80642e-19
chr16-11143661-11144567	3.40508e-24	0.516896	0.441	0.315	5.82993e-19
chr2-75324184-75325108	3.46377e-24	1.44379	0.11	0.04	5.93043e-19
chr17-8524530-8525450	3.49335e-24	0.464481	0.455	0.321	5.98107e-19
chr7-66586286-66587198	3.79161e-24	1.2397	0.143	0.063	6.49172e-19
chr5-119867968-119868778	3.89676e-24	1.17412	0.147	0.066	6.67176e-19
chr16-10452211-10453124	3.94221e-24	1.55655	0.104	0.036	6.74957e-19
chr2-155764655-155765536	3.96142e-24	1.09901	0.152	0.069	6.78247e-19
chr8-124265586-124266505	4.09089e-24	-0.902608	0.153	0.247	7.00413e-19
chr19-24128362-24129283	4.11808e-24	1.38174	0.12	0.047	7.05069e-19
chr6-134089818-134090643	4.21074e-24	1.14005	0.155	0.072	7.20933e-19
chr15-77803701-77804445	4.22904e-24	1.42162	0.109	0.039	7.24067e-19
chr13-23728854-23729640	4.28152e-24	0.895065	0.188	0.094	7.33052e-19
chr13-19466650-19467571	4.36879e-24	-1.53475	0.039	0.1	7.47993e-19
chr11-109011391-109012310	4.42466e-24	0.445502	0.644	0.525	7.57559e-19
chr2-167844264-167845178	4.50232e-24	1.07144	0.16	0.075	7.70856e-19
chr2-167590259-167591121	4.89084e-24	0.79719	0.229	0.127	8.37375e-19
chr12-21472197-21473110	4.93145e-24	1.26787	0.148	0.068	8.44328e-19
chr18-53263858-53264763	4.97777e-24	1.15117	0.157	0.073	8.52259e-19
chr14-48207093-48207665	5.24197e-24	1.35685	0.112	0.041	8.97493e-19
chr17-34861993-34862846	5.31691e-24	-1.14404	0.07	0.145	9.10323e-19
chr19-24183633-24184555	5.42786e-24	-1.35107	0.05	0.116	9.2932e-19
chr12-77139632-77140406	5.43718e-24	0.977243	0.176	0.087	9.30916e-19
chr2-128737504-128738231	5.44259e-24	1.21256	0.135	0.057	9.31843e-19
chr7-38111764-38112663	5.56025e-24	-1.43941	0.041	0.103	9.51988e-19
chr11-88235283-88236187	5.90185e-24	-0.731917	0.294	0.387	1.01047e-18
chr14-57729809-57730340	5.9904e-24	1.02227	0.157	0.072	1.02563e-18
chr2-128903526-128904374	6.09341e-24	-1.40362	0.05	0.116	1.04327e-18
chr14-121361526-121362444	6.15707e-24	0.590529	0.317	0.199	1.05417e-18
chr9-51881186-51882102	6.2333e-24	-1.18561	0.059	0.13	1.06722e-18
chr14-63435967-63436849	6.32256e-24	0.863138	0.204	0.108	1.08251e-18
chr5-105110120-105111030	6.61733e-24	1.42206	0.11	0.041	1.13297e-18
chr8-11173139-11173995	6.62132e-24	1.14938	0.163	0.078	1.13366e-18
chr10-66927892-66928795	6.8732e-24	0.659906	0.287	0.176	1.17678e-18
chr7-16416834-16417745	6.97925e-24	0.64315	0.296	0.182	1.19494e-18
chr16-18859895-18860809	7.09473e-24	0.594883	0.314	0.197	1.21471e-18
chr9-102649821-102650715	7.10658e-24	-0.673572	0.27	0.373	1.21674e-18
chr15-103258042-103258947	8.05993e-24	1.17605	0.131	0.054	1.37996e-18
chr13-112363042-112363907	8.17468e-24	-0.863353	0.156	0.249	1.39961e-18
chr9-51883084-51883983	8.50077e-24	-0.954563	0.111	0.196	1.45544e-18
chr6-127887192-127888086	8.88088e-24	-0.845709	0.172	0.264	1.52052e-18
chr3-107772630-107773548	8.97827e-24	1.11268	0.156	0.073	1.5372e-18
chr14-102898193-102899100	1.00983e-23	-0.870498	0.158	0.25	1.72896e-18
chr10-68282786-68283422	1.05214e-23	0.771007	0.264	0.16	1.8014e-18
chr13-44301657-44302570	1.06507e-23	0.655075	0.292	0.179	1.82355e-18
chr12-85227602-85228527	1.07069e-23	-1.40941	0.05	0.115	1.83316e-18
chr9-42217399-42218258	1.07883e-23	0.6973	0.261	0.153	1.8471e-18
chr2-132042841-132043752	1.09805e-23	0.522334	0.387	0.263	1.88001e-18
chr10-62299877-62300770	1.13238e-23	0.67515	0.297	0.186	1.93878e-18
chr11-32336205-32337112	1.19431e-23	1.26661	0.127	0.052	2.04481e-18
chr4-130798368-130799082	1.20912e-23	1.08403	0.139	0.06	2.07018e-18
chr9-23030045-23030985	1.23441e-23	-0.720809	0.268	0.359	2.11347e-18
chr8-120518543-120519446	1.24592e-23	-0.759823	0.21	0.307	2.13317e-18
chr8-124293751-124294560	1.26684e-23	-1.26738	0.058	0.127	2.169e-18
chr11-54904071-54904960	1.28818e-23	1.35971	0.115	0.044	2.20554e-18
chr9-42802625-42803416	1.35527e-23	0.729331	0.243	0.138	2.3204e-18
chr18-68806342-68807257	1.38513e-23	1.17433	0.137	0.059	2.37153e-18
chr13-89828203-89829104	1.39832e-23	0.842684	0.203	0.108	2.39411e-18
chr14-62255765-62256662	1.46515e-23	1.21085	0.127	0.052	2.50853e-18
chr9-118688816-118689661	1.58739e-23	-1.49119	0.046	0.11	2.71781e-18
chr1-189867231-189868123	1.61498e-23	0.638579	0.311	0.198	2.76505e-18
chr10-30731284-30732179	1.68768e-23	-1.51648	0.041	0.101	2.88952e-18
chr9-116375731-116376642	1.69992e-23	0.979523	0.176	0.088	2.91048e-18
chr13-36695877-36696732	1.70456e-23	1.47557	0.127	0.054	2.91844e-18
chr7-83430898-83431808	1.75322e-23	-1.07807	0.087	0.166	3.00174e-18
chr8-11098211-11099116	1.75425e-23	0.657278	0.308	0.195	3.00351e-18
chr2-31442254-31443162	1.76122e-23	0.70922	0.26	0.153	3.01544e-18
chr2-27119936-27120847	1.77536e-23	1.07484	0.157	0.074	3.03965e-18
chr9-104871891-104872806	1.7869e-23	-0.96902	0.117	0.202	3.05941e-18
chr1-85751227-85752145	1.80278e-23	0.878888	0.192	0.1	3.08659e-18
chr12-85174889-85175685	1.83008e-23	1.33395	0.117	0.046	3.13334e-18
chr7-64011473-64012383	1.88509e-23	1.11453	0.128	0.052	3.22753e-18
chr17-75250807-75251617	1.93225e-23	-1.30103	0.078	0.153	3.30826e-18
chr1-73987638-73988519	1.93484e-23	0.734856	0.245	0.141	3.31269e-18
chr11-117389845-117390777	2.03789e-23	0.851262	0.206	0.111	3.48914e-18
chr11-54412834-54413729	2.06469e-23	-1.13819	0.087	0.164	3.53502e-18
chr4-54757906-54758812	2.07221e-23	0.90007	0.187	0.096	3.5479e-18
chr1-165702435-165703358	2.08206e-23	1.29346	0.136	0.06	3.56476e-18
chr7-66232853-66233846	2.10134e-23	1.22092	0.13	0.055	3.59776e-18
chr17-56108322-56109055	2.10632e-23	0.831067	0.207	0.111	3.6063e-18
chr4-63310178-63311023	2.11053e-23	0.694959	0.252	0.147	3.61351e-18
chr16-96091412-96092252	2.16244e-23	0.899872	0.176	0.087	3.70238e-18
chr5-148740682-148741600	2.22654e-23	1.147	0.146	0.067	3.81212e-18
chr18-67311690-67312613	2.25917e-23	1.1114	0.151	0.07	3.86799e-18
chr3-156561551-156562351	2.32935e-23	0.697902	0.261	0.155	3.98814e-18
chr13-59467408-59468314	2.33749e-23	0.973834	0.185	0.096	4.00209e-18
chr12-103352365-103353056	2.35069e-23	1.59283	0.1	0.035	4.02469e-18
chr2-69348957-69349972	2.41136e-23	-1.34672	0.043	0.106	4.12856e-18
chr19-21820036-21820603	2.5065e-23	1.06715	0.155	0.072	4.29146e-18
chr2-178454696-178455624	2.64456e-23	-1.41408	0.056	0.122	4.52783e-18
chr7-28410759-28411683	2.67605e-23	0.56902	0.341	0.222	4.58175e-18
chr2-154716488-154717342	2.69359e-23	1.42832	0.107	0.039	4.61178e-18
chr14-31384565-31385287	2.72333e-23	1.45222	0.103	0.036	4.6627e-18
chr14-31385810-31386685	2.75741e-23	0.655365	0.293	0.182	4.72105e-18
chr17-46873885-46874797	2.79479e-23	0.875399	0.207	0.113	4.78504e-18
chr1-39713829-39714743	2.81234e-23	-0.628149	0.323	0.421	4.81509e-18
chr3-53201478-53202302	2.8212e-23	0.837464	0.217	0.12	4.83027e-18
chr17-12759563-12760269	2.82622e-23	0.822242	0.208	0.112	4.83885e-18
chr8-119823952-119824716	2.83737e-23	1.27719	0.119	0.047	4.85794e-18
chr2-93278154-93279177	3.01353e-23	0.67	0.276	0.168	5.15956e-18
chr6-54199357-54200258	3.06687e-23	0.804562	0.216	0.119	5.25089e-18
chr17-31705389-31706295	3.06782e-23	1.17326	0.156	0.075	5.2525e-18
chr4-41481398-41482316	3.21694e-23	0.574825	0.338	0.219	5.50782e-18
chr10-69252961-69253801	3.23279e-23	1.25686	0.123	0.05	5.53496e-18
chr6-91192507-91193334	3.44677e-23	1.43824	0.108	0.04	5.90131e-18
chr3-90605963-90606864	3.47909e-23	-1.01488	0.098	0.178	5.95666e-18
chr2-38652659-38653470	3.59491e-23	1.25408	0.123	0.05	6.15495e-18
chr14-70055692-70056519	3.67948e-23	1.13386	0.145	0.066	6.29974e-18
chr13-103977836-103978921	3.76098e-23	0.968717	0.179	0.091	6.43929e-18
chr2-91291094-91291968	3.84676e-23	0.983754	0.159	0.075	6.58616e-18
chr3-107863631-107864541	3.8942e-23	0.818534	0.215	0.118	6.66738e-18
chr17-65540475-65541401	3.95735e-23	0.790678	0.249	0.148	6.7755e-18
chr8-26689828-26690759	4.00386e-23	-1.18729	0.073	0.146	6.85512e-18
chr15-7038813-7039726	4.02414e-23	-1.20782	0.063	0.134	6.88984e-18
chr3-101393348-101394142	4.32874e-23	0.738723	0.235	0.133	7.41137e-18
chr1-155532917-155533758	4.3369e-23	0.913856	0.187	0.097	7.42534e-18
chr12-79354371-79355287	4.39262e-23	-1.1544	0.097	0.176	7.52074e-18
chr6-72813304-72814208	4.7179e-23	-1.06506	0.088	0.166	8.07765e-18
chr10-78297609-78298522	4.82376e-23	0.738747	0.247	0.145	8.25891e-18
chr8-26593523-26594436	4.82546e-23	-1.23005	0.059	0.127	8.26182e-18
chr11-88523512-88524329	4.87191e-23	0.539192	0.382	0.261	8.34135e-18
chr2-157447278-157448160	4.99615e-23	0.924832	0.188	0.098	8.55406e-18
chr10-27663127-27664050	5.12054e-23	-1.37844	0.045	0.108	8.76703e-18
chr1-21961078-21961987	5.20014e-23	1.12645	0.15	0.07	8.90331e-18
chr11-83466975-83467823	5.21307e-23	1.01084	0.162	0.079	8.92545e-18
chr4-55645251-55646150	5.26716e-23	-1.33272	0.058	0.124	9.01806e-18
chr5-73381693-73382390	5.62656e-23	1.03385	0.148	0.067	9.6334e-18
chr10-4376216-4377139	5.79894e-23	1.45589	0.108	0.041	9.92855e-18
chr16-72662947-72663830	5.99662e-23	0.744224	0.23	0.13	1.0267e-17
chr14-123662137-123663004	6.0731e-23	-0.866569	0.174	0.265	1.03979e-17
chr17-45746527-45747424	6.1029e-23	0.87561	0.189	0.098	1.0449e-17
chr12-54191678-54192583	6.14586e-23	1.26065	0.125	0.052	1.05225e-17
chr15-79208848-79209654	6.19742e-23	-1.53658	0.042	0.102	1.06108e-17
chr3-100246138-100247081	6.26478e-23	-0.698645	0.194	0.293	1.07261e-17
chr18-32647291-32648198	6.29765e-23	1.20163	0.127	0.053	1.07824e-17
chr14-33820532-33821435	6.30673e-23	-0.888719	0.111	0.197	1.07979e-17
chr17-78571256-78572164	6.31285e-23	1.02975	0.151	0.07	1.08084e-17
chr8-84041855-84042727	6.33408e-23	0.927046	0.176	0.088	1.08448e-17
chr12-71806939-71807763	6.50491e-23	-1.03448	0.085	0.163	1.11372e-17
chr6-54327457-54328356	6.55835e-23	0.704745	0.256	0.152	1.12287e-17
chr8-94983794-94984689	6.57668e-23	0.929407	0.211	0.119	1.12601e-17
chr7-27607324-27608214	6.62838e-23	1.30721	0.13	0.056	1.13486e-17
chr9-58439789-58440689	6.67853e-23	0.509978	0.366	0.241	1.14345e-17
chr12-5213383-5214290	6.69863e-23	1.29385	0.126	0.053	1.14689e-17
chr17-7754748-7755641	6.72427e-23	-1.24232	0.056	0.123	1.15128e-17
chr17-79135763-79136217	6.80946e-23	0.815649	0.196	0.102	1.16587e-17
chr1-93686426-93687205	6.91281e-23	0.907986	0.184	0.095	1.18356e-17
chr9-45362128-45362778	7.03252e-23	1.24253	0.121	0.049	1.20406e-17
chr17-74866613-74867517	7.1887e-23	0.812391	0.221	0.125	1.2308e-17
chr2-167485375-167486297	7.27595e-23	0.984939	0.201	0.111	1.24574e-17
chr4-151411419-151412329	7.37357e-23	1.0701	0.145	0.066	1.26245e-17
chr19-53070499-53071422	7.70779e-23	-1.02066	0.098	0.177	1.31967e-17
chr8-108755439-108756248	8.03932e-23	1.40383	0.112	0.043	1.37644e-17
chr9-117016516-117017434	8.20756e-23	1.21951	0.124	0.051	1.40524e-17
chr11-79729392-79730317	8.2569e-23	0.970985	0.179	0.092	1.41369e-17
chr13-89888853-89889752	8.40618e-23	1.3867	0.106	0.039	1.43925e-17
chr5-12233136-12234067	8.45331e-23	-1.25042	0.055	0.121	1.44732e-17
chr1-156780822-156781628	8.50382e-23	-0.640729	0.331	0.421	1.45597e-17
chr7-72501064-72501965	8.54473e-23	-1.04482	0.093	0.171	1.46297e-17
chr11-116533562-116534521	8.86128e-23	0.429972	0.495	0.366	1.51717e-17
chr13-51929997-51930899	8.87858e-23	1.04682	0.168	0.084	1.52013e-17
chr2-9620394-9621297	8.90985e-23	1.31385	0.125	0.053	1.52548e-17
chr2-22744490-22745344	8.97076e-23	0.777321	0.227	0.13	1.53591e-17
chr7-112012073-112012786	9.18032e-23	1.18164	0.132	0.057	1.57179e-17
chr15-58009575-58010442	9.34118e-23	1.22612	0.127	0.053	1.59933e-17
chr12-73461822-73462731	9.46735e-23	0.657633	0.286	0.177	1.62093e-17
chr6-50527260-50527909	9.68951e-23	-1.19377	0.075	0.148	1.65897e-17
chr7-27104672-27105577	9.71018e-23	-1.26643	0.052	0.117	1.66251e-17
chr8-93888793-93889691	9.76542e-23	1.03661	0.158	0.076	1.67197e-17
chr6-146908461-146909327	9.76547e-23	1.12061	0.14	0.063	1.67198e-17
chr10-121033515-121034333	9.86733e-23	0.809778	0.212	0.117	1.68942e-17
chr2-166522067-166522995	9.96707e-23	0.73926	0.23	0.13	1.70649e-17
chr9-61165976-61166853	1.00098e-22	0.968453	0.171	0.086	1.7138e-17
chr16-92139019-92139921	1.008e-22	1.11047	0.151	0.071	1.72583e-17
chr13-103270772-103271678	1.00841e-22	0.98827	0.149	0.069	1.72654e-17
chr13-112018355-112019265	1.01179e-22	-1.19282	0.066	0.137	1.73231e-17
chr2-91475995-91476903	1.01786e-22	0.654666	0.299	0.189	1.74271e-17
chr17-46629050-46629712	1.03177e-22	1.05538	0.143	0.064	1.76652e-17
chr3-144107474-144108364	1.07705e-22	1.41787	0.107	0.04	1.84405e-17
chr7-4972394-4973295	1.11682e-22	0.94199	0.165	0.081	1.91215e-17
chr13-51309469-51310304	1.13649e-22	0.991896	0.171	0.086	1.94583e-17
chr11-75458382-75459305	1.13851e-22	0.61284	0.329	0.216	1.94927e-17
chr10-87922222-87923090	1.13911e-22	-1.03942	0.093	0.171	1.95031e-17
chr16-87028447-87029354	1.14735e-22	-1.41013	0.048	0.111	1.96441e-17
chr2-118752098-118752988	1.15964e-22	0.838908	0.201	0.109	1.98546e-17
chr9-122424841-122425691	1.16092e-22	-1.17469	0.066	0.136	1.98764e-17
chr2-167834509-167835346	1.28711e-22	0.456043	0.416	0.29	2.20369e-17
chr3-65385533-65386425	1.31211e-22	1.23821	0.114	0.044	2.2465e-17
chr15-7931373-7932280	1.33925e-22	0.570676	0.351	0.234	2.29296e-17
chr5-73919627-73920512	1.36796e-22	-1.00636	0.096	0.175	2.34213e-17
chr17-45596592-45597545	1.37636e-22	0.693719	0.333	0.226	2.35651e-17
chr9-79891830-79892749	1.43081e-22	1.46866	0.103	0.038	2.44973e-17
chr5-64566232-64567050	1.54168e-22	1.16421	0.126	0.052	2.63956e-17
chr5-66756791-66757705	1.57051e-22	1.07248	0.159	0.077	2.68892e-17
chr15-88921204-88922099	1.63227e-22	1.17255	0.125	0.052	2.79466e-17
chr9-63677562-63678459	1.65117e-22	0.494517	0.376	0.251	2.82702e-17
chr2-168628370-168629206	1.66815e-22	-1.01617	0.148	0.233	2.85609e-17
chr10-27322336-27323237	1.72742e-22	-1.19991	0.077	0.149	2.95756e-17
chr7-113798508-113799431	1.74766e-22	1.12889	0.134	0.058	2.99222e-17
chr3-135578994-135579736	1.77268e-22	1.12251	0.131	0.057	3.03506e-17
chr5-122447467-122448378	1.79282e-22	0.885443	0.195	0.105	3.06954e-17
chr10-90897534-90898445	1.81059e-22	1.35605	0.115	0.046	3.09997e-17
chr11-21399128-21399992	1.81288e-22	0.691615	0.248	0.144	3.10389e-17
chr1-167422372-167423289	1.82084e-22	1.46135	0.101	0.036	3.11751e-17
chr4-155837273-155838165	1.851e-22	0.530325	0.39	0.272	3.16916e-17
chr1-59739567-59740416	1.90069e-22	1.09281	0.134	0.059	3.25422e-17
chr10-66870843-66871754	1.97746e-22	1.03442	0.148	0.069	3.38567e-17
chr10-111381534-111382379	2.0158e-22	1.45244	0.102	0.037	3.45131e-17
chr3-52897478-52898373	2.06261e-22	0.693247	0.235	0.134	3.53145e-17
chr10-120428362-120429189	2.11082e-22	0.586018	0.346	0.232	3.614e-17
chr3-32334674-32335565	2.12223e-22	0.668843	0.278	0.17	3.63354e-17
chr14-64743865-64744774	2.1396e-22	1.26241	0.114	0.045	3.66328e-17
chr6-3201027-3201916	2.15033e-22	0.626392	0.315	0.206	3.68164e-17
chr15-54953650-54954535	2.1785e-22	1.24924	0.115	0.046	3.72988e-17
chr14-70023041-70023849	2.1841e-22	1.29445	0.117	0.047	3.73947e-17
chr3-100997764-100998593	2.20437e-22	0.848811	0.186	0.097	3.77417e-17
chr3-66240290-66241165	2.20713e-22	0.878172	0.188	0.098	3.77889e-17
chr1-135863549-135864473	2.20866e-22	0.719178	0.264	0.161	3.78152e-17
chr5-118447047-118447924	2.2132e-22	-1.23336	0.063	0.131	3.78929e-17
chr2-158139455-158140355	2.23332e-22	0.461569	0.441	0.317	3.82374e-17
chr13-52828640-52829526	2.29079e-22	0.688352	0.232	0.133	3.92213e-17
chr18-57132526-57133403	2.3318e-22	0.783693	0.219	0.123	3.99234e-17
chr14-22444918-22445833	2.39257e-22	-0.852166	0.162	0.25	4.0964e-17
chr19-21106018-21106933	2.43775e-22	0.732787	0.238	0.138	4.17375e-17
chr1-36309234-36310142	2.46125e-22	1.25343	0.128	0.055	4.21398e-17
chr13-55450241-55451150	2.47075e-22	1.25738	0.138	0.063	4.23025e-17
chr4-86873905-86874785	2.47755e-22	0.484257	0.429	0.304	4.24188e-17
chr4-58275099-58276020	2.64456e-22	-0.827566	0.154	0.244	4.52784e-17
chr11-96318183-96319097	2.70878e-22	-1.15991	0.083	0.157	4.63778e-17
chr6-50721412-50721856	2.76089e-22	-1.40505	0.041	0.1	4.727e-17
chr3-121500152-121500977	2.78172e-22	0.698041	0.239	0.139	4.76267e-17
chr6-114448627-114449544	2.83955e-22	0.972801	0.165	0.081	4.86167e-17
chr9-116630402-116631310	2.85428e-22	-1.06225	0.083	0.158	4.8869e-17
chr2-157715332-157716217	2.86856e-22	-1.0624	0.081	0.155	4.91136e-17
chr8-80057609-80058472	2.88105e-22	-1.02859	0.088	0.165	4.93273e-17
chr1-152177140-152177624	2.89669e-22	-0.888637	0.124	0.209	4.9595e-17
chr13-63108258-63109129	2.93012e-22	1.12736	0.123	0.051	5.01675e-17
chr4-55025893-55026811	2.97774e-22	-0.999014	0.102	0.18	5.09828e-17
chr9-47531171-47531889	3.07761e-22	1.37724	0.103	0.038	5.26928e-17
chr13-44869239-44870114	3.38357e-22	0.70724	0.234	0.134	5.79312e-17
chr10-89533125-89533983	3.38392e-22	1.28512	0.113	0.044	5.79371e-17
chr7-140939414-140940254	3.4515e-22	-1.15899	0.078	0.15	5.90942e-17
chrX-85084160-85084968	3.48388e-22	0.863872	0.184	0.096	5.96486e-17
chr2-132613343-132614239	3.48589e-22	1.30974	0.112	0.044	5.96829e-17
chr7-143783743-143784661	3.55231e-22	0.553549	0.347	0.231	6.08202e-17
chr9-32782259-32783139	3.5796e-22	-0.880723	0.153	0.239	6.12874e-17
chr3-135521752-135522638	3.59911e-22	0.433288	0.473	0.345	6.16214e-17
chr7-128310090-128310971	3.68284e-22	0.653055	0.259	0.154	6.30551e-17
chr11-108845939-108846721	3.75414e-22	1.41434	0.104	0.039	6.42757e-17
chr15-74472255-74473152	3.77685e-22	1.37419	0.101	0.036	6.46647e-17
chr12-31916996-31917867	3.82706e-22	1.029	0.152	0.072	6.55243e-17
chr3-121433915-121434784	3.85871e-22	-1.02889	0.101	0.179	6.60661e-17
chr4-80950044-80950958	3.93917e-22	-1.23075	0.057	0.123	6.74437e-17
chr2-127362438-127363274	3.96614e-22	1.34202	0.127	0.055	6.79054e-17
chr5-64298099-64299017	4.05624e-22	-0.934552	0.113	0.196	6.94481e-17
chr4-47632800-47633693	4.11132e-22	1.18159	0.116	0.046	7.03912e-17
chr2-90504505-90505397	4.36542e-22	0.623519	0.298	0.189	7.47417e-17
chr12-7636341-7637265	4.48485e-22	-1.0058	0.091	0.168	7.67864e-17
chr11-89023993-89024900	4.51867e-22	1.08695	0.137	0.062	7.73654e-17
chr17-50470206-50471093	4.52013e-22	0.80041	0.204	0.111	7.73906e-17
chr8-126881477-126882389	4.63133e-22	0.639105	0.314	0.207	7.92944e-17
chr8-106378212-106379068	4.67672e-22	0.976643	0.177	0.092	8.00716e-17
chr6-97820276-97821202	4.8728e-22	-0.737124	0.198	0.291	8.34287e-17
chr6-85368928-85369724	5.17814e-22	0.743403	0.237	0.139	8.86565e-17
chr11-96346072-96346897	5.20713e-22	-1.4758	0.05	0.112	8.91529e-17
chr2-121621223-121622137	5.31703e-22	0.672947	0.259	0.156	9.10344e-17
chr9-90260409-90261286	5.31818e-22	-0.789452	0.24	0.331	9.10541e-17
chr4-136104286-136105149	5.36681e-22	1.04435	0.144	0.066	9.18868e-17
chr10-115103971-115104823	5.38277e-22	0.798639	0.202	0.111	9.21601e-17
chr17-27141684-27142596	5.4565e-22	0.68703	0.256	0.154	9.34224e-17
chr16-72896902-72897802	5.48577e-22	0.573442	0.319	0.209	9.39236e-17
chr2-35898546-35899460	5.50526e-22	0.474881	0.381	0.254	9.42573e-17
chr5-33245519-33246417	5.74136e-22	0.946688	0.17	0.086	9.82995e-17
chr7-34929729-34930584	5.92016e-22	1.16678	0.135	0.06	1.01361e-16
chr18-5834925-5835816	6.29678e-22	0.717727	0.241	0.141	1.07809e-16
chr10-111801469-111802378	6.2973e-22	-0.71318	0.188	0.283	1.07818e-16
chr11-109014494-109015403	6.31777e-22	0.831296	0.206	0.115	1.08168e-16
chr6-128089426-128090268	6.51342e-22	0.851473	0.181	0.093	1.11518e-16
chr9-57723073-57723997	6.83136e-22	0.612714	0.263	0.158	1.16962e-16
chr15-84450314-84451229	6.85858e-22	1.11493	0.139	0.064	1.17428e-16
chr12-90701275-90702102	6.87547e-22	-1.34657	0.044	0.104	1.17717e-16
chr5-113637522-113638388	6.92345e-22	1.32574	0.11	0.043	1.18538e-16
chr9-78513562-78514473	7.08191e-22	1.19517	0.128	0.056	1.21251e-16
chr5-23394121-23395016	7.12548e-22	0.703447	0.255	0.155	1.21998e-16
chr17-81492099-81492958	7.28125e-22	0.967799	0.156	0.075	1.24664e-16
chr1-191292108-191293019	7.40402e-22	0.544032	0.376	0.263	1.26766e-16
chr1-160692805-160693702	7.45868e-22	1.21929	0.133	0.06	1.27702e-16
chr11-75259966-75260869	7.61058e-22	1.30847	0.111	0.044	1.30303e-16
chr2-151938625-151939521	7.64985e-22	0.587044	0.306	0.194	1.30975e-16
chr1-183055297-183056124	7.83008e-22	-0.964604	0.106	0.186	1.34061e-16
chr1-90288635-90289552	7.8874e-22	1.13324	0.136	0.062	1.35043e-16
chr3-19406109-19407039	8.04381e-22	1.07627	0.143	0.066	1.37721e-16
chr9-101445116-101445862	8.09036e-22	1.14783	0.133	0.059	1.38518e-16
chr2-37841684-37842510	8.44359e-22	-1.32827	0.053	0.116	1.44565e-16
chr5-151095857-151096699	8.62364e-22	-1.30361	0.058	0.122	1.47648e-16
chr3-37398816-37399730	8.79953e-22	0.569449	0.328	0.215	1.50659e-16
chr10-95773555-95774387	9.13244e-22	0.500013	0.381	0.261	1.56359e-16
chr5-32441170-32441958	9.15944e-22	0.867379	0.184	0.097	1.56821e-16
chr14-60704602-60705514	9.30034e-22	0.806572	0.193	0.103	1.59234e-16
chr11-107376008-107376894	9.40552e-22	0.574038	0.317	0.204	1.61035e-16
chr6-21985501-21986268	9.65376e-22	-0.721642	0.269	0.361	1.65285e-16
chr4-58413355-58414218	9.78804e-22	-1.17813	0.076	0.147	1.67584e-16
chr13-63154711-63155661	9.81575e-22	0.78912	0.227	0.133	1.68058e-16
chr15-12110993-12111907	9.81844e-22	1.47024	0.103	0.039	1.68104e-16
chr4-149988727-149989614	1.01027e-21	-0.677178	0.31	0.397	1.72972e-16
chr1-73516285-73516806	1.04528e-21	-0.993641	0.101	0.179	1.78966e-16
chr4-141766957-141767867	1.04546e-21	0.380505	0.545	0.409	1.78997e-16
chr1-187740296-187741202	1.04809e-21	0.997101	0.161	0.08	1.79446e-16
chr13-91205974-91206877	1.10656e-21	0.989435	0.157	0.077	1.89457e-16
chr15-99839687-99840600	1.12937e-21	-0.765671	0.19	0.279	1.93362e-16
chr8-88555288-88556203	1.12962e-21	0.5504	0.3	0.19	1.93406e-16
chr16-33581529-33582386	1.13471e-21	-0.59819	0.295	0.391	1.94278e-16
chr11-68579422-68580243	1.14484e-21	0.968131	0.162	0.081	1.96012e-16
chr9-45408017-45408906	1.14706e-21	0.718913	0.23	0.132	1.96391e-16
chr11-78411638-78412517	1.15268e-21	1.39208	0.117	0.049	1.97353e-16
chr14-9393154-9394046	1.15595e-21	1.42144	0.104	0.04	1.97914e-16
chr2-132589790-132590681	1.16819e-21	1.41448	0.106	0.041	2.00009e-16
chr8-36155089-36156004	1.17644e-21	0.869135	0.203	0.112	2.01422e-16
chr6-51002465-51003371	1.22627e-21	-1.35591	0.049	0.11	2.09953e-16
chr2-27604319-27605209	1.24256e-21	1.14997	0.124	0.052	2.12742e-16
chr9-13688721-13689647	1.27867e-21	-1.23991	0.062	0.128	2.18925e-16
chr9-120012723-120013474	1.34941e-21	0.645042	0.275	0.171	2.31037e-16
chr1-193090046-193090939	1.35498e-21	1.27839	0.103	0.039	2.31991e-16
chr6-122795089-122795953	1.386e-21	1.58901	0.1	0.038	2.37302e-16
chr13-104509847-104510426	1.45992e-21	0.826494	0.223	0.13	2.49957e-16
chr6-148381040-148381939	1.48008e-21	0.800534	0.206	0.114	2.53409e-16
chr17-84025893-84026793	1.496e-21	1.21489	0.119	0.05	2.56134e-16
chr12-16873774-16874701	1.51062e-21	0.78538	0.22	0.127	2.58637e-16
chr1-26909819-26910777	1.5351e-21	-1.38592	0.043	0.102	2.62829e-16
chr14-45824645-45825394	1.54488e-21	-1.10315	0.07	0.139	2.64504e-16
chr6-99019032-99019926	1.55147e-21	-1.04686	0.087	0.161	2.65631e-16
chr5-75500404-75501281	1.5548e-21	1.42935	0.106	0.041	2.66202e-16
chr2-102130871-102131682	1.59292e-21	1.34874	0.112	0.046	2.72728e-16
chr6-140193162-140194065	1.60004e-21	0.690837	0.249	0.149	2.73948e-16
chr11-8674532-8675399	1.61868e-21	0.954432	0.157	0.077	2.77139e-16
chr5-36377281-36378159	1.62588e-21	1.4149	0.107	0.042	2.78372e-16
chr11-108980287-108981141	1.64008e-21	0.649608	0.274	0.17	2.80803e-16
chr12-9077516-9078426	1.75591e-21	0.821358	0.22	0.128	3.00634e-16
chr10-13860960-13861879	1.77097e-21	0.631146	0.285	0.18	3.03213e-16
chr11-16895194-16896095	1.79971e-21	-1.20387	0.065	0.132	3.08134e-16
chr11-49933988-49934858	1.81829e-21	0.830923	0.196	0.107	3.11314e-16
chr15-97811891-97812804	1.82992e-21	0.844245	0.195	0.106	3.13305e-16
chr19-57047505-57048428	1.83865e-21	-0.62661	0.227	0.326	3.148e-16
chr9-44904859-44905516	1.87574e-21	0.655009	0.278	0.174	3.2115e-16
chr1-143941221-143942119	1.91762e-21	1.31855	0.115	0.047	3.28321e-16
chr10-17038357-17039244	1.93435e-21	0.97409	0.151	0.073	3.31187e-16
chr1-90566727-90567553	1.93567e-21	-1.14105	0.06	0.127	3.31412e-16
chr7-101027470-101028194	1.94912e-21	1.13394	0.129	0.057	3.33715e-16
chr7-67583351-67584234	1.96486e-21	1.26432	0.116	0.048	3.36409e-16
chr19-55105730-55106597	1.98192e-21	1.22407	0.115	0.047	3.39331e-16
chr8-47851594-47852431	1.99297e-21	0.90678	0.174	0.09	3.41222e-16
chr4-11853645-11854495	2.02086e-21	1.09763	0.137	0.062	3.45998e-16
chr9-52026597-52027431	2.13273e-21	1.35312	0.102	0.038	3.6515e-16
chr15-83223884-83224723	2.19869e-21	0.54096	0.341	0.228	3.76445e-16
chr1-90495503-90496290	2.21123e-21	-0.821798	0.168	0.255	3.78591e-16
chr16-27384826-27385725	2.33832e-21	0.720583	0.212	0.119	4.0035e-16
chr3-98094767-98095657	2.34884e-21	1.46012	0.101	0.038	4.02152e-16
chr10-68156375-68157219	2.36284e-21	0.999985	0.126	0.054	4.04549e-16
chr8-35576770-35577615	2.36358e-21	1.37955	0.102	0.039	4.04676e-16
chr10-77665976-77666901	2.37981e-21	1.1938	0.122	0.052	4.07455e-16
chr13-41352078-41352965	2.43353e-21	1.1396	0.129	0.057	4.16652e-16
chr9-111438652-111439535	2.48536e-21	1.28659	0.113	0.046	4.25526e-16
chr14-32014933-32015838	2.48745e-21	-0.804849	0.202	0.293	4.25884e-16
chr9-58091824-58092420	2.53014e-21	0.651059	0.235	0.136	4.33192e-16
chr15-5244015-5244966	2.5428e-21	0.464818	0.407	0.286	4.35361e-16
chr5-118062975-118063865	2.5461e-21	1.33184	0.105	0.04	4.35926e-16
chr15-5343549-5344404	2.61164e-21	1.26464	0.111	0.044	4.47147e-16
chr15-96547517-96548392	2.62371e-21	1.02494	0.158	0.079	4.49214e-16
chr2-93218517-93219415	2.64613e-21	1.28529	0.116	0.049	4.53052e-16
chr12-71918839-71919753	2.66524e-21	-1.26541	0.057	0.12	4.56325e-16
chr11-117275737-117276643	2.73958e-21	0.777175	0.244	0.148	4.69052e-16
chr9-24943538-24944390	2.79347e-21	1.387	0.108	0.043	4.78278e-16
chr7-116286761-116287527	2.79392e-21	1.19048	0.116	0.047	4.78355e-16
chr12-30036211-30037134	2.80702e-21	1.16233	0.127	0.056	4.80599e-16
chr6-32072018-32072841	2.82649e-21	-1.07816	0.083	0.155	4.83932e-16
chr1-69108184-69109002	2.8864e-21	1.30096	0.101	0.038	4.94188e-16
chr19-46484198-46484948	2.90588e-21	0.43568	0.44	0.315	4.97524e-16
chr11-61564356-61565242	3.03619e-21	0.684119	0.256	0.156	5.19835e-16
chr2-157807749-157808575	3.11936e-21	0.838064	0.188	0.1	5.34075e-16
chr13-81150003-81150648	3.13136e-21	-1.42756	0.043	0.1	5.36129e-16
chr16-91534257-91535242	3.2271e-21	0.674945	0.26	0.159	5.52521e-16
chr5-91073916-91074712	3.26992e-21	0.699372	0.213	0.12	5.59854e-16
chr1-78859775-78860685	3.30434e-21	0.427893	0.441	0.31	5.65746e-16
chr16-25061414-25062312	3.40238e-21	1.14086	0.126	0.055	5.82531e-16
chr6-29512980-29513886	3.49606e-21	1.06315	0.138	0.063	5.98571e-16
chr3-116417013-116417913	3.59108e-21	-1.24805	0.05	0.111	6.1484e-16
chr7-66427139-66428024	3.81087e-21	0.688078	0.228	0.132	6.52471e-16
chr2-110179443-110180306	3.94642e-21	1.0661	0.145	0.07	6.75678e-16
chr6-87293088-87293974	4.09888e-21	-0.992688	0.127	0.207	7.01781e-16
chr4-120816994-120817807	4.16602e-21	0.968808	0.151	0.073	7.13277e-16
chr19-34392642-34393526	4.18608e-21	1.41497	0.102	0.039	7.16712e-16
chr15-25441040-25441948	4.19512e-21	-1.03408	0.12	0.199	7.18259e-16
chr15-38391321-38392164	4.25312e-21	0.92259	0.167	0.085	7.2819e-16
chr2-110709762-110710669	4.2815e-21	1.2534	0.108	0.043	7.33048e-16
chr6-17289213-17290070	4.30396e-21	-1.39782	0.043	0.101	7.36893e-16
chr11-98005464-98006350	4.45652e-21	0.692654	0.242	0.144	7.63014e-16
chr6-91210496-91211398	4.53772e-21	0.983712	0.148	0.071	7.76917e-16
chr1-181394993-181395870	4.6245e-21	1.38054	0.107	0.042	7.91775e-16
chr5-139084027-139084841	4.83801e-21	1.04844	0.146	0.07	8.2833e-16
chr16-44502884-44503762	5.02291e-21	1.04921	0.144	0.069	8.59987e-16
chr9-50991428-50992329	5.02445e-21	-1.34412	0.046	0.105	8.60252e-16
chr10-8870119-8871042	5.02464e-21	0.657473	0.262	0.161	8.60283e-16
chr6-104338877-104339727	5.05173e-21	-1.24521	0.057	0.12	8.64923e-16
chr10-117987444-117988281	5.10214e-21	0.99103	0.157	0.079	8.73553e-16
chr3-108787667-108788591	5.1683e-21	1.32832	0.106	0.041	8.84881e-16
[truncated: 9,774 more rows]

## Sheet: EV1 Legend
Dataset EV1. Differentially accessible chromatin peaks within Ascending and Descending SMCs where positive logFC indicates greater accessibility in ascending SMCs.
