# Supplementary material for: Epigenomic landscape of single vascular cells reflects developmental origin and disease risk loci
Source: Mol Syst Biol. 2025 Sep 10;21(11):1522–46. doi: 10.1038/s44320-025-00140-2 (PMC12583710; doi:10.1038/s44320-025-00140-2)
Supplement: Supplementary file 6 — Dataset EV4 [file 44320_2025_140_MOESM6_ESM.xlsx]

## Sheet: Sheet 1 - EV4_differential.acti
EV4_differential.activity_SMC_Asc_UP
	p_val	avg_diff	pct.1	pct.2	p_val_adj	motif.name
MA0655.1	1.69408e-256	2.0915	0.413	0.251	1.26378e-253	JDP2
MA1138.1	4.28798e-243	2.31154	0.412	0.255	3.19883e-240	FOSL2::JUNB
MA1142.1	8.95824e-241	2.18674	0.391	0.24	6.68285e-238	FOSL1::JUND
MA1134.1	1.51304e-240	2.38399	0.412	0.256	1.12873e-237	FOS::JUNB
MA1144.1	5.65979e-239	2.3386	0.409	0.254	4.2222e-236	FOSL2::JUND
MA1137.1	1.79204e-237	2.34288	0.408	0.254	1.33686e-234	FOSL1::JUNB
MA0477.2	3.53823e-237	2.40521	0.399	0.247	2.63952e-234	FOSL1
MA0841.1	4.10619e-236	2.0053	0.41	0.254	3.06322e-233	NFE2
MA0099.3	7.3809e-236	2.36964	0.41	0.257	5.50616e-233	FOS::JUN
MA1130.1	1.04295e-235	2.42527	0.409	0.253	7.78038e-233	FOSL2::JUN
MA0490.2	1.76305e-235	2.08698	0.383	0.236	1.31524e-232	JUNB
MA1141.1	7.8704e-235	2.51944	0.404	0.25	5.87131e-232	FOS::JUND
MA1135.1	2.26077e-234	2.34803	0.412	0.26	1.68653e-231	FOSB::JUNB
MA1128.1	1.58371e-231	2.44655	0.404	0.253	1.18144e-228	FOSL1::JUN
MA0476.1	8.5229e-231	2.41543	0.401	0.249	6.35808e-228	FOS
MA0491.2	1.09457e-230	2.08374	0.389	0.243	8.1655e-228	JUND
MA1132.1	1.35539e-229	1.84423	0.393	0.246	1.01112e-226	JUN::JUNB
MA1101.2	2.05989e-228	1.97641	0.407	0.255	1.53668e-225	BACH2
MA0478.1	1.58265e-226	2.51194	0.409	0.257	1.18066e-223	FOSL2
MA0489.1	1.85361e-220	2.31815	0.389	0.245	1.38279e-217	JUN(var.2)
MA1622.1	2.7393e-220	2.46785	0.389	0.248	2.04352e-217	Smad2::Smad3
MA1634.1	4.60125e-212	2.25925	0.387	0.251	3.43253e-209	BATF
MA0462.2	2.19194e-211	2.25157	0.387	0.251	1.63519e-208	BATF::JUN
MA0835.2	4.27603e-208	2.13625	0.378	0.243	3.18992e-205	BATF3
MA1638.1	8.42819e-208	0.498869	0.361	0.216	6.28743e-205	HAND2
MA1467.1	2.72117e-190	0.482087	0.403	0.253	2.02999e-187	ATOH1(var.2)
MA0089.2	4.02419e-184	1.31779	0.362	0.238	3.00205e-181	NFE2L1
MA1633.1	3.17815e-178	1.66718	0.376	0.251	2.3709e-175	BACH1
MA1643.1	1.67405e-173	0.660657	0.758	0.619	1.24884e-170	NFIB
MA0591.1	1.09702e-170	1.08057	0.375	0.25	8.18375e-168	Bach1::Mafk
MA0501.1	5.25633e-165	1.13527	0.353	0.234	3.92122e-162	MAF::NFE2
MA0150.2	1.78096e-162	1.06698	0.354	0.24	1.3286e-159	Nfe2l2
MA0496.3	2.57193e-159	1.20832	0.365	0.246	1.91866e-156	MAFK
MA0783.1	2.21605e-155	0.436639	0.639	0.481	1.65318e-152	PKNOX2
MA1472.1	2.82078e-152	0.437892	0.392	0.258	2.1043e-149	BHLHA15(var.2)
MA1642.1	9.11351e-149	0.408913	0.41	0.274	6.79868e-146	NEUROG2(var.2)
MA0119.1	9.26761e-143	0.524305	0.736	0.61	6.91364e-140	NFIC::TLX1
MA1527.1	5.51137e-139	0.564877	0.772	0.659	4.11148e-136	NFIC(var.2)
MA1528.1	5.41686e-137	0.566552	0.763	0.65	4.04098e-134	NFIX(var.2)
MA0816.1	2.32289e-135	0.372079	0.467	0.328	1.73287e-132	Ascl2
MA1641.1	1.90844e-134	0.409391	0.39	0.26	1.4237e-131	MYF5
MA1109.1	6.06076e-133	0.38702	0.43	0.297	4.52133e-130	NEUROD1
MA1619.1	3.99471e-130	0.403841	0.365	0.242	2.98005e-127	Ptf1a(var.2)
MA0797.1	1.44533e-122	0.362383	0.604	0.466	1.07822e-119	TGIF2
MA0782.2	2.50785e-121	0.414217	0.514	0.388	1.87086e-118	PKNOX1
MA1123.2	5.44076e-121	0.388589	0.274	0.177	4.05881e-118	TWIST1
MA0796.1	1.02739e-120	0.354694	0.563	0.425	7.66432e-118	TGIF1
MA0521.1	3.75898e-114	0.34369	0.41	0.288	2.8042e-111	Tcf12
MA0161.2	1.33571e-110	0.433478	0.628	0.497	9.96442e-108	NFIC
MA1608.1	2.32627e-104	0.317041	0.525	0.397	1.7354e-101	Isl1
MA1100.2	8.23321e-104	0.318812	0.555	0.435	6.14198e-101	ASCL1
MA1628.1	5.44873e-101	0.299954	0.658	0.539	4.06476e-98	Zic1::Zic2
MA1114.1	1.09505e-100	0.381263	0.526	0.406	8.16907e-98	PBX3
MA0670.1	1.31416e-98	0.359081	0.625	0.507	9.80366e-96	NFIA
MA1618.1	1.69294e-97	0.333887	0.292	0.194	1.26293e-94	Ptf1a
MA0500.2	5.89277e-97	0.316872	0.45	0.328	4.39601e-94	MYOG
MA1646.1	1.9587e-96	0.315326	0.507	0.393	1.46119e-93	OSR2
MA1571.1	3.66963e-96	0.32678	0.56	0.44	2.73754e-93	TGIF2LX
MA0698.1	5.46725e-92	0.332949	0.297	0.207	4.07857e-89	ZBTB18
MA1572.1	3.38745e-90	0.30971	0.547	0.434	2.52704e-87	TGIF2LY
MA0671.1	2.50235e-83	0.348516	0.65	0.544	1.86675e-80	NFIX
MA0091.1	4.99638e-83	0.299782	0.326	0.225	3.7273e-80	TAL1::TCF3
MA0667.1	4.44179e-76	0.278838	0.405	0.3	3.31357e-73	MYF6
MA0513.1	9.33654e-76	0.278919	0.58	0.472	6.96506e-73	SMAD2::SMAD3::SMAD4
MA0036.3	3.91304e-74	0.295294	0.453	0.357	2.91913e-71	GATA2
MA0832.1	8.09806e-74	0.277766	0.408	0.306	6.04115e-71	Tcf21
MA0048.2	3.26318e-70	0.252479	0.493	0.391	2.43433e-67	NHLH1
MA1124.1	4.74777e-70	0.269088	0.48	0.376	3.54184e-67	ZNF24
MA0482.2	5.9562e-70	0.282918	0.455	0.358	4.44332e-67	GATA4
MA0597.1	4.51358e-67	0.256758	0.598	0.502	3.36713e-64	THAP1
MA0665.1	1.95695e-66	0.252941	0.449	0.35	1.45989e-63	MSC
MA0691.1	4.85351e-62	0.267131	0.372	0.288	3.62072e-59	TFAP4
MA0739.1	4.92177e-57	0.265619	0.782	0.711	3.67164e-54	Hic1
MA1604.1	1.15341e-56	0.295619	0.618	0.539	8.60445e-54	Ebf2
MA1521.1	1.66746e-46	0.261003	0.385	0.314	1.24392e-43	MAFA
MA0154.4	5.10405e-46	0.262238	0.624	0.55	3.80762e-43	EBF1
MA1637.1	4.97354e-43	0.260504	0.602	0.532	3.71026e-40	EBF3
MA0809.2	3.1911e-20	0.314012	0.642	0.618	2.38056e-17	TEAD4
MA1121.1	4.4034e-20	0.308723	0.667	0.648	3.28494e-17	TEAD2
MA0808.1	1.73589e-18	0.314885	0.663	0.641	1.29498e-15	TEAD3

## Sheet: Dataset EV4 legend
Dataset EV4. Differential TF motif activity by chromvar in ascending SMCs.
