# Supplementary material for: Epigenomic landscape of single vascular cells reflects developmental origin and disease risk loci
Source: Mol Syst Biol. 2025 Sep 10;21(11):1522–46. doi: 10.1038/s44320-025-00140-2 (PMC12583710; doi:10.1038/s44320-025-00140-2)
Supplement: Supplementary file 7 — Dataset EV5 [file 44320_2025_140_MOESM7_ESM.xlsx]

## Sheet: Sheet 1 - EV5_differential.acti
EV5_differential.activity_SMC_Desc_UP
	p_val	avg_diff	pct.1	pct.2	p_val_adj	motif.name
MA1513.1	1.59053e-187	0.441345	0.596	0.41	1.18654e-184	KLF15
MA0113.3	1.71801e-175	0.559396	0.519	0.35	1.28163e-172	NR3C1
MA1125.1	2.11126e-159	0.502906	0.617	0.465	1.575e-156	ZNF384
MA0727.1	7.18647e-141	0.499479	0.497	0.353	5.36111e-138	NR3C2
MA0052.4	9.08657e-135	0.632301	0.933	0.868	6.77858e-132	MEF2A
MA0497.1	2.87199e-131	0.6266	0.924	0.864	2.14251e-128	MEF2C
MA1564.1	2.09221e-118	0.426407	0.633	0.498	1.56079e-115	SP9
MA0685.1	5.36756e-118	0.489629	0.634	0.497	4.0042e-115	SP4
MA1653.1	2.84574e-114	0.290424	0.635	0.514	2.12292e-111	ZNF148
MA0599.1	9.09541e-112	0.364405	0.536	0.405	6.78518e-109	KLF5
MA0746.2	3.12581e-111	0.43305	0.6	0.464	2.33185e-108	SP3
MA0007.3	1.62927e-110	0.417286	0.518	0.391	1.21543e-107	Ar
MA0041.1	1.68422e-110	0.359108	0.647	0.517	1.25643e-107	Foxd3
MA0515.1	1.59869e-109	0.347956	0.496	0.374	1.19262e-106	Sox6
MA0834.1	1.74777e-107	0.515391	0.477	0.363	1.30384e-104	ATF7
MA0868.2	4.20577e-107	0.348933	0.473	0.349	3.1375e-104	SOX8
MA1515.1	8.17827e-107	0.411468	0.522	0.398	6.10099e-104	KLF2
MA0741.1	2.24011e-106	0.398482	0.648	0.52	1.67112e-103	KLF16
MA0079.4	2.02262e-104	0.449586	0.595	0.463	1.50888e-101	SP1
MA0847.2	1.17904e-101	0.345582	0.681	0.565	8.79565e-99	FOXD2
MA1512.1	1.3767e-101	0.41214	0.589	0.466	1.02702e-98	KLF11
MA0846.1	1.57728e-100	0.332996	0.713	0.595	1.17665e-97	FOXC2
MA1483.1	2.8825e-99	0.413396	0.406	0.291	2.15035e-96	ELF2
MA0641.1	1.14074e-98	0.400419	0.394	0.277	8.50991e-96	ELF4
MA0650.2	1.50491e-97	0.308595	0.593	0.472	1.12266e-94	HOXA13
MA0028.2	2.04284e-96	0.424535	0.44	0.32	1.52396e-93	ELK1
MA0039.4	2.31016e-96	0.330915	0.502	0.383	1.72338e-93	KLF4
MA0512.2	8.28168e-96	0.314316	0.563	0.436	6.17813e-93	Rxra
MA0759.1	1.69065e-93	0.404358	0.391	0.281	1.26123e-90	ELK3
MA0050.2	1.99212e-92	0.32564	0.422	0.308	1.48612e-89	IRF1
MA1111.1	4.15326e-92	0.313881	0.592	0.475	3.09833e-89	NR2F2
MA1140.2	2.82096e-91	0.46508	0.467	0.362	2.10444e-88	JUNB(var.2)
MA0856.1	6.84275e-90	0.302336	0.552	0.435	5.10469e-87	RXRG
MA0909.2	3.1648e-88	0.29943	0.573	0.461	2.36094e-85	HOXD13
MA0504.1	1.74372e-87	0.287749	0.604	0.487	1.30081e-84	NR2C2
MA0867.2	2.04169e-87	0.311441	0.463	0.355	1.5231e-84	SOX4
MA0516.2	1.63298e-86	0.357182	0.635	0.518	1.2182e-83	SP2
MA0514.1	1.67179e-86	0.288509	0.514	0.403	1.24716e-83	Sox3
MA0442.2	1.61412e-85	0.290828	0.502	0.391	1.20413e-82	SOX10
MA0076.2	3.31746e-85	0.349671	0.323	0.231	2.47482e-82	ELK4
MA1630.1	3.40007e-83	0.296437	0.606	0.499	2.53646e-80	Znf281
MA0740.1	1.08218e-82	0.397036	0.624	0.503	8.07305e-80	KLF14
MA0773.1	2.76742e-81	0.511275	0.932	0.878	2.06449e-78	MEF2D
MA1550.1	5.05174e-81	0.286266	0.536	0.417	3.7686e-78	PPARD
MA1136.1	5.59325e-81	0.4532	0.451	0.351	4.17257e-78	FOSB::JUNB(var.2)
MA1623.1	3.01878e-80	0.261727	0.45	0.34	2.25201e-77	Stat2
MA0855.1	3.06901e-79	0.286738	0.558	0.445	2.28948e-76	RXRB
MA0677.1	4.54152e-78	0.287786	0.567	0.458	3.38798e-75	Nr2f6
MA1475.1	8.11165e-78	0.392543	0.499	0.392	6.05129e-75	CREB3L4(var.2)
MA0162.4	1.42571e-77	0.26868	0.571	0.463	1.06358e-74	EGR1
MA0878.2	1.66438e-77	0.27743	0.606	0.504	1.24163e-74	CDX1
MA1537.1	2.6043e-77	0.29044	0.545	0.44	1.94281e-74	NR2F1(var.2)
MA1133.1	3.18923e-77	0.426982	0.43	0.341	2.37917e-74	JUN::JUNB(var.2)
MA0156.2	2.90169e-76	0.353896	0.378	0.279	2.16466e-73	FEV
MA0625.1	3.56375e-74	0.324219	0.503	0.402	2.65856e-71	NFATC3
MA1517.1	1.42849e-73	0.352627	0.52	0.415	1.06565e-70	KLF6
MA0747.1	1.59597e-73	0.351809	0.637	0.525	1.1906e-70	SP8
MA0087.1	3.24229e-73	0.272975	0.523	0.419	2.41875e-70	Sox5
MA1627.1	4.54386e-73	0.253252	0.61	0.505	3.38972e-70	Wt1
MA1522.1	7.33134e-73	0.270795	0.609	0.502	5.46918e-70	MAZ
MA0030.1	4.92354e-72	0.278798	0.62	0.519	3.67296e-69	FOXF2
MA0732.1	1.09973e-70	0.28171	0.572	0.466	8.20401e-68	EGR3
MA1152.1	1.59751e-70	0.27328	0.481	0.38	1.19174e-67	SOX15
MA0748.2	1.69594e-70	0.304521	0.513	0.412	1.26517e-67	YY2
MA1473.1	1.719e-70	0.256426	0.583	0.481	1.28237e-67	CDX4
MA0098.3	3.04249e-70	0.315516	0.304	0.221	2.2697e-67	ETS1
MA1511.1	6.71077e-70	0.345141	0.557	0.453	5.00624e-67	KLF10
MA0862.1	1.42609e-69	0.307997	0.485	0.389	1.06386e-66	GMEB2
MA1516.1	2.92398e-69	0.291664	0.541	0.435	2.18129e-66	KLF3
MA0765.2	3.08352e-69	0.303186	0.278	0.204	2.3003e-66	ETV5
MA0475.2	8.69736e-69	0.309614	0.32	0.234	6.48823e-66	FLI1
MA1145.1	3.55837e-68	0.441229	0.409	0.332	2.65454e-65	FOSL2::JUND(var.2)
MA0851.1	6.75094e-67	0.279823	0.654	0.559	5.0362e-64	Foxj3
MA1640.1	3.38651e-65	0.268924	0.519	0.422	2.52634e-62	MEIS2(var.2)
MA0474.2	2.34841e-64	0.291662	0.295	0.223	1.75191e-61	ERG
MA1139.1	3.19751e-64	0.409361	0.439	0.357	2.38534e-61	FOSL2::JUNB(var.2)
MA0660.1	3.00276e-63	0.462493	0.93	0.881	2.24006e-60	MEF2B
MA0136.2	3.63802e-63	0.278504	0.297	0.211	2.71396e-60	ELF5
MA0840.1	4.44602e-63	0.393783	0.424	0.345	3.31673e-60	Creb5
MA1127.1	3.74496e-62	0.410139	0.42	0.343	2.79374e-59	FOSB::JUN
MA1525.1	2.85253e-61	0.298266	0.487	0.396	2.12798e-58	NFATC4
MA1129.1	9.7827e-61	0.380174	0.44	0.359	7.29789e-58	FOSL1::JUN(var.2)
MA0077.1	2.24086e-59	0.259353	0.426	0.343	1.67168e-56	SOX9
MA0750.2	2.51447e-58	0.264114	0.323	0.244	1.87579e-55	ZBTB7A
MA0760.1	1.37933e-57	0.28295	0.299	0.22	1.02898e-54	ERF
MA1578.1	2.20692e-57	0.332929	0.665	0.564	1.64637e-54	VEZF1
MA1113.2	1.65174e-56	0.258465	0.509	0.427	1.2322e-53	PBX2
MA1126.1	3.46073e-56	0.383258	0.401	0.321	2.58171e-53	FOS::JUN(var.2)
MA0733.1	1.57687e-55	0.257253	0.565	0.471	1.17635e-52	EGR4
MA0763.1	1.6266e-55	0.294054	0.384	0.302	1.21344e-52	ETV3
MA0624.1	7.47427e-55	0.27512	0.482	0.394	5.5758e-52	NFATC1
MA0605.2	1.62987e-53	0.364676	0.408	0.339	1.21588e-50	ATF3
MA0753.2	3.83578e-51	0.290386	0.637	0.54	2.86149e-48	ZNF740
MA1484.1	7.29161e-50	0.262609	0.329	0.254	5.43954e-47	ETS2
MA0083.3	1.05106e-49	0.280512	0.884	0.83	7.84087e-47	SRF
MA0656.1	1.87507e-47	0.350168	0.405	0.342	1.3988e-44	JDP2(var.2)
MA1632.1	2.32625e-47	0.381448	0.37	0.304	1.73538e-44	ATF2
MA0609.2	1.09423e-44	0.294617	0.432	0.362	8.16294e-42	CREM
MA1131.1	1.28887e-44	0.361746	0.393	0.328	9.61496e-42	FOSL2::JUN(var.2)
MA0492.1	7.74445e-44	0.359559	0.362	0.3	5.77736e-41	JUND(var.2)
MA0742.1	2.80014e-43	0.284555	0.51	0.432	2.0889e-40	Klf12
MA0488.1	1.70856e-42	0.347819	0.346	0.282	1.27458e-39	JUN
MA1573.1	2.70456e-41	0.255976	0.503	0.422	2.0176e-38	THAP11
MA0018.4	7.40976e-41	0.332438	0.365	0.311	5.52768e-38	CREB1

## Sheet: Dataset EV5 legend
Dataset EV5. Differential TF motif activity by chromvar in descending SMCs.
