# Supplementary material for: Epigenomic landscape of single vascular cells reflects developmental origin and disease risk loci
Source: Mol Syst Biol. 2025 Sep 10;21(11):1522–46. doi: 10.1038/s44320-025-00140-2 (PMC12583710; doi:10.1038/s44320-025-00140-2)
Supplement: Supplementary file 8 — Dataset EV6 [file 44320_2025_140_MOESM8_ESM.xlsx]

## Sheet: Sheet 1 - EV6_differential.acti
EV6_differential.activity_SMC_Carotid_Up
	p_val	avg_diff	pct.1	pct.2	p_val_adj	motif.name
MA0476.1	0	3.89925	0.604	0.313	0	FOS
MA0478.1	0	4.08972	0.609	0.321	0	FOSL2
MA0489.1	0	3.84863	0.597	0.305	0	JUN(var.2)
MA0501.1	0	2.14647	0.566	0.284	0	MAF::NFE2
MA0150.2	0	2.03248	0.562	0.288	0	Nfe2l2
MA0591.1	0	1.96156	0.573	0.303	0	Bach1::Mafk
MA0655.1	0	3.18234	0.617	0.319	0	JDP2
MA0841.1	0	3.20889	0.613	0.32	0	NFE2
MA0099.3	0	3.79333	0.618	0.321	0	FOS::JUN
MA1128.1	0	3.96981	0.611	0.316	0	FOSL1::JUN
MA1130.1	0	3.88874	0.614	0.319	0	FOSL2::JUN
MA1132.1	0	2.98134	0.606	0.308	0	JUN::JUNB
MA1134.1	0	3.77064	0.616	0.322	0	FOS::JUNB
MA1135.1	0	3.74756	0.618	0.324	0	FOSB::JUNB
MA1137.1	0	3.72448	0.613	0.319	0	FOSL1::JUNB
MA1138.1	0	3.6319	0.616	0.321	0	FOSL2::JUNB
MA1141.1	0	4.07188	0.609	0.315	0	FOS::JUND
MA1142.1	0	3.53508	0.601	0.303	0	FOSL1::JUND
MA1144.1	0	3.7137	0.617	0.319	0	FOSL2::JUND
MA1101.2	0	3.18985	0.613	0.319	0	BACH2
MA1622.1	0	4.11011	0.596	0.307	0	Smad2::Smad3
MA0462.2	0	3.80095	0.594	0.308	0	BATF::JUN
MA1633.1	0	2.97818	0.584	0.304	0	BACH1
MA1634.1	0	3.81619	0.595	0.308	0	BATF
MA1639.1	0	0.666674	0.635	0.413	0	MEIS1(var.2)
MA0835.2	0	3.66027	0.59	0.3	0	BATF3
MA0477.2	0	3.86962	0.607	0.311	0	FOSL1
MA0490.2	0	3.43507	0.597	0.298	0	JUNB
MA0491.2	0	3.41768	0.603	0.304	0	JUND
MA0496.3	0	2.32183	0.582	0.296	0	MAFK
MA0089.2	0	2.34565	0.567	0.29	0	NFE2L1
MA1521.1	6.41045e-227	0.605084	0.523	0.344	4.7822e-224	MAFA
MA1520.1	1.92774e-210	0.548081	0.515	0.342	1.4381e-207	MAF
MA1124.1	1.95384e-146	0.382863	0.562	0.42	1.45756e-143	ZNF24
MA0067.1	1.71716e-139	0.403382	0.527	0.385	1.281e-136	Pax2
MA0161.2	2.01041e-124	0.487574	0.663	0.552	1.49977e-121	NFIC
MA1113.2	7.76015e-118	0.337689	0.594	0.475	5.78907e-115	PBX2
MA0659.2	3.02299e-111	0.346595	0.447	0.319	2.25515e-108	MAFG
MA1496.1	6.53051e-111	0.333986	0.453	0.332	4.87176e-108	HOXA4
MA0739.1	4.24287e-100	0.339917	0.809	0.741	3.16518e-97	Hic1
MA1114.1	3.09094e-93	0.384153	0.568	0.456	2.30584e-90	PBX3
MA0670.1	8.38621e-92	0.352495	0.653	0.557	6.25611e-89	NFIA
MA0596.1	9.01852e-88	0.306057	0.554	0.446	6.72782e-85	SREBF2
MA1638.1	4.25476e-87	0.302054	0.373	0.277	3.17405e-84	HAND2
MA1642.1	5.03673e-85	0.283122	0.441	0.331	3.7574e-82	NEUROG2(var.2)
MA1155.1	1.49267e-81	0.27859	0.576	0.474	1.11353e-78	ZSCAN4
MA1108.2	5.81112e-78	0.283659	0.545	0.439	4.3351e-75	MXI1
MA0793.1	1.06797e-76	0.303551	0.425	0.329	7.96708e-74	POU6F2
MA1549.1	3.08999e-72	0.272965	0.428	0.338	2.30513e-69	POU6F1(var.2)
MA1109.1	1.86315e-70	0.255294	0.453	0.353	1.38991e-67	NEUROD1
MA1606.1	2.49928e-67	0.253308	0.637	0.542	1.86447e-64	Foxf1
MA0782.2	1.92344e-66	0.311969	0.54	0.441	1.43489e-63	PKNOX1
MA1476.1	2.28223e-59	0.307686	0.46	0.377	1.70254e-56	DLX5
MA1123.2	1.28903e-56	0.251565	0.284	0.218	9.61618e-54	TWIST1
MA0903.1	2.66825e-56	0.278328	0.395	0.313	1.99052e-53	HOXB3
MA0671.1	3.29833e-50	0.266173	0.656	0.589	2.46056e-47	NFIX
MA0658.1	1.90057e-49	0.250867	0.399	0.323	1.41783e-46	LHX6

## Sheet: Dataset EV6 legend
Dataset EV6. Differential TF motif activity by chromvar in carotid SMCs.
