# Supplementary material for: Epigenomic landscape of single vascular cells reflects developmental origin and disease risk loci
Source: Mol Syst Biol. 2025 Sep 10;21(11):1522–46. doi: 10.1038/s44320-025-00140-2 (PMC12583710; doi:10.1038/s44320-025-00140-2)
Supplement: Supplementary file 9 — Dataset EV7 [file 44320_2025_140_MOESM9_ESM.xlsx]

## Sheet: Sheet 1 - EV7_WT_combined_SMC.m
EV7_WT_combined_SMC.markers
	p_val	avg_log2FC	pct.1	pct.2	p_val_adj	cluster	gene
Tnnt2	0	2.08633	0.517	0.087	0	Ascending	Tnnt2
Dcn	0	0.92334	0.37	0.121	0	Ascending	Dcn
Ptprz1	0	0.6836	0.826	0.655	0	Ascending	Ptprz1
Erbb4	0	0.658767	0.571	0.278	0	Ascending	Erbb4
Olfr1033	0	0.643479	0.874	0.666	0	Ascending	Olfr1033
Bmpr1b	0	0.630779	0.654	0.401	0	Ascending	Bmpr1b
Dmd	0	0.628731	0.994	0.963	0	Ascending	Dmd
Prkg1	0	0.614587	0.881	0.636	0	Ascending	Prkg1
Mast4	0	0.60523	0.935	0.761	0	Ascending	Mast4
Ccn3	0	0.587028	0.99	0.959	0	Ascending	Ccn3
2210407C18Rik	0	0.578274	0.531	0.271	0	Ascending	2210407C18Rik
Slc8a1	0	0.556423	0.85	0.613	0	Ascending	Slc8a1
Efna5	0	0.52758	0.823	0.575	0	Ascending	Efna5
Sulf1	0	0.516867	0.883	0.721	0	Ascending	Sulf1
Mecom	0	0.512306	0.769	0.51	0	Ascending	Mecom
Ctnna3	0	0.510889	0.748	0.48	0	Ascending	Ctnna3
Actn2	0	0.501656	0.367	0.127	0	Ascending	Actn2
Pdzrn3	0	0.499049	0.743	0.473	0	Ascending	Pdzrn3
Wnt16	0	0.493848	0.585	0.269	0	Ascending	Wnt16
Kalrn	0	0.493071	0.82	0.565	0	Ascending	Kalrn
Sorbs2	0	0.491426	0.771	0.532	0	Ascending	Sorbs2
Psd	0	0.477182	0.265	0.078	0	Ascending	Psd
Slit3	0	0.470927	0.878	0.709	0	Ascending	Slit3
Aff2	0	0.45972	0.5	0.245	0	Ascending	Aff2
Kcnj15	0	0.458239	0.52	0.227	0	Ascending	Kcnj15
Sphkap	0	0.447501	0.478	0.221	0	Ascending	Sphkap
Myo1d	0	0.437622	0.874	0.678	0	Ascending	Myo1d
Tbx20	0	0.40909	0.358	0.058	0	Ascending	Tbx20
Hand2os1	0	0.398023	0.472	0.215	0	Ascending	Hand2os1
Enah	0	0.386996	0.989	0.95	0	Ascending	Enah
Pam	0	0.342014	0.999	0.996	0	Ascending	Pam
Hand2	0	0.308585	0.688	0.399	0	Ascending	Hand2
Gpc3	0	0.304117	0.227	0.037	0	Ascending	Gpc3
Bgn	1.96055e-305	0.291897	0.997	0.998	4.40517e-301	Ascending	Bgn
Large1	1.01475e-286	0.397375	0.817	0.581	2.28004e-282	Ascending	Large1
Cp	1.09031e-279	0.260318	0.188	0.049	2.44981e-275	Ascending	Cp
Igfbp2	9.86833e-276	0.780527	0.244	0.083	2.21731e-271	Ascending	Igfbp2
Ror1	8.02454e-273	0.470484	0.686	0.453	1.80303e-268	Ascending	Ror1
Gpc6	1.90048e-272	0.4661	0.871	0.663	4.27018e-268	Ascending	Gpc6
Stat3	2.1672e-269	0.46187	0.83	0.641	4.86949e-265	Ascending	Stat3
Plcb1	3.26719e-254	0.371807	0.745	0.511	7.34106e-250	Ascending	Plcb1
Cacnb2	8.44074e-253	0.367738	0.771	0.531	1.89655e-248	Ascending	Cacnb2
Meis2	1.7212e-250	0.372302	0.74	0.522	3.86736e-246	Ascending	Meis2
Pdgfd	1.85324e-248	0.428632	0.86	0.687	4.16404e-244	Ascending	Pdgfd
Maml2	3.73039e-248	0.346916	0.705	0.465	8.38182e-244	Ascending	Maml2
Sgcd	1.32301e-247	0.403521	0.928	0.795	2.97267e-243	Ascending	Sgcd
Ltbp2	6.73654e-245	0.268708	0.379	0.181	1.51363e-240	Ascending	Ltbp2
Elmo1	2.84741e-244	0.290675	0.369	0.176	6.39784e-240	Ascending	Elmo1
Tinagl1	3.02042e-239	0.384722	0.928	0.81	6.78658e-235	Ascending	Tinagl1
Adamts6	7.14604e-236	0.28657	0.354	0.168	1.60564e-231	Ascending	Adamts6
Clasp2	3.99726e-235	0.331056	0.682	0.452	8.98143e-231	Ascending	Clasp2
Svil	3.96537e-234	0.307798	0.978	0.903	8.90979e-230	Ascending	Svil
Gapdh	8.12616e-232	0.266548	0.991	0.982	1.82587e-227	Ascending	Gapdh
Hdac9	1.11363e-231	0.386391	0.698	0.475	2.50222e-227	Ascending	Hdac9
Des	1.75822e-227	0.919733	0.334	0.161	3.95055e-223	Ascending	Des
Itgbl1	8.74514e-227	0.42611	0.877	0.738	1.96495e-222	Ascending	Itgbl1
Zbtb16	2.92268e-225	0.326079	0.717	0.489	6.56696e-221	Ascending	Zbtb16
Mtus2	6.02905e-219	0.332464	0.936	0.836	1.35467e-214	Ascending	Mtus2
Gab2	8.37771e-215	0.283813	0.61	0.382	1.88239e-210	Ascending	Gab2
Slc24a3	3.07041e-214	0.328626	0.692	0.485	6.89891e-210	Ascending	Slc24a3
B3galt1	2.1811e-211	0.36166	0.761	0.557	4.90072e-207	Ascending	B3galt1
Rasal2	3.67445e-211	0.322583	0.719	0.511	8.25612e-207	Ascending	Rasal2
Rapgef2	2.40169e-209	0.322962	0.663	0.444	5.39635e-205	Ascending	Rapgef2
Lum	1.89426e-203	0.396088	0.114	0.023	4.25621e-199	Ascending	Lum
Efhd2	1.5187e-202	0.292891	0.656	0.447	3.41237e-198	Ascending	Efhd2
Bmp3	6.99789e-201	0.270123	0.383	0.203	1.57235e-196	Ascending	Bmp3
Klf12	2.35546e-200	0.264292	0.386	0.206	5.29249e-196	Ascending	Klf12
Sorbs1	9.13986e-198	0.343121	0.743	0.547	2.05364e-193	Ascending	Sorbs1
Tmtc1	1.17682e-195	0.310521	0.721	0.511	2.64419e-191	Ascending	Tmtc1
Wdr95	2.02374e-195	0.316834	0.338	0.169	4.54715e-191	Ascending	Wdr95
Fbxl17	1.25866e-194	0.256037	0.527	0.322	2.82808e-190	Ascending	Fbxl17
Myocd	5.78103e-194	0.348358	0.915	0.786	1.29894e-189	Ascending	Myocd
Zswim6	9.56818e-193	0.277224	0.594	0.376	2.14988e-188	Ascending	Zswim6
Aspn	1.72876e-192	0.378303	0.485	0.296	3.88435e-188	Ascending	Aspn
Atxn1	1.36989e-189	0.285716	0.765	0.555	3.078e-185	Ascending	Atxn1
Cacna1c	4.01166e-188	0.285011	0.65	0.435	9.01381e-184	Ascending	Cacna1c
Lmo4	7.01198e-187	0.293	0.784	0.591	1.57552e-182	Ascending	Lmo4
Pdlim5	1.12629e-186	0.264623	0.976	0.906	2.53065e-182	Ascending	Pdlim5
Abi1	2.8534e-186	0.513646	0.752	0.571	6.4113e-182	Ascending	Abi1
Sntg2	8.42044e-186	0.267389	0.568	0.368	1.89199e-181	Ascending	Sntg2
Dlgap1	4.91675e-185	0.3105	0.45	0.266	1.10475e-180	Ascending	Dlgap1
Fbln5	4.80394e-182	0.335359	0.984	0.951	1.0794e-177	Ascending	Fbln5
Ryr2	1.08404e-181	0.322944	0.724	0.529	2.43573e-177	Ascending	Ryr2
Magi2	1.25709e-181	0.320059	0.551	0.356	2.82456e-177	Ascending	Magi2
Foxp2	1.14553e-180	0.318918	0.795	0.616	2.57389e-176	Ascending	Foxp2
Grk5	4.09162e-180	0.261228	0.522	0.324	9.19345e-176	Ascending	Grk5
Thsd4	1.89758e-179	0.281226	0.937	0.84	4.26366e-175	Ascending	Thsd4
Dlc1	2.01271e-178	0.342853	0.82	0.648	4.52235e-174	Ascending	Dlc1
Pcdh7	6.98523e-177	0.29237	0.997	0.991	1.56951e-172	Ascending	Pcdh7
Lncpint	1.43844e-175	0.294789	0.618	0.423	3.23204e-171	Ascending	Lncpint
Pxdc1	2.32039e-175	0.286359	0.838	0.667	5.21368e-171	Ascending	Pxdc1
Ebf1	4.80623e-175	0.302171	0.928	0.812	1.07991e-170	Ascending	Ebf1
Arhgap6	9.55293e-174	0.25674	0.698	0.479	2.14645e-169	Ascending	Arhgap6
Col14a1	7.61922e-168	0.382041	0.638	0.452	1.71196e-163	Ascending	Col14a1
Myom1	1.00831e-167	0.263109	0.98	0.929	2.26558e-163	Ascending	Myom1
Celf2	2.84593e-167	0.29272	0.947	0.862	6.39453e-163	Ascending	Celf2
Dkk3	1.40883e-164	0.273537	0.897	0.763	3.16551e-160	Ascending	Dkk3
Pard3b	1.24184e-163	0.256812	0.655	0.452	2.79029e-159	Ascending	Pard3b
Sqstm1	1.36298e-162	0.308428	0.93	0.827	3.06247e-158	Ascending	Sqstm1
Plcb4	4.74239e-162	0.279366	0.987	0.962	1.06557e-157	Ascending	Plcb4
Pdzd2	5.87121e-162	0.263691	0.713	0.507	1.3192e-157	Ascending	Pdzd2
Ldlrad4	1.76944e-161	0.316739	0.797	0.625	3.97577e-157	Ascending	Ldlrad4
Rbms3	1.47409e-159	0.264758	0.906	0.762	3.31214e-155	Ascending	Rbms3
Trio	2.2231e-159	0.256013	0.833	0.653	4.99508e-155	Ascending	Trio
Gm26632	3.57201e-159	0.260597	0.612	0.417	8.02596e-155	Ascending	Gm26632
Foxn3	2.55675e-157	0.259217	0.916	0.789	5.74475e-153	Ascending	Foxn3
9530026P05Rik	2.27479e-156	0.261989	0.438	0.265	5.11123e-152	Ascending	9530026P05Rik
Airn	4.96119e-156	0.303806	0.48	0.306	1.11473e-151	Ascending	Airn
Samd4	2.0235e-154	0.256583	0.975	0.922	4.54659e-150	Ascending	Samd4
Pcdh9	1.39601e-153	0.31241	0.295	0.152	3.1367e-149	Ascending	Pcdh9
Sparcl1	1.07405e-152	0.411989	0.882	0.78	2.41329e-148	Ascending	Sparcl1
Col3a1	1.37871e-152	0.298894	0.992	0.982	3.09783e-148	Ascending	Col3a1
Gxylt2	2.09432e-152	0.3056	0.726	0.55	4.70573e-148	Ascending	Gxylt2
Rcan2	1.70249e-151	0.265738	0.986	0.96	3.82533e-147	Ascending	Rcan2
Serping1	5.19285e-151	0.266083	0.742	0.567	1.16678e-146	Ascending	Serping1
Pde3a	6.08856e-150	0.272008	0.965	0.898	1.36804e-145	Ascending	Pde3a
Ext1	9.62452e-148	0.273058	0.916	0.816	2.16253e-143	Ascending	Ext1
Rasl12	1.44476e-146	0.256855	0.893	0.766	3.24623e-142	Ascending	Rasl12
Fchsd2	2.21469e-146	0.261282	0.705	0.516	4.97618e-142	Ascending	Fchsd2
Ano1	3.91368e-146	0.253756	0.557	0.379	8.79366e-142	Ascending	Ano1
Kcnab1	3.62828e-142	0.290584	0.924	0.846	8.15237e-138	Ascending	Kcnab1
Pde4b	5.59235e-142	0.371859	0.88	0.753	1.25655e-137	Ascending	Pde4b
Hspa1b	2.38382e-141	0.580341	0.72	0.56	5.3562e-137	Ascending	Hspa1b
Pkig	3.46251e-137	0.255751	0.885	0.768	7.77991e-133	Ascending	Pkig
Hspb6	3.8452e-135	0.261967	0.891	0.763	8.63977e-131	Ascending	Hspb6
Pbx1	4.91137e-135	0.25363	0.892	0.755	1.10354e-130	Ascending	Pbx1
Crim1	5.99471e-131	0.270217	0.806	0.652	1.34695e-126	Ascending	Crim1
Unc5c	3.31643e-129	0.347916	0.726	0.577	7.45168e-125	Ascending	Unc5c
Col4a6	1.34841e-128	0.3111	0.842	0.703	3.02975e-124	Ascending	Col4a6
Nfkbiz	2.71241e-127	0.281453	0.744	0.579	6.09451e-123	Ascending	Nfkbiz
Kcnma1	6.54409e-123	0.25596	0.81	0.652	1.47039e-118	Ascending	Kcnma1
Aopep	3.16795e-121	0.268189	0.969	0.928	7.11807e-117	Ascending	Aopep
Igfbp4	1.22009e-120	0.363643	0.668	0.489	2.74141e-116	Ascending	Igfbp4
Polr2a	2.84598e-119	0.273571	0.694	0.531	6.39462e-115	Ascending	Polr2a
Kctd16	2.24531e-115	0.3308	0.35	0.217	5.04498e-111	Ascending	Kctd16
Nox4	2.39018e-113	0.272873	0.95	0.911	5.37049e-109	Ascending	Nox4
Sbno2	3.13378e-105	0.251722	0.501	0.352	7.04129e-101	Ascending	Sbno2
Tent5a	2.23414e-96	0.262115	0.752	0.611	5.0199e-92	Ascending	Tent5a
Socs3	2.29287e-87	0.397453	0.645	0.521	5.15185e-83	Ascending	Socs3
Gclc	3.35297e-86	0.293675	0.503	0.364	7.53379e-82	Ascending	Gclc
Mfap4	3.20486e-80	0.322244	0.892	0.859	7.201e-76	Ascending	Mfap4
Gem	7.46444e-76	0.327187	0.875	0.802	1.67718e-71	Ascending	Gem
Tafa1	1.16006e-67	0.368485	0.397	0.298	2.60653e-63	Ascending	Tafa1
Wif1	3.35183e-53	0.251784	0.594	0.496	7.53123e-49	Ascending	Wif1
Apoe	1.8565e-30	0.374896	0.726	0.584	4.17138e-26	Ascending	Apoe
Hspb1	4.91504e-27	0.278415	0.995	0.991	1.10436e-22	Ascending	Hspb1
Hspa1a	2.14596e-26	0.282884	0.865	0.796	4.82176e-22	Ascending	Hspa1a
Cfh	0	0.730436	0.939	0.663	0	Carotid	Cfh
Klf4	0	0.681987	0.875	0.771	0	Carotid	Klf4
Id1	0	0.676255	0.923	0.858	0	Carotid	Id1
Fosb	0	0.63499	0.941	0.878	0	Carotid	Fosb
Fabp4	0	0.599647	0.869	0.697	0	Carotid	Fabp4
Atf3	0	0.584338	0.953	0.889	0	Carotid	Atf3
Egr1	0	0.561193	0.969	0.932	0	Carotid	Egr1
Ckb	0	0.554353	0.95	0.865	0	Carotid	Ckb
Jun	0	0.540668	0.99	0.984	0	Carotid	Jun
Gsn	0	0.511105	0.994	0.977	0	Carotid	Gsn
Ftl1	0	0.495024	0.981	0.966	0	Carotid	Ftl1
Smoc1	0	0.449042	0.808	0.618	0	Carotid	Smoc1
Tpt1	0	0.33455	0.995	0.996	0	Carotid	Tpt1
Id3	4.42991e-304	0.499183	0.991	0.983	9.95356e-300	Carotid	Id3
S100a10	9.49937e-301	0.4504	0.844	0.731	2.13441e-296	Carotid	S100a10
Nr4a1	9.60501e-298	0.473608	0.938	0.832	2.15815e-293	Carotid	Nr4a1
Igfbp5	4.31359e-282	0.427598	0.393	0.197	9.69221e-278	Carotid	Igfbp5
Fos	6.0427e-274	0.43378	0.983	0.967	1.35774e-269	Carotid	Fos
Ddx5	1.62384e-269	0.273332	0.998	0.997	3.6486e-265	Carotid	Ddx5
Gm42418	8.91117e-267	0.643816	0.996	0.993	2.00225e-262	Carotid	Gm42418
Tppp3	4.31801e-265	0.462949	0.698	0.539	9.70213e-261	Carotid	Tppp3
Lgals3	7.30794e-264	0.437855	0.468	0.275	1.64202e-259	Carotid	Lgals3
Ubc	2.57981e-261	0.354122	0.999	0.999	5.79657e-257	Carotid	Ubc
Btg2	2.99989e-259	0.461317	0.975	0.957	6.74044e-255	Carotid	Btg2
Ier2	2.47045e-248	0.467298	0.938	0.878	5.55085e-244	Carotid	Ier2
Klf2	1.2159e-245	0.566204	0.902	0.845	2.73201e-241	Carotid	Klf2
S100a4	1.5763e-236	0.47693	0.898	0.814	3.54179e-232	Carotid	S100a4
AY036118	1.12071e-235	0.692606	0.74	0.616	2.51812e-231	Carotid	AY036118
Nkx6-1	1.27972e-230	0.268726	0.297	0.133	2.87539e-226	Carotid	Nkx6-1
Ifrd1	1.61544e-221	0.396004	0.96	0.918	3.62973e-217	Carotid	Ifrd1
Gstm1	2.78088e-221	0.29794	0.981	0.978	6.24837e-217	Carotid	Gstm1
Ppp1r15a	3.57458e-210	0.389214	0.878	0.804	8.03173e-206	Carotid	Ppp1r15a
Enpp2	1.37914e-208	0.307531	0.325	0.166	3.0988e-204	Carotid	Enpp2
Sertad1	6.78141e-203	0.355272	0.838	0.751	1.52372e-198	Carotid	Sertad1
Cebpb	1.75946e-199	0.463821	0.904	0.859	3.95333e-195	Carotid	Cebpb
Junb	6.77265e-189	0.384582	0.954	0.903	1.52175e-184	Carotid	Junb
Mt1	2.41747e-186	0.510337	0.973	0.961	5.43182e-182	Carotid	Mt1
Rack1	8.4979e-180	0.33621	0.982	0.98	1.90939e-175	Carotid	Rack1
Rpl12	6.19158e-177	0.351479	0.978	0.979	1.39119e-172	Carotid	Rpl12
Klf6	2.98425e-176	0.39118	0.958	0.945	6.70531e-172	Carotid	Klf6
Mcl1	2.02873e-175	0.322756	0.926	0.899	4.55835e-171	Carotid	Mcl1
Csrnp1	2.37522e-174	0.339629	0.706	0.574	5.33687e-170	Carotid	Csrnp1
Ccnl1	3.78585e-174	0.328752	0.839	0.772	8.50642e-170	Carotid	Ccnl1
Apoe1	4.6166e-174	0.268216	0.71	0.58	1.0373e-169	Carotid	Apoe
Atf4	1.45352e-167	0.309163	0.848	0.79	3.26592e-163	Carotid	Atf4
Sncg	6.95279e-163	0.510989	0.462	0.308	1.56222e-158	Carotid	Sncg
Cdkn1a	1.29238e-155	0.392417	0.787	0.694	2.90386e-151	Carotid	Cdkn1a
Rpl13a	5.38634e-151	0.351369	0.978	0.979	1.21026e-146	Carotid	Rpl13a
Rpl5	5.12079e-144	0.350754	0.975	0.973	1.15059e-139	Carotid	Rpl5
Gm17056	5.19325e-144	0.423245	0.609	0.493	1.16687e-139	Carotid	Gm17056
Nfkbia	6.61399e-135	0.454103	0.886	0.852	1.4861e-130	Carotid	Nfkbia
Gadd45b	4.0432e-132	0.408798	0.9	0.859	9.08466e-128	Carotid	Gadd45b
Rps14	5.32039e-132	0.250517	0.986	0.987	1.19544e-127	Carotid	Rps14
Neat1	1.47935e-128	0.40011	0.829	0.751	3.32395e-124	Carotid	Neat1
Sgk1	1.63345e-128	0.340926	0.859	0.79	3.6702e-124	Carotid	Sgk1
Dusp1	8.50699e-127	0.316498	0.969	0.957	1.91144e-122	Carotid	Dusp1
Maff	1.11025e-126	0.34793	0.592	0.481	2.49461e-122	Carotid	Maff
Sfrp2	9.67177e-123	0.25852	0.658	0.515	2.17315e-118	Carotid	Sfrp2
Mt2	3.28329e-121	0.438061	0.678	0.599	7.37722e-117	Carotid	Mt2
Errfi1	3.86898e-117	0.337226	0.871	0.813	8.69322e-113	Carotid	Errfi1
Plpp3	1.223e-113	0.256544	0.828	0.775	2.74795e-109	Carotid	Plpp3
Mgp	6.34355e-113	0.270636	0.998	0.998	1.42533e-108	Carotid	Mgp
Cebpd	9.92883e-112	0.36515	0.752	0.681	2.23091e-107	Carotid	Cebpd
Lars2	6.23086e-108	0.305767	0.785	0.683	1.40001e-103	Carotid	Lars2
Hbegf	4.71428e-100	0.459043	0.776	0.729	1.05925e-95	Carotid	Hbegf
Rpl23a	6.20862e-97	0.278197	0.96	0.955	1.39501e-92	Carotid	Rpl23a
Smad7	4.56374e-91	0.291548	0.78	0.732	1.02543e-86	Carotid	Smad7
Irs2	6.00281e-91	0.281621	0.71	0.632	1.34877e-86	Carotid	Irs2
Pim1	1.24963e-86	0.28642	0.503	0.412	2.80779e-82	Carotid	Pim1
Nr4a2	4.26052e-86	0.308345	0.663	0.575	9.57295e-82	Carotid	Nr4a2
Ier5	1.18679e-85	0.279005	0.777	0.717	2.66661e-81	Carotid	Ier5
Rps15	1.5068e-85	0.251619	0.97	0.963	3.38562e-81	Carotid	Rps15
Trib1	1.03401e-84	0.25351	0.414	0.318	2.32331e-80	Carotid	Trib1
Id2	2.08437e-77	0.311905	0.903	0.89	4.68337e-73	Carotid	Id2
Rgs2	2.84652e-62	0.36701	0.399	0.319	6.39585e-58	Carotid	Rgs2
Meg3	3.35378e-62	0.479278	0.571	0.494	7.5356e-58	Carotid	Meg3
Rian	1.59727e-34	0.344824	0.248	0.191	3.58892e-30	Carotid	Rian
Rgs5	0	1.73263	0.55	0.251	0	Descending	Rgs5
Ccdc3	0	0.847942	0.806	0.622	0	Descending	Ccdc3
Slc22a1	0	0.709792	0.461	0.196	0	Descending	Slc22a1
Hoxa7	0	0.564796	0.273	0.002	0	Descending	Hoxa7
Hoxb7	0	0.271503	0.175	0	0	Descending	Hoxb7
Fibin	2.44944e-307	0.57537	0.821	0.698	5.50366e-303	Descending	Fibin
Htra1	8.89075e-299	0.341918	0.988	0.974	1.99766e-294	Descending	Htra1
Fn1	4.74357e-291	0.561351	0.921	0.839	1.06583e-286	Descending	Fn1
mt-Nd1	1.96936e-270	0.377332	0.998	0.997	4.42495e-266	Descending	mt-Nd1
mt-Nd2	1.16621e-268	0.411892	0.999	0.998	2.62036e-264	Descending	mt-Nd2
Tceal6	3.10339e-262	0.355584	0.273	0.11	6.973e-258	Descending	Tceal6
mt-Co3	9.11575e-246	0.346458	0.999	0.999	2.04822e-241	Descending	mt-Co3
Gpsm2	3.42816e-243	0.344847	0.459	0.286	7.70273e-239	Descending	Gpsm2
Art3	6.19602e-231	0.449644	0.387	0.213	1.39218e-226	Descending	Art3
Serpine2	3.609e-221	0.275363	0.992	0.983	8.10906e-217	Descending	Serpine2
Wtip	9.11633e-214	0.364949	0.926	0.88	2.04835e-209	Descending	Wtip
Sparc	4.7161e-212	0.298834	0.998	0.997	1.05966e-207	Descending	Sparc
Ramp1	7.1156e-208	0.281154	0.986	0.98	1.5988e-203	Descending	Ramp1
Ccn5	4.71582e-201	0.369519	0.488	0.316	1.0596e-196	Descending	Ccn5
Vcan	2.77573e-143	0.371664	0.604	0.472	6.2368e-139	Descending	Vcan
Rgs7bp	6.46994e-142	0.30722	0.659	0.549	1.45373e-137	Descending	Rgs7bp
Sh3bgr	4.04227e-141	0.256892	0.965	0.962	9.08258e-137	Descending	Sh3bgr
Abcc9	2.61208e-123	0.253317	0.729	0.619	5.86908e-119	Descending	Abcc9
Ogn	1.33161e-120	0.270267	0.985	0.976	2.99198e-116	Descending	Ogn
1190005I06Rik	2.25578e-109	0.264992	0.888	0.858	5.06852e-105	Descending	1190005I06Rik
Hist1h1e	1.01383e-95	0.257209	0.507	0.389	2.27797e-91	Descending	Hist1h1e
Net1	6.79714e-85	0.250907	0.688	0.617	1.52725e-80	Descending	Net1
Ccdc42	2.07164e-72	0.326277	0.585	0.499	4.65477e-68	Descending	Ccdc42

## Sheet: Dataset EV7 legend
Dataset EV7. Findmarker gene list for ascending, carotid, and descending SMCs for single cell RNA seq data.
