# Supplementary material for: Epigenomic landscape of single vascular cells reflects developmental origin and disease risk loci
Source: Mol Syst Biol. 2025 Sep 10;21(11):1522–46. doi: 10.1038/s44320-025-00140-2 (PMC12583710; doi:10.1038/s44320-025-00140-2)
Supplement: Supplementary file 11 — Dataset EV9 [file 44320_2025_140_MOESM11_ESM.xlsx]

## Sheet: Fibro_Up_ASC_peakstogene
# GREAT version 4.0.4	Species assembly: mm10	Association rule: Basal+extension: 5000 bp upstream, 1000 bp downstream, 1000000 bp max extension, curated regulatory domains included
unnamed	Tbx20 (-95)
unnamed	Fam83a (+568)
unnamed	Gm10181 (-192621), Tbx20 (-122517)
unnamed	Gata4 (-26349), Blk (+145417)
unnamed	Gata4 (-83)
unnamed	Gata4 (-2575)
unnamed	Cul4b (-85)
unnamed	Gata4 (-10693), Blk (+161073)
unnamed	Gm10181 (-169247), Tbx20 (-145891)
unnamed	Gpsm1 (+9923), Dnlz (+22414)
unnamed	Sulf2 (-304463), Prex1 (+253706)
unnamed	Spred2 (-780838), Meis1 (-124635)
unnamed	Msx1 (+19836), Cytl1 (+69228)
unnamed	Sh3bp5 (-27002), Mettl6 (+31963)
unnamed	Hs1bp3 (+18557), Rhob (+168020)
unnamed	Ndufc2 (-13626), Alg8 (+14771)
unnamed	Nek9 (-11474), Tmed10 (+24011)
unnamed	Rasgrp1 (-696581), Thbs1 (-72294)
unnamed	Gstm5 (-7865), Eps8l3 (+10727)
unnamed	Sh3bp5 (+41351), Capn7 (+58076)
unnamed	Hnrnpa3 (-500559), Mtx2 (+332899)
unnamed	3110002H16Rik (+18947), Npc1 (+48736)
unnamed	Tcf21 (+16)
unnamed	Ptp4a1 (-123350), Lgsn (-103281)
unnamed	Emcn (+11286), Gm4861 (+200269)
unnamed	Gm10181 (-189856), Tbx20 (-125282)
unnamed	Npas3 (-369165), Akap6 (+180129)
unnamed	Nmur2 (-721920), Gria1 (-248880)
unnamed	Bok (+2730), Thap4 (+66390)
unnamed	Hand2 (-140)
unnamed	Prpf19 (+10034), Zp1 (+15184)
unnamed	Cnot10 (-28132), Dync1li1 (-20584)
unnamed	Brinp2 (+316228), Sec16b (+533370)
unnamed	Etv5 (-60519), Dgkg (+156935)
unnamed	Erp27 (-16646), Arhgdib (+2930)
unnamed	Prpsap1 (-28339), Sphk1 (-16053)
unnamed	Stx18 (-158808), Msx1 (-55351)
unnamed	Gm11733 (-165389), Sept9 (+119318)
unnamed	Scrg1 (-121687), Hand2 (+13253)
unnamed	Snai1 (+14902), Ube2v1 (+78890)
unnamed	Clic4 (-25453), Srrm1 (+54977)
unnamed	Eif1b (-36264), Myrip (+152291)
unnamed	Dmrta1 (-209193), Cdkn2b (-167973)
unnamed	Dmrta1 (-294563), Cdkn2b (-82603)
unnamed	Prkar2b (-43341), Pik3cg (+104022)
unnamed	Tek (+13408), Eqtn (+176086)
unnamed	Wdr4 (+55754), Pde9a (+70763)
unnamed	Insig1 (-34092), Htr5a (+195122)
unnamed	Myh14 (-136)
unnamed	Tex33 (+25902), Csf2rb (+44020)
unnamed	Daam1 (-204053), Dact1 (+317126)
unnamed	Cog6 (+41919), Foxo1 (+706982)
unnamed	Hnrnpa3 (-74114), Mtx2 (+759344)
unnamed	Pim1 (-32780), Fgd2 (+97090)
unnamed	Snrnp48 (-39941), Dsp (+13710)
unnamed	1700017B05Rik (-158213), Ppcdc (+19271)
unnamed	Mical2 (-98459), Dkk3 (-13783)
unnamed	Urod (+7460), Zswim5 (+109577)
unnamed	Zeb1 (+214797), Arhgap12 (+329441)
unnamed	Ddx6 (-37122), Cxcr5 (-5893)
unnamed	Aldh1a1 (+32485), Aldh1a7 (+93116)
unnamed	Clvs1 (+171794), Asph (+228051)
unnamed	Tmem37 (-41917), Dbi (+4946)
unnamed	Arhgap8 (-22352), Prr5 (+16698)
unnamed	Gata4 (-93493), Blk (+78273)
unnamed	1700025C18Rik (+15797), Cd40 (+19326)
unnamed	Dysf (+112360), Cyp26b1 (+456889)
unnamed	Zdhhc17 (-93286), Osbpl8 (-61400)
unnamed	Ttc33 (+10689), Ptger4 (+47938)
unnamed	Fam167a (+11579), Tdh (+61119)
unnamed	Wif1 (+87727), Tbc1d30 (+189502)
unnamed	Laptm5 (-51224), Sdc3 (+69364)
unnamed	Slc6a6 (-63791), Lsm3 (+104334)
unnamed	Acox3 (+38197), Htra3 (+58545)
unnamed	Pde7b (+61326), Mtfr2 (+139232)
unnamed	Scrg1 (-127001), Hand2 (+7939)
unnamed	Sox6 (+620831), Insc (+628489)
unnamed	Rin3 (-79985), Slc24a4 (+73889)
unnamed	Thsd7b (-469695), Cxcr4 (-211359)
unnamed	Exosc9 (-22010), 1810062G17Rik (+54659)
unnamed	Edn2 (-259436), Hivep3 (+87275)
unnamed	Ccng2 (-15993), 2010109A12Rik (+44746)
unnamed	Nmral1 (+5312), Dnaja3 (+29974)
unnamed	Tbx3 (-301)
unnamed	Tmem86a (-27980), Spty2d1 (-14210)
unnamed	Bach2 (+58624), Gja10 (+305332)
unnamed	Ak1 (-8068), St6galnac6 (+14410)
unnamed	Atg13 (+14352), Arhgap1 (+46106)
unnamed	Rbbp8 (-512250), Gata6 (+92589)
unnamed	Npsr1 (-797430), Bmper (+77512)
unnamed	Ubash3b (-732703), Sorl1 (+233532)
unnamed	Unc5c (-212)
unnamed	Pfdn5 (-10576), Espl1 (+19247)
unnamed	Trpm1 (-188521), Klf13 (-26399)
unnamed	Csnk1d (-23727), Cd7 (+24361)
unnamed	Cadm1 (-23)
unnamed	Prpsap1 (-4513)
unnamed	Ncor2 (-35107), Scarb1 (+126934)
unnamed	Ppp1r27 (-4054)
unnamed	BC034090 (-1522)
unnamed	Wsb1 (-12704), Gm9964 (+29531)
unnamed	Dusp10 (+231875), Hlx (+466363)
unnamed	Slc2a8 (-65451), Garnl3 (+39720)
unnamed	Sik1 (+64962), Cryaa (+112897)
unnamed	Gm11096 (+27361), Slc8a1 (+180483)
unnamed	Isl1 (-96)
unnamed	Scrg1 (-123532), Hand2 (+11408)
unnamed	Lpcat1 (-20022), Mrpl36 (+116187)
unnamed	Matn1 (+34805), Ptpru (+859041)
unnamed	Gata4 (-19295), Blk (+152471)
unnamed	Nr4a3 (-406094), Sec61b (+164401)
unnamed	Sgk1 (-42786), 1700020N01Rik (+246253)
unnamed	Lrig1 (-215823), Kbtbd8 (-201780)
unnamed	Thbs1 (-401359), Rasgrp1 (-367516)
unnamed	Fth1 (-43653), Incenp (-39517)
unnamed	Alg8 (-16321), Kctd21 (+22958)
unnamed	Arhgap28 (-148780), L3mbtl4 (-120897)
unnamed	Ldoc1l (+90851), Parvg (+140853)
unnamed	4930412O13Rik (-1540), Gata3 (-1112)
unnamed	Mical2 (-100813), Dkk3 (-11429)
unnamed	Osbpl9 (-23014), Calr4 (-10384)
unnamed	Aldh1a3 (-178536), Asb7 (+83543)
unnamed	Iffo2 (-39321), Ubr4 (+154740)
unnamed	Chst3 (+6388), Spock2 (+106653)
unnamed	Trps1 (-842072), Eif3h (+134360)
unnamed	Tekt1 (-34694), Smtnl2 (+14577)
unnamed	Atp6v0e (-25659), Ergic1 (+89264)
unnamed	Oxr1 (+164923), Abra (+257315)
unnamed	4930546C10Rik (-293728), Tcf4 (-100620)
unnamed	Cenpx (+9720), Aspscr1 (+31020)
unnamed	Gpr153 (-47222), Acot7 (+41006)
unnamed	Gm7334 (-20243), Plcl2 (+168735)
unnamed	Tectb (+6782), Gucy2g (+53569)
unnamed	Gm10181 (-308347), Tbx20 (-6791)
unnamed	Scx (+4145), Bop1 (+15686)
unnamed	Colgalt2 (+17971), Rgl1 (+207416)
unnamed	Blm (-86613), Crtc3 (+67266)
unnamed	Csf2rb2 (-13497), Csf2rb (-6890)
unnamed	Camk2a (+37878), Slc6a7 (+50703)
unnamed	Ampd3 (-104094), Adm (+40849)
unnamed	Dhx8 (+23879), Etv4 (+28542)
unnamed	Tfeb (-36733), Pgc (+22145)
unnamed	Id2 (-92229)
unnamed	Csf2rb (-12014), Csf2rb2 (-8373)
unnamed	Uck2 (+122022), Fam78b (+161881)
unnamed	Gas7 (-93)
unnamed	Adamts2 (-160198), Rufy1 (-10761)
unnamed	Vav3 (-53851), Slc25a24 (+163653)
unnamed	Larp4b (-82065), Gtpbp4 (-15733)
unnamed	Gata4 (-102945), Blk (+68821)
unnamed	Rab4a (-88327), Rhou (+63729)
unnamed	Lpcat2 (-20282), Mmp2 (+7766)
unnamed	Thbs1 (-1349)
unnamed	Npsr1 (-781947), Bmper (+92995)
unnamed	Trps1 (-821318), Eif3h (+155114)
unnamed	Nr3c1 (+99563), Arhgap26 (+397966)
unnamed	Pgrmc2 (-285523), Jade1 (-194800)
unnamed	Ctu2 (+35652), Piezo1 (+39534)
unnamed	Sntb1 (-778761), Has2 (+8829)
unnamed	Ripor3 (+6997), Ptpn1 (+71294)
unnamed	Csf2rb (-13545), Csf2rb2 (-6842)
unnamed	Egln3 (-256497), Sptssa (+196216)
unnamed	1110034G24Rik (-90972), Gpcpd1 (-21063)
unnamed	Sox6 (-39472), Gm4353 (+50077)
unnamed	Ptgis (-23037), B4galt5 (+85542)
unnamed	A330070K13Rik (-238778), Wbscr17 (+685088)
unnamed	Wdr11 (+218573), Fgfr2 (+455755)
unnamed	Asprv1 (-80063), Pcbp1 (-21780)
unnamed	Scrg1 (-114896), Hand2 (+20044)
unnamed	BC024139 (-20132), Plec (+59647)
unnamed	C1ql1 (-60400), Dcakd (+10080)
unnamed	Sfrp1 (-123370), Golga7 (-31111)
unnamed	Slc15a1 (-86508), Dock9 (+106655)
unnamed	Dleu7 (+66128), Kcnrg (+619353)
unnamed	Hhat (+34771), Kcnh1 (+545678)
unnamed	Dph6 (-828685), BC052040 (-98067)
unnamed	Fam92b (-205213), Gse1 (-105768)
unnamed	Fam43a (+188781), Xxylt1 (+292928)
unnamed	Hddc3 (+14105), Man2a2 (+14166)
unnamed	Snx11 (+10747), Skap1 (+302191)
unnamed	Tle3 (+82622), Rplp1 (+458535)
unnamed	Fam78b (-4419)
unnamed	Rnf144b (+122342)
unnamed	Cmip (-58734), Gan (+40195)
unnamed	Myrip (-93)
unnamed	Vcam1 (-61905), Gpr88 (+61910)
unnamed	C1qtnf7 (-59304), Cpeb2 (+223064)
unnamed	Apcdd1 (-146342), Spink13 (-34598)
unnamed	Trim69 (+3745), Patl2 (+21744)
unnamed	Clvs1 (-314668), Chd7 (+263284)
unnamed	Pdgfa (-104734), Prkar1b (+29988)
unnamed	Rab4a (-89940), Rhou (+62116)
unnamed	Atp6v1b2 (-112686), Lpl (+95469)
unnamed	Sgk1 (-253479), 1700020N01Rik (+35560)
unnamed	Prr30 (-294112), Tbc1d4 (+114591)
unnamed	Ncor2 (-57002), Scarb1 (+105039)
unnamed	Thsd7b (-613267), Cxcr4 (-67787)
unnamed	Kif16b (+463455)
unnamed	Smc5 (-78094), Mamdc2 (+96331)
unnamed	Ncor2 (-24922), Scarb1 (+137119)
unnamed	Sulf2 (-512374), Prex1 (+45795)
unnamed	Hnrnpa3 (-258644), Mtx2 (+574814)
unnamed	Zpld1 (-435990), Nfkbiz (+104923)
unnamed	Emcn (-38029), Ppp3ca (+632268)
unnamed	Fmod (-102617), Prelp (-13223)
unnamed	Rbm15 (-100170), Kcnc4 (+25709)
unnamed	Tfeb (-22715), Pgc (+36163)
unnamed	Kcnj5 (+29873), Arhgap32 (+198341)
unnamed	Tnip2 (-19876), Sh3bp2 (-15709)
unnamed	Ap1m1 (+28543), Gm10282 (+36699)
unnamed	Fxyd6 (-1593)
unnamed	Gm20425 (-223), Trf (-86)
unnamed	Sardh (+14646), Dbh (+67387)
unnamed	Crip2 (-7478), Mta1 (+34480)
unnamed	Il1a (-20870), Il1b (+40297)
unnamed	Hnrnpa3 (-450010), Mtx2 (+383448)
unnamed	Snrnp48 (-42068), Dsp (+11583)
unnamed	Hmcn1 (-257919), Ivns1abp (-93507)
unnamed	Ccdc97 (+7096), Tgfb1 (+24990)
unnamed	Pabpc4 (-33590), Heyl (+15765)
unnamed	Cdkn2b (+44)
unnamed	Ndel1 (-18845), Rnf222 (-16573)
unnamed	Ghsr (+103131), Fndc3b (+235916)
unnamed	Arid1b (+121104), Ldhal6b (+302589)
unnamed	Stac2 (-6349), Fbxl20 (+89801)
unnamed	Efcab6 (+67204), Mpped1 (+213316)
unnamed	B3gnt8 (-2692)
unnamed	Smc5 (-80194), Mamdc2 (+94231)
unnamed	Igsf21 (-303369), Arhgef10l (+98597)
unnamed	Rev1 (-321223), Aff3 (+176300)
unnamed	Epb41l4a (+99059), Gm10549 (+443984)
unnamed	Qpct (+84700), Cdc42ep3 (+218485)
unnamed	Tnip2 (-21290), Sh3bp2 (-14295)
unnamed	Pef1 (-27271), Col16a1 (+27447)
unnamed	Igfbp7 (-173324)
unnamed	Thumpd2 (-364380), Gm11096 (-12298)
unnamed	Ptgis (-11871), B4galt5 (+96708)
unnamed	Kiz (-322247), Ralgapa2 (-21613)
unnamed	Gtf2i (-122802), Gtf2ird1 (+19130)
unnamed	A230072I06Rik (-434508), Tex29 (+3837)
unnamed	Mmaa (-55483), Smad1 (+49098)
unnamed	Wnt4 (+9901), Cdc42 (+70330)
unnamed	Etnk2 (+4606), Sox13 (+56199)
unnamed	Scx (-1151)
unnamed	Fam208a (-87172), Arhgef3 (+103623)
unnamed	Ofcc1 (-435008), Tfap2a (+10804)
unnamed	Msi2 (+193211), Ccdc182 (+230832)
unnamed	Ubash3b (-289586), Sorl1 (+676649)
unnamed	Bmp2 (-561848), Fermt1 (-44405)
unnamed	Frmd6 (-170798), Tmx1 (+201621)
unnamed	Asxl3 (-1093)
unnamed	Slc30a2 (+12905), Extl1 (+16447)
unnamed	Steap3 (+25228), 3110009E18Rik (+124659)
unnamed	Cdon (-85547), Rpusd4 (+68146)
unnamed	Zfp36l1 (+256332), Rad51b (+559330)
unnamed	Gfra2 (+642298), Gm9195 (+959410)
unnamed	Ptgfrn (-31767), Cd2 (+145894)
unnamed	Atoh8 (-19239), Usp39 (+90368)
unnamed	Zbtb38 (-30664), Pxylp1 (+105979)
unnamed	Gm21969 (-15391), Iffo2 (+13075)
unnamed	Dmrta1 (-260105), Cdkn2b (-117061)
unnamed	Ptger4 (-103760)
unnamed	Prpsap1 (-33540), Sphk1 (-10852)
unnamed	Kmt5a (+7794), Rilpl2 (+25079)
unnamed	Egfl7 (-65813), Notch1 (-11421)
unnamed	Il13 (-48569), Rad50 (+24048)
unnamed	Plxnc1 (-373385), Cradd (+5888)
unnamed	Rps15a (+203527), Xylt1 (+531682)
unnamed	Cps1 (+94553)
unnamed	Polr2e (-8741), Gpx4 (-5501)
unnamed	Lamc2 (+59769), Nmnat2 (+171680)
unnamed	Scrg1 (+12908), Sap30 (+19029)
unnamed	Mrgbp (-1655)
unnamed	Krt79 (-1871)
unnamed	Tgfb3 (+122544), Ttll5 (+131787)
unnamed	Chsy3 (-302559), Adamts19 (+36078)
unnamed	Acox3 (+41857), Htra3 (+54885)
unnamed	Fndc3a (-159554), Cysltr2 (+179557)
unnamed	Pabpc4 (-35645), Heyl (+13710)
unnamed	Mef2d (-22117), Iqgap3 (+38484)
unnamed	Sox17 (-209950), Mrpl15 (+79376)
unnamed	Stx18 (-163283), Msx1 (-50876)
unnamed	Vps37b (+25135), Hip1r (+33507)
unnamed	Col18a1 (-116297), Pofut2 (-29216)
unnamed	Akap2 (-183112), Palm2 (+236800)
unnamed	Fut8 (-218847), Max (-58033)
unnamed	Ccdc182 (+131730), Msi2 (+292313)
unnamed	Htr4 (-38635), Gm9949 (+105443)
unnamed	Phox2b (+88011), Limch1 (+265445)
unnamed	Rab29 (-11934), Slc41a1 (+27329)
unnamed	Wdr76 (+76180), Frmd5 (+224124)
unnamed	Cdk9 (-2515)
unnamed	Gfra2 (+629880), Gm9195 (+971828)
unnamed	Zfp423 (+43640), 4933402J07Rik (+352102)
unnamed	Gm11084 (-50915), Ola1 (+176816)
unnamed	Reep3 (+57773)
unnamed	Atp1a1 (-105026), Mab21l3 (+126513)
unnamed	Cacng5 (-235547), Prkca (+193326)
unnamed	Trim2 (-48814), Fhdc1 (+160824)
unnamed	Sulf2 (-202384), Prex1 (+355785)
unnamed	Npvf (-524133), Nfe2l3 (-254098)
unnamed	Fam181b (+31)
unnamed	Sox6 (-35769), Gm4353 (+53780)
unnamed	Sh3bp5 (+7379), Capn7 (+92048)
unnamed	3110035E14Rik (+48319), Mybl1 (+50691)
unnamed	Fxyd2 (-20445), Fxyd6 (+12508)
unnamed	Lepr (+2081), B020004J07Rik (+124538)
unnamed	Tgif1 (+57220), Dlgap1 (+369720)
unnamed	Mycn (+37185), Fam49a (+642590)
unnamed	Hes1 (-40399), Opa1 (+445561)
unnamed	4930412O13Rik (-2752), Gata3 (+100)
unnamed	Afap1l2 (-190493), Ablim1 (+17329)
unnamed	Ptpn1 (-94496), Cebpb (+148916)
unnamed	Fgd4 (-95)
unnamed	Tcerg1l (-302080), Mapk1ip1 (+146465)
unnamed	Plekhg6 (-86624), Cd9 (+27374)
unnamed	Pcdh9 (+539599)
unnamed	Tpgs2 (+152151), Fhod3 (+307411)
unnamed	Minos1 (-48985), Capzb (-13898)
unnamed	Prune2 (-193)
unnamed	Ldlrad3 (+57862), Commd9 (+242270)
unnamed	Sh2d4a (+83657), Csgalnact1 (+374922)
unnamed	Ncor2 (+44183), Rflna (+131649)
unnamed	2310022B05Rik (+30152), Capn9 (+57106)
unnamed	Zcchc6 (-212588), Gas1 (+141206)
unnamed	Ppp1cc (-14541), Ccdc63 (-5675)
unnamed	Pald1 (+8491), Prf1 (+77206)
unnamed	Mydgf (-1747)
unnamed	Itpk1 (-3422)
unnamed	Ric8b (-31115), Rfx4 (+130439)
unnamed	Shisa5 (-28732), Pfkfb4 (+18055)
unnamed	Coro2b (-87790), Itga11 (-52992)
unnamed	Ninj2 (+81380), B4galnt3 (+119829)
unnamed	Man2a2 (+2384), Hddc3 (+25887)
unnamed	Hcn1 (+108548), Mrps30 (+676224)
unnamed	Rflna (-36040), Zfp664 (+104490)
unnamed	Tmem247 (-147408), Epas1 (+16033)
unnamed	Trib2 (-33260), Lpin1 (+739725)
unnamed	Foxo6 (+38323), Edn2 (+87820)
unnamed	A930018P22Rik (+7673), D430041D05Rik (+279892)
unnamed	Myc (+149666)
unnamed	Gm10076 (-93028), Ndfip2 (+330227)
unnamed	Adtrp (-110715), Hivep1 (-93818)
unnamed	Dnmt1 (-19189), S1pr2 (+4613)
unnamed	Myoz2 (-93946), Synpo2 (+107135)
unnamed	Foxl1 (+59803), 1700018B08Rik (+354211)
unnamed	Hspa8 (-83617), Clmp (+31355)
unnamed	Foxl1 (+85481), 1700018B08Rik (+328533)
unnamed	Arhgap31 (+44092), Tmem39a (+106370)
unnamed	Fam181b (-94897), Prcp (+109716)
unnamed	Dock3 (-46876), Mapkapk3 (+11092)
unnamed	Naglu (-6003), Atp6v0a1 (+54557)
unnamed	Itpkc (-3191), Coq8b (-1394)
unnamed	Lif (+19040), Hormad2 (+164148)
unnamed	Efna5 (+231919)
unnamed	Rassf10 (-193052), Tead1 (+81590)
unnamed	Ttll7 (+139)
unnamed	Cdc42ep4 (-221272), Sdk2 (+93628)
unnamed	Thbs1 (-295)
unnamed	Adarb1 (-37258), Fam207a (+60257)
unnamed	Celf4 (+195589), AW554918 (+389374)
unnamed	Lysmd4 (-109832), Adamts17 (+273041)
unnamed	Krtap5-4 (+26942), Ifitm10 (+43262)
unnamed	Man2a1 (+84740), 4930583I09Rik (+150595)
unnamed	Rab11fip4 (+53683), Utp6 (+317495)
unnamed	Pdlim3 (-9)
unnamed	Jarid2 (-401818), Cd83 (+544678)
unnamed	Adamts9 (-954604), Magi1 (+427277)
unnamed	Stat3 (-7517), Cavin1 (+23830)
unnamed	Mapk9 (-35382), Gfpt2 (+17182)
unnamed	Kcnj1 (+40600), Fli1 (+107010)
unnamed	Rffl (+25318), Lig3 (+64689)
unnamed	Ube2l6 (-14761), Serping1 (-8663)
unnamed	Pappa2 (-204955), Rfwd2 (-69004)
unnamed	Gpc1 (-127523), Otos (-55281)
unnamed	Rnf165 (-38027), Haus1 (+164617)
unnamed	Timp3 (-52093), Fbxo7 (+226307)
unnamed	Strap (-44203), Eps8 (-41590)
unnamed	Lrrfip2 (-31835), Ccrl2 (-29006)
unnamed	Tspan18 (+58276), Trp53i11 (+88663)
unnamed	Pvr (-14146), Igsf23 (+15450)
unnamed	Gm7334 (-41029), Plcl2 (+147949)
unnamed	Ubn1 (+20425), Ppl (+61988)
unnamed	Hnrnpa3 (-544646), Mtx2 (+288812)
unnamed	Olfr521 (-28746), Olfr520 (+4489)
unnamed	Xcl1 (-169276), Tbx19 (+55970)
unnamed	Eif1b (-131855), Myrip (+56700)
unnamed	Hlx (+56757), Dusp10 (+641481)
unnamed	Ccdc33 (+25830), Cyp11a1 (+78322)
unnamed	Mast4 (+319368), Cd180 (+321534)
unnamed	Sbk2 (+13430), Ssc5d (+25130)
unnamed	Man2a1 (+115818), 4930583I09Rik (+119517)
unnamed	Pdcd1 (-1085)
unnamed	Prnd (-15010), Prn (+25895)
unnamed	Smim3 (+1958), Iigp1 (+123996)
unnamed	Rhbdf2 (+5580), Aanat (+27752)
unnamed	Vill (-72059), Ctdspl (+54266)
unnamed	Acacb (-7160), Ung (+8989)
unnamed	Trim8 (+27243), Arl3 (+44194)
unnamed	Grb10 (-194218), Cobl (+233338)
unnamed	Galnt2 (-47041), Urb2 (+160956)
unnamed	Oxnad1 (-12005), Galnt15 (+44419)
unnamed	Dmrta1 (-218096), Cdkn2b (-159070)
unnamed	Emcn (-468430), Ppp3ca (+201867)
unnamed	4930447A16Rik (+7202), Ncald (+359677)
unnamed	Lif (+39312), Hormad2 (+143876)
unnamed	Pfdn1 (-38408), Hbegf (+22902)
unnamed	Kcnj6 (-244098), Kcnj15 (-15764)
unnamed	4930558K02Rik (-24464), Dnm3 (+473934)
unnamed	Etv4 (-82434), Meox1 (+26569)
unnamed	Smim19 (-88728), Vdac3 (+28175)
unnamed	Cps1 (+275030)
unnamed	Nr4a3 (-399960), Sec61b (+170535)
unnamed	Pmepa1 (-155884), 1700021F07Rik (-90169)
unnamed	Bcl2l14 (-30130), Etv6 (+330488)
unnamed	Kctd15 (-90853), Chst8 (+66324)
unnamed	Mmel1 (+11308), Fam213b (+18217)
unnamed	Snx19 (-289112), Ntm (-174867)
unnamed	Efr3b (+31478), Pomc (+52486)
unnamed	Grm7 (-506063)
unnamed	Mfsd10 (-5940), Nop14 (+17019)
unnamed	Hnrnpa3 (-253462), Mtx2 (+579996)
unnamed	Tc2n (-48239), Fbln5 (+52293)
unnamed	Xrcc4 (-305480), Atp6ap1l (+510267)
unnamed	Tead1 (-15895), Parva (+235719)
unnamed	Slc39a11 (+273284), Sox9 (+510251)
unnamed	Diaph3 (+382786)
unnamed	Fchsd2 (-91175), P2ry2 (-5560)
unnamed	Emcn (-190505), Ppp3ca (+479792)
unnamed	Ddr1 (-79478), Ier3 (-37607)
unnamed	Ankrd26 (-456391), Cacna1c (+89358)
unnamed	Gli2 (-203362), Inhbb (+165267)
unnamed	Pramef20 (-26665), Pramef12 (+3866)
unnamed	Bid (-100965), Mical3 (+63791)
unnamed	Cenpx (+15755), Aspscr1 (+24985)
unnamed	Edn2 (+27621), Foxo6 (+98522)
unnamed	Gm10260 (+165601), Enc1 (+353926)
unnamed	Cerk (+63642), Gramd4 (+64804)
unnamed	Trabd2b (-20122), Skint11 (+223218)
unnamed	Tlr2 (-3324)
unnamed	Lifr (-172954), Osmr (-106430)
unnamed	Ctgf (-136559), Moxd1 (+235366)
unnamed	Sesn3 (-222359), Fam76b (+226226)
unnamed	Lpcat2 (-7847), Mmp2 (+20201)
unnamed	Zeb1 (+224552), Arhgap12 (+319686)
unnamed	Ubash3b (-767925), Sorl1 (+198310)
unnamed	Smim13 (+95993), Nedd9 (+141456)
unnamed	Inpp5a (-20190), Pwwp2b (+120433)
unnamed	Medag (-58459), Alox5ap (+88523)
unnamed	Kcnk9 (-255242), Trappc9 (+259683)
unnamed	Cst6 (+3909), Catsper1 (+9924)
unnamed	Tnfrsf21 (+11)
unnamed	Trpm3 (-304126), Tmem2 (+56651)
unnamed	Dleu7 (+34549), Kcnrg (+650932)
unnamed	Mrap (+16)
unnamed	Nr1h4 (-20615), Slc17a8 (+93980)
unnamed	Tns3 (+220799)
unnamed	Ppef2 (-7762), Naaa (+14130)
unnamed	Ccdc167 (-102158), Mdga1 (+68715)
unnamed	Laptm5 (-115659), Sdc3 (+4929)
unnamed	4933415A04Rik (-17260), Ccnjl (+40996)
unnamed	C1ql1 (-56780), Dcakd (+13700)
unnamed	Syt17 (-35644), Itpripl2 (+12771)
unnamed	Mob3c (-5930), Atpaf1 (+37348)
unnamed	Lyst (-51592), Nid1 (+101254)
unnamed	Hmgb1 (-91135), Uspl1 (-40488)
unnamed	Ppp6r3 (-105757), Lrp5 (+5050)
unnamed	Sh2d4a (+85868), Csgalnact1 (+372711)
unnamed	Tmem17 (+117008), B3gnt2 (+231005)
unnamed	Abcc4 (+70544), Gm9376 (+368715)
unnamed	St3gal4 (-15324), Dcps (+43864)
unnamed	Rnf181 (-9113), Vamp5 (+8877)
unnamed	Manba (+87786), Nfkb1 (+118149)
unnamed	Pkn2 (-703209), Lmo4 (+620007)
unnamed	Nfil3 (-27864), Ror2 (+277187)
unnamed	Psmd7 (+65878), Wwp2 (+86221)
unnamed	Clic6 (+134152), Runx1 (+193863)
unnamed	Tmpo (-96489)
unnamed	Irx5 (+20)
unnamed	Scrg1 (-102108), Hand2 (+32832)
unnamed	Enc1 (+202980), Gm10260 (+316547)
unnamed	Klf13 (-126064), Trpm1 (-88856)
unnamed	Dgkg (-42100), Crygs (+112137)
unnamed	Fam110a (+11286), Angpt4 (+51439)
unnamed	Pfdn1 (-43226), Hbegf (+18084)
unnamed	E2f8 (-278012), Nav2 (-87791)
unnamed	Trps1 (-108406), Eif3h (+868026)
unnamed	Zfp366 (-126135), 1700024P04Rik (-74123)
unnamed	Sulf2 (-460014), Prex1 (+98155)
unnamed	Cradd (-37622), Socs2 (+55127)
unnamed	Ackr2 (-2838)
unnamed	Col5a2 (-197886), Wdr75 (-93998)
unnamed	Agpat4 (+14829), Map3k4 (+184547)
unnamed	Cpn2 (+78183), Hes1 (+124009)
unnamed	Synj2 (+56462), Serac1 (+81999)
unnamed	Itgb6 (-37698), Rbms1 (+170029)
unnamed	Dmrt1 (-78966), Kank1 (+189677)
unnamed	E130114P18Rik (-365045), Tm2d1 (+240213)
unnamed	Ctsb (-67546), Defb42 (+7925)
unnamed	Eif1b (-143157), Myrip (+45398)
unnamed	Hdac4 (-15634), Ndufa10 (+277885)
unnamed	Sipa1l1 (-96441), Pcnx (+212949)
unnamed	Scgb3a1 (-4720)
unnamed	Wdr11 (+227874), Fgfr2 (+446454)
unnamed	Galnt2 (-49021), Urb2 (+158976)
unnamed	Rspo3 (-553651), Cenpw (+111042)
unnamed	Ier3 (-62696), Ddr1 (-54389)
unnamed	Plxnc1 (-16695), Cradd (+362578)
unnamed	Esp38 (-105180), Esp15 (+207216)
unnamed	Rbm19 (-240966), Tbx5 (+40836)
unnamed	Laptm5 (-83865), Sdc3 (+36723)
unnamed	Itgb3 (-8410), Myl4 (+22605)
unnamed	Rhob (+45329), Hs1bp3 (+141248)
unnamed	7530416G11Rik (-20389), Wnt7b (+54454)
unnamed	Gli3 (-533446), AW209491 (+300286)
unnamed	Aldh1l1 (-55034), Klf15 (+33081)
unnamed	Hnrnpa3 (-302246), Mtx2 (+531212)
unnamed	Cdk6 (-191509)
unnamed	Cyp11a1 (-5511), Sema7a (+69047)
unnamed	Kera (-17093), Lum (+24658)
unnamed	Umps (-355634), Kalrn (+191376)
unnamed	Fam210a (+103049), Ldlrad4 (+264027)
unnamed	Csf2rb (-4938)
unnamed	Hacd2 (-29288), Mylk (+208212)
unnamed	Isca2 (+28667), Ltbp2 (+74577)
unnamed	Cables1 (+109257), Tmem241 (+173053)
unnamed	Scrg1 (-94688), Hand2 (+40252)
unnamed	Mast4 (+308906), Cd180 (+331996)
unnamed	Oxtr (-196843), Rad18 (+9884)
unnamed	Wdr11 (+332235), Fgfr2 (+342093)
unnamed	Spink13 (+6619), Gm17732 (+72660)
unnamed	Eya4 (-399)
unnamed	9130230L23Rik (-73338), Rbm47 (+95495)
unnamed	Vegfa (-72293), Mrps18a (-6324)
unnamed	D830044I16Rik (-32730), Mvp (+5968)
unnamed	Fadd (-30478), Ano1 (+125602)
unnamed	Galm (+38484), Srsf7 (+41350)
unnamed	Laptm5 (-107957), Sdc3 (+12631)
unnamed	Pappa2 (+193721), Astn1 (+402373)
unnamed	Csf2rb (+14188), Tex33 (+55734)
unnamed	7530416G11Rik (-2410)
unnamed	P3h2 (+64247), Trp63 (+357772)
unnamed	Jarid2 (-470211), Cd83 (+476285)
unnamed	Bcl6 (-249603), Lpp (-154895)
unnamed	Dkk3 (+33064), Usp47 (+102428)
unnamed	Slc26a9 (-29475), Rab7b (+25852)
unnamed	Gtf2i (-125523), Gtf2ird1 (+16409)
unnamed	Nat8 (-24337), Nat8f2 (+12739)
unnamed	Stc2 (-236424), Bod1 (+65387)
unnamed	Arg1 (-96179), Akap7 (+275501)
unnamed	Caprin1 (-98655), Lmo2 (-73919)
unnamed	Sulf2 (-327781), Prex1 (+230388)
unnamed	Nlk (-48301), Fam58b (+6055)
unnamed	Tmc3 (-342576), Mex3b (+375022)
unnamed	Traf5 (+21960), Rd3 (+93229)
unnamed	Tmem94 (+13926), Caskin2 (+34271)
unnamed	Pnoc (+17589), Zfp395 (+49207)
unnamed	Wasf3 (-123828), Cdk8 (+29869)
unnamed	Rere (-24143), Eno1 (+20551)
unnamed	Sh2d4a (-155070), Psd3 (-146923)
unnamed	Bmp8a (-54566), Macf1 (+286542)
unnamed	Xcl1 (-179426), Tbx19 (+45820)
unnamed	Ptn (+193)
unnamed	Manba (+31464), Nfkb1 (+174471)
unnamed	Pdgfa (+74622), Gm5294 (+100335)
unnamed	Klhl29 (+198578), Atad2b (+259700)
unnamed	Plekha6 (-67107), Ppp1r15b (+47856)
unnamed	Spry4 (+56173), Ndfip1 (+126120)
unnamed	F2rl1 (-70438), F2r (+22822)
unnamed	Galnt2 (-35031), Urb2 (+172966)
unnamed	Ptov1 (-19014), Med25 (+3910)
unnamed	Dst (+36961), Ccdc115 (+494486)
unnamed	Slc5a8 (+85210), Ano4 (+286388)
unnamed	Rbm20 (-155)
unnamed	Tnfrsf19 (-31)
unnamed	Ptpn1 (-139495), Cebpb (+103917)
unnamed	Slc22a29 (-33371), Slc22a30 (+152841)
unnamed	Prrc1 (-83633), Megf10 (+138010)
unnamed	Egr3 (-57109), Pebp4 (+179785)
unnamed	Mpzl1 (-34668), Rcsd1 (+38851)
unnamed	Zfp24 (-74563), Ino80c (+26580)
unnamed	Cdca2 (+91324), Ebf2 (+390700)
unnamed	Smad3 (-161263), Smad6 (+102802)
unnamed	Card19 (+2326), Ninj1 (+26215)
unnamed	Efr3b (+10181), Pomc (+73783)
unnamed	Ubash3b (-306479), Sorl1 (+659756)
unnamed	Sntb1 (-785518), Has2 (+2072)
unnamed	Ppp2r1b (-4086)
unnamed	Hap1 (-32016), Jup (+9605)
unnamed	Jarid2 (-470977), Cd83 (+475519)
unnamed	C1qtnf9 (-35142), Spata13 (+98263)
unnamed	Kcnq5 (+131795), Khdc1b (+446591)
unnamed	Sash1 (-112647), Samd5 (+676491)
unnamed	4930447A16Rik (-50657), Grhl2 (+141861)
unnamed	Daxx (-11095), Kifc1 (-7845)
unnamed	Adam6b (-278668), Tmem121 (+24913)
unnamed	Stk11 (+1506), Cbarp (+22056)
unnamed	Vash1 (-31627), Esrrb (+225429)
unnamed	Cytl1 (+18131), Msx1 (+70933)
unnamed	Gm11733 (-171550), Sept9 (+113157)
unnamed	Cdc42ep3 (+56141), Qpct (+247044)
unnamed	Itga9 (-16170), Golga4 (+84253)
unnamed	Clec16a (+29778), Socs1 (+210419)
unnamed	Scrg1 (-133741), Hand2 (+1199)
unnamed	Adamts7 (+35756), Tbc1d2b (+71944)
unnamed	Ddit4 (+32195), Dnajb12 (+40064)
unnamed	Foxl1 (+43274), 1700018B08Rik (+370740)
unnamed	Dpt (-303336), Atp1b1 (-34953)
unnamed	Psd3 (+25901), Nat3 (+424819)
unnamed	Acan (-114248), Isg20 (+25777)
unnamed	Ihh (-73305), Nhej1 (+21662)
unnamed	Mrpl33 (-37133), Slc4a1ap (+49794)
unnamed	Klf4 (-183960)
unnamed	St3gal5 (-163311), Polr1a (+25220)
unnamed	Ugp2 (+56193), Vps54 (+75003)
unnamed	Bcl2l14 (-23134), Etv6 (+337484)
unnamed	Il6 (-170242), Dnajb6 (+107184)
unnamed	Sync (-24009), C77080 (-15165)
unnamed	Psd3 (-182809), Sh2d4a (-119184)
unnamed	Pdlim3 (-40341), Sorbs2 (+337202)
unnamed	Nt5dc3 (+40925), Stab2 (+188095)
unnamed	Gsc (-84599), Dicer1 (+194023)
unnamed	Myc (+94114)
unnamed	Gmds (-111369), Mylk4 (+331607)
unnamed	Podxl (+45323), Mkln1 (+119923)
unnamed	Pbx1 (+251089), Lmx1a (+491251)
unnamed	Tmem181a (-97281), Tulp4 (+35041)
unnamed	Aard (+114)
unnamed	Igsf21 (-187390), Arhgef10l (+214576)
unnamed	Scx (+63)
unnamed	Cystm1 (-19957), Igip (+28716)
unnamed	Kif1a (-102)
unnamed	Ipo5 (-273248), Rap2a (+159485)
unnamed	Psd3 (+27251), Nat3 (+423469)
unnamed	Parvg (-45214), Parvb (+48862)
unnamed	Sept11 (+43591), Ccni (+69333)
unnamed	Irx5 (-455979), Irx3 (-99855)
unnamed	Rwdd3 (+384912)
unnamed	Adarb1 (+42039), Pofut2 (+117013)
unnamed	Sox5 (-133)
unnamed	Atp6v1e2 (-28)
unnamed	Pim3 (-11561), Creld2 (+30979)
unnamed	Tmem41a (-8236), Liph (+39754)
unnamed	Angptl7 (-256)
unnamed	Syt12 (-15682), 2010003K11Rik (+5454)
unnamed	Nkd2 (-40123), Trip13 (+50030)
unnamed	Smoc2 (+92256), Thbs2 (+322500)
unnamed	Diras2 (+185487), Gadd45g (+499114)
unnamed	Sec16a (-42242), Notch1 (+16364)
unnamed	Chga (+45520), Itpk1 (+104441)
unnamed	Cox5a (-15324), Rpp25 (+1929)
unnamed	Tex33 (+26837), Csf2rb (+43085)
unnamed	Enc1 (+194586), Gm10260 (+324941)
unnamed	Plcg2 (-75026), Cmip (+166201)
unnamed	Tcf24 (-60)
unnamed	Aldh1a3 (-101555), Asb7 (+160524)
unnamed	Tcf7l2 (-147725), Vti1a (+277734)
unnamed	Stab1 (-26492), Nisch (+11668)
unnamed	Tgfa (-41528), Add2 (+124991)
unnamed	Itpk1 (+64293), Chga (+85668)
unnamed	Gm11096 (+40315), Slc8a1 (+167529)
unnamed	Prrt4 (-16486), Impdh1 (+20294)
unnamed	Gm10974 (-118046), Chsy1 (+138344)
unnamed	Esp38 (-110026), Esp15 (+202370)
unnamed	Scamp1 (+107103), Lhfpl2 (+120930)
unnamed	Slc10a6 (+36515), Ptpn13 (+167387)
unnamed	Tnnt2 (+25907), Pkp1 (+56946)
unnamed	Gm13090 (+51973), Camta1 (+720203)
unnamed	Osr1 (-349411), Ttc32 (+195033)
unnamed	Bhlhe40 (-123491), Itpr1 (+324042)
unnamed	Gdnf (+123489), Wdr70 (+164709)
unnamed	Selenon (-76161), Man1c1 (+75963)
unnamed	Chn2 (+273)
unnamed	Ptpru (+94176), Matn1 (+799670)
unnamed	Sox4 (+195624), Prl5a1 (+615605)
unnamed	Clec16a (+24661), Socs1 (+215536)
unnamed	Hes1 (-248309), Opa1 (+237651)
unnamed	H2-T3 (-41153), Rpp21 (+26629)
unnamed	Sec22a (+65860), Adcy5 (+143181)
unnamed	Gm10974 (-135032), Chsy1 (+121358)
unnamed	Medag (-32519), Alox5ap (+114463)
unnamed	Itm2b (-89000), Med4 (-35778)
unnamed	Rev1 (-112310), Aff3 (+385213)
unnamed	Stxbp3 (+29578), Aknad1 (+71275)
unnamed	Tpst1 (-41108), Crcp (+8972)
unnamed	Opalin (-24412), Tll2 (+105249)
unnamed	Slc25a13 (-82241), Sem1 (+279244)
unnamed	C2cd3 (-69710), P4ha3 (+17003)
unnamed	Dnajb12 (+20178), Ddit4 (+52081)
unnamed	Hmga1 (-3751)
unnamed	Meox1 (-120)
unnamed	Gm10097 (+125681), Syne1 (+355819)
unnamed	Slc25a34 (-17731), Plekhm2 (+22566)
unnamed	Smad3 (-45458), Smad6 (+218607)
unnamed	Pigp (-101691), Dscr3 (+54124)
unnamed	Tle3 (-89004), Uaca (+489833)
unnamed	Slc24a5 (-34923), Sema6d (+422628)
unnamed	Gli2 (+136892), Tfcp2l1 (+288781)
unnamed	Mgme1 (-127003), Banf2 (+110838)
unnamed	Lrig1 (+98763), Slc25a26 (+101043)
unnamed	Fbxo32 (+10582), Wdyhv1 (+62874)
unnamed	Nr3c1 (+110880), Arhgap26 (+386649)
unnamed	Trim8 (-22634), Sufu (+82096)
unnamed	Cttnbp2 (+68851), Cftr (+275283)
unnamed	Mtcl1 (+84598), Ddx11 (+241632)
unnamed	Pdap1 (+9851), Arpc1b (+16172)
unnamed	Pp2d1 (-4446)
unnamed	Begain (+163)
unnamed	Lgsn (-156884), Ptp4a1 (-69747)
unnamed	Mycn (+131575), Fam49a (+548200)
unnamed	Asap2 (+24540), Itgb1bp1 (+149949)
unnamed	Dolpp1 (-10933), Miga2 (+17025)
unnamed	Dnlz (+9939), Gpsm1 (+22398)
unnamed	Adcy9 (-69510), Srl (+33757)
unnamed	Mcc (+196158), Dcp2 (+235497)
unnamed	Orai1 (+4531), Morn3 (+27411)
unnamed	Hsd17b7 (-42064), Ddr2 (+99256)
unnamed	Ppp3cc (-47200), Slc39a14 (+14776)
unnamed	Smad7 (+80837), Ctif (+249330)
unnamed	Slc26a9 (-17183), Rab7b (+38144)
unnamed	Vcam1 (-61273), Gpr88 (+62542)
unnamed	Ccdc80 (+31257), Slc35a5 (+33837)
unnamed	Cemip (+68019), Mesd (+126483)
unnamed	Gm10974 (-184807), Chsy1 (+71583)
unnamed	Lmcd1 (-27927)
unnamed	Nes (+11833), Bcan (+17304)
unnamed	Wdr18 (-22965), Arid3a (+10144)
unnamed	Nudt18 (+6567), Fam160b2 (+15421)
unnamed	Anapc7 (-20817), Arpc3 (+8998)
unnamed	Card9 (-5301), Snapc4 (+15605)
unnamed	Zfp703 (-647280), Thap1 (+171933)
unnamed	Slc7a1 (+127636), Mtus2 (+314948)
unnamed	Pla2g16 (+23)
unnamed	Sntb1 (-709075), Has2 (+78515)
unnamed	Il6 (-186095), Dnajb6 (+91331)
unnamed	Zbtb38 (-126394), Pxylp1 (+10249)
unnamed	Gm826 (+571678), Dhx35 (+961009)
unnamed	Timp3 (-161239), Fbxo7 (+117161)
unnamed	Egln3 (+54)
unnamed	Parvb (-19368), Samm50 (+20442)
unnamed	Tmem247 (-13533), Epas1 (+149908)
unnamed	Tdrkh (-137)
unnamed	Insc (+137857)
unnamed	Tmem170b (+56575), Adtrp (+184697)
unnamed	Glrx3 (+127155), Tcerg1l (+832959)
unnamed	Armc2 (+83338), Sesn1 (+125107)
unnamed	Slc9a8 (-37827), B4galt5 (-34702)
unnamed	Fscb (-427981), Gm527 (-15235)
unnamed	Sgk2 (-11148), L3mbtl1 (+32708)
unnamed	Stoml2 (-7429), Fam214b (+1149)
unnamed	Ctnnb1 (+67736), Ulk4 (+276061)
unnamed	Trhde (-218)
unnamed	Mtss1l (-8214), Vac14 (+94663)
unnamed	Trpv3 (+16416), Aspa (+45792)
unnamed	Rasgrp1 (-707504), Thbs1 (-61371)
unnamed	Dclk3 (+23849), Stac (+227418)
unnamed	Zfp334 (-9078), Ocstamp (+3068)
unnamed	Dio3 (-407741), Rtl1 (-270997)
unnamed	Sp3 (+108425), Cdca7 (+395862)
unnamed	Col6a2 (-62054), Col6a1 (+40484)
unnamed	Zfp536 (+477991), Tshz3 (+593853)
unnamed	Wif1 (+64445), Tbc1d30 (+212784)
unnamed	Gm11733 (-228100), Sept9 (+56607)
unnamed	Adcyap1r1 (-55364), Ghrhr (+20271)
unnamed	Dcn (-42724), Btg1 (+819879)
unnamed	Emid1 (-13553), Kremen1 (+95748)
unnamed	Ttc7 (+34594), Stpg4 (+110261)
unnamed	Lipc (+99835), Adam10 (+155976)
unnamed	Heyl (-7428), Nt5c1a (+24624)
unnamed	Il1b (-158403), F830045P16Rik (+7060)
unnamed	Pfkfb3 (-28257), Rbm17 (+72904)
unnamed	Papss2 (-64397), Minpp1 (+69839)
unnamed	Tcf7 (-51254), Vdac1 (-27035)
unnamed	Nr1h4 (-24724), Slc17a8 (+89871)
unnamed	Alg8 (-14561), Kctd21 (+24718)
unnamed	Gjb5 (-349097), CK137956 (+263673)
unnamed	Tspan18 (-124440), Cd82 (+3575)
unnamed	Fchsd2 (-80087), P2ry2 (-16648)
unnamed	Pex2 (-284520), 1700008P02Rik (+759773)
unnamed	Slc7a1 (+219062), Mtus2 (+223522)
unnamed	St3gal4 (+7730), Kirrel3 (+620207)
unnamed	Tns3 (+195819)
unnamed	Tesmin (-35045), Cpt1a (+30511)
unnamed	Pdlim3 (-13202), Sorbs2 (+364341)
unnamed	Frmd6 (-175628), Tmx1 (+196791)
unnamed	Mapk8 (+94560), Arhgap22 (+135762)
unnamed	Fbp1 (-233762), Fancc (+309681)
unnamed	Nmur2 (-958772), Gria1 (-12028)
unnamed	Ankrd26 (-422225), Cacna1c (+123524)
unnamed	Npas3 (+339143), Egln3 (+616040)
unnamed	Irf2bpl (+68343), Lrrc74a (+82072)
unnamed	Emcn (-20787), Ppp3ca (+649510)
unnamed	Cd34 (-157058), Plxna2 (+161936)
unnamed	Stk38l (-49690), Med21 (+32758)
unnamed	Tmem45b (-102323), Barx2 (+346677)
unnamed	Eps8 (+193437), Ptpro (+203383)
unnamed	Gm5148 (-508377), Ankrd50 (+252138)
unnamed	Olfr725 (-21991), Olfr726 (+28565)
unnamed	Nfkb1 (+96954), Manba (+108981)
unnamed	Mast4 (-89027), Srek1 (+341095)
unnamed	Adamts9 (-672715), Magi1 (+709166)
unnamed	Sulf2 (-315947), Prex1 (+242222)
unnamed	Mrps6 (-87520), Atp5o (-39063)
unnamed	Zfp518b (-95460), Clnk (+96526)
unnamed	3100002H09Rik (+32516), Rragc (+660841)
unnamed	Mgat5 (+220169), Tmem163 (+254361)
unnamed	Rora (-250560), Vps13c (+562830)
unnamed	Chn1 (-7383), Atf2 (+109885)
unnamed	Man2a2 (-4162)
unnamed	Nudt4 (-107270), Anapc15-ps (+2035)
unnamed	Gm933 (-11778), Rubcn (+46084)
unnamed	Gpr153 (-17151), Acot7 (+71077)
unnamed	Olfr412 (+86342), Rap1gap2 (+141775)
unnamed	Steap3 (+34435), 3110009E18Rik (+115452)
unnamed	Atp6v1c1 (-117745), Azin1 (-24893)
unnamed	Gm10260 (-3588)
unnamed	Hs1bp3 (+20980), Rhob (+165597)
unnamed	Mecom (-78514), Actrt3 (+508269)
unnamed	Tspan18 (+56821), Trp53i11 (+90118)
unnamed	Esp38 (-107244), Esp15 (+205152)
unnamed	Slc44a2 (-2173)
unnamed	Csf2ra (+1233), Gm6020 (+43295)
unnamed	Tgfbr1 (-42261), Col15a1 (+102800)
unnamed	Cdc42bpg (-19409), Ehd1 (+10322)
unnamed	Fgfr1 (-188940), Tacc1 (-128277)
unnamed	Sync (-1385)
unnamed	Smad7 (+87867), Ctif (+242300)
unnamed	Pitpnb (-190998), Ttc28 (+260006)
unnamed	Lnx1 (+7937), Fip1l1 (+142379)
unnamed	Aknad1 (+27839), Stxbp3 (+73014)
unnamed	Tspan11 (+104161), Tspan9 (+151813)
unnamed	Nphp3 (-240678), Tmem108 (-69061)
unnamed	Tlr5 (+36399), Disp1 (+230298)
unnamed	Ankdd1a (-42075), Plekho2 (+17772)
unnamed	Ndel1 (-1277)
unnamed	Lipc (-8055), Aqp9 (+219770)
unnamed	Irs2 (-163273), Col4a2 (-141074)
unnamed	Gramd2 (-12185), Pkm (+39211)
unnamed	Wdr38 (-47747), Olfml2a (+18594)
unnamed	Myo7a (+55)
unnamed	Zfp648 (-10763), Glul (+290480)
unnamed	Prtg (-9542), Nedd4 (+134986)
unnamed	Grap (-55513), Epn2 (-18065)
unnamed	Wwox (+382070), Maf (+886069)
unnamed	Azin1 (-83153), Atp6v1c1 (-59485)
unnamed	Fbp1 (-184297), Fancc (+359146)
unnamed	Ugdh (+20065), Lias (+24387)
unnamed	Agpat4 (+30123), Map3k4 (+169253)
unnamed	Rhob (-21520), Slc7a15 (+18016)
unnamed	Enc1 (+183104), Gm10260 (+336423)
unnamed	Tnrc6c (-102047), Gm11733 (+68398)
unnamed	Amd1 (-26078), Cdk19 (-21044)
unnamed	Agtpbp1 (+328844), Ntrk2 (+420770)
unnamed	Kcnb1 (-49160), Ptgis (+2626)
unnamed	Scn3b (+48580), Gramd1b (+137967)
unnamed	Lzts1 (-32)
unnamed	Csf2rb2 (+15483), Ncf4 (+45319)
unnamed	Synpo (-8608), Ndst1 (+80445)
unnamed	Clvs1 (+175278), Asph (+224567)
unnamed	Tbcel (-425337), Grik4 (+46898)
unnamed	March10 (-69028), Tanc2 (-64228)
unnamed	Bnc2 (+471209), Ccdc171 (+678332)
unnamed	Slc6a12 (+9701), Iqsec3 (+117359)
unnamed	Farp1 (+101742), Stk24 (+242028)
unnamed	Pgbd5 (-620)
unnamed	Xylt1 (+55119), Rps15a (+680090)
unnamed	Sipa1l2 (+251966), Disc1 (+263647)
unnamed	Ldoc1l (+88183), Parvg (+143521)
unnamed	Filip1 (-60)
unnamed	Tgfb3 (+78214), Ttll5 (+176117)
unnamed	C1qtnf7 (-73988), Cpeb2 (+208380)
unnamed	Vsig8 (-25161), Cfap45 (+9733)
unnamed	Gm10260 (-14631), Arhgef28 (+430904)
unnamed	Ncor2 (-42871), Scarb1 (+119170)
unnamed	Tnrc6a (-77306), Rbbp6 (+76311)
unnamed	Trh (-219322), Prickle2 (+242183)
unnamed	Cd28 (-149717), Raph1 (-29862)
unnamed	Rcvrn (-106311), Gas7 (+2479)
unnamed	Smim3 (+20769), Iigp1 (+105185)
unnamed	Slc6a6 (-67170), Lsm3 (+100955)
unnamed	Etaa1 (-342906), Meis1 (+722188)
unnamed	Zfp36l1 (+207069), Rad51b (+608593)
unnamed	Egfl7 (-64584), Notch1 (-12650)
unnamed	Gclm (-180664), Abca4 (+20450)
unnamed	Foxf1 (-345423), Irf8 (+2605)
unnamed	Smyd3 (+63185), Kif26b (+925724)
unnamed	Gm10260 (-93008), Arhgef28 (+352527)
unnamed	Haao (-113791), Zfp36l2 (+227366)
unnamed	Ifitm10 (-1886)
unnamed	Ermard (+88557), Dll1 (+245778)
unnamed	Nup54 (-53881), Scarb2 (+16537)
unnamed	Sez6l (-310020), Myo18b (+9367)
unnamed	Ccnl1 (+94057), Lekr1 (+197964)
unnamed	Tob1 (-52467), Spag9 (+162884)
unnamed	Tmem248 (+458)
unnamed	B4galt5 (-37461), Slc9a8 (-35068)
unnamed	Herc1 (-118148), Dapk2 (+74155)
unnamed	Mef2a (-87196), Lrrc28 (+185177)
unnamed	Dhx32 (+10763), Bccip (+56707)
unnamed	Tgfbr2 (+75963), Gadl1 (+189847)
unnamed	Syt6 (+25932), Atg4a-ps (+44855)
unnamed	Trh (-220537), Prickle2 (+240968)
unnamed	Lhfp (+124836), Nhlrc3 (+296968)
unnamed	Rasgrp1 (-699779), Thbs1 (-69096)
unnamed	A230072I06Rik (-205041), Tex29 (+233304)
unnamed	Fam120a (-48433), Wnk2 (+131564)
unnamed	Vav3 (-31148), Slc25a24 (+186356)
unnamed	Tbl1xr1 (-252060)
unnamed	Nexn (-55061), Miga1 (+19028)
unnamed	Smim13 (+81170), Nedd9 (+156279)
unnamed	Plekha6 (-35689), Ppp1r15b (+79274)
unnamed	Iffo2 (-73771), Ubr4 (+120290)
unnamed	Adgrg3 (-4981)
unnamed	Pkn2 (-715175), Lmo4 (+608041)
unnamed	Zcchc14 (-43135), Jph3 (-34527)
unnamed	Chd7 (-1068)
unnamed	Rtl1 (-477897), Dio3 (-200841)
unnamed	4930558K02Rik (-121848), Dnm3 (+376550)
unnamed	Heyl (-5618), Nt5c1a (+26434)
unnamed	Spry4 (-194892), Fgf1 (+122611)
unnamed	B4galnt3 (+19168), Ninj2 (+182041)
unnamed	Cnfn (-20642), Lipe (+6034)
unnamed	Slc39a12 (-46397), Mrc1 (+112610)
unnamed	Atg7 (-238969), Hrh1 (+6207)
unnamed	Tbl1xr1 (-551992)
unnamed	Tnfsf11 (-75471), Akap11 (+153294)
unnamed	Ccl22 (-34178), Pllp (-15134)
unnamed	Gm13691 (+34851), Calcrl (+400007)
unnamed	Acox1 (-19861), Evpl (+19171)
unnamed	Afap1l2 (-195993), Ablim1 (+11829)
unnamed	Gm10974 (-54437), Chsy1 (+201953)
unnamed	Sox6 (-38931), Gm4353 (+50618)
unnamed	Sox7 (+19184), 4930578I06Rik (+24923)
unnamed	Hnrnpu (-63078), Efcab2 (-5228)
unnamed	Daam1 (-347523), Dact1 (+173656)
unnamed	Tigit (+360659), Zbtb20 (+395873)
unnamed	Mdfi (-7746), Foxp4 (+81998)
unnamed	Cd83 (-100031), Rnf182 (+69034)
unnamed	Fam92b (-239516), Gse1 (-71465)
unnamed	Cav3 (+37)
unnamed	Ube2o (+9404), Sphk1 (+37303)
unnamed	Tbx2 (+159)
unnamed	Pdzd2 (-129744), 6030458C11Rik (+102357)
unnamed	Gpr156 (-22704), Lrrc58 (+25403)
unnamed	Dpysl2 (+51616), Adra1a (+181731)
unnamed	Sik1 (-60792), Hsf2bp (+117924)
unnamed	Lyplal1 (-343669), Tgfb2 (+244721)
unnamed	Arntl (-148149), Rassf10 (+105446)
unnamed	Slc41a2 (+120352), Chst11 (+232032)
unnamed	Smoc1 (+104276), Slc8a3 (+202096)
unnamed	Klf3 (-101430), Tbc1d1 (+542507)
unnamed	St3gal1 (-188020), Zfat (+956826)
unnamed	Cttnbp2 (+49)
unnamed	Nsd1 (-37942), Fgfr4 (+19200)
unnamed	Lrrc8d (-172655), Lrrc8c (+8746)
unnamed	Stx16 (-286448), Vapb (+52963)
unnamed	Dnase2b (-5184), 4930503B20Rik (+30537)
unnamed	Coro2b (+59760), Anp32a (+135955)
unnamed	Fbn2 (-262373), Slc27a6 (-83958)
unnamed	Otol1 (+799752)
unnamed	Crnkl1 (-233408), Insm1 (-53499)
unnamed	Osgin1 (-14846), Mlycd (+27394)
unnamed	Fance (-77082), Ppard (+3808)
unnamed	Olfr159 (+11224), Spaar (+29751)
unnamed	Rragb (-59)
unnamed	Irx3 (-75)
unnamed	Cfap45 (-6924), Tagln2 (+14073)
unnamed	Gse1 (-198492), Fam92b (-112489)
unnamed	Sgip1 (-185876), Pde4b (+319484)
unnamed	Olfr159 (+13567), Spaar (+27408)
unnamed	Pik3r1 (-805307), Cd180 (-120034)
unnamed	Rbpj (-117535), Smim20 (+205541)
unnamed	Myo3a (-268872), Gpr158 (+591089)
unnamed	Ctdp1 (-184610), Nfatc1 (+58766)
unnamed	Anapc7 (-18667), Arpc3 (+11148)
unnamed	Mef2a (-89264), Lrrc28 (+183109)
unnamed	Mast4 (+73792), Cd180 (+567110)
unnamed	Ppp1r35 (-18690), Tsc22d4 (+14484)
unnamed	Smim3 (+6230), Iigp1 (+119724)
unnamed	Zcchc2 (-83815), Tnfrsf11a (+125873)
unnamed	4931406P16Rik (-6741), Lsm14a (+69395)
unnamed	Gtf2i (-106478), Gtf2ird1 (+35454)
unnamed	Rgs17 (-44)
unnamed	Cpn2 (+82517), Hes1 (+119675)
unnamed	Gm15440 (-76238), Sema4d (+16468)
unnamed	Hsp90ab1 (-11673), Slc29a1 (+8696)
unnamed	Prr5l (+51048), Traf6 (+68219)
unnamed	Rhbdf2 (+11055), Aanat (+22277)
unnamed	Usp25 (-569173), Nrip1 (-71069)
unnamed	Egln3 (-109461), Sptssa (+343252)
unnamed	Ppif (-205918), Zmiz1 (+29028)
unnamed	Cpeb4 (-158386), Bod1 (-41940)
unnamed	Gramd2 (+16622), Senp8 (+26241)
unnamed	Hmcn1 (-243547), Ivns1abp (-107879)
unnamed	Ppfibp1 (+21399), 1700034J05Rik (+44434)
unnamed	Mylk2 (-7027), Tpx2 (+56361)
unnamed	Inpp5a (-23423), Pwwp2b (+117200)
unnamed	Gas6 (-23069), 1700029H14Rik (+44889)
unnamed	Dgki (-99167), Creb3l2 (+43005)
unnamed	Ctnnb1 (-102676), Rpl14 (+259280)
unnamed	Atoh8 (-6161), Usp39 (+103446)
unnamed	Ptx3 (-148)
unnamed	Cryaa (+51315), Sik1 (+126544)
unnamed	Rbm19 (-199659), Tbx5 (+82143)
unnamed	Efhd2 (-77404), Fhad1 (+62743)
unnamed	Picalm (-4946)
unnamed	Sf3a2 (-23494), Dot1l (+19498)
unnamed	Atf7 (-31357), Atp5g2 (+14320)
unnamed	Orm1 (-114350), Col27a1 (+14775)
unnamed	Gm5294 (-43426), Fam20c (+22140)
unnamed	Zfp521 (+92507), Hrh4 (+873236)
unnamed	Sox6 (-45215), Gm4353 (+44334)
unnamed	Supt20 (-212609), Postn (+119371)
unnamed	Rad51b (+209974), Zfp36l1 (+605688)
unnamed	Atp13a3 (-125313), Tmem44 (+36735)
unnamed	Ncam1 (-182153), Rpl10-ps3 (+363943)
unnamed	Cdon (-80464), Rpusd4 (+73229)
unnamed	Sox5 (+134410), Etnk1 (+907840)
unnamed	F2rl1 (-67738), F2r (+25522)
unnamed	Aox3 (-56026), Aox1 (+27179)
unnamed	Nup54 (-58368), Scarb2 (+12050)
unnamed	Plxnc1 (-247357), Cradd (+131916)
unnamed	Kdm4a (-85681), Ptprf (+25681)
unnamed	Plcg2 (-82671), Cmip (+158556)
unnamed	Fbp1 (-229504), Fancc (+313939)
unnamed	Fpgs (+13921), Eng (+33669)
unnamed	Capn12 (+20047), Actn4 (+60871)
unnamed	Jph3 (-61166), Zcchc14 (-16496)
unnamed	Fez1 (+114670), Pknox2 (+200053)
unnamed	Il6st (-80912), Ankrd55 (+94338)
unnamed	Ncor2 (-47474), Scarb1 (+114567)
unnamed	Zpld1 (-257400), Nfkbiz (+283513)
unnamed	Fndc3a (-73417), Cysltr2 (+265694)
unnamed	Adamts20 (-93)
unnamed	Polm (-18065), Aebp1 (-5866)
unnamed	Opn5 (+34244), Ptchd4 (+261122)
unnamed	Phgdh (-34531), Zfp697 (-7960)
unnamed	Tesmin (-55492), Cpt1a (+10064)
unnamed	Rfpl4b (-86695), Lama4 (-57041)
unnamed	Umps (+29288), Itgb5 (+108073)
unnamed	Slc12a7 (-35975), Slc6a19 (-26942)
unnamed	Tprg (-198860), Lpp (+694607)
unnamed	1700017B05Rik (-171141), Ppcdc (+6343)
unnamed	Ppip5k2 (-300740), Pam (+24481)
unnamed	St3gal4 (+70840), Kirrel3 (+557097)
unnamed	Ror1 (-50232), Pgm2 (+116145)
unnamed	Rps6kb2 (-8542), Carns1 (+3583)
unnamed	Nav2 (+11494), Dbx1 (+378511)
unnamed	Klc1 (-33698), Apopt1 (+11871)
unnamed	Acer2 (+56703), Slc24a2 (+296864)
unnamed	Cxcr4 (-99)
unnamed	Bmp8a (-245830), Macf1 (+95278)
unnamed	Coro2b (+10352), Anp32a (+185363)
unnamed	Ice2 (-456659), Rora (+287461)
unnamed	Trib1 (+17329), 4933412E24Rik (+350939)
unnamed	Vps13d (-5238), Tnfrsf1b (+46627)
unnamed	Sfn (-12370), Zdhhc18 (+18931)
unnamed	Cxcr4 (-1136)
unnamed	Aoah (-619583), Elmo1 (+83911)
unnamed	Epha2 (-55952), Arhgef19 (+2419)
unnamed	Gm10282 (+9446), Ap1m1 (+55796)
unnamed	Tubb3 (-1280)
unnamed	Cpeb4 (-101686), Bod1 (-98640)
unnamed	Ilvbl (-103355), Pdxk (-6170)
unnamed	Klhl29 (+129267), Atad2b (+329011)
unnamed	Kifc3 (-12356), Cngb1 (+151682)
unnamed	Frmd6 (-285516), Tmx1 (+86903)
unnamed	Aggf1 (-3488)
unnamed	Gsta1 (-18068), Gsta4 (+20641)
unnamed	Icosl (-14432), Aire (-11290)
unnamed	Kit (+159746), Kdr (+243757)
unnamed	Col6a3 (-56683), Mlph (-14450)
unnamed	Rhou (-5318), Gas8 (+129777)
unnamed	Sfrp1 (-41)
unnamed	Smoc2 (+141375), Thbs2 (+273381)
unnamed	Vcam1 (-65287), Gpr88 (+58528)
unnamed	Ptx3 (+5321), Veph1 (+71606)
unnamed	Ptgis (-32950), B4galt5 (+75629)
unnamed	Smim3 (+18961), Iigp1 (+106993)
unnamed	Il17b (-34408), Csnk1a1 (+98253)
unnamed	Reep3 (+161021)
unnamed	Rpl29 (-51241), Dusp7 (+9581)
unnamed	Nhlh2 (-61376), Slc22a15 (-24386)
unnamed	Tob1 (-74498), Spag9 (+140853)
unnamed	Anapc7 (+18131), Atp2a2 (+62401)
unnamed	Filip1l (+38476), Cmss1 (+215256)
unnamed	Marcks (-55319)
unnamed	Etnk2 (+30)
unnamed	Smad7 (-47941), Dym (+300816)
unnamed	Etv1 (-1385)
unnamed	Timp3 (-133315), Fbxo7 (+145085)
unnamed	Zeb1 (+217687), Arhgap12 (+326551)
unnamed	Mrps23 (-72313), Cuedc1 (+32929)
unnamed	Pappa2 (+105160), Astn1 (+490934)
unnamed	Map3k9 (-71976), Pcnx (-6879)
unnamed	Tmem241 (+125272), Cables1 (+157038)
unnamed	Slc9a8 (-48293), B4galt5 (-24236)
unnamed	Hes1 (-350464), Opa1 (+135496)
unnamed	Gm15737 (+76)
unnamed	Ccdc68 (-258753), Tcf4 (+322224)
unnamed	Txndc11 (-9464), Zc3h7a (+32279)
unnamed	Hnrnpa3 (-334615), Mtx2 (+498843)
unnamed	Gm17087 (+41879), T (+90567)
unnamed	Aldh1a3 (-159225), Asb7 (+102854)
unnamed	Rbm19 (-248092), Tbx5 (+33710)
unnamed	Ciita (-35510), Tvp23a (-5306)
unnamed	Mmp24 (-10246), Procr (+13979)
unnamed	Fam189a2 (-97804), Tjp2 (+96203)
unnamed	Bcl2l14 (-306087), Etv6 (+54531)
unnamed	Apol8 (-48844), Myh9 (+38102)
unnamed	Hfe (-18393), Hist1h1c (-9561)
unnamed	Axin2 (+91502), E030025P04Rik (+132518)
unnamed	Ptpn1 (-87606), Cebpb (+155806)
unnamed	Ube2v1 (+41297), Snai1 (+52495)
unnamed	Ywhaq (-55218)
unnamed	Snx24 (+18649), Ppic (+153696)
unnamed	Tmem260 (-239003), Peli2 (+86510)
unnamed	Max (-177834), Fut8 (-99046)
unnamed	Tmem87b (-80250), Mertk (+38912)
unnamed	Xpo4 (-64645), Lats2 (+16048)
unnamed	Stk24 (+17349), Farp1 (+326421)
unnamed	Fam167a (+14)
unnamed	Gbp9 (-299)
unnamed	Irs2 (-165109), Col4a2 (-139238)
unnamed	Reep3 (+168601)
unnamed	Tmem160 (-35489), Zc3h4 (+16083)
unnamed	Mrpl40 (+16415), 2510002D24Rik (+23774)
unnamed	Copz1 (-14416), Nfe2 (-6819)
unnamed	Eps8l3 (-104140), Csf1 (-12620)
unnamed	Arid5b (-4364)
unnamed	Jarid2 (-429157), Cd83 (+517339)
unnamed	Sorl1 (-93532), Sc5d (+46427)
unnamed	Rassf2 (-13296), Slc23a2 (+101811)
unnamed	Tacr2 (+47886), Hk1 (+79584)
unnamed	Sh3pxd2b (-11161), Hbq1a (+36590)
unnamed	Laptm5 (-114400), Sdc3 (+6188)
unnamed	Gpx3 (+1744), Tnip1 (+58401)
unnamed	Tbcel (-330763), Grik4 (+141472)
unnamed	Mc2r (-377549), 4930546C10Rik (+143341)
unnamed	Tmem167 (-260469), Vcan (-86145)
unnamed	Dleu7 (+36749), Kcnrg (+648732)
unnamed	Smyd2 (+54686), Ptpn14 (+139409)
unnamed	Tgfbr2 (-200922)
unnamed	Lyrm4 (-578779), Nrn1 (+38172)
unnamed	Col4a2 (-214141), Irs2 (-90206)
unnamed	Ass1 (-27499), Hmcn2 (+128293)
unnamed	Fam163b (+22099), Adamtsl2 (+41013)
unnamed	A630001G21Rik (+26957), Sp100 (+101636)
unnamed	Rps6kl1 (-24023), Pgf (+2009)
unnamed	Trpm1 (-141907), Klf13 (-73013)
unnamed	Tnp1 (-972170), Tns1 (+136368)
unnamed	Gm11733 (-94057), Sept9 (+190650)
unnamed	Zfp462 (-189617), Tmem38b (+932314)
unnamed	Mpzl1 (-68368), Rcsd1 (+5151)
unnamed	Gm10974 (-132555), Chsy1 (+123835)
unnamed	Plin4 (+1114), Hdgfl2 (+29055)
unnamed	Orm1 (-33959), Col27a1 (+95166)
unnamed	Brwd1 (-9404), Hmgn1 (+35897)
unnamed	Ubl3 (-188479), Katnal1 (+187506)
unnamed	Cidea (-31412), Impa2 (+22899)
unnamed	Negr1 (+157)
unnamed	Agtpbp1 (+89450), Ntrk2 (+660164)
unnamed	Asb2 (+3290), Fam181a (+41736)
unnamed	Trpm3 (-318799), Tmem2 (+41978)
unnamed	Paf1 (+18270), Samd4b (+24970)
unnamed	Gm14214 (+53017), Chmp4b (+59897)
unnamed	Capn7 (+48288), Sh3bp5 (+51139)
unnamed	Capn7 (+49610), Sh3bp5 (+49817)
unnamed	Bicral (-42928), Tbcc (-16343)
unnamed	Lhfp (+160362), Nhlrc3 (+261442)
unnamed	Slc22a1 (-84078), Igf2r (+9748)
unnamed	Tldc1 (-45918), Cotl1 (+16210)
unnamed	Tspan18 (+55821), Trp53i11 (+91118)
unnamed	Prr15 (-127075), Chn2 (+160235)
unnamed	Cryaa (+27909), Sik1 (+149950)
unnamed	Nudt2 (+16706), AI464131 (+21219)
unnamed	Rhobtb1 (+40187), Cdk1 (+99557)
unnamed	Fbln2 (-19534), Hdac11 (+36256)
unnamed	Psmb7 (-8978), Nr5a1 (+59169)
unnamed	Egr3 (-21208), Pebp4 (+215686)
unnamed	Erbin (-58084), Nln (+131235)
unnamed	Arfgap2 (+26238), 1110051M20Rik (+153111)
unnamed	Csf1 (-103617), Eps8l3 (-13143)
unnamed	Tmem232 (-162)
unnamed	Igsf3 (+16662), Atp1a1 (+210939)
unnamed	Xpr1 (-116009), Acbd6 (-24784)
unnamed	Trappc10 (-53425), Agpat3 (+54376)
unnamed	Msi2 (+194180), Ccdc182 (+229863)
unnamed	Nnat (-112411), Src (+23426)
unnamed	Kcnq5 (+409)
unnamed	Mmp28 (-4328)
unnamed	Ociad2 (-43050), Cwh43 (-24033)
unnamed	Zbtb2 (+11430), Akap12 (+110298)
unnamed	Robo1 (+240)
unnamed	1600014C23Rik (-13132), Vegfa (+285393)
unnamed	Egln3 (+11729), Npas3 (+943454)
unnamed	Tslp (-167638), Gypc (-87711)
unnamed	Vit (+63647), Strn (+165486)
unnamed	Il27ra (+298)
unnamed	Wipf3 (-101696), Prr15 (+1024)
unnamed	Adgrg3 (-33450), Adgrg1 (+7135)
unnamed	Ttc9b (-46146), Akt2 (+16217)
unnamed	Tbc1d21 (-69784), 6030419C18Rik (-48364)
unnamed	Klhl29 (+161845), Atad2b (+296433)
unnamed	Qpct (+84084), Cdc42ep3 (+219101)
unnamed	Bok (+1156), Thap4 (+67964)
unnamed	Fxyd6 (-7732), Tmprss13 (+43353)
unnamed	Ltbp1 (-138503), Ttc27 (+149315)
unnamed	Rnf114 (-6809), Slc9a8 (+64124)
unnamed	Gm13090 (+322304), Camta1 (+449872)
unnamed	Pmfbp1 (-738183), Zfhx3 (+813200)
unnamed	Tgfbr2 (-841710), Rbms3 (+612938)
unnamed	Rab11fip4 (+138643), Utp6 (+232535)
unnamed	Tmem167 (-199820), Vcan (-146794)
unnamed	Sphk1 (-698)
unnamed	Gadd45g (+83770), Diras2 (+600831)
unnamed	Gata3 (+257754)
unnamed	Apbb1ip (-29177), Gad2 (+122712)
unnamed	Galnt18 (-232453), Usp47 (-11135)
unnamed	9130401M01Rik (+24306), Fam83a (+24590)
unnamed	Tmem30b (+84115), Slc38a6 (+175498)
unnamed	Gnao1 (+77929), Amfr (+123600)
unnamed	Ppfibp1 (+20305), 1700034J05Rik (+45528)
unnamed	Wif1 (-36)
unnamed	Sulf2 (-366868), Prex1 (+191301)
unnamed	Tle3 (-206970), Uaca (+371867)
unnamed	Kcne2 (-152919), Slc5a3 (+81148)
unnamed	Mast4 (+63235), Cd180 (+577667)
unnamed	Ckap5 (-50313), Lrp4 (+18938)
unnamed	Ptk7 (+123)
unnamed	Lmo4 (+97301)
unnamed	Sbk3 (-1884)
unnamed	S1pr3 (-98752), Nxnl2 (+138865)
unnamed	Wdr81 (-4127)
unnamed	Inafm2 (+6785), A430105I19Rik (+10118)
unnamed	Ptpn1 (-97399), Cebpb (+146013)
unnamed	Ssr3 (+6644), Kcnab1 (+276595)
unnamed	Gdnf (+120816), Wdr70 (+167382)
unnamed	Slc29a1 (-3429)
unnamed	Tmem30a (-98860), Filip1 (+85514)
unnamed	Klf3 (-236747), Tbc1d1 (+407190)
unnamed	Limch1 (+11403), Phox2b (+342053)
unnamed	Ttll8 (+32758), Pim3 (+59466)
unnamed	Aagab (+75351), Smad3 (+79983)
unnamed	Spon1 (+32972), Rras2 (+318811)
unnamed	Manba (+93754), Nfkb1 (+112181)
unnamed	Anapc7 (+26230), Atp2a2 (+54302)
unnamed	Apaf1 (+184780), Anks1b (+321473)
unnamed	Ugp2 (-29083), Mdh1 (+172633)
unnamed	Mgst3 (-28990), Lrrc52 (+43949)
unnamed	Mxra8 (-2007)
unnamed	Bmpr2 (-23408), Nop58 (+54983)
unnamed	Reep3 (+225646)
unnamed	Nap1l1 (-98660), Bbs10 (+83278)
unnamed	Cog6 (+119311), Foxo1 (+629590)
unnamed	Hmga2 (+47693), Llph (+201706)
unnamed	Zmat3 (+30558), Kcnmb2 (+432417)
unnamed	Kif13b (+91789), Hmbox1 (+205551)
unnamed	Samd9l (+198100)
unnamed	Enpp2 (-33947), Taf2 (+118059)
unnamed	Egr3 (-53869), Pebp4 (+183025)
unnamed	Ttf2 (-28516), Cd101 (+31377)
unnamed	Ptx3 (+20818), Veph1 (+56109)
unnamed	Tnnt2 (+27657), Pkp1 (+55196)
unnamed	Tgm2 (+6531), Rprd1b (+111184)
unnamed	Auh (+100578), Syk (+245910)
unnamed	Megf10 (-125)
unnamed	Zfand5 (-165802), Tmc1 (-152274)
unnamed	Arid5a (+1934), Kansl3 (+58326)
unnamed	Prr7 (-13571), Grk6 (+5358)
unnamed	Acer2 (-51)
unnamed	Slc44a3 (+31839), Cnn3 (+74068)
unnamed	Atg7 (-194026), Hrh1 (+51150)
unnamed	Fbp1 (-220412), Fancc (+323031)
unnamed	Cadm1 (+1319), Nxpe2 (+809368)
unnamed	Dtnbp1 (+132470), Jarid2 (+138406)
unnamed	Nr1h4 (-26896), Slc17a8 (+87699)
unnamed	Fthl17a (-165115)
unnamed	1110034G24Rik (-76492), Gpcpd1 (-35543)
unnamed	Mrgpre (+298)
unnamed	Manba (+36584), Nfkb1 (+169351)
unnamed	Slc5a2 (+44855), Rgs10 (+107642)
unnamed	Axin2 (-74019), Cep112 (+421064)
unnamed	Mroh5 (-633033), Adgrb1 (-43491)
unnamed	Gpr22 (-203506), Hbp1 (+33103)
unnamed	Adra2b (-430)
unnamed	Nr4a3 (-411906), Sec61b (+158589)
unnamed	Ptprj (+75696), Olfr1274-ps (+106268)
unnamed	Trim25 (+25071), Dgke (+42403)
unnamed	Dazl (-177051), Plcl2 (-38897)
unnamed	Irf2bp2 (-287947), Tomm20 (+63907)
unnamed	Smpd3 (-40652), Zfp90 (-36699)
unnamed	Sfxn5 (-35904), Rab11fip5 (+5308)
unnamed	Wdr76 (+114897), Frmd5 (+185407)
unnamed	Rpl11 (-51325), Id3 (-38779)
unnamed	Trhde (-303033), Tph2 (+80625)
unnamed	Uqcc2 (-8224), Ip6k3 (+25624)
unnamed	Robo1 (+234203)
unnamed	Ttll11 (+80621), Dab2ip (+276966)
unnamed	Spon2 (-27513), Ctbp1 (+29026)
unnamed	Pepd (+17778), Cebpg (+126416)
unnamed	Zeb1 (+243511), Arhgap12 (+300727)
unnamed	Axin2 (+94600), E030025P04Rik (+129420)
unnamed	Tspan9 (+53716), Tspan11 (+202258)
unnamed	Edc3 (+14995), Clk3 (+42325)
unnamed	Ldoc1l (+107051), Parvg (+124653)
unnamed	Cmklr1 (+12471), Wscd2 (+147508)
unnamed	Eef1a1 (-32294), Slc17a5 (+74023)
unnamed	Kmt2e (-39880), Lhfpl3 (+648510)
unnamed	Gm11096 (+50766), Slc8a1 (+157078)
unnamed	Atf3 (-109224), Nenf (+25630)
unnamed	Cacybp (-480379), Rabgap1l (+99692)
unnamed	Rtn4rl1 (+66635), Rpa1 (+87892)
unnamed	Angpt4 (+27863), Fam110a (+34862)
unnamed	Cops8 (-313887), Ackr3 (+85114)
unnamed	Dnajc5b (-124097), Pde7a (-95252)
unnamed	9630041A04Rik (-492992), Ppp2r3a (-193694)
unnamed	Nudt6 (+20323), Fgf2 (+50620)
unnamed	Eea1 (-166779), Anapc15-ps (-100520)
unnamed	Ppp1cb (-17279), Plb1 (+208850)
unnamed	C1qtnf9 (-63076), Spata13 (+70329)
unnamed	Nol11 (-187070), Pitpnc1 (+94248)
unnamed	Fbp1 (-266904), Fancc (+276539)
unnamed	Sub1 (-115392), Zfr (-6381)
unnamed	Agmat (+20740), Dnajc16 (+23479)
unnamed	Esrrg (-257078), Gpatch2 (+525238)
unnamed	Atg10 (+17542), Rps23 (+283468)
unnamed	Nkd1 (+34392), Snx20 (+80382)
unnamed	Ccdc42 (-7188), Mfsd6l (+23647)
unnamed	Dscaml1 (-21829), Fxyd2 (+5324)
unnamed	Foxn1 (-25520), Slc13a2 (+10139)
unnamed	4930452B06Rik (-727360)
unnamed	1110034G24Rik (-100047), Gpcpd1 (-11988)
unnamed	Prag1 (+60719), Lonrf1 (+93969)
unnamed	Rxra (-72437), Wdr5 (+89607)
unnamed	Csrnp1 (-35764), Xirp1 (+10499)
unnamed	Syt14 (-54776), Diexf (+39779)
unnamed	Slc2a3 (-52776), Foxj2 (-24393)
unnamed	Adamts6 (+215647), Cwc27 (+306816)
unnamed	Ergic2 (-169116), Tmtc1 (+62899)
unnamed	Haao (-179553), Zfp36l2 (+161604)
unnamed	Rock2 (-20657), E2f6 (+63261)
unnamed	Kit (-74112), Pdgfra (+344944)
unnamed	Ldlrad3 (+55108), Commd9 (+245024)
unnamed	Plekha5 (-230440), Capza3 (+152057)
unnamed	Tns3 (-10431), Pkd1l1 (+298300)
unnamed	Sorcs2 (+20404), Psapl1 (+173699)
unnamed	Axin2 (+60365), E030025P04Rik (+163655)
unnamed	Osr1 (-496470), Ttc32 (+47974)
unnamed	Pex3 (-308281), Aig1 (+7537)
unnamed	Rnf130 (-90925), Rasgef1c (+32262)
unnamed	Slc48a1 (+27993), Hdac7 (+31954)
unnamed	Kmt2a (-23892), Atp5l (+15554)
unnamed	Rgs2 (+62491), Uchl5 (+164398)
unnamed	Cited2 (-684432)
unnamed	Fchsd2 (-80901), P2ry2 (-15834)
unnamed	Mef2a (-210935), Lrrc28 (+61438)
unnamed	Tectb (-74721), Gpam (-6713)
unnamed	Cldn22 (+27531), Wwc2 (+138538)
unnamed	Cdh17 (+95923), Pdp1 (+111911)
unnamed	Fdx1 (-63468), Rdx (-21101)
unnamed	Cyb5r3 (-51712), A4galt (+27427)
unnamed	Ccdc50 (-3593)
unnamed	Adam30 (-65448), Notch2 (+81674)
unnamed	Arid5b (+121943), Rtkn2 (+177199)
unnamed	Eri1 (-81660), Mfhas1 (-10605)
unnamed	Tspear (-20130), Ube2g2 (+44164)
unnamed	Smim13 (+102678), Nedd9 (+134771)
unnamed	Dclk3 (+13)
unnamed	Ccdc33 (+26701), Cyp11a1 (+77451)
unnamed	Ptger4 (-304)
unnamed	Tesc (+35677), Fbxw8 (+92044)
unnamed	Ptger4 (-99790)
unnamed	Scaf11 (-87112), Slc38a1 (+94007)
unnamed	Trp53i11 (+31418), Tspan18 (+115521)
unnamed	Gm11733 (-208178), Sept9 (+76529)
unnamed	Tbx20 (-169680), Gm10181 (-145458)
unnamed	Plekha7 (+21232), 1110004F10Rik (+193843)
unnamed	Tpo (+95951), Pxdn (+98637)
unnamed	Erbb4 (-534)
unnamed	Trim8 (-17075), Sufu (+87655)
unnamed	Epn2 (+14888), B9d1 (+59655)
unnamed	Vstm2l (-106491), Ctnnbl1 (+70761)
unnamed	Ifngr2 (-12322), Ifnar1 (+49512)
unnamed	Ereg (-308)
unnamed	Kcne4 (+43472), Scg2 (+579890)
unnamed	Tprg (-224954), Lpp (+668513)
unnamed	Irf5 (-15849), Kcp (-5483)
unnamed	Aldh1a3 (-65)
unnamed	Bbox1 (+125866), Ccdc34 (+162058)
unnamed	Nfyc (-1689)
unnamed	Ch25h (+82051), Fas (+102425)
unnamed	Klf10 (-91036), Azin1 (+127523)
unnamed	Muc15 (-11124), Slc5a12 (+112918)
unnamed	Arl5c (-9726), Cacnb1 (+16727)
unnamed	Fbln2 (-1508)
unnamed	Cnih3 (+42804), Ccdc121 (+116019)
unnamed	Pdgfa (-89397), Prkar1b (+45325)
unnamed	Boc (+55574), Cfap44 (+108524)
unnamed	Ust (-351756), Sash1 (+15489)
unnamed	Mdm1 (-153996), Rap1b (-141828)
unnamed	Aknad1 (+48471), Stxbp3 (+52382)
unnamed	Neil2 (-269)
unnamed	Plxnd1 (-60228), Tmcc1 (+138253)
unnamed	Slc6a2 (+12188), Ces1a (+75071)
unnamed	Manba (+94999), Nfkb1 (+110936)
unnamed	Esrrg (-86889), Gpatch2 (+695427)
unnamed	Wdr38 (-64244), Olfml2a (+2097)
unnamed	Arap3 (-193292), Pcdh1 (+18896)
unnamed	Fndc3a (-97522), Cysltr2 (+241589)
unnamed	S1pr3 (+83)
unnamed	Lrrc10 (-49095), Best3 (+9932)
unnamed	Ctdp1 (-138880), Nfatc1 (+104496)
unnamed	Kdm7a (-166112), Slc37a3 (+4774)
unnamed	Alkbh6 (-13385), Clip3 (+3579)
unnamed	Card10 (-29891), Cdc42ep1 (-9714)
unnamed	Zdhhc7 (+38356), Crispld2 (+70618)
unnamed	A330070K13Rik (-435663), Wbscr17 (+488203)
unnamed	Enc1 (+149576), Gm10260 (+369951)
unnamed	Ttll5 (+44941), Tgfb3 (+209390)
unnamed	Ppargc1b (-126462), Arhgef37 (+9643)
unnamed	Nexn (-38304), Miga1 (+35785)
unnamed	Gata2 (+290)
unnamed	Ipo9 (-108422), Nav1 (+46784)
unnamed	Lcat (-13315), Slc12a4 (+9400)
unnamed	Inf2 (-71614), Tmem179 (-5998)
unnamed	Traf4 (+13057), Fam222b (+36926)
unnamed	Gm11096 (+100763), Slc8a1 (+107081)
unnamed	Irx5 (-1638)
unnamed	Fxyd3 (-6363), Hpn (+27930)
unnamed	Tspan18 (+30431), Trp53i11 (+116508)
unnamed	Erbb4 (+1843)
unnamed	Dsp (+11)
unnamed	Scd1 (-49986), Wnt8b (-35777)
unnamed	Igtp (-6020), Mrpl22 (+21875)
unnamed	Dcp1a (-434093), Chdh (+36496)
unnamed	Robo2 (+763504), Robo1 (+984336)
unnamed	9430069I07Rik (-14000), Rpl30 (+73219)
unnamed	Plcd3 (+7023), Nmt1 (+66289)
unnamed	Garnl3 (-117914), Angptl2 (-10902)
unnamed	Pabpn1l (-17194), Cbfa2t3 (+59176)
unnamed	Itga8 (-23757), Mindy3 (+93791)
unnamed	Nfkb1 (+49955), Manba (+155980)
unnamed	Ano4 (-180554), Gas2l3 (+5823)
unnamed	Bmp6 (-8)
unnamed	F2rl2 (-41343), F2r (-37023)
unnamed	Cdkn2a (-196)
unnamed	Katnbl1 (-5859), Emc4 (-5325)
unnamed	Rasgrp1 (-406109), Thbs1 (-362766)
unnamed	Plekhg1 (-22142), Iyd (+177982)
unnamed	H1f0 (-39472), Triobp (+41016)
unnamed	Rhob (+46731), Hs1bp3 (+139846)
unnamed	Atp5o (-87915), Mrps6 (-38668)
unnamed	Tbc1d14 (-34647), D5Ertd579e (+75025)
unnamed	Disc1 (+239023), Sipa1l2 (+276590)
unnamed	Thrsp (+157)
unnamed	P2ry2 (-50545), Fchsd2 (-46190)
unnamed	Cbr4 (-96462), Sh3rf1 (+167400)
unnamed	Traf3ip2 (-105905), Fyn (+137231)
unnamed	Rimkla (+24543), Zmynd12 (+45271)
unnamed	Sptbn1 (-115109), 4930505A04Rik (+88530)
unnamed	Rgs6 (-204246), Sipa1l1 (+243279)
unnamed	Irf2bpl (+55026), Lrrc74a (+95389)
unnamed	Mgme1 (-46426), Banf2 (+191415)
unnamed	Lgals9 (-109958), Ksr1 (+51525)
unnamed	Cdk2ap1 (+3472), 2810006K23Rik (+23101)
unnamed	Pmfbp1 (-750584), Zfhx3 (+800799)
unnamed	Vmp1 (+59337), Tubd1 (+79508)
unnamed	Ctgf (-277901), Moxd1 (+94024)
unnamed	Fgf2 (+31894), Nudt6 (+39049)
unnamed	Irs2 (+79825), Myo16 (+774665)
unnamed	Garnl3 (-92961), Angptl2 (-35855)
unnamed	4933415A04Rik (-38183), Ccnjl (+20073)
unnamed	Irs2 (-175299), Col4a2 (-129048)
unnamed	Fsd1l (-115361), Slc44a1 (+75697)
unnamed	Btbd16 (-104589), Tacc2 (+91996)
unnamed	Sbds (+7309), Tmem248 (+28477)
unnamed	Arhgef16 (-199867), Prdm16 (+136945)
unnamed	Aldh1a3 (-196017), Asb7 (+66062)
unnamed	Loxhd1 (+35167), Rnf165 (+248011)
unnamed	Gpr158 (-130472), Enkur (-31705)
unnamed	Sox6 (+169582)
unnamed	Med13l (-56353), 2410131K14Rik (+259159)
unnamed	E030025P04Rik (+17635), Axin2 (+206385)
unnamed	Zfp36l1 (-55380), Actn1 (+91978)
unnamed	Specc1l (-80524), Bcr (+71274)
unnamed	Gpbar1 (-3245)
unnamed	4933415A04Rik (-37099), Ccnjl (+21157)
unnamed	Cuedc2 (-1197)
unnamed	Slc29a3 (-61855), Unc5b (+16944)
unnamed	Atp5j (-39690), App (+298392)
unnamed	Smad3 (-210777), Smad6 (+53288)
unnamed	Akap2 (-252041), Palm2 (+167871)
unnamed	Gm13090 (+18986), Camta1 (+753190)
unnamed	Arhgap12 (+149361), Zeb1 (+394877)
unnamed	1700012B07Rik (-47415), Abca8b (+120384)
unnamed	Ikbke (-152367), Srgap2 (+95374)
unnamed	Tmem241 (+116361), Cables1 (+165949)
unnamed	Zcchc2 (-43099), Tnfrsf11a (+166589)
unnamed	Mtss1l (+4030), Il34 (+80397)
unnamed	Ttc8 (+176716), Foxn3 (+296469)
unnamed	Lgals9 (-91690), Ksr1 (+69793)
unnamed	Dysf (+100738), Cyp26b1 (+468511)
unnamed	Rad51b (+206971), Zfp36l1 (+608691)
unnamed	Lif (+40410), Hormad2 (+142778)
unnamed	Snx2 (-234301), Sncaip (+174354)
unnamed	Tbc1d7 (-20454), Gfod1 (+112234)
unnamed	Vash1 (-25900), Esrrb (+231156)
unnamed	Xpnpep1 (+22755), Ins1 (+753136)
unnamed	Araf (-31347), Usp11 (+113290)
unnamed	Cd40 (-60)
unnamed	A230072I06Rik (-365130), Tex29 (+73215)
unnamed	Sh3bp5 (+38319), Capn7 (+61108)
unnamed	1700018B08Rik (-21219), Fbxo31 (+15633)
unnamed	Tlr5 (+117876), Disp1 (+148821)
unnamed	Akap2 (-11098), Palm2 (+408814)
unnamed	Ccdc81 (+47012), Me3 (+223903)
unnamed	Timm22 (+13879), Abr (+88397)
unnamed	Ucp1 (-89557), Tbc1d9 (+34935)
unnamed	Gm5407 (-232827), Ift57 (-169012)
unnamed	Stum (+55096), Itpkb (+97886)
unnamed	Ncor2 (-37056), Scarb1 (+124985)
unnamed	Smpdl3a (+534)
unnamed	Ptpn1 (-103807), Cebpb (+139605)
unnamed	Kidins220 (+38160), Id2 (+84055)
unnamed	Cblb (+29622), Alcam (+392903)
unnamed	Egr3 (-11175), Pebp4 (+225719)
unnamed	Gpx4 (+17280), Sbno2 (+33053)
unnamed	Chst3 (+9796), Spock2 (+103245)
unnamed	Serpine2 (-160120), Fam124b (+195128)
unnamed	Umps (-375974), Kalrn (+171036)
unnamed	Ppp2r1b (+36931), Sik2 (+115218)
unnamed	Hmgcll1 (-104512), Bmp5 (+134979)
unnamed	Smim3 (-692)
unnamed	Ccdc68 (-348898), Tcf4 (+232079)
unnamed	Ptma (-4125)
unnamed	Laptm5 (-98131), Sdc3 (+22457)
unnamed	Gramd4 (-3577)
unnamed	Sntb1 (-754561), Has2 (+33029)
unnamed	Dhrs2 (-99854), Jph4 (-5218)
unnamed	Chrdl2 (+36933), Pold3 (+74718)
unnamed	Lep (-150153), Lrrc4 (-78320)
unnamed	Tfeb (-25858), Pgc (+33020)
unnamed	Efhd2 (-4354)
unnamed	Lypd6b (-37313), Kif5c (+131077)
unnamed	Prox1 (+23)
unnamed	1600014C23Rik (-133646), Vegfa (+164879)
unnamed	Map3k1 (-379530), Ankrd55 (-100297)
unnamed	Gm12728 (-614263), Plpp3 (+18259)
unnamed	Tle3 (-63427), Uaca (+515410)
unnamed	Spata32 (-28143), Map3k14 (+20897)
unnamed	Slc16a3 (+9066), Csnk1d (+33183)
unnamed	Plpp1 (-49003), Slc38a9 (+91023)
unnamed	Siah1a (-42187), N4bp1 (+97137)
unnamed	Ephx1 (+7594), Tmem63a (+67516)
unnamed	Insig1 (-32942), Htr5a (+196272)
unnamed	Meis1 (-829529), Spred2 (-75944)
unnamed	Diras2 (+294993), Gadd45g (+389608)
unnamed	Slc52a3 (-16313), Fam110a (-6287)
unnamed	Poll (+52807), Btrc (+143973)
unnamed	Fam43a (+190601), Xxylt1 (+291108)
unnamed	Aqp6 (+13718), Racgap1 (+36525)
unnamed	Nectin1 (-418234), Trim29 (+14902)
unnamed	Tgfa (+51)
unnamed	Mis12 (+13911), Nlrp1a (+111182)
unnamed	Nars (-127452), Atp8b1 (+16991)
unnamed	Fam76a (-36867), Fgr (-14677)
unnamed	Upp2 (-157816), Acvr1 (-30300)
unnamed	Mtch1 (+6115), Pi16 (+22907)
unnamed	Trib1 (-13054), Nsmce2 (+261098)
unnamed	Rrm2b (-64537), Ubr5 (+53213)
unnamed	Irf2bp2 (-45401), Tomm20 (+306453)
unnamed	Igfbp3 (-209951)
unnamed	Fam78b (+65800), Uck2 (+218103)
unnamed	Camta1 (+226822), Gm13090 (+545354)
unnamed	Ptprm (-269328), Lrrc30 (+9008)
unnamed	Ccdc110 (+222)
unnamed	Blk (-10752), Fam167a (-8605)
unnamed	Clint1 (-954597), Ebf1 (+280137)
unnamed	Dpysl4 (+162)
unnamed	Pitpnm2 (-19545), Mphosph9 (+121125)
unnamed	Tslp (-1448)
unnamed	Inpp5d (-12319), Neu2 (+33966)
unnamed	Slc45a1 (-156524), Errfi1 (-46375)
unnamed	Scamp1 (+100868), Lhfpl2 (+127165)
unnamed	Msx1 (+27156), Cytl1 (+61908)
unnamed	Serpinh1 (+30130), Map6 (+55537)
unnamed	Plekhf1 (+15231), 1600014C10Rik (+29568)
unnamed	Elk3 (-121554), Lta4h (-20722)
unnamed	Traf3ip3 (+12123), A130010J15Rik (+21378)
unnamed	Slc24a2 (-756857), Mllt3 (+48544)
unnamed	Uqcr11 (-6489), Tcf3 (+20324)
unnamed	Smyd2 (+61253), Ptpn14 (+132842)
unnamed	Rasgrp3 (-408295), Ltbp1 (+22042)
unnamed	Pmepa1 (-4930)
unnamed	Adra2c (-89033), Lrpap1 (-83520)
unnamed	Hdac4 (+80659), Twist2 (+298212)
unnamed	Nfat5 (-38166), Cyb5b (+104664)
unnamed	Ttc23l (-113423), Rai14 (+41449)
unnamed	Ap1m2 (-16882), Slc44a2 (-8609)
unnamed	Erich2 (+541)
unnamed	Gpr12 (-107344), Usp12 (+102423)
unnamed	Clec2d (-1254)
unnamed	Tril (+105749), Creb5 (+427811)
unnamed	Wnt8b (-47460), Scd1 (-38303)
unnamed	Capg (+16960), Elmod3 (+32109)
unnamed	Sdc2 (-655064), Sema5a (+20846)
unnamed	Kbtbd8 (-399575), Lrig1 (-18028)
unnamed	Vcam1 (+49332), Extl2 (+72894)
unnamed	Shh (+54830), Rbm33 (+95249)
unnamed	Atrnl1 (+406094), Gfra1 (+438270)
unnamed	Elfn2 (-2403)
unnamed	Dyrk2 (+146825), Ifng (+281278)
unnamed	Ccng2 (+15326), Gm16427 (+202763)
unnamed	Gm17455 (-20062), Vsir (+32813)
unnamed	Micu3 (-10690), Fgf20 (-9815)
unnamed	Adgra1 (+49)
unnamed	Nt5dc2 (-526)
unnamed	4933412E24Rik (+171179), Trib1 (+197089)
unnamed	Hdac4 (-257671), Ndufa10 (+35848)
unnamed	Rasl11b (+6413), Scfd2 (+330050)
unnamed	Wdr11 (+199161), Fgfr2 (+475167)
unnamed	Tspan9 (+40855), Tspan11 (+215119)
unnamed	Tek (-337)
unnamed	Zfp36 (-3032)
unnamed	St3gal6 (+11120), Dcbld2 (+103863)
unnamed	Sulf2 (-243766), Prex1 (+314403)
unnamed	Park7 (+7697), Errfi1 (+46856)
unnamed	Efhc1 (+51060), Tram2 (+76481)
unnamed	Smurf1 (+67155), Trrap (+129898)
unnamed	Palld (+147307), Cbr4 (+267628)
unnamed	Diras2 (+524)
unnamed	Hnrnpul1 (-27084), Axl (+6846)
unnamed	Agap3 (+22807), Gbx1 (+52218)
unnamed	Rp9 (+6207), 9530077C05Rik (+50628)
unnamed	Nectin1 (-411792), Trim29 (+21344)
unnamed	Rassf2 (-54599), Slc23a2 (+60508)
unnamed	Gli2 (+36508), Tfcp2l1 (+389165)
unnamed	Tob1 (-50823), Spag9 (+164528)
unnamed	Gem (-28427), Fsbp (+96365)
unnamed	Sox9 (-184)
unnamed	Xpnpep1 (+7967), Ins1 (+767924)
unnamed	Atp6ap2 (-482212), Bcor (-25036)
unnamed	Vsig8 (+3922), Slamf8 (+30708)
unnamed	Hmgcs2 (-56237), Reg4 (+2042)
unnamed	Trib1 (+147534), 4933412E24Rik (+220734)
unnamed	Msx2 (+297)
unnamed	Pfkfb3 (-11227), Rbm17 (+89934)
unnamed	Dleu7 (+115218), Kcnrg (+570263)
unnamed	Garnl3 (-73397), Angptl2 (-55419)
unnamed	Blm (-120640), Crtc3 (+33239)
unnamed	Lhfpl2 (+5142), Scamp1 (+222891)
unnamed	Spon2 (-10148), Ctbp1 (+46391)
unnamed	Ubl3 (-155602), Katnal1 (+220383)
unnamed	Alpl (+26561), Rap1gap (+89070)
unnamed	Parp11 (-272270), Ccnd2 (-30393)
unnamed	Atxn10 (-128417), Fbln1 (+2015)
unnamed	Mxd4 (-88685), Zfyve28 (+11931)
unnamed	Fam49a (-85576), Rad51ap2 (+720484)
unnamed	Hgf (-505957), Cacna2d1 (+112805)
unnamed	Oxr1 (-76)
unnamed	Disc1 (+232039), Sipa1l2 (+283574)
unnamed	Tnfsfm13 (-10877), Polr2a (+51662)
unnamed	Tmem132c (+20)
unnamed	Gnao1 (-212336), Ces5a (-63270)
unnamed	Ryr2 (+623776)
unnamed	Morn1 (+62463), Ski (+73552)
unnamed	Gjc2 (-1185)
unnamed	Exosc9 (-11648), 1810062G17Rik (+65021)
unnamed	Ccdc90b (-426625)
unnamed	Fzd9 (-13062), Fkbp6 (+85752)
unnamed	Jdp2 (-57704), Fos (+67433)
unnamed	Kctd18 (-19252), Sgo2a (-6591)
unnamed	Galnt2 (-38189), Urb2 (+169808)
unnamed	Cd55 (-49271), Zp3r (+117606)
unnamed	Derl1 (+56598), Zhx2 (+141155)
unnamed	Tprg (-66089), Lpp (+827378)
unnamed	Col5a1 (+31901), Fcnb (+166559)
unnamed	Cav3 (+4050), Oxtr (+26388)
unnamed	Tpd52 (-159243), Zbtb10 (-127311)
unnamed	Limk2 (+34741), Pik3ip1 (+44032)
unnamed	Ptprj (+90245), Olfr1274-ps (+91719)
unnamed	Poc1b (-44284), Atp2b1 (+147600)
unnamed	Chrm3 (-292750)
unnamed	Mbp (+43025), Zfp236 (+174696)
unnamed	Meis1 (+29877)
unnamed	Csnk1g3 (+41658)
unnamed	Gm5148 (-559572), Ankrd50 (+200943)
unnamed	Prr23a1 (-196694), Mrps22 (-44149)
unnamed	Pabpc2 (-178623), Nr3c1 (-104200)
unnamed	Papss1 (-199729), Sgms2 (-20106)
unnamed	Lama2 (+194143), Arhgap18 (+650223)
unnamed	Podn (-26271), Scp2 (+60171)
unnamed	Tshz3 (-845762), Zfp507 (-49367)
unnamed	Lyplal1 (-177523), Tgfb2 (+410867)
unnamed	Znfx1 (+7472), Ddx27 (+40350)
unnamed	Rybp (-216147), Shq1 (+167525)
unnamed	Mrpl33 (-45631), Slc4a1ap (+41296)
unnamed	Tob1 (-66132), Spag9 (+149219)
unnamed	Msx1 (+10)
unnamed	Manba (+101056), Nfkb1 (+104879)
unnamed	Gjb5 (-351812), CK137956 (+260958)
unnamed	Emilin1 (-4362), Ost4 (-1252)
unnamed	Sh3glb1 (+50829), Selenof (+99068)
unnamed	H2afy (-19660), Tifab (+23510)
unnamed	Gmds (-341549), Mylk4 (+101427)
unnamed	Repin1 (-1)
unnamed	Zfp217 (-78155), Bcas1 (+218453)
unnamed	6430573F11Rik (+220410), Dlc1 (+274458)
unnamed	St3gal3 (-4200)
unnamed	Inhba (+703879), Sugct (+979009)
unnamed	Raly (-11637), Gm14214 (-9564)
unnamed	Pitpnm2 (+20805), Arl6ip4 (+50278)
unnamed	Cwh43 (-61558), Ociad2 (-5525)
unnamed	Aoah (-700456), Elmo1 (+3038)
unnamed	Ergic2 (-172314), Tmtc1 (+59701)
unnamed	Pitpna (-16689), Slc43a2 (+39296)
unnamed	Fam204a (-213519), Prlhr (+28088)
unnamed	Padi6 (-27949), Padi4 (+3644)
unnamed	Cd34 (-52945), Plxna2 (+266049)
unnamed	Npnt (-240)
unnamed	Cpn2 (+80542), Hes1 (+121650)
unnamed	Id2 (-138008)
unnamed	Adamts6 (+216353), Cwc27 (+306110)
unnamed	Csf3r (-321447), Grik3 (+212403)
unnamed	Fam210a (+181114), Ldlrad4 (+185962)
unnamed	Etv5 (-108655), Dgkg (+108799)
unnamed	Slc9a8 (-63072), B4galt5 (-9457)
unnamed	Ankfn1 (-503881), Pctp (+80065)
unnamed	Cav3 (+6120), Oxtr (+24318)
unnamed	Ifrd1 (-20822), Zfp277 (+201763)
unnamed	Cmklr1 (-4574)
unnamed	Slc7a1 (+57431), Mtus2 (+385153)
unnamed	Egr3 (-55820), Pebp4 (+181074)
unnamed	Nkd1 (+31550), Snx20 (+83224)
unnamed	Tmem120a (+17296), Por (+38116)
unnamed	Ccrl2 (-53)
unnamed	Gm7334 (+37081), Tbc1d5 (+443562)
unnamed	Ccdc34 (-21208), Lgr4 (+78962)
unnamed	Efr3b (-12)
unnamed	Mllt1 (+18019), 1700061G19Rik (+41892)
unnamed	Zmiz1 (-710963), Rps24 (+257543)
unnamed	Ncam1 (-191261), Rpl10-ps3 (+354835)
unnamed	Necab1 (-64230), Tmem64 (-52470)
unnamed	Qk (-71470), Pacrg (+449480)
unnamed	Nav2 (+1996), Dbx1 (+388009)
unnamed	Tle3 (-158354), Uaca (+420483)
unnamed	Gm853 (-51413), Serinc2 (+1772)
unnamed	Rpl29 (-44905), Dusp7 (+15917)
unnamed	Dmap1 (+16578), Eri3 (+115330)
unnamed	Lctl (-50209), Smad6 (-44879)
unnamed	Parn (+173873), Mkl2 (+237816)
unnamed	Mycn (-665)
unnamed	Pitpnm2 (-17285), Mphosph9 (+123385)
unnamed	Gcnt1 (+126641), Prune2 (+273908)
unnamed	Rpp14 (-41136), Abhd6 (+36329)
unnamed	4930544D05Rik (-30298), Mink1 (+22731)
unnamed	Rassf10 (-127605), Tead1 (+147037)
unnamed	Zbp1 (-38943), Pmepa1 (+18667)
unnamed	Engase (-37872), C1qtnf1 (+10458)
unnamed	Pde4a (+3247), Keap1 (+69852)
unnamed	Sox7 (-43975), Pinx1 (+39334)
unnamed	Smad7 (-88424), Dym (+260333)
unnamed	Myl12b (+27015), Gm16519 (+34714)
unnamed	Haao (-269588), Zfp36l2 (+71569)
unnamed	Tc2n (-85466), Fbln5 (+15066)
unnamed	Arhgap24 (+302354), Mapk10 (+427589)
unnamed	Tbc1d24 (-2840)
unnamed	Ewsr1 (-41707), Emid1 (+11284)
unnamed	Hes1 (-303308), Opa1 (+182652)
unnamed	Limch1 (+5061), Phox2b (+348395)
unnamed	Slc2a1 (+17173), Zfp691 (+47972)
unnamed	Sntb2 (-29782), Utp4 (+12317)
unnamed	Fbln2 (-10246), Hdac11 (+45544)
unnamed	Cyfip1 (+35916), Nipa2 (+84463)
unnamed	Sox9 (+361812), Slc39a11 (+421723)
unnamed	Rad52 (-37890), Erc1 (-16663)
unnamed	Plod2 (+7761)
unnamed	Bicral (-35605), Tbcc (-23666)
unnamed	Adamts20 (-26805), Pus7l (+112484)
unnamed	Cpne5 (-10394), Ppil1 (+15967)
unnamed	Bmp8a (-250701), Macf1 (+90407)
unnamed	Tiam1 (-138248), Sod1 (-107795)
unnamed	Lctl (-48880), Smad6 (-46208)
unnamed	Samd4 (+3277), Gch1 (+303282)
unnamed	Zyx (+4243), Epha1 (+18986)
unnamed	Arntl (+53077), Btbd10 (+108705)
unnamed	Runx1 (+47811), Clic6 (+280204)
unnamed	Tfcp2l1 (+197652), Gli2 (+228021)
unnamed	E130114P18Rik (-82811), Tm2d1 (+522447)
unnamed	Scrg1 (-99374), Hand2 (+35566)
unnamed	Tmem30a (-150737), Filip1 (+33637)
unnamed	Pdlim1 (-105452), Sorbs1 (+136668)
unnamed	Gm1587 (+313623), Enox1 (+328478)
unnamed	Ebf2 (-132210), Ppp2r2a (-28932)
unnamed	Nhsl2 (+40593), Rgag4 (+181218)
unnamed	Plekha1 (-9983), Btbd16 (+81846)
unnamed	Npc1 (-58634), Ankrd29 (+10677)
unnamed	Lmx1b (-244536), Mvb12b (+2899)
unnamed	Tgfbr1 (-59106), Col15a1 (+85955)
unnamed	Myh4 (-33091), Myh1 (+4886)
unnamed	Bmp2 (-558992), Fermt1 (-47261)
unnamed	Tspan18 (-70)
unnamed	A4galt (-93418), Arfgap3 (+5098)
unnamed	Lhfpl2 (-146515), Arsb (+139651)
unnamed	Gem (-31542), Fsbp (+93250)
unnamed	Iqsec1 (-266278), Nup210 (+40428)
unnamed	Muc6 (+43185), Ap2a2 (+49950)
unnamed	Sncg (-4133), Mmrn2 (+3418)
unnamed	Hes1 (-56342), Opa1 (+429618)
unnamed	Mkln1 (-298436), Klf14 (-141221)
unnamed	Gm13691 (+32588), Calcrl (+402270)
unnamed	Plxnc1 (-268865), Cradd (+110408)
unnamed	Slco2a1 (-143733), Ryk (+29352)
unnamed	Orm1 (-32801), Col27a1 (+96324)
unnamed	Ifngr1 (-119915), Olig3 (+115501)
unnamed	Zcchc24 (+30187), Ppif (+44682)
unnamed	Medag (-43648), Alox5ap (+103334)
unnamed	Plekha6 (-64764), Ppp1r15b (+50199)
unnamed	Dhx8 (-45003), Arl4d (+22406)
unnamed	Phox2a (-142021), Clpb (+12659)
unnamed	Vgll4 (+30881), Atg7 (+247828)
unnamed	Efhc1 (+57373), Tram2 (+70168)
unnamed	Gm35911 (-506113), Rasgef1b (-147276)
unnamed	Hspb7 (+853)
unnamed	Mrps23 (-45231), Cuedc1 (+60011)
unnamed	Apoh (-29873), Prkca (-21492)
unnamed	Prf1 (-12486), Adamts14 (-11909)
unnamed	Ina (-237719), Cnnm2 (+15383)
unnamed	Igfbpl1 (+6283), Aldh1b1 (+21618)
unnamed	Cd37 (+3876), Tead2 (+19387)
unnamed	Zfp64 (-238)
unnamed	1500015O10Rik (-255924), Nck2 (+28927)
unnamed	Pqlc1 (+5370), Kcng2 (+102577)
unnamed	Mast4 (-4378)
unnamed	Padi6 (-5499), Padi4 (+26094)
unnamed	Crtc1 (-8511), Klhl26 (+28815)
unnamed	Synpo (-14025), Ndst1 (+75028)
unnamed	Gsc (-75546), Dicer1 (+203076)
unnamed	Slc24a5 (-147571), Sema6d (+309980)
unnamed	Tnrc6c (-58420), Gm11733 (+112025)
unnamed	Gfap (-3935)
unnamed	Mab21l1 (-334403), Dclk1 (+205581)
unnamed	Tle3 (+200649), Rplp1 (+340508)
unnamed	Nacc2 (+158)
unnamed	Pde3b (-97792), Psma1 (-41371)
unnamed	Myoc (+4785), 7420461P10Rik (+14279)
unnamed	Npas3 (+173320), Egln3 (+781863)
unnamed	Jarid2 (-571328), Cd83 (+375168)
unnamed	Mtcl1 (+91080), Ddx11 (+235150)
unnamed	Umps (-447145), Kalrn (+99865)
unnamed	Fam78b (+74549), Uck2 (+209354)
unnamed	Fgf2 (-5531), Bbs12 (+30568)
unnamed	Acer2 (+12052), Slc24a2 (+341515)
unnamed	Cdh2 (-142)
unnamed	Trib2 (-33925), Lpin1 (+739060)
unnamed	Ppp1cb (-112446), Plb1 (+113683)
unnamed	Sulf2 (+33675), Ncoa3 (+129351)
unnamed	Psat1 (+123013)
unnamed	Tac4 (-74536), Dlx4 (-40730)
unnamed	Adam12 (-40)
unnamed	Rft1 (-3175)
unnamed	Ina (-35260), Cnnm2 (+217842)
unnamed	Neto2 (-9909), Itfg1 (+140039)
unnamed	C2cd4a (+18354), C2cd4b (+54539)
unnamed	Spon1 (+21)
unnamed	Ecm1 (-44)
unnamed	Pmepa1 (-130424), 1700021F07Rik (-115629)
unnamed	Trib1 (-49315), Nsmce2 (+224837)
unnamed	Ubash3b (-718859), Sorl1 (+247376)
unnamed	Pgrmc2 (-325656), Jade1 (-154667)
unnamed	Gas6 (+12532), Tmem255b (+46499)
unnamed	Khdrbs3 (+179690)
unnamed	Fadd (-39020), Ano1 (+117060)
unnamed	Gls (-189029), Nab1 (+78427)
unnamed	Wls (+45739)
unnamed	Pi4k2a (-4120), Morn4 (+55)
unnamed	Fam92b (-191577), Gse1 (-119404)
unnamed	Ctdp1 (-80951), Nfatc1 (+162425)
unnamed	Nav2 (+1206), Dbx1 (+388799)
unnamed	Enpp6 (-110712), Irf2 (+136443)
unnamed	Clnk (-5383), Hs3st1 (+873280)
unnamed	Fndc3a (-177143), Cysltr2 (+161968)
unnamed	Slc29a3 (-67997), Unc5b (+10802)
unnamed	Fbxw4 (-35747), Fgf8 (+46814)
unnamed	Ccdc3 (+241530), Camk1d (+335209)
unnamed	Ppp2ca (-26761), Cdkl3 (+67630)
unnamed	Tns3 (+74886)
unnamed	Tmem179 (+22553), Kif26a (+342411)
unnamed	1700016C15Rik (-45049), Zbtb18 (+240470)
unnamed	Wnk4 (-101)
unnamed	Tshz2 (+66646), Zfp217 (+430898)
unnamed	Gm12830 (-405344), Trabd2b (+9654)
unnamed	Irf5 (-2537)
unnamed	Rbpj (-135241), Smim20 (+187835)
unnamed	Dysf (+91305), Cyp26b1 (+477944)
unnamed	Cth (-21)
unnamed	Pde1a (+90008), Ppp1r1c (+331151)
unnamed	Ccdc43 (-41671), Adam11 (-21986)
unnamed	Hspg2 (+5217), Ldlrad2 (+100549)
unnamed	Micalcl (-78168), Mical2 (+18841)
unnamed	Lrrn3 (+420)
unnamed	Gli2 (-290598), Inhbb (+78031)
unnamed	Mecom (+860)
unnamed	Smad2 (-349402), Zbtb7c (+72000)
unnamed	Fam105a (-316150), Trio (+28156)
unnamed	Robo2 (-703)
unnamed	Rapgef2 (-413472), Fnip2 (+8335)
unnamed	Sox9 (+350227), Slc39a11 (+433308)
unnamed	St3gal5 (+67406), Atoh8 (+70579)
unnamed	Psd2 (-127484), Cxxc5 (+7528)
unnamed	Hectd1 (-53558), Heatr5a (+88227)
unnamed	Glrx3 (+80664), Tcerg1l (+879450)
unnamed	Cyb561 (-15126), Ace (-8407)
unnamed	Plxnc1 (-238327), Cradd (+140946)
unnamed	Mxi1 (-118332), Add3 (+51729)
unnamed	Xirp1 (-4154)
unnamed	Ndel1 (+72287), Myh10 (+88933)
unnamed	Wdr11 (+209849), Fgfr2 (+464479)
unnamed	Relt (+23285), Fam168a (+133459)
unnamed	Spon2 (-20939), Ctbp1 (+35600)
unnamed	Epm2a (+148717)
unnamed	Vps37b (+12703), Hip1r (+45939)
unnamed	Zfp36l2 (-181943), Thada (+96306)
unnamed	Sox5 (+152515), Etnk1 (+889735)
unnamed	Kcnc3 (+191)
unnamed	Fign (-909486), Grb14 (+15284)
unnamed	Zfp397 (-79822), Mapre2 (+70899)
unnamed	Lyplal1 (-361408), Tgfb2 (+226982)
unnamed	Csrp1 (-82327), Nav1 (-52029)
unnamed	Parva (-49019), Micalcl (+10379)
unnamed	Csf2ra (-38387), Gm21060 (+30264)
unnamed	Spin1 (-77857), Gm8765 (+324711)
unnamed	Ninj2 (+52261), B4galnt3 (+148948)
unnamed	Synpo2 (-20321), Sec24d (-11038)
unnamed	Ptgr2 (+52)
unnamed	Ccdc110 (-30657), Pdlim3 (+18501)
unnamed	St3gal6 (+41)
unnamed	Mast4 (+231617), Cd180 (+409285)
unnamed	Fmnl3 (+26844), Prpf40b (+48367)
unnamed	Sardh (+40743), Dbh (+41290)
unnamed	Eps15 (-38249), Calr4 (+6387)
unnamed	Ctdspl (-194633), Itga9 (+125130)
unnamed	Gm8225 (-27904), Dusp1 (-6337)
unnamed	Sec14l2 (-3082)
unnamed	Ets1 (+93476)
unnamed	Pdlim1 (-216135), Sorbs1 (+25985)
unnamed	Ssr3 (+34260), Kcnab1 (+248979)
unnamed	Kcnma1 (-202599), Dlg5 (+39116)
unnamed	Pim3 (+5566), Ttll8 (+86658)
unnamed	Gadd45g (+22078), Diras2 (+662523)
unnamed	Insc (+594563), Sox6 (+654757)
unnamed	Gnao1 (-211210), Ces5a (-64396)
unnamed	Map3k20 (-231172), Rapgef4 (+73225)
unnamed	Pmepa1 (-137612), 1700021F07Rik (-108441)
unnamed	Aebp2 (-139325), Plekha5 (+60310)
unnamed	Sod1 (-228896), Tiam1 (-17147)
unnamed	Pdcd4 (-180799), Rbm20 (+34126)
unnamed	Inpp5a (-79889), Pwwp2b (+60734)
unnamed	Smco3 (-21048), Art4 (+1235)
unnamed	Dap (-33735)
unnamed	Sowahb (+24646), Shroom3 (+336941)
unnamed	Cyp27a1 (-171)
unnamed	Tgm2 (-48705), D630003M21Rik (+34081)
unnamed	E030025P04Rik (+18774), Axin2 (+205246)
unnamed	Adar (-207840), Kcnn3 (+2744)
unnamed	Cdh2 (+801)
unnamed	Morn1 (+43657), Ski (+92358)
unnamed	Nkd2 (-38330), Trip13 (+51823)
unnamed	Slc25a34 (-126)
unnamed	Pdzrn3 (-95579)
unnamed	Tcf21 (-67435), Eya4 (+462294)
unnamed	Lims1 (-22)
unnamed	Mef2a (-70466), Lrrc28 (+201907)
unnamed	Pcsk5 (+67918), Rfk (+375671)
unnamed	Ccnk (+29602), Ccdc85c (+66244)
unnamed	Aagab (+8511), Smad3 (+146823)
unnamed	Pappa2 (+192271), Astn1 (+403823)
unnamed	Adamtsl3 (+27715), Saxo2 (+285076)
unnamed	Adamts9 (-856135), Magi1 (+525746)
unnamed	Gtf2a1 (-94186), Ston2 (+102241)
unnamed	Trib1 (-32835), Nsmce2 (+241317)
unnamed	Elp6 (-23856), Cspg5 (+37534)
unnamed	Hsd17b12 (-176491), Ttc17 (+72234)
unnamed	Eng (+15336), Fpgs (+32254)
unnamed	9430069I07Rik (+21137), Matn2 (+28603)
unnamed	Ncam1 (-201813), Rpl10-ps3 (+344283)
unnamed	Palm2 (-125514), Ptpn3 (-6896)
unnamed	1700016C15Rik (-106206), Zbtb18 (+179313)
unnamed	Tead1 (-22959), Parva (+228655)
unnamed	Cdhr3 (+35422), Sypl (+103562)
unnamed	9630041A04Rik (-347910), Ppp2r3a (-338776)
unnamed	Plekha2 (-56925), Tacc1 (+42241)
unnamed	Fbp1 (-246733), Fancc (+296710)
unnamed	Ak1 (+70)
unnamed	Tac4 (+2517), Kat7 (+46200)
unnamed	Jarid2 (-409852), Cd83 (+536644)
unnamed	Plekhg3 (+19117), Sptb (+158050)
unnamed	Smu1 (-43196), B4galt1 (+52886)
[truncated: 5,711 more rows]

## Sheet: Dataset EV9 legend
Dataset EV9. Peak to gene association using GREAT for upregulated peaks in Ascending fibroblasts. Parentheses indicates base pair distance to TSS of gene.
