# Supplementary material for: Epigenomic landscape of single vascular cells reflects developmental origin and disease risk loci
Source: Mol Syst Biol. 2025 Sep 10;21(11):1522–46. doi: 10.1038/s44320-025-00140-2 (PMC12583710; doi:10.1038/s44320-025-00140-2)
Supplement: Supplementary file 13 — Dataset EV11 [file 44320_2025_140_MOESM13_ESM.xlsx]

## Sheet: Sheet 1 - EV11_differential.act
EV11_differential.activity_Fibro_Asc_UP
	p_val	avg_diff	pct.1	pct.2	p_val_adj	motif.name
MA0816.1	0	1.72527	0.891	0.608	0	Ascl2
MA1100.2	0	1.50676	0.791	0.418	0	ASCL1
MA0500.2	2.29661e-299	1.63212	0.903	0.644	1.71327e-296	MYOG
MA0521.1	1.29517e-298	1.83419	0.925	0.734	9.66194e-296	Tcf12
MA1635.1	2.43207e-262	1.41534	0.902	0.674	1.81432e-259	BHLHE22(var.2)
MA0832.1	1.00085e-258	1.61919	0.932	0.778	7.46636e-256	Tcf21
MA0048.2	6.81308e-257	1.26078	0.823	0.524	5.08256e-254	NHLH1
MA1641.1	4.50773e-254	1.83967	0.937	0.789	3.36276e-251	MYF5
MA1472.1	6.85078e-241	1.82094	0.948	0.811	5.11068e-238	BHLHA15(var.2)
MA0665.1	1.62474e-232	1.32048	0.887	0.686	1.21206e-229	MSC
MA1619.1	1.6167e-231	1.76715	0.944	0.819	1.20606e-228	Ptf1a(var.2)
MA1467.1	7.83011e-219	1.51005	0.95	0.834	5.84127e-216	ATOH1(var.2)
MA0499.2	1.21451e-217	1.10999	0.417	0.129	9.06028e-215	MYOD1
MA1529.1	1.14883e-136	0.765012	0.69	0.449	8.57025e-134	NHLH2
MA0667.1	2.91593e-134	0.936966	0.905	0.785	2.17528e-131	MYF6
MA1485.1	2.31135e-124	0.796733	0.79	0.585	1.72426e-121	FERD3L
MA0691.1	3.88542e-123	1.05198	0.904	0.816	2.89852e-120	TFAP4
MA0796.1	3.63484e-106	0.68087	0.584	0.346	2.71159e-103	TGIF1
MA1628.1	2.34855e-101	0.5899	0.393	0.183	1.75202e-98	Zic1::Zic2
MA0783.1	1.87253e-96	0.691422	0.484	0.265	1.39691e-93	PKNOX2
MA0036.3	1.36998e-89	0.780221	0.798	0.66	1.022e-86	GATA2
MA0091.1	8.4089e-83	0.950821	0.954	0.911	6.27304e-80	TAL1::TCF3
MA1629.1	2.57336e-77	0.468764	0.552	0.359	1.91973e-74	Zic2
MA1571.1	4.68438e-74	0.572951	0.612	0.423	3.49455e-71	TGIF2LX
MA0523.1	6.35115e-72	0.717057	0.544	0.364	4.73796e-69	TCF7L2
MA1109.1	4.33797e-71	0.7072	0.895	0.815	3.23612e-68	NEUROD1
MA0037.3	1.52128e-68	0.654171	0.736	0.603	1.13487e-65	GATA3
MA1646.1	4.72072e-67	0.525318	0.662	0.503	3.52166e-64	OSR2
MA1104.2	4.01294e-64	0.601827	0.708	0.566	2.99365e-61	GATA6
MA0797.1	4.857e-62	0.514327	0.514	0.342	3.62332e-59	TGIF2
MA1572.1	1.03693e-61	0.50899	0.597	0.433	7.73549e-59	TGIF2LY
MA1655.1	2.24204e-61	0.505431	0.86	0.761	1.67256e-58	ZNF341
MA0513.1	1.78647e-57	0.532515	0.574	0.402	1.33271e-54	SMAD2::SMAD3::SMAD4
MA0766.2	3.487e-57	0.574626	0.763	0.652	2.6013e-54	GATA5
MA0768.1	9.61441e-57	0.569381	0.497	0.323	7.17235e-54	LEF1
MA0820.1	1.18137e-55	0.585165	0.139	0.056	8.81302e-53	FIGLA
MA0482.2	6.1291e-55	0.5925	0.777	0.667	4.57231e-52	GATA4
MA1527.1	2.48008e-54	0.805656	0.385	0.193	1.85014e-51	NFIC(var.2)
MA0609.2	4.32979e-54	0.660284	0.703	0.546	3.23002e-51	CREM
MA0119.1	1.39061e-52	0.725906	0.426	0.243	1.0374e-49	NFIC::TLX1
MA0739.1	2.42902e-52	0.792059	0.222	0.048	1.81205e-49	Hic1
MA1643.1	4.09823e-49	0.826663	0.448	0.257	3.05728e-46	NFIB
MA0035.4	4.40952e-48	0.427407	0.621	0.474	3.2895e-45	GATA1
MA1647.1	5.53632e-48	0.421392	0.785	0.665	4.13009e-45	PRDM4
MA0775.1	2.86278e-45	0.400306	0.665	0.528	2.13563e-42	MEIS3
MA1528.1	3.86706e-45	0.746296	0.393	0.216	2.88483e-42	NFIX(var.2)
MA0774.1	1.38365e-41	0.392932	0.712	0.595	1.03221e-38	MEIS2
MA0671.1	5.07175e-41	0.617947	0.576	0.436	3.78353e-38	NFIX
MA1133.1	1.40108e-39	0.610923	0.723	0.604	1.04521e-36	JUN::JUNB(var.2)
MA0769.2	2.87629e-39	0.495313	0.495	0.372	2.14571e-36	TCF7
MA1140.2	6.17639e-39	0.577277	0.68	0.554	4.60759e-36	JUNB(var.2)
MA1638.1	7.58516e-39	0.605048	0.951	0.933	5.65853e-36	HAND2
MA0498.2	9.79237e-39	0.372145	0.702	0.601	7.30511e-36	MEIS1
MA0738.1	8.70452e-38	0.527389	0.161	0.042	6.49357e-35	HIC2
MA1127.1	1.73027e-37	0.631739	0.73	0.63	1.29078e-34	FOSB::JUN
MA1542.1	4.57466e-37	0.366259	0.446	0.31	3.41269e-34	OSR1
MA1585.1	5.09019e-37	0.353592	0.23	0.138	3.79729e-34	ZKSCAN1
MA1642.1	6.30817e-37	0.524949	0.913	0.868	4.7059e-34	NEUROG2(var.2)
MA0503.1	5.20858e-35	0.335228	0.447	0.318	3.8856e-32	Nkx2-5(var.2)
MA1131.1	2.2303e-34	0.618314	0.74	0.643	1.6638e-31	FOSL2::JUN(var.2)
MA1139.1	1.68034e-33	0.539159	0.696	0.572	1.25353e-30	FOSL2::JUNB(var.2)
MA0161.2	2.05029e-32	0.596792	0.649	0.56	1.52952e-29	NFIC
MA0597.1	3.00677e-32	0.364255	0.431	0.29	2.24305e-29	THAP1
MA0834.1	3.66393e-32	0.511912	0.678	0.557	2.73329e-29	ATF7
MA1129.1	7.43826e-32	0.528003	0.692	0.574	5.54894e-29	FOSL1::JUN(var.2)
MA0744.2	9.507e-32	0.324999	0.225	0.139	7.09222e-29	SCRT2
MA1136.1	3.07865e-31	0.519315	0.691	0.574	2.29667e-28	FOSB::JUNB(var.2)
MA0698.1	7.11821e-31	0.674858	0.974	0.959	5.31019e-28	ZBTB18
MA1632.1	4.77153e-30	0.654407	0.744	0.648	3.55956e-27	ATF2
MA1143.1	4.41361e-29	0.422493	0.684	0.569	3.29255e-26	FOSL1::JUND(var.2)
MA1618.1	4.95913e-29	0.585548	0.968	0.96	3.69951e-26	Ptf1a
MA1593.1	2.53419e-27	0.330706	0.801	0.731	1.89051e-24	ZNF317
MA0656.1	3.3319e-27	0.50209	0.736	0.64	2.4856e-24	JDP2(var.2)
MA1145.1	4.41236e-27	0.524912	0.721	0.624	3.29162e-24	FOSL2::JUND(var.2)
MA0761.2	1.53598e-26	0.448445	0.78	0.67	1.14584e-23	ETV1
MA0140.2	2.263e-26	0.33769	0.751	0.678	1.6882e-23	GATA1::TAL1
MA0488.1	3.87192e-26	0.620729	0.78	0.707	2.88845e-23	JUN
MA0764.2	3.67607e-25	0.404148	0.705	0.588	2.74235e-22	ETV4
MA0670.1	3.71043e-25	0.418822	0.583	0.492	2.76798e-22	NFIA
MA0018.4	6.41478e-25	0.49857	0.758	0.681	4.78543e-22	CREB1
MA0605.2	1.12229e-24	0.462474	0.736	0.648	8.3723e-22	ATF3
MA1126.1	1.2905e-24	0.506874	0.743	0.66	9.62715e-22	FOS::JUN(var.2)
MA1114.1	2.00963e-23	0.343379	0.487	0.381	1.49918e-20	PBX3
MA1105.2	2.21542e-22	0.26121	0.219	0.147	1.6527e-19	GRHL2
MA0062.3	3.03808e-22	0.40831	0.752	0.641	2.26641e-19	GABPA
MA0492.1	5.46266e-22	0.508714	0.745	0.67	4.07515e-19	JUND(var.2)
MA0840.1	7.16252e-22	0.408449	0.733	0.668	5.34324e-19	Creb5
MA1568.1	1.04309e-20	0.283172	0.352	0.267	7.78149e-18	TCF21(var.2)
MA1475.1	1.40645e-20	0.35428	0.61	0.52	1.04921e-17	CREB3L4(var.2)
MA0782.2	3.67708e-19	0.296961	0.519	0.433	2.7431e-16	PKNOX1
MA0805.1	4.33805e-18	0.252988	0.233	0.158	3.23619e-15	TBX1
MA1508.1	1.48925e-16	0.317853	0.74	0.652	1.11098e-13	IKZF1
MA1468.1	1.6933e-16	0.322026	0.883	0.84	1.2632e-13	ATOH7
MA0807.1	3.09264e-16	0.264169	0.122	0.075	2.30711e-13	TBX5
MA0762.1	1.62974e-15	0.296224	0.737	0.665	1.21578e-12	ETV2
MA0099.3	1.48375e-14	0.970302	0.709	0.638	1.10688e-11	FOS::JUN
MA1142.1	5.47199e-14	0.903234	0.718	0.653	4.0821e-11	FOSL1::JUND
MA1144.1	2.29112e-13	0.884891	0.711	0.646	1.70918e-10	FOSL2::JUND
MA1135.1	2.96181e-13	0.888907	0.701	0.639	2.20951e-10	FOSB::JUNB
MA0655.1	3.35238e-13	0.756889	0.711	0.645	2.50087e-10	JDP2
MA1134.1	1.06762e-12	0.855474	0.71	0.642	7.96447e-10	FOS::JUNB
MA1137.1	1.40343e-12	0.848948	0.707	0.646	1.04696e-09	FOSL1::JUNB
MA1138.1	1.84746e-12	0.837366	0.705	0.644	1.37821e-09	FOSL2::JUNB
MA1141.1	4.04561e-12	0.92213	0.713	0.652	3.01803e-09	FOS::JUND
MA1128.1	5.48665e-12	0.878717	0.714	0.652	4.09304e-09	FOSL1::JUN
MA1132.1	5.64896e-12	0.691241	0.715	0.653	4.21413e-09	JUN::JUNB
MA1130.1	5.68073e-12	0.85694	0.71	0.647	4.23783e-09	FOSL2::JUN
MA0477.2	7.3041e-12	0.854282	0.715	0.657	5.44886e-09	FOSL1
MA0478.1	1.27895e-11	0.926519	0.708	0.649	9.54099e-09	FOSL2
MA1634.1	1.83787e-11	0.870762	0.716	0.655	1.37105e-08	BATF
MA0462.2	1.93864e-11	0.871683	0.715	0.655	1.44622e-08	BATF::JUN
MA1101.2	7.30261e-11	0.681041	0.715	0.652	5.44775e-08	BACH2
MA0490.2	1.14839e-10	0.722811	0.721	0.67	8.56697e-08	JUNB
MA0489.1	2.05957e-10	0.813412	0.718	0.662	1.53644e-07	JUN(var.2)
MA0002.2	6.87039e-10	0.312574	0.738	0.708	5.12531e-07	RUNX1
MA1622.1	9.87431e-10	0.832422	0.719	0.661	7.36624e-07	Smad2::Smad3
MA1633.1	1.13485e-09	0.656604	0.717	0.666	8.46595e-07	BACH1
MA0476.1	1.36209e-09	0.775072	0.714	0.653	1.01612e-06	FOS
MA0835.2	2.71893e-09	0.741164	0.719	0.666	2.02832e-06	BATF3
MA0841.1	4.01131e-09	0.58781	0.716	0.668	2.99244e-06	NFE2
MA0491.2	4.41463e-09	0.638801	0.715	0.667	3.29331e-06	JUND
MA0591.1	2.28568e-08	0.398574	0.72	0.673	1.70511e-05	Bach1::Mafk
MA0496.3	4.88952e-07	0.407559	0.718	0.675	0.000364758	MAFK
MA0150.2	1.60748e-06	0.341845	0.736	0.691	0.00119918	Nfe2l2
MA0089.2	6.13414e-06	0.35369	0.73	0.687	0.00457607	NFE2L1
MA0501.1	1.43986e-05	0.311274	0.719	0.677	0.0107414	MAF::NFE2

## Sheet: Dataset EV11 legend
Dataset EV11. Differential TF motif activity by chromvar in ascending fibroblasts.
