# Supplementary material for: Epigenomic landscape of single vascular cells reflects developmental origin and disease risk loci
Source: Mol Syst Biol. 2025 Sep 10;21(11):1522–46. doi: 10.1038/s44320-025-00140-2 (PMC12583710; doi:10.1038/s44320-025-00140-2)
Supplement: Supplementary file 14 — Dataset EV12 [file 44320_2025_140_MOESM14_ESM.xlsx]

## Sheet: Sheet 1 - EV12_differential.act
EV12_differential.activity_Fibro_Desc_UP
	p_val	avg_diff	pct.1	pct.2	p_val_adj	motif.name
MA1639.1	0	1.72144	0.848	0.378	0	MEIS1(var.2)
MA1640.1	0	1.64549	0.782	0.284	0	MEIS2(var.2)
MA1113.2	0	1.59937	0.768	0.271	0	PBX2
MA0650.2	2.33725e-141	0.666018	0.626	0.36	1.74359e-138	HOXA13
MA0070.1	1.30802e-139	0.729347	0.565	0.315	9.75781e-137	PBX1
MA1537.1	1.29758e-127	0.783565	0.665	0.426	9.67998e-125	NR2F1(var.2)
MA0079.4	1.93423e-127	0.932414	0.653	0.405	1.44294e-124	SP1
MA0504.1	9.67433e-127	0.703931	0.601	0.351	7.21705e-124	NR2C2
MA0677.1	1.49674e-126	0.810043	0.606	0.35	1.11656e-123	Nr2f6
MA1574.1	3.39826e-125	0.76799	0.649	0.404	2.5351e-122	THRB
MA0856.1	3.98645e-123	0.748293	0.639	0.398	2.97389e-120	RXRG
MA1550.1	6.62897e-114	0.724169	0.658	0.426	4.94521e-111	PPARD
MA0685.1	4.00823e-111	0.824385	0.534	0.334	2.99014e-108	SP4
MA0855.1	2.4664e-109	0.712973	0.614	0.383	1.83994e-106	RXRB
MA0512.2	1.31243e-105	0.699703	0.636	0.412	9.79071e-103	Rxra
MA1516.1	5.43276e-105	0.769593	0.661	0.429	4.05284e-102	KLF3
MA0742.1	6.01961e-104	0.95702	0.714	0.485	4.49063e-101	Klf12
MA0599.1	7.3063e-101	0.681363	0.838	0.616	5.4505e-98	KLF5
MA0746.2	4.31173e-97	0.721796	0.618	0.415	3.21655e-94	SP3
MA1515.1	1.16555e-96	0.868684	0.772	0.545	8.69497e-94	KLF2
MA0791.1	1.71988e-93	0.568403	0.597	0.373	1.28303e-90	POU4F3
MA0115.1	5.44869e-90	0.605521	0.607	0.403	4.06472e-87	NR1H2::RXRA
MA1517.1	3.88355e-83	0.822408	0.716	0.514	2.89713e-80	KLF6
MA0868.2	4.40876e-82	0.618849	0.739	0.539	3.28893e-79	SOX8
MA0878.2	3.41408e-78	0.484278	0.472	0.289	2.54691e-75	CDX1
MA0039.4	2.04191e-77	0.633474	0.854	0.655	1.52327e-74	KLF4
MA0779.1	5.13248e-77	0.516268	0.706	0.519	3.82883e-74	PAX1
MA1564.1	1.95606e-75	0.568979	0.506	0.325	1.45922e-72	SP9
MA0909.2	1.67961e-74	0.484813	0.578	0.391	1.25299e-71	HOXD13
MA0790.1	5.41648e-74	0.503044	0.523	0.344	4.04069e-71	POU4F1
MA0905.1	3.1414e-73	0.496688	0.753	0.577	2.34349e-70	HOXC10
MA0493.1	3.35024e-73	1.03314	0.826	0.625	2.49928e-70	Klf1
MA1148.1	1.63745e-71	0.514249	0.569	0.395	1.22154e-68	PPARA::RXRA
MA0879.1	3.94852e-71	0.503629	0.777	0.609	2.9456e-68	Dlx1
MA0657.1	3.57671e-70	0.544285	0.571	0.386	2.66822e-67	KLF13
MA0740.1	1.52894e-69	0.612324	0.489	0.324	1.14059e-66	KLF14
MA1473.1	4.99729e-69	0.458065	0.543	0.367	3.72798e-66	CDX4
MA1511.1	2.80062e-65	0.67161	0.676	0.5	2.08926e-62	KLF10
MA0913.2	3.40068e-65	0.455268	0.63	0.472	2.53691e-62	HOXD9
MA1513.1	5.11169e-65	0.480528	0.608	0.434	3.81332e-62	KLF15
MA0465.2	9.88796e-65	0.432338	0.52	0.342	7.37642e-62	CDX2
MA0897.1	2.27083e-62	0.47157	0.669	0.511	1.69404e-59	Hmx2
MA0859.1	4.48311e-62	0.466268	0.563	0.384	3.3444e-59	Rarg
MA0651.1	1.88822e-60	0.432221	0.619	0.451	1.40861e-57	HOXC11
MA0017.2	4.11016e-60	0.5902	0.656	0.496	3.06618e-57	NR2F1
MA0485.2	4.24668e-58	0.417345	0.631	0.458	3.16802e-55	HOXC9
MA1503.1	5.76459e-58	0.412415	0.629	0.458	4.30038e-55	HOXB9
MA1653.1	2.56296e-57	0.368636	0.59	0.435	1.91197e-54	ZNF148
MA1506.1	1.00029e-56	0.41109	0.63	0.465	7.46215e-54	HOXD10
MA0084.1	5.82572e-56	0.42577	0.658	0.492	4.34599e-53	SRY
MA1512.1	4.77484e-55	0.525314	0.612	0.462	3.56203e-52	KLF11
MA1530.1	6.26433e-54	0.457806	0.829	0.706	4.67319e-51	NKX6-3
MA0899.1	9.56986e-54	0.389597	0.619	0.456	7.13912e-51	HOXA10
MA1111.1	9.81351e-54	0.557769	0.57	0.407	7.32088e-51	NR2F2
MA1522.1	1.28136e-52	0.394315	0.712	0.569	9.55898e-50	MAZ
MA0683.1	2.32629e-52	0.423939	0.603	0.449	1.73542e-49	POU4F2
MA1494.1	9.27051e-52	0.421444	0.619	0.46	6.9158e-49	HNF4A(var.2)
MA0141.3	3.09114e-51	0.447073	0.454	0.297	2.30599e-48	ESRRB
MA0781.1	5.50976e-51	0.39919	0.639	0.477	4.11028e-48	PAX9
MA0911.1	7.41087e-51	0.410382	0.715	0.566	5.52851e-48	Hoxa11
MA0747.1	4.79188e-49	0.473838	0.474	0.329	3.57474e-46	SP8
MA0643.1	1.11332e-48	0.458373	0.409	0.264	8.30538e-46	Esrrg
MA0741.1	6.16804e-48	0.435768	0.491	0.348	4.60136e-45	KLF16
MA0077.1	1.10065e-47	0.446043	0.755	0.606	8.21087e-45	SOX9
MA1505.1	7.27004e-47	0.422534	0.822	0.697	5.42345e-44	HOXC8
MA0679.2	1.92551e-46	0.420264	0.404	0.274	1.43643e-43	ONECUT1
MA0896.1	2.28054e-46	0.399471	0.716	0.577	1.70128e-43	Hmx1
MA0873.1	2.83632e-46	0.375146	0.569	0.423	2.11589e-43	HOXD12
MA0516.2	8.81294e-46	0.444152	0.551	0.416	6.57445e-43	SP2
MA0621.1	9.0734e-46	0.397491	0.814	0.682	6.76876e-43	mix-a
MA0601.1	1.30489e-45	0.388953	0.661	0.508	9.73448e-43	Arid3b
MA1476.1	3.72414e-44	0.392472	0.738	0.598	2.77821e-41	DLX5
MA0069.1	4.20514e-44	0.373276	0.634	0.497	3.13704e-41	PAX6
MA0151.1	2.73163e-43	0.347915	0.511	0.366	2.03779e-40	Arid3a
MA1519.1	3.23165e-43	0.402738	0.866	0.764	2.41081e-40	LHX5
MA0908.1	1.26164e-42	0.352343	0.619	0.47	9.41181e-40	HOXD11
MA1549.1	5.07716e-42	0.400814	0.826	0.711	3.78756e-39	POU6F1(var.2)
MA0706.1	1.24281e-41	0.387016	0.788	0.669	9.27133e-39	MEOX2
MA1122.1	1.84741e-41	0.391194	0.559	0.422	1.37817e-38	TFDP1
MA0135.1	1.66727e-40	0.367441	0.638	0.499	1.24378e-37	Lhx3
MA0611.1	6.29351e-40	0.390724	0.651	0.516	4.69496e-37	Dux
MA1501.1	7.80659e-40	0.401396	0.813	0.691	5.82372e-37	HOXB7
MA0592.3	3.09397e-39	0.381407	0.426	0.288	2.3081e-36	ESRRA
MA0898.1	6.88076e-39	0.36558	0.653	0.529	5.13305e-36	Hmx3
MA0674.1	1.27543e-38	0.364823	0.838	0.727	9.51474e-36	NKX6-1
MA0675.1	1.27543e-38	0.364823	0.838	0.727	9.51474e-36	NKX6-2
MA0471.2	1.48579e-38	0.302436	0.687	0.556	1.1084e-35	E2F6
MA0594.2	5.56015e-38	0.346782	0.558	0.432	4.14787e-35	HOXA9
MA0628.1	5.0116e-37	0.360778	0.765	0.631	3.73865e-34	POU6F1
MA0758.1	9.77244e-37	0.372666	0.658	0.535	7.29024e-34	E2F7
MA0728.1	1.15648e-36	0.351113	0.518	0.374	8.62734e-34	Nr2f6(var.2)
MA0892.1	2.8786e-36	0.360815	0.808	0.719	2.14743e-33	GSX1
MA1534.1	4.92717e-36	0.323936	0.641	0.528	3.67567e-33	NR1I3
MA0528.2	1.52927e-35	0.308074	0.823	0.728	1.14084e-32	ZNF263
MA0703.2	2.96114e-35	0.356698	0.794	0.686	2.20901e-32	LMX1B
MA0648.1	9.21171e-33	0.307776	0.601	0.473	6.87194e-30	GSC
MA0065.2	1.46725e-32	0.339745	0.623	0.501	1.09457e-29	Pparg::Rxra
MA0722.1	2.02895e-32	0.350095	0.819	0.719	1.5136e-29	VAX1
MA0723.1	2.02895e-32	0.350095	0.819	0.719	1.5136e-29	VAX2
MA1481.1	2.02895e-32	0.350095	0.819	0.719	1.5136e-29	DRGX
MA0893.2	2.02895e-32	0.350095	0.819	0.719	1.5136e-29	GSX2
MA0702.2	5.96604e-32	0.32583	0.785	0.674	4.45067e-29	LMX1A
MA0857.1	9.71485e-32	0.331381	0.505	0.382	7.24728e-29	Rarb
MA0519.1	1.61515e-31	0.500152	0.894	0.801	1.2049e-28	Stat5a::Stat5b
MA0793.1	5.31705e-31	0.354362	0.853	0.766	3.96652e-28	POU6F2
MA1562.1	7.05778e-31	0.350674	0.774	0.666	5.2651e-28	SOX14
MA1471.1	6.66499e-30	0.311078	0.649	0.539	4.97208e-27	BARX2
MA1497.1	2.40721e-29	0.32147	0.764	0.664	1.79578e-26	HOXA6
MA0634.1	2.6657e-28	0.302697	0.762	0.661	1.98861e-25	ALX3
MA1463.1	2.67736e-28	0.30341	0.823	0.749	1.99731e-25	ARGFX
MA0907.1	4.56291e-27	0.303904	0.714	0.612	3.40393e-24	HOXC13
MA0729.1	6.39403e-27	0.295264	0.417	0.315	4.76995e-24	RARA
MA0602.1	1.621e-26	0.296797	0.583	0.478	1.20927e-23	Arid5a
MA0712.2	2.0988e-26	0.300336	0.271	0.195	1.56571e-23	OTX2
MA0153.2	2.40394e-26	0.281588	0.649	0.544	1.79334e-23	HNF1B
MA0707.1	5.50176e-26	0.294853	0.774	0.686	4.10432e-23	MNX1
MA1504.1	8.91595e-26	0.330649	0.843	0.75	6.6513e-23	HOXC4
MA1553.1	2.72513e-25	0.299866	0.608	0.496	2.03295e-22	RARG(var.3)
MA0891.1	4.80655e-24	0.263918	0.631	0.519	3.58568e-21	GSC2
MA0618.1	7.72701e-24	0.268289	0.774	0.69	5.76435e-21	LBX1
MA0074.1	2.01785e-23	0.255058	0.594	0.493	1.50532e-20	RXRA::VDR
MA0901.2	3.73082e-23	0.267618	0.479	0.378	2.78319e-20	HOXB13
MA0680.1	4.26974e-23	0.280116	0.724	0.632	3.18523e-20	PAX7
MA0854.1	1.00325e-22	0.276459	0.81	0.722	7.48422e-20	Alx1
MA1498.1	5.18252e-22	0.284995	0.77	0.688	3.86616e-19	HOXA7
MA0910.2	5.18252e-22	0.284995	0.77	0.688	3.86616e-19	HOXD8
MA1624.1	2.29607e-21	0.40116	0.899	0.845	1.71287e-18	Stat5a
MA0756.1	4.46948e-21	0.251201	0.578	0.475	3.33424e-18	ONECUT2
MA0874.1	1.10022e-20	0.269757	0.786	0.703	8.20762e-18	Arx
MA0865.1	4.39606e-20	0.260023	0.712	0.621	3.27946e-17	E2F8
MA0903.1	6.30253e-20	0.274317	0.858	0.796	4.70169e-17	HOXB3
MA1107.2	8.8192e-20	0.304545	0.56	0.471	6.57912e-17	KLF9
MA1625.1	8.9132e-20	0.345172	0.837	0.75	6.64925e-17	Stat5b
MA0809.2	2.1902e-19	0.459624	0.488	0.398	1.63389e-16	TEAD4
MA0757.1	3.31833e-19	0.266395	0.405	0.326	2.47548e-16	ONECUT3
MA0753.2	6.69685e-19	0.287384	0.466	0.384	4.99585e-16	ZNF740
MA1552.1	1.57592e-18	0.256303	0.62	0.519	1.17564e-15	RARB(var.3)
MA0661.1	3.86422e-18	0.260577	0.839	0.779	2.8827e-15	MEOX1
MA0137.3	4.74451e-18	0.407612	0.87	0.8	3.53941e-15	STAT1
MA0847.2	4.22624e-14	0.293727	0.247	0.186	3.15278e-11	FOXD2
MA0808.1	1.00479e-10	0.362591	0.407	0.369	7.49575e-08	TEAD3
MA1636.1	1.47633e-10	0.294397	0.965	0.912	1.10134e-07	CEBPG(var.2)
MA0090.3	2.00727e-09	0.286585	0.4	0.364	1.49742e-06	TEAD1
MA0833.2	3.81743e-09	0.263037	0.927	0.865	2.8478e-06	ATF4
MA1121.1	5.45319e-09	0.302713	0.372	0.345	4.06808e-06	TEAD2

## Sheet: Dataset EV12 legend
Dataset EV12. Differential TF motif activity by chromvar in descending fibroblasts.
