# Supplementary material for: Epigenomic landscape of single vascular cells reflects developmental origin and disease risk loci
Source: Mol Syst Biol. 2025 Sep 10;21(11):1522–46. doi: 10.1038/s44320-025-00140-2 (PMC12583710; doi:10.1038/s44320-025-00140-2)
Supplement: Supplementary file 15 — Dataset EV13 [file 44320_2025_140_MOESM15_ESM.xlsx]

## Sheet: Sheet 1 - EV13_differential.act
EV13_differential.activity_Fibro_Carotid_Up
	p_val	avg_diff	pct.1	pct.2	p_val_adj	motif.name
MA0706.1	2.30954e-274	1.17788	0.921	0.716	1.72291e-271	MEOX2
MA0722.1	6.03066e-257	1.1682	0.925	0.759	4.49887e-254	VAX1
MA0723.1	6.03066e-257	1.1682	0.925	0.759	4.49887e-254	VAX2
MA1481.1	6.03066e-257	1.1682	0.925	0.759	4.49887e-254	DRGX
MA0893.2	6.03066e-257	1.1682	0.925	0.759	4.49887e-254	GSX2
MA1519.1	3.30567e-250	1.1475	0.953	0.804	2.46603e-247	LHX5
MA0793.1	6.6193e-245	1.11551	0.946	0.801	4.938e-242	POU6F2
MA1501.1	2.83671e-243	1.14804	0.933	0.74	2.11618e-240	HOXB7
MA0661.1	2.33418e-229	1.13027	0.937	0.803	1.7413e-226	MEOX1
MA0674.1	6.64294e-229	1.04404	0.937	0.771	4.95563e-226	NKX6-1
MA0675.1	6.64294e-229	1.04404	0.937	0.771	4.95563e-226	NKX6-2
MA0903.1	1.71456e-228	1.08344	0.95	0.821	1.27906e-225	HOXB3
MA1549.1	9.08026e-223	1.03983	0.925	0.757	6.77388e-220	POU6F1(var.2)
MA0705.1	3.10123e-220	1.07827	0.949	0.815	2.31352e-217	Lhx8
MA1497.1	1.00078e-216	1.0068	0.906	0.703	7.46579e-214	HOXA6
MA1505.1	1.66207e-211	1.00182	0.924	0.746	1.2399e-208	HOXC8
MA1476.1	6.37964e-203	0.931328	0.882	0.653	4.75921e-200	DLX5
MA0628.1	8.30308e-203	0.962563	0.891	0.684	6.19409e-200	POU6F1
MA0658.1	5.94892e-202	0.993307	0.941	0.799	4.43789e-199	LHX6
MA0886.1	4.95581e-200	1.03666	0.949	0.824	3.69704e-197	EMX2
MA1495.1	6.46877e-196	0.977193	0.926	0.773	4.8257e-193	HOXA1
MA0158.2	6.46877e-196	0.977193	0.926	0.773	4.8257e-193	HOXA5
MA0904.2	6.46877e-196	0.977193	0.926	0.773	4.8257e-193	HOXB5
MA0888.1	1.75415e-194	0.949055	0.925	0.78	1.30859e-191	EVX2
MA0621.1	1.73039e-191	0.894948	0.915	0.734	1.29087e-188	mix-a
MA0710.1	3.88968e-187	0.939163	0.944	0.829	2.9017e-184	NOTO
MA0887.1	8.52151e-181	0.881718	0.924	0.778	6.35705e-178	EVX1
MA0879.1	8.37211e-178	0.859411	0.87	0.676	6.24559e-175	Dlx1
MA0707.1	1.30317e-175	0.846913	0.891	0.721	9.72166e-173	MNX1
MA0132.2	5.39999e-174	0.887588	0.918	0.772	4.02839e-171	PDX1
MA0612.2	5.39999e-174	0.887588	0.918	0.772	4.02839e-171	EMX1
MA0900.2	5.39999e-174	0.887588	0.918	0.772	4.02839e-171	HOXA2
MA0902.2	5.39999e-174	0.887588	0.918	0.772	4.02839e-171	HOXB2
MA0912.2	5.39999e-174	0.887588	0.918	0.772	4.02839e-171	HOXD3
MA1499.1	1.0018e-166	0.899593	0.928	0.81	7.47342e-164	HOXB4
MA1507.1	1.0018e-166	0.899593	0.928	0.81	7.47342e-164	HOXD4
MA0892.1	3.29524e-166	0.832154	0.911	0.754	2.45825e-163	GSX1
MA1504.1	1.79965e-165	0.906664	0.921	0.787	1.34254e-162	HOXC4
MA1500.1	2.92983e-163	0.836451	0.924	0.755	2.18565e-160	HOXB6
MA1530.1	8.09892e-162	0.858147	0.915	0.755	6.0418e-159	NKX6-3
MA0601.1	1.26939e-161	0.777797	0.806	0.569	9.46967e-159	Arid3b
MA0703.2	9.08504e-161	0.810854	0.898	0.729	6.77744e-158	LMX1B
MA0618.1	2.35772e-158	0.766694	0.898	0.723	1.75886e-155	LBX1
MA0882.1	3.00177e-157	0.794159	0.891	0.724	2.23932e-154	DLX6
MA0702.2	3.15794e-157	0.800358	0.888	0.718	2.35583e-154	LMX1A
MA0854.1	2.34827e-153	0.820601	0.906	0.757	1.75181e-150	Alx1
MA0875.1	9.36814e-150	0.819268	0.889	0.728	6.98863e-147	BARX1
MA0683.1	1.19333e-144	0.711906	0.749	0.51	8.90223e-142	POU4F2
MA0519.1	2.8158e-144	1.36473	0.933	0.838	2.10059e-141	Stat5a::Stat5b
MA0068.2	8.40733e-141	0.763995	0.92	0.78	6.27187e-138	PAX4
MA1577.1	8.40733e-141	0.763995	0.92	0.78	6.27187e-138	TLX2
MA0701.2	8.40733e-141	0.763995	0.92	0.78	6.27187e-138	LHX9
MA0075.3	8.40733e-141	0.763995	0.92	0.78	6.27187e-138	PRRX2
MA1463.1	1.94208e-140	0.76583	0.916	0.778	1.44879e-137	ARGFX
MA1639.1	4.8179e-139	0.957065	0.819	0.564	3.59415e-136	MEIS1(var.2)
MA0721.1	9.38124e-138	0.768138	0.922	0.787	6.99841e-135	UNCX
MA1625.1	2.588e-135	1.15184	0.899	0.784	1.93065e-132	Stat5b
MA0890.1	3.01935e-135	0.750131	0.898	0.769	2.25243e-132	GBX2
MA1636.1	8.3486e-135	1.9484	0.982	0.933	6.22805e-132	CEBPG(var.2)
MA0853.1	1.81979e-133	0.740343	0.912	0.786	1.35756e-130	Alx4
MA0704.1	2.69158e-129	0.719952	0.886	0.746	2.00792e-126	Lhx4
MA0889.1	6.72442e-128	0.733633	0.905	0.776	5.01642e-125	GBX1
MA0874.1	2.52253e-124	0.714889	0.883	0.736	1.88181e-121	Arx
MA1502.1	5.74166e-124	0.722462	0.915	0.772	4.28328e-121	HOXB8
MA0135.1	2.01273e-122	0.64869	0.773	0.554	1.50149e-119	Lhx3
MA1496.1	1.83423e-121	0.746894	0.891	0.763	1.36834e-118	HOXA4
MA0644.1	1.79213e-119	0.688374	0.885	0.754	1.33693e-116	ESX1
MA1624.1	2.89165e-119	1.15321	0.938	0.867	2.15717e-116	Stat5a
MA1498.1	9.78696e-119	0.674622	0.882	0.721	7.30107e-116	HOXA7
MA0910.2	9.78696e-119	0.674622	0.882	0.721	7.30107e-116	HOXD8
MA0833.2	1.38386e-116	1.48126	0.958	0.889	1.03236e-113	ATF4
MA0713.1	1.44491e-116	0.664036	0.828	0.657	1.0779e-113	PHOX2A
MA0634.1	4.44387e-114	0.630066	0.87	0.701	3.31513e-111	ALX3
MA0137.3	7.16503e-112	1.32618	0.903	0.828	5.34511e-109	STAT1
MA0885.1	4.1214e-111	0.63923	0.868	0.723	3.07457e-108	Dlx2
MA0518.1	2.21009e-106	1.21802	0.898	0.819	1.64873e-103	Stat4
MA1562.1	1.68719e-105	0.68987	0.861	0.709	1.25864e-102	SOX14
MA0125.1	1.6932e-104	0.582721	0.796	0.629	1.26313e-101	Nobox
MA0466.2	7.24049e-102	1.57428	0.97	0.925	5.40141e-99	CEBPB
MA0838.1	7.65049e-102	1.49451	0.975	0.924	5.70726e-99	CEBPG
MA0153.2	1.68798e-101	0.571057	0.776	0.586	1.25923e-98	HNF1B
MA0837.1	5.01147e-101	1.53471	0.969	0.917	3.73855e-98	CEBPE
MA0896.1	2.55257e-100	0.614785	0.803	0.632	1.90422e-97	Hmx1
MA0642.1	3.41209e-100	0.621331	0.866	0.731	2.54542e-97	EN2
MA0868.2	5.00117e-99	0.660375	0.795	0.618	3.73087e-96	SOX8
MA0680.1	1.27251e-96	0.600033	0.837	0.669	9.49294e-94	PAX7
MA0144.2	6.55018e-96	1.11683	0.906	0.857	4.88643e-93	STAT3
MA0662.1	1.42445e-94	0.598623	0.885	0.758	1.06264e-91	MIXL1
MA0894.1	2.33318e-94	0.585459	0.862	0.73	1.74055e-91	HESX1
MA1120.1	2.61445e-94	0.624075	0.782	0.611	1.95038e-91	SOX13
MA0077.1	1.68913e-93	0.620063	0.825	0.665	1.26009e-90	SOX9
MA0630.1	1.82503e-93	0.577502	0.893	0.762	1.36147e-90	SHOX
MA0654.1	1.82503e-93	0.577502	0.893	0.762	1.36147e-90	ISX
MA0716.1	1.82503e-93	0.577502	0.893	0.762	1.36147e-90	PRRX1
MA0717.1	1.82503e-93	0.577502	0.893	0.762	1.36147e-90	RAX2
MA0720.1	1.82503e-93	0.577502	0.893	0.762	1.36147e-90	Shox2
MA0884.1	6.24887e-93	0.579194	0.879	0.757	4.66166e-90	DUXA
MA0501.1	5.05664e-92	1.90725	0.808	0.702	3.77225e-89	MAF::NFE2
MA0791.1	4.09905e-88	0.551031	0.652	0.462	3.05789e-85	POU4F3
MA0898.1	5.96122e-88	0.559569	0.758	0.578	4.44707e-85	Hmx3
MA0715.1	1.60773e-87	0.549404	0.673	0.484	1.19937e-84	PROP1
MA0725.1	1.62625e-87	0.528763	0.796	0.636	1.21318e-84	VSX1
MA0726.1	1.62625e-87	0.528763	0.796	0.636	1.21318e-84	VSX2
MA0089.2	9.37431e-87	1.99766	0.809	0.713	6.99324e-84	NFE2L1
MA0143.4	2.04391e-85	0.569534	0.781	0.613	1.52476e-82	SOX2
MA0490.2	7.71748e-85	2.50565	0.813	0.701	5.75724e-82	JUNB
MA0150.2	1.20424e-84	1.79053	0.808	0.718	8.98361e-82	Nfe2l2
MA0881.1	4.40377e-84	0.537541	0.828	0.679	3.28521e-81	Dlx4
MA1518.1	4.40377e-84	0.537541	0.828	0.679	3.28521e-81	LHX1
MA0897.1	5.88266e-84	0.549448	0.752	0.574	4.38846e-81	Hmx2
MA0699.1	2.61873e-83	0.540021	0.869	0.741	1.95357e-80	LBX2
MA0102.4	6.75672e-83	1.58876	0.969	0.903	5.04051e-80	CEBPA
MA0056.2	9.94275e-81	0.596511	0.846	0.717	7.41729e-78	MZF1
MA0780.1	2.27092e-80	0.546234	0.826	0.68	1.69411e-77	PAX3
MA1520.1	2.66469e-80	0.72968	0.755	0.611	1.98786e-77	MAF
MA0491.2	3.81824e-80	2.38423	0.811	0.696	2.84841e-77	JUND
MA0496.3	4.63048e-80	1.83835	0.797	0.701	3.45434e-77	MAFK
MA0835.2	4.29398e-79	2.67298	0.802	0.698	3.20331e-76	BATF3
MA1142.1	1.6542e-78	2.46826	0.807	0.692	1.23403e-75	FOSL1::JUND
MA0489.1	6.97461e-75	2.66646	0.802	0.696	5.20306e-72	JUN(var.2)
MA1633.1	7.64779e-73	2.19233	0.792	0.697	5.70525e-70	BACH1
MA0591.1	1.87892e-72	1.53126	0.797	0.701	1.40168e-69	Bach1::Mafk
MA0652.1	1.88999e-72	0.800165	0.89	0.787	1.40993e-69	IRF8
MA0462.2	1.3402e-71	2.57895	0.792	0.691	9.99786e-69	BATF::JUN
MA1634.1	1.48867e-71	2.57911	0.794	0.692	1.11055e-68	BATF
MA0836.2	1.61647e-71	1.51705	0.968	0.916	1.20589e-68	CEBPD
MA0488.1	3.23921e-71	1.58088	0.873	0.751	2.41645e-68	JUN
MA1137.1	7.51401e-71	2.37819	0.794	0.683	5.60545e-68	FOSL1::JUNB
MA1141.1	1.02662e-70	2.62348	0.798	0.689	7.65861e-68	FOS::JUND
MA1130.1	3.27207e-69	2.47717	0.795	0.685	2.44096e-66	FOSL2::JUN
MA1128.1	4.41696e-69	2.52276	0.798	0.69	3.29505e-66	FOSL1::JUN
MA0477.2	7.18149e-69	2.44958	0.801	0.692	5.35739e-66	FOSL1
MA0067.1	8.81974e-69	0.55996	0.725	0.585	6.57953e-66	Pax2
MA1622.1	1.47009e-68	2.64377	0.797	0.696	1.09669e-65	Smad2::Smad3
MA1521.1	1.09659e-67	0.678547	0.749	0.615	8.18055e-65	MAFA
MA1132.1	1.16417e-67	1.92027	0.801	0.691	8.6847e-65	JUN::JUNB
MA1608.1	1.30716e-67	0.455548	0.687	0.514	9.75138e-65	Isl1
MA0476.1	1.57448e-67	2.5429	0.792	0.69	1.17456e-64	FOS
MA0841.1	3.34429e-67	2.04028	0.803	0.697	2.49484e-64	NFE2
MA0655.1	6.48266e-67	2.00858	0.801	0.685	4.83607e-64	JDP2
MA1144.1	1.02494e-66	2.3217	0.794	0.685	7.64609e-64	FOSL2::JUND
MA1134.1	1.1058e-66	2.33295	0.793	0.683	8.24929e-64	FOS::JUNB
MA1135.1	1.26147e-66	2.3118	0.789	0.677	9.4106e-64	FOSB::JUNB
MA0099.3	3.35738e-65	2.30417	0.79	0.681	2.5046e-62	FOS::JUN
MA1138.1	3.58069e-65	2.23083	0.795	0.681	2.67119e-62	FOSL2::JUNB
MA1471.1	7.6285e-64	0.460372	0.727	0.583	5.69086e-61	BARX2
MA0492.1	1.00908e-63	1.48874	0.851	0.715	7.52772e-61	JUND(var.2)
MA1546.1	3.67957e-62	0.424935	0.68	0.524	2.74496e-59	PAX3(var.2)
MA0478.1	5.71364e-62	2.49553	0.785	0.685	4.26238e-59	FOSL2
MA1101.2	3.71454e-61	1.92109	0.795	0.69	2.77105e-58	BACH2
MA0778.1	6.95263e-61	0.859975	0.881	0.809	5.18666e-58	NFKB2
MA1480.1	3.95118e-60	0.458484	0.715	0.563	2.94758e-57	DPRX
MA0105.4	4.45649e-60	0.770305	0.873	0.793	3.32454e-57	NFKB1
MA0101.1	6.47832e-59	1.2544	0.92	0.879	4.83283e-56	REL
MA0107.1	8.59039e-59	1.272	0.925	0.876	6.40843e-56	RELA
MA0659.2	1.34193e-58	0.536735	0.812	0.703	1.00108e-55	MAFG
MA0468.1	3.10891e-58	0.437123	0.804	0.69	2.31925e-55	DUX4
MA0025.2	5.69171e-58	0.776613	0.971	0.936	4.24602e-55	NFIL3
MA0718.1	5.27514e-57	0.449442	0.81	0.692	3.93525e-54	RAX
MA1419.1	7.97812e-57	0.681428	0.88	0.785	5.95168e-54	IRF4
MA0520.1	7.71602e-56	0.469952	0.839	0.752	5.75615e-53	Stat6
MA0493.1	1.2734e-55	1.04122	0.835	0.705	9.49957e-53	Klf1
MA0876.1	9.26496e-54	0.397197	0.818	0.705	6.91166e-51	BSX
MA0596.1	6.51498e-52	0.492021	0.735	0.611	4.86017e-49	SREBF2
MA1124.1	6.75527e-52	0.434333	0.675	0.53	5.03944e-49	ZNF24
MA0653.1	9.32651e-50	0.625252	0.853	0.76	6.95757e-47	IRF9
MA0790.1	1.14939e-49	0.410107	0.541	0.415	8.57445e-47	POU4F1
MA0151.1	4.59942e-49	0.381719	0.567	0.424	3.43116e-46	Arid3a
MA0027.2	5.76725e-49	0.39571	0.833	0.728	4.30237e-46	EN1
MA0602.1	1.11892e-48	0.36797	0.683	0.519	8.34712e-46	Arid5a
MA0051.1	8.69382e-48	0.569395	0.858	0.783	6.48559e-45	IRF2
MA0078.1	2.14002e-47	0.452924	0.804	0.699	1.59646e-44	Sox17
MA0709.1	6.07158e-46	0.392344	0.852	0.747	4.5294e-43	Msx3
MA1117.1	7.68458e-46	0.500302	0.857	0.792	5.73269e-43	RELB
MA0905.1	1.14905e-45	0.386182	0.767	0.647	8.5719e-43	HOXC10
MA1113.2	3.15859e-44	0.433211	0.622	0.468	2.35631e-41	PBX2
MA1126.1	1.87256e-43	1.00534	0.818	0.71	1.39693e-40	FOS::JUN(var.2)
MA0084.1	2.27487e-43	0.365508	0.692	0.558	1.69705e-40	SRY
MA0087.1	1.72289e-42	0.357878	0.665	0.544	1.28528e-39	Sox5
MA0656.1	5.65838e-42	0.91395	0.804	0.698	4.22115e-39	JDP2(var.2)
MA0731.1	1.34968e-41	0.36304	0.458	0.327	1.00686e-38	BCL6B
MA0840.1	1.16499e-40	0.78265	0.812	0.707	8.6908e-38	Creb5
MA0043.3	3.04418e-40	0.662614	0.967	0.932	2.27096e-37	HLF
MA0880.1	1.1204e-39	0.336027	0.764	0.651	8.35822e-37	Dlx3
MA0754.1	3.41922e-39	0.332202	0.623	0.492	2.55074e-36	CUX1
MA0605.2	5.78004e-39	0.864027	0.808	0.701	4.31191e-36	ATF3
MA1420.1	6.58204e-39	0.394748	0.837	0.738	4.9102e-36	IRF5
MA1640.1	9.04968e-39	0.406585	0.636	0.482	6.75106e-36	MEIS2(var.2)
MA1470.1	2.84273e-38	0.547051	0.713	0.6	2.12068e-35	BACH2(var.2)
MA1145.1	1.72783e-37	0.936479	0.787	0.683	1.28896e-34	FOSL2::JUND(var.2)
MA0883.1	5.86486e-37	0.324068	0.754	0.639	4.37518e-34	Dmbx1
MA0700.2	1.12327e-36	0.346197	0.813	0.728	8.37956e-34	LHX2
MA0018.4	1.21086e-36	1.0186	0.82	0.728	9.03304e-34	CREB1
MA0648.1	4.39084e-36	0.316306	0.652	0.524	3.27557e-33	GSC
MA1131.1	3.2103e-35	0.923481	0.804	0.702	2.39488e-32	FOSL2::JUN(var.2)
MA0019.1	4.15506e-35	0.368673	0.684	0.579	3.09968e-32	Ddit3::Cebpa
MA0839.1	5.05413e-35	0.349862	0.7	0.613	3.77038e-32	CREB3L1
MA0742.1	7.54076e-35	0.604756	0.677	0.576	5.62541e-32	Klf12
MA0914.1	1.01103e-34	0.320389	0.67	0.559	7.54227e-32	ISL2
MA1561.1	1.30443e-34	0.310297	0.622	0.507	9.73107e-32	SOX12
MA0028.2	2.17137e-34	0.444731	0.642	0.519	1.61984e-31	ELK1
MA0117.2	6.34623e-33	0.367276	0.722	0.64	4.73429e-30	Mafb
MA1129.1	1.39261e-32	0.755793	0.749	0.645	1.03889e-29	FOSL1::JUN(var.2)
MA0755.1	4.02116e-32	0.302666	0.601	0.484	2.99978e-29	CUX2
MA0039.4	4.11412e-32	0.480958	0.819	0.734	3.06913e-29	KLF4
MA0046.2	4.2724e-32	0.329119	0.567	0.465	3.18721e-29	HNF1A
MA0759.1	1.97737e-31	0.403012	0.67	0.556	1.47512e-28	ELK3
MA0891.1	3.24414e-31	0.294947	0.685	0.564	2.42013e-28	GSC2
MA0495.3	3.61995e-31	0.338554	0.714	0.605	2.70048e-28	MAFF
MA0719.1	1.05906e-30	0.277509	0.625	0.511	7.90058e-28	RHOXF1
MA0911.1	4.95451e-30	0.296581	0.728	0.625	3.69606e-27	Hoxa11
MA1143.1	2.12469e-29	0.493994	0.735	0.638	1.58502e-26	FOSL1::JUND(var.2)
MA0069.1	2.52618e-28	0.280213	0.662	0.551	1.88453e-25	PAX6
MA0756.1	2.66598e-28	0.290765	0.618	0.516	1.98882e-25	ONECUT2
MA1632.1	4.01577e-28	1.09214	0.795	0.706	2.99576e-25	ATF2
MA1127.1	4.64318e-28	0.748473	0.79	0.69	3.46381e-25	FOSB::JUN
MA1136.1	5.49608e-28	0.705674	0.741	0.645	4.10008e-25	FOSB::JUNB(var.2)
MA0843.1	2.18246e-27	0.407935	0.937	0.902	1.62812e-24	TEF
MA1139.1	4.23332e-27	0.689683	0.742	0.647	3.15806e-24	FOSL2::JUNB(var.2)
MA1483.1	4.58311e-27	0.376989	0.651	0.533	3.419e-24	ELF2
MA0463.2	1.16899e-26	0.281041	0.525	0.419	8.72066e-24	BCL6
MA0907.1	2.10662e-26	0.278216	0.744	0.652	1.57154e-23	HOXC13
MA0156.2	1.17857e-25	0.34473	0.673	0.561	8.79212e-23	FEV
MA0724.1	2.39848e-25	0.278621	0.722	0.618	1.78926e-22	VENTX
MA0651.1	4.53451e-25	0.263297	0.615	0.518	3.38274e-22	HOXC11
MA0666.1	4.77042e-25	0.258604	0.783	0.686	3.55873e-22	MSX1
MA0708.1	4.77042e-25	0.258604	0.783	0.686	3.55873e-22	MSX2
MA0515.1	2.79945e-23	0.271388	0.733	0.631	2.08839e-20	Sox6
MA0681.2	3.76004e-22	0.274103	0.48	0.386	2.80499e-19	PHOX2B
MA1515.1	9.99956e-22	0.484771	0.709	0.635	7.45967e-19	KLF2
MA0763.1	1.10499e-21	0.312272	0.659	0.576	8.24326e-19	ETV3
MA0766.2	9.8612e-21	0.253601	0.793	0.719	7.35645e-18	GATA5
MA1517.1	1.82168e-20	0.467692	0.66	0.594	1.35897e-17	KLF6
MA1516.1	1.32936e-19	0.371394	0.598	0.521	9.91703e-17	KLF3
MA1133.1	1.64945e-19	0.61557	0.745	0.676	1.23049e-16	JUN::JUNB(var.2)
MA0734.2	7.80965e-19	0.287081	0.737	0.66	5.826e-16	GLI2
MA0834.1	8.27615e-19	0.53563	0.713	0.63	6.17401e-16	ATF7
MA0641.1	2.05181e-15	0.253612	0.593	0.507	1.53065e-12	ELF4
MA0772.1	1.62783e-13	0.279849	0.776	0.736	1.21436e-10	IRF7
MA0599.1	2.66847e-12	0.293691	0.745	0.704	1.99068e-09	KLF5
MA1140.2	1.5724e-11	0.416119	0.697	0.63	1.17301e-08	JUNB(var.2)
MA0609.2	3.19166e-10	0.394134	0.692	0.641	2.38097e-07	CREM

## Sheet: Dataset EV13 legend
Dataset EV13. Differential TF motif activity by chromvar in carotid fibroblasts.
