# Supplementary material for: Epigenomic landscape of single vascular cells reflects developmental origin and disease risk loci
Source: Mol Syst Biol. 2025 Sep 10;21(11):1522–46. doi: 10.1038/s44320-025-00140-2 (PMC12583710; doi:10.1038/s44320-025-00140-2)
Supplement: Supplementary file 16 — Dataset EV14 [file 44320_2025_140_MOESM16_ESM.xlsx]

## Sheet: Sheet 1 - EV14_WT_combined_Fibr
EV14_WT_combined_Fibro.markers
	p_val	avg_log2FC	pct.1	pct.2	p_val_adj	cluster	gene
Thbs1	0	2.37811	0.411	0.038	0	Ascending	Thbs1
Ptn	0	2.00631	0.344	0.015	0	Ascending	Ptn
Fxyd6	0	1.81681	0.738	0.249	0	Ascending	Fxyd6
Tbx20	0	1.76815	0.507	0.005	0	Ascending	Tbx20
Tcf21	0	1.37205	0.465	0.029	0	Ascending	Tcf21
Gata4	0	0.641651	0.31	0.001	0	Ascending	Gata4
Hand2os1	1.7124e-271	0.835158	0.538	0.17	3.84758e-267	Ascending	Hand2os1
Spon1	7.82483e-266	0.779429	0.398	0.067	1.75816e-261	Ascending	Spon1
Trps1	4.68302e-263	1.1002	0.65	0.301	1.05223e-258	Ascending	Trps1
Gpm6b	1.29441e-261	0.961803	0.546	0.185	2.90841e-257	Ascending	Gpm6b
Sdc3	2.59831e-259	0.74846	0.406	0.079	5.83814e-255	Ascending	Sdc3
Ecrg4	3.82731e-236	3.09182	0.437	0.123	8.59959e-232	Ascending	Ecrg4
Sfrp1	1.42947e-230	0.995178	0.521	0.165	3.21188e-226	Ascending	Sfrp1
Meox1	5.3954e-229	1.08773	0.323	0.045	1.21229e-224	Ascending	Meox1
Pdlim3	6.68043e-220	1.07678	0.534	0.205	1.50103e-215	Ascending	Pdlim3
Erbb4	3.0433e-218	1.61797	0.293	0.037	6.83798e-214	Ascending	Erbb4
Lhfp	7.3628e-210	0.743395	0.926	0.789	1.65435e-205	Ascending	Lhfp
Socs2	5.80656e-195	0.796208	0.62	0.312	1.30468e-190	Ascending	Socs2
Myoc	1.90865e-194	1.15325	0.252	0.024	4.28854e-190	Ascending	Myoc
Trf	9.25192e-193	1.23319	0.455	0.165	2.07881e-188	Ascending	Trf
Cadm1	1.3423e-188	0.546402	0.268	0.035	3.01601e-184	Ascending	Cadm1
Etv1	6.05156e-184	0.652605	0.395	0.116	1.35972e-179	Ascending	Etv1
Sox6	7.16509e-182	0.523662	0.341	0.08	1.60992e-177	Ascending	Sox6
Wif1	1.27261e-177	1.90249	0.289	0.058	2.85944e-173	Ascending	Wif1
Mecom	3.48224e-177	0.770706	0.719	0.421	7.82424e-173	Ascending	Mecom
Sox9	4.58238e-175	0.73394	0.522	0.217	1.02962e-170	Ascending	Sox9
Pdzrn3	1.03453e-170	0.907202	0.503	0.218	2.32449e-166	Ascending	Pdzrn3
Apoe	3.88075e-170	1.29397	0.96	0.89	8.71965e-166	Ascending	Apoe
Tmem176b	1.63691e-167	0.80102	0.624	0.323	3.67796e-163	Ascending	Tmem176b
Epha7	3.4119e-166	0.480301	0.287	0.055	7.66619e-162	Ascending	Epha7
Ccdc80	4.00861e-166	1.16157	0.936	0.9	9.00694e-162	Ascending	Ccdc80
Ifi27l2a	3.65709e-165	1.34285	0.493	0.2	8.21712e-161	Ascending	Ifi27l2a
Gng11	6.81194e-153	0.649352	0.652	0.374	1.53058e-148	Ascending	Gng11
Aldh1a1	9.55542e-151	0.798933	0.686	0.445	2.14701e-146	Ascending	Aldh1a1
Pdzrn4	2.38637e-150	0.855293	0.203	0.022	5.36193e-146	Ascending	Pdzrn4
Tnnt2	1.14295e-148	0.767071	0.201	0.021	2.5681e-144	Ascending	Tnnt2
Pakap.1	3.52041e-144	0.686717	0.633	0.354	7.91001e-140	Ascending	Pakap.1
Ptgis	1.11179e-142	0.622764	0.925	0.781	2.49808e-138	Ascending	Ptgis
Ptger4	2.17148e-141	0.343208	0.213	0.029	4.87909e-137	Ascending	Ptger4
Scx	5.71442e-140	0.567198	0.202	0.026	1.28397e-135	Ascending	Scx
Smim3	8.81835e-138	0.632209	0.473	0.209	1.9814e-133	Ascending	Smim3
Notch1	2.06067e-134	0.351287	0.24	0.047	4.63013e-130	Ascending	Notch1
Crip2	2.15073e-134	0.565181	0.903	0.767	4.83247e-130	Ascending	Crip2
Vcan	4.30574e-132	1.16655	0.622	0.389	9.67457e-128	Ascending	Vcan
Elmo1	9.59434e-132	0.568155	0.438	0.189	2.15575e-127	Ascending	Elmo1
Pth1r	1.34293e-131	0.354592	0.28	0.072	3.01744e-127	Ascending	Pth1r
Cox4i2	5.88288e-131	0.68072	0.297	0.086	1.32182e-126	Ascending	Cox4i2
Sparcl1	7.43617e-131	0.783022	0.461	0.199	1.67083e-126	Ascending	Sparcl1
Vim	2.40278e-130	0.760091	1	0.997	5.39881e-126	Ascending	Vim
Negr1	1.03277e-127	0.540085	0.33	0.108	2.32054e-123	Ascending	Negr1
St3gal4	4.76672e-125	0.594412	0.524	0.273	1.07103e-120	Ascending	St3gal4
5033428I22Rik	5.64768e-123	0.2851	0.225	0.044	1.26898e-118	Ascending	5033428I22Rik
Arhgdib	1.85952e-122	0.421528	0.431	0.178	4.17815e-118	Ascending	Arhgdib
F2r	8.24276e-122	0.568723	0.467	0.219	1.85206e-117	Ascending	F2r
Col8a1	1.11411e-121	0.659442	0.271	0.072	2.50328e-117	Ascending	Col8a1
Gm34030	2.83874e-120	0.330976	0.265	0.069	6.37837e-116	Ascending	Gm34030
Dlg2	4.14538e-119	0.36934	0.253	0.062	9.31426e-115	Ascending	Dlg2
Pde1a	4.53985e-119	0.517646	0.45	0.205	1.02006e-114	Ascending	Pde1a
Hes1	5.18094e-119	0.637976	0.572	0.312	1.1641e-114	Ascending	Hes1
Enc1	2.0528e-116	0.471512	0.355	0.131	4.61243e-112	Ascending	Enc1
Psd3	3.62739e-115	0.57055	0.591	0.347	8.15038e-111	Ascending	Psd3
Rerg	1.40549e-114	0.292508	0.153	0.014	3.15799e-110	Ascending	Rerg
Plekha6	5.99553e-114	0.329698	0.277	0.078	1.34714e-109	Ascending	Plekha6
P3h2	8.39559e-114	0.389625	0.202	0.039	1.8864e-109	Ascending	P3h2
Hand2	3.11212e-113	0.45754	0.498	0.258	6.99262e-109	Ascending	Hand2
Unc5b	4.39713e-113	0.465511	0.39	0.163	9.8799e-109	Ascending	Unc5b
Frzb	5.35587e-113	0.675986	0.372	0.156	1.20341e-108	Ascending	Frzb
Dbi	1.62306e-111	0.945052	0.91	0.845	3.64684e-107	Ascending	Dbi
Cyp2e1	1.64471e-111	0.453806	0.134	0.008	3.6955e-107	Ascending	Cyp2e1
Enpp2	5.70924e-111	0.438678	0.239	0.061	1.28281e-106	Ascending	Enpp2
Tmem176a	1.19491e-110	0.595683	0.515	0.26	2.68484e-106	Ascending	Tmem176a
Meis2	4.91416e-110	0.556286	0.733	0.514	1.10416e-105	Ascending	Meis2
Ppp3ca	3.57245e-109	0.52586	0.702	0.485	8.02695e-105	Ascending	Ppp3ca
Eps8	3.65526e-108	0.375253	0.322	0.113	8.21301e-104	Ascending	Eps8
Msi2	8.80523e-108	0.54085	0.525	0.301	1.97845e-103	Ascending	Msi2
Bmper	1.16313e-107	0.44912	0.233	0.058	2.61345e-103	Ascending	Bmper
Crispld1	6.33951e-107	0.435323	0.283	0.088	1.42442e-102	Ascending	Crispld1
Mindy2	2.29886e-106	0.36773	0.486	0.234	5.16532e-102	Ascending	Mindy2
Unc5c	8.32217e-106	0.395393	0.235	0.062	1.86991e-101	Ascending	Unc5c
Lrp5	5.80843e-105	0.288083	0.255	0.072	1.3051e-100	Ascending	Lrp5
Gab2	9.08087e-105	0.550265	0.682	0.429	2.04038e-100	Ascending	Gab2
Adarb1	2.83505e-103	0.521873	0.46	0.232	6.37007e-99	Ascending	Adarb1
Sesn3	1.00872e-101	0.410258	0.386	0.167	2.26649e-97	Ascending	Sesn3
Kcnj15	1.88308e-101	0.425924	0.196	0.043	4.23109e-97	Ascending	Kcnj15
Pcdh9	1.23576e-100	0.738508	0.445	0.224	2.77662e-96	Ascending	Pcdh9
Adamts19	5.08075e-98	0.327918	0.117	0.007	1.14159e-93	Ascending	Adamts19
Igfbp3	8.7836e-98	1.13476	0.154	0.023	1.97359e-93	Ascending	Igfbp3
Rcsd1	3.20414e-97	0.260548	0.209	0.051	7.19938e-93	Ascending	Rcsd1
Epyc	4.94966e-97	0.774984	0.133	0.013	1.11214e-92	Ascending	Epyc
Epas1	7.93219e-95	0.419984	0.444	0.225	1.78228e-90	Ascending	Epas1
Nxn	1.57785e-93	0.437097	0.433	0.217	3.54526e-89	Ascending	Nxn
Airn	2.98004e-92	0.568186	0.598	0.365	6.69585e-88	Ascending	Airn
Rspo3	1.24848e-91	0.523087	0.257	0.087	2.8052e-87	Ascending	Rspo3
H2-Ab1	2.57298e-90	0.542042	0.121	0.011	5.78123e-86	Ascending	H2-Ab1
Fam78b	4.61522e-90	0.25401	0.177	0.038	1.03699e-85	Ascending	Fam78b
Rapgef4	9.66503e-89	0.311105	0.138	0.019	2.17163e-84	Ascending	Rapgef4
Prg4	1.58917e-88	1.9609	0.359	0.181	3.57071e-84	Ascending	Prg4
Egr2	2.19875e-88	0.400819	0.341	0.144	4.94036e-84	Ascending	Egr2
Rgs6	2.68555e-88	0.364749	0.147	0.024	6.03417e-84	Ascending	Rgs6
Itih5	1.73383e-87	0.857162	0.46	0.255	3.89573e-83	Ascending	Itih5
Gm12840	3.94017e-86	0.679984	0.436	0.225	8.85318e-82	Ascending	Gm12840
Hspb1	7.62576e-86	0.474004	0.795	0.601	1.71343e-81	Ascending	Hspb1
Abi1	2.43906e-84	0.74853	0.721	0.509	5.48032e-80	Ascending	Abi1
Penk	3.01996e-84	0.706893	0.393	0.193	6.78555e-80	Ascending	Penk
Bok	9.81067e-84	0.558514	0.485	0.275	2.20436e-79	Ascending	Bok
Wnt16	6.6569e-82	0.311416	0.149	0.029	1.49574e-77	Ascending	Wnt16
Raph1	1.66666e-81	0.443775	0.589	0.388	3.74483e-77	Ascending	Raph1
Pakap	7.29751e-81	0.264723	0.187	0.049	1.63968e-76	Ascending	Pakap
Maob	1.44325e-80	0.367003	0.377	0.182	3.24284e-76	Ascending	Maob
Arhgap31	1.73232e-80	0.368201	0.323	0.142	3.89235e-76	Ascending	Arhgap31
Sox5	3.69476e-80	0.396712	0.444	0.236	8.30177e-76	Ascending	Sox5
Rgs17	1.71694e-79	0.270146	0.138	0.023	3.85779e-75	Ascending	Rgs17
Kank1	5.0632e-79	0.391279	0.437	0.238	1.13765e-74	Ascending	Kank1
Dkk3	3.39072e-78	1.03079	0.748	0.653	7.61861e-74	Ascending	Dkk3
Serpina3n	1.2738e-77	0.524866	0.368	0.176	2.86209e-73	Ascending	Serpina3n
Sh3bp5	1.91636e-77	0.32573	0.267	0.105	4.30586e-73	Ascending	Sh3bp5
Aldh1a3	2.16928e-77	0.296023	0.161	0.036	4.87416e-73	Ascending	Aldh1a3
Eda	3.51927e-77	0.472153	0.315	0.138	7.90744e-73	Ascending	Eda
Kcnq5	1.0771e-76	0.478162	0.148	0.031	2.42013e-72	Ascending	Kcnq5
Bambi	1.34867e-76	0.470088	0.555	0.341	3.03032e-72	Ascending	Bambi
Pde10a	2.40059e-76	0.407678	0.236	0.084	5.39389e-72	Ascending	Pde10a
Mast4	6.12501e-76	0.569568	0.762	0.587	1.37623e-71	Ascending	Mast4
Kirrel3	9.20872e-76	0.367202	0.119	0.017	2.06911e-71	Ascending	Kirrel3
Hbegf	1.62399e-75	0.670482	0.354	0.179	3.64894e-71	Ascending	Hbegf
Tmem45a	3.47659e-75	0.359947	0.389	0.199	7.81154e-71	Ascending	Tmem45a
Mxra8	5.40587e-75	0.376672	0.888	0.78	1.21464e-70	Ascending	Mxra8
Rhou	4.56811e-73	0.342803	0.378	0.194	1.02641e-68	Ascending	Rhou
Garnl3	1.53831e-72	0.325548	0.203	0.067	3.45643e-68	Ascending	Garnl3
Cul4b	5.68021e-72	0.254201	0.291	0.122	1.27629e-67	Ascending	Cul4b
Smim41	3.34831e-71	0.464656	0.18	0.054	7.52331e-67	Ascending	Smim41
Slc8a1	1.03587e-70	0.443496	0.388	0.206	2.3275e-66	Ascending	Slc8a1
Kcnma1	3.09039e-70	0.475316	0.309	0.144	6.9438e-66	Ascending	Kcnma1
Ctnna3	4.16851e-70	0.428811	0.189	0.059	9.36624e-66	Ascending	Ctnna3
Klf12	1.04503e-69	0.341958	0.349	0.171	2.34807e-65	Ascending	Klf12
Pbx3	1.36572e-69	0.269839	0.259	0.103	3.06865e-65	Ascending	Pbx3
Ces1d	1.4979e-69	0.261164	0.192	0.061	3.36564e-65	Ascending	Ces1d
Pgf	2.05794e-69	0.281993	0.181	0.053	4.62399e-65	Ascending	Pgf
Vwa1	5.15287e-69	0.312437	0.256	0.103	1.1578e-64	Ascending	Vwa1
Gas5	5.36043e-69	0.329593	0.939	0.896	1.20444e-64	Ascending	Gas5
Aopep	1.34767e-68	0.579173	0.684	0.521	3.02808e-64	Ascending	Aopep
Tcf12	3.44588e-68	0.459176	0.641	0.472	7.74254e-64	Ascending	Tcf12
Spry1	1.33961e-67	0.442883	0.433	0.244	3.00997e-63	Ascending	Spry1
Mir99ahg	1.49908e-67	0.403393	0.716	0.513	3.36828e-63	Ascending	Mir99ahg
Myo1e	2.14196e-67	0.262257	0.274	0.116	4.81277e-63	Ascending	Myo1e
Golga7	6.32677e-67	0.302861	0.44	0.252	1.42156e-62	Ascending	Golga7
Csrp1	6.52715e-66	0.337371	0.681	0.479	1.46659e-61	Ascending	Csrp1
Tafa5	6.5511e-66	0.303371	0.316	0.151	1.47197e-61	Ascending	Tafa5
Angpt1	1.10696e-65	0.395417	0.281	0.127	2.48722e-61	Ascending	Angpt1
Rhob	1.61028e-65	0.414417	0.868	0.724	3.61813e-61	Ascending	Rhob
Angptl7	1.84798e-65	0.928129	0.284	0.129	4.15223e-61	Ascending	Angptl7
Ptprm	4.52351e-65	0.316541	0.422	0.235	1.01639e-60	Ascending	Ptprm
Gnai2	1.45106e-64	0.279314	0.965	0.92	3.26039e-60	Ascending	Gnai2
Nes	1.50815e-64	0.272705	0.223	0.085	3.38866e-60	Ascending	Nes
Osbpl9	2.34615e-64	0.352091	0.66	0.471	5.27156e-60	Ascending	Osbpl9
Gpx3	4.57428e-64	0.514308	0.468	0.281	1.0278e-59	Ascending	Gpx3
Prkg1	7.34559e-64	0.465082	0.514	0.329	1.65048e-59	Ascending	Prkg1
Kalrn	4.49207e-63	0.321641	0.229	0.089	1.00932e-58	Ascending	Kalrn
Emilin1	7.93338e-63	0.353255	0.557	0.373	1.78255e-58	Ascending	Emilin1
Filip1	9.73246e-63	0.324368	0.292	0.135	2.18679e-58	Ascending	Filip1
Palld	1.05196e-62	0.291283	0.277	0.123	2.36364e-58	Ascending	Palld
Dpysl3	1.4449e-62	0.365491	0.691	0.515	3.24654e-58	Ascending	Dpysl3
Fchsd2	1.55834e-62	0.33891	0.465	0.278	3.50144e-58	Ascending	Fchsd2
Rsrp1	1.78887e-62	0.384967	0.803	0.666	4.01941e-58	Ascending	Rsrp1
H2-Eb1	8.97914e-62	0.468126	0.117	0.024	2.01752e-57	Ascending	H2-Eb1
Tspan7	2.82335e-61	0.291903	0.298	0.142	6.34379e-57	Ascending	Tspan7
Limch1	5.54526e-61	0.416065	0.456	0.277	1.24596e-56	Ascending	Limch1
Twist1	9.23137e-61	0.288492	0.605	0.406	2.0742e-56	Ascending	Twist1
Adamtsl2	1.18545e-60	0.430332	0.303	0.147	2.66359e-56	Ascending	Adamtsl2
Ppp1r10	1.25131e-60	0.354971	0.693	0.506	2.81158e-56	Ascending	Ppp1r10
Ltbp4	1.67512e-60	0.326112	0.974	0.949	3.76382e-56	Ascending	Ltbp4
Dhrs3	2.43871e-60	0.291642	0.388	0.21	5.47953e-56	Ascending	Dhrs3
Ptx3	3.05014e-60	0.436043	0.306	0.145	6.85337e-56	Ascending	Ptx3
Frmd4b	1.05626e-59	0.265315	0.261	0.115	2.37331e-55	Ascending	Frmd4b
Pde7b	1.23266e-59	0.449824	0.205	0.078	2.76967e-55	Ascending	Pde7b
Npas3	2.2921e-59	0.25225	0.135	0.034	5.15012e-55	Ascending	Npas3
Pim3	4.16572e-59	0.363392	0.498	0.313	9.35996e-55	Ascending	Pim3
Lrrk1	5.70272e-59	0.399541	0.528	0.352	1.28134e-54	Ascending	Lrrk1
Tanc2	6.4143e-59	0.297966	0.407	0.229	1.44123e-54	Ascending	Tanc2
Greb1l	1.00355e-58	0.282938	0.197	0.073	2.25487e-54	Ascending	Greb1l
Etv6	2.27786e-58	0.342564	0.394	0.225	5.11811e-54	Ascending	Etv6
Tns3	4.37296e-57	0.257821	0.309	0.152	9.8256e-53	Ascending	Tns3
Piezo2	6.06162e-57	0.272061	0.233	0.096	1.36198e-52	Ascending	Piezo2
Clasp2	1.20427e-56	0.452576	0.543	0.368	2.70588e-52	Ascending	Clasp2
Man2a2	1.87126e-56	0.266407	0.344	0.181	4.20453e-52	Ascending	Man2a2
Postn	2.9893e-56	1.05687	0.436	0.281	6.71665e-52	Ascending	Postn
Dact3	7.46965e-56	0.294335	0.548	0.358	1.67836e-51	Ascending	Dact3
Homer1	4.30729e-55	0.447269	0.369	0.207	9.67805e-51	Ascending	Homer1
Ghr	9.369e-55	0.431402	0.635	0.469	2.10512e-50	Ascending	Ghr
Sash1	9.51897e-55	0.422632	0.786	0.664	2.13882e-50	Ascending	Sash1
Spry2	1.19053e-54	0.308176	0.299	0.152	2.675e-50	Ascending	Spry2
Tsc22d3	1.4014e-54	0.52815	0.562	0.398	3.14882e-50	Ascending	Tsc22d3
Fbxl7	2.13801e-54	0.379033	0.358	0.199	4.80389e-50	Ascending	Fbxl7
Shisa4	1.9323e-53	0.299048	0.43	0.26	4.34169e-49	Ascending	Shisa4
Kcnt2	3.74659e-53	0.46186	0.617	0.45	8.41821e-49	Ascending	Kcnt2
Ngf	6.85046e-53	0.367052	0.187	0.071	1.53923e-48	Ascending	Ngf
Oxnad1	1.01669e-52	0.301561	0.26	0.126	2.2844e-48	Ascending	Oxnad1
Man2a1	1.34406e-52	0.366366	0.641	0.461	3.01996e-48	Ascending	Man2a1
Cd74	1.73831e-52	0.635184	0.122	0.032	3.90581e-48	Ascending	Cd74
Tst	4.878e-52	0.340196	0.262	0.125	1.09604e-47	Ascending	Tst
Prnp	4.88679e-52	0.348964	0.649	0.482	1.09801e-47	Ascending	Prnp
Gapdh	2.12369e-51	0.284577	0.965	0.909	4.77173e-47	Ascending	Gapdh
Vcam1	2.60031e-51	0.699612	0.614	0.461	5.84265e-47	Ascending	Vcam1
Ccrl2	4.90459e-51	0.27122	0.178	0.067	1.10201e-46	Ascending	Ccrl2
Tagln2	7.84706e-50	0.340562	0.926	0.87	1.76315e-45	Ascending	Tagln2
Clmp	2.16139e-49	0.304	0.531	0.36	4.85642e-45	Ascending	Clmp
Zfas1	2.35781e-49	0.281172	0.474	0.301	5.29777e-45	Ascending	Zfas1
Bcl6	3.04102e-49	0.274031	0.33	0.181	6.83287e-45	Ascending	Bcl6
Mir100hg	5.32277e-49	0.322068	0.529	0.353	1.19597e-44	Ascending	Mir100hg
Slc29a1	1.37677e-48	0.338786	0.691	0.542	3.09347e-44	Ascending	Slc29a1
Cox6c	7.80916e-48	0.268324	0.961	0.918	1.75464e-43	Ascending	Cox6c
Crem	1.02595e-47	0.314025	0.407	0.251	2.3052e-43	Ascending	Crem
Gsta3	4.33075e-47	0.307459	0.209	0.092	9.73076e-43	Ascending	Gsta3
Tesc	2.55366e-46	0.280961	0.113	0.032	5.73781e-42	Ascending	Tesc
Notch2	3.76017e-46	0.277297	0.479	0.312	8.44873e-42	Ascending	Notch2
Nr4a2	2.01633e-45	0.378069	0.69	0.519	4.5305e-41	Ascending	Nr4a2
Arhgap6	2.67006e-45	0.306238	0.507	0.342	5.99935e-41	Ascending	Arhgap6
Thbs2	3.57474e-45	0.30291	0.423	0.262	8.03209e-41	Ascending	Thbs2
Eps15	5.90565e-45	0.290403	0.534	0.37	1.32694e-40	Ascending	Eps15
Magi2	1.54517e-44	0.300162	0.532	0.363	3.47183e-40	Ascending	Magi2
Stxbp6	2.30701e-44	0.275348	0.331	0.191	5.18362e-40	Ascending	Stxbp6
Fgl2	3.84213e-44	0.665376	0.67	0.573	8.63288e-40	Ascending	Fgl2
Tspan3	7.89571e-44	0.263009	0.857	0.761	1.77409e-39	Ascending	Tspan3
Impact	2.96873e-43	0.251143	0.418	0.259	6.67044e-39	Ascending	Impact
Clu	5.05212e-43	1.22716	0.487	0.368	1.13516e-38	Ascending	Clu
Arpc1b	3.57724e-42	0.257236	0.969	0.947	8.0377e-38	Ascending	Arpc1b
Gstm5	5.5925e-42	0.390254	0.693	0.546	1.25658e-37	Ascending	Gstm5
Mgp	9.41486e-42	0.370888	0.985	0.952	2.11543e-37	Ascending	Mgp
2410006H16Rik	1.03241e-41	0.290873	0.753	0.591	2.31972e-37	Ascending	2410006H16Rik
Sorbs1	2.0791e-41	0.299066	0.341	0.205	4.67152e-37	Ascending	Sorbs1
Tgfbr1	2.96966e-41	0.254765	0.471	0.311	6.67252e-37	Ascending	Tgfbr1
Fbln1	6.63676e-41	0.349629	0.948	0.901	1.49121e-36	Ascending	Fbln1
Gem	7.19176e-41	0.47967	0.802	0.706	1.61592e-36	Ascending	Gem
Thrb	4.91995e-40	0.379469	0.42	0.281	1.10546e-35	Ascending	Thrb
Rhoj	6.70615e-40	0.555401	0.864	0.769	1.50681e-35	Ascending	Rhoj
Dgat1	3.65489e-39	0.277058	0.268	0.149	8.21217e-35	Ascending	Dgat1
Dapk2	1.43726e-38	0.25272	0.199	0.095	3.22939e-34	Ascending	Dapk2
Ccni	2.07082e-38	0.276988	0.68	0.542	4.65292e-34	Ascending	Ccni
Lbp	2.2835e-38	0.318114	0.273	0.152	5.13079e-34	Ascending	Lbp
Cstf3	2.38083e-38	0.561106	0.36	0.23	5.3495e-34	Ascending	Cstf3
Gsn	7.56605e-38	0.63287	0.996	1	1.70002e-33	Ascending	Gsn
Hip1	6.63184e-37	0.251841	0.372	0.238	1.49011e-32	Ascending	Hip1
Map4	7.87312e-37	0.250746	0.643	0.498	1.76901e-32	Ascending	Map4
Pde3a	1.98613e-36	0.31672	0.563	0.41	4.46263e-32	Ascending	Pde3a
Arih1	2.13644e-36	0.627869	0.687	0.536	4.80036e-32	Ascending	Arih1
Slc5a3	3.64917e-36	0.278729	0.275	0.154	8.19931e-32	Ascending	Slc5a3
Slc10a6	5.22548e-36	0.382913	0.285	0.167	1.17411e-31	Ascending	Slc10a6
Selenbp1	1.58381e-35	0.305276	0.532	0.389	3.55866e-31	Ascending	Selenbp1
Tiparp	1.86861e-35	0.387007	0.641	0.496	4.19859e-31	Ascending	Tiparp
Kitl	1.90964e-35	0.284954	0.297	0.177	4.29078e-31	Ascending	Kitl
Ints6	1.92269e-35	0.294704	0.551	0.402	4.3201e-31	Ascending	Ints6
Cdc42ep3	4.68365e-35	0.384491	0.494	0.363	1.05237e-30	Ascending	Cdc42ep3
B3galt1	4.86287e-35	0.274118	0.446	0.296	1.09264e-30	Ascending	B3galt1
Slc16a2	5.94443e-35	0.251757	0.548	0.388	1.33565e-30	Ascending	Slc16a2
Vegfa	1.03355e-34	0.311058	0.356	0.229	2.32228e-30	Ascending	Vegfa
Ncam1	1.18951e-34	0.251887	0.316	0.189	2.67272e-30	Ascending	Ncam1
Smad7	1.99005e-33	0.260423	0.622	0.484	4.47145e-29	Ascending	Smad7
Cdk11b	6.75824e-33	0.633065	0.559	0.434	1.51851e-28	Ascending	Cdk11b
Rora	7.10342e-33	0.304979	0.811	0.712	1.59607e-28	Ascending	Rora
Cacna2d1	9.59796e-33	0.261935	0.532	0.391	2.15657e-28	Ascending	Cacna2d1
Klf7	1.65403e-32	0.271644	0.668	0.524	3.71643e-28	Ascending	Klf7
Ldlrad4	2.03547e-32	0.269741	0.588	0.451	4.5735e-28	Ascending	Ldlrad4
S100b	2.49711e-32	0.325414	0.224	0.125	5.61076e-28	Ascending	S100b
Ptprb	2.56162e-32	0.301193	0.195	0.1	5.75571e-28	Ascending	Ptprb
Plcb1	5.08545e-32	0.290629	0.445	0.31	1.14265e-27	Ascending	Plcb1
Fam3c	5.56117e-32	0.288641	0.558	0.432	1.24954e-27	Ascending	Fam3c
Zeb1	3.72369e-31	0.295298	0.706	0.581	8.36676e-27	Ascending	Zeb1
Cytl1	5.42391e-31	0.942085	0.323	0.214	1.2187e-26	Ascending	Cytl1
Ckb	2.19391e-29	0.35618	0.833	0.758	4.9295e-25	Ascending	Ckb
Fxyd5	4.12375e-29	0.27977	0.616	0.483	9.26565e-25	Ascending	Fxyd5
Ppp1r15a	6.85476e-29	0.325978	0.859	0.744	1.5402e-24	Ascending	Ppp1r15a
Creb3l2	9.43821e-29	0.267007	0.596	0.472	2.12067e-24	Ascending	Creb3l2
Ndel1	9.98842e-29	0.280211	0.66	0.54	2.2443e-24	Ascending	Ndel1
Coq10b	1.01352e-28	0.269929	0.693	0.553	2.27727e-24	Ascending	Coq10b
Gucy1a1	2.00264e-28	0.380868	0.354	0.24	4.49974e-24	Ascending	Gucy1a1
Prelp	2.22015e-28	0.751651	0.859	0.845	4.98846e-24	Ascending	Prelp
Rgs5	2.01687e-27	0.359813	0.151	0.074	4.53172e-23	Ascending	Rgs5
Xpnpep1	4.12194e-27	0.262266	0.412	0.29	9.26159e-23	Ascending	Xpnpep1
Sat1	3.56119e-26	0.271395	0.873	0.793	8.00164e-22	Ascending	Sat1
Lpl	7.53914e-26	0.260187	0.561	0.426	1.69397e-21	Ascending	Lpl
Htra3	2.41207e-25	0.470917	0.75	0.694	5.41969e-21	Ascending	Htra3
Pam	1.12239e-24	0.28587	0.958	0.938	2.52189e-20	Ascending	Pam
Plpp1	1.50273e-24	0.263775	0.73	0.621	3.37648e-20	Ascending	Plpp1
Irs2	4.41677e-24	0.250256	0.528	0.407	9.92404e-20	Ascending	Irs2
Ccnd1	1.24969e-23	0.253899	0.234	0.144	2.80793e-19	Ascending	Ccnd1
Atp1b3	1.64285e-23	0.270519	0.716	0.596	3.69131e-19	Ascending	Atp1b3
Ugp2	5.08414e-23	0.276863	0.648	0.517	1.14236e-18	Ascending	Ugp2
Matn2	2.8855e-22	0.260409	0.514	0.397	6.48342e-18	Ascending	Matn2
Polr2a	6.29037e-22	0.312253	0.539	0.43	1.41338e-17	Ascending	Polr2a
Rin2	6.6675e-22	0.280181	0.499	0.394	1.49812e-17	Ascending	Rin2
Serpine2	3.17772e-21	0.321037	0.55	0.435	7.14003e-17	Ascending	Serpine2
Dclk1	8.65089e-20	0.258426	0.375	0.281	1.94377e-15	Ascending	Dclk1
Enah	1.13242e-19	0.265808	0.395	0.294	2.54444e-15	Ascending	Enah
1200007C13Rik	1.22881e-19	0.349544	0.27	0.184	2.76102e-15	Ascending	1200007C13Rik
Trmt61b	1.32766e-18	0.336002	0.135	0.074	2.98313e-14	Ascending	Trmt61b
Fabp5	7.64098e-18	0.276049	0.27	0.186	1.71685e-13	Ascending	Fabp5
Cilp	9.99625e-18	0.520294	0.117	0.062	2.24606e-13	Ascending	Cilp
Adamts4	2.31221e-17	0.329194	0.171	0.106	5.1953e-13	Ascending	Adamts4
Mafb	4.18424e-17	0.259568	0.496	0.403	9.40157e-13	Ascending	Mafb
Gpc6	4.77829e-17	0.274351	0.713	0.627	1.07363e-12	Ascending	Gpc6
Plat	1.51185e-15	0.283732	0.516	0.431	3.39698e-11	Ascending	Plat
Ahsg	3.61581e-14	0.288809	0.2	0.135	8.12437e-10	Ascending	Ahsg
Txndc11	8.1119e-14	0.255206	0.335	0.254	1.82266e-09	Ascending	Txndc11
Nt5dc2	2.9943e-13	0.273929	0.19	0.13	6.72789e-09	Ascending	Nt5dc2
Dmd	3.24603e-12	0.28711	0.56	0.45	7.29351e-08	Ascending	Dmd
Ifit3	1.64749e-11	0.250826	0.143	0.092	3.70175e-07	Ascending	Ifit3
Ccn1	1.78367e-10	0.359203	0.745	0.709	4.00774e-06	Ascending	Ccn1
Lamc1	2.83081e-09	0.261632	0.588	0.516	6.36054e-05	Ascending	Lamc1
C4b	7.19075e-09	0.401709	0.407	0.356	0.000161569	Ascending	C4b
Fbln2	1.36638e-08	0.27511	0.604	0.552	0.000307011	Ascending	Fbln2
Comp	9.61436e-07	1.39933	0.271	0.234	0.0216025	Ascending	Comp
Tm4sf1	1.51427e-06	0.278569	0.907	0.858	0.0340242	Ascending	Tm4sf1
Id4	1.02751e-05	0.266094	0.271	0.228	0.23087	Ascending	Id4
Eprs	1.62243e-05	0.271398	0.712	0.652	0.364543	Ascending	Eprs
Abi3bp	0.000392137	0.355203	0.903	0.94	1	Ascending	Abi3bp
Igfbp4	9.36776e-244	0.988645	0.99	0.949	2.10484e-239	Carotid	Igfbp4
AI507597	2.76048e-155	0.972539	0.382	0.117	6.20251e-151	Carotid	AI507597
Osr1	4.55885e-141	0.837506	0.688	0.408	1.02433e-136	Carotid	Osr1
Sfrp2	1.22433e-140	0.871206	0.763	0.456	2.75095e-136	Carotid	Sfrp2
Pcolce2	4.12182e-130	0.583745	0.966	0.79	9.26132e-126	Carotid	Pcolce2
Epha3	6.30562e-117	0.584133	0.659	0.363	1.41681e-112	Carotid	Epha3
S100a10	1.40761e-101	0.463356	0.988	0.955	3.16276e-97	Carotid	S100a10
Scara5	6.4483e-101	0.747589	0.632	0.375	1.44887e-96	Carotid	Scara5
Abcc9	8.68095e-101	0.558507	0.805	0.563	1.95052e-96	Carotid	Abcc9
Sod3	1.60099e-98	0.54949	0.883	0.743	3.59726e-94	Carotid	Sod3
Fez1	5.83143e-97	0.555475	0.606	0.36	1.31026e-92	Carotid	Fez1
Htra1	4.57734e-96	0.546916	0.925	0.816	1.02848e-91	Carotid	Htra1
Rarres2	3.23214e-93	0.545753	0.979	0.949	7.2623e-89	Carotid	Rarres2
Gxylt2	2.05676e-86	0.673085	0.776	0.613	4.62133e-82	Carotid	Gxylt2
Meox2	2.14348e-85	0.397261	0.359	0.153	4.81618e-81	Carotid	Meox2
Pex5l	1.8479e-83	0.544738	0.422	0.203	4.15206e-79	Carotid	Pex5l
Kcnj8	1.40864e-81	0.591398	0.58	0.36	3.16507e-77	Carotid	Kcnj8
Lamc3	2.08344e-80	0.530133	0.553	0.314	4.68128e-76	Carotid	Lamc3
Timp2	3.29098e-78	0.417602	0.998	0.998	7.39451e-74	Carotid	Timp2
Nupr1	1.74435e-76	0.679903	0.955	0.909	3.91939e-72	Carotid	Nupr1
Stk32a	5.8341e-76	0.36607	0.213	0.066	1.31086e-71	Carotid	Stk32a
Serpinb6b	3.53746e-75	0.499946	0.345	0.162	7.94832e-71	Carotid	Serpinb6b
Arhgap20	8.87977e-74	0.428366	0.429	0.223	1.9952e-69	Carotid	Arhgap20
Aebp1	4.20588e-63	0.308487	0.982	0.914	9.4502e-59	Carotid	Aebp1
Fbln5	4.69858e-63	0.45359	0.933	0.82	1.05573e-58	Carotid	Fbln5
Phex	1.45678e-62	0.38701	0.188	0.062	3.27324e-58	Carotid	Phex
Rbp4	1.14413e-61	0.527435	0.802	0.627	2.57075e-57	Carotid	Rbp4
Cyp1b1	1.85186e-61	0.375948	0.601	0.384	4.16095e-57	Carotid	Cyp1b1
Col14a1	6.22289e-61	0.373493	0.934	0.785	1.39822e-56	Carotid	Col14a1
Gda	9.59747e-61	0.455263	0.488	0.297	2.15646e-56	Carotid	Gda
S100a4	2.05175e-60	0.754721	0.673	0.517	4.61009e-56	Carotid	S100a4
Smoc1	1.30248e-58	0.451122	0.605	0.413	2.92655e-54	Carotid	Smoc1
Hbb-bs	1.17228e-54	0.96288	0.44	0.281	2.63399e-50	Carotid	Hbb-bs
Fmo2	1.77638e-53	0.438272	0.907	0.757	3.99136e-49	Carotid	Fmo2
Tshz2	2.03458e-53	0.428091	0.77	0.612	4.5715e-49	Carotid	Tshz2
Ntf3	3.6466e-51	0.427831	0.47	0.299	8.19355e-47	Carotid	Ntf3
Ctsh	9.28969e-51	0.481711	0.786	0.69	2.0873e-46	Carotid	Ctsh
Enpp3	3.76069e-49	0.461782	0.447	0.274	8.44989e-45	Carotid	Enpp3
Col1a2	4.87795e-49	0.379571	0.996	0.994	1.09603e-44	Carotid	Col1a2
Clec11a	1.0138e-48	0.421967	0.662	0.51	2.2779e-44	Carotid	Clec11a
Laptm4a	1.28971e-48	0.294424	0.991	0.985	2.89785e-44	Carotid	Laptm4a
Tspan11	1.55119e-48	0.405321	0.548	0.362	3.48538e-44	Carotid	Tspan11
Eln	3.44238e-48	0.629266	0.788	0.667	7.73469e-44	Carotid	Eln
Ccdc3	3.06732e-47	0.516941	0.472	0.317	6.89197e-43	Carotid	Ccdc3
Mt1	2.4578e-46	0.491276	0.982	0.934	5.52244e-42	Carotid	Mt1
Aldh3a1	2.34359e-45	0.323138	0.27	0.135	5.26581e-41	Carotid	Aldh3a1
Ackr3	2.44149e-45	0.428755	0.677	0.505	5.48578e-41	Carotid	Ackr3
Tnfrsf11b	3.82091e-45	0.386054	0.307	0.165	8.5852e-41	Carotid	Tnfrsf11b
Alcam	7.64082e-45	0.385569	0.472	0.306	1.71682e-40	Carotid	Alcam
Atp1b1	8.12184e-45	0.381187	0.462	0.302	1.8249e-40	Carotid	Atp1b1
Gpnmb	6.06886e-44	0.444392	0.385	0.24	1.36361e-39	Carotid	Gpnmb
Cav1	1.02963e-43	0.374392	0.442	0.286	2.31347e-39	Carotid	Cav1
Fosb	2.79838e-43	0.548057	0.872	0.843	6.28769e-39	Carotid	Fosb
Ntn1	2.04411e-42	0.327397	0.694	0.551	4.59292e-38	Carotid	Ntn1
Mt2	3.04977e-41	0.495835	0.832	0.737	6.85252e-37	Carotid	Mt2
Cfb	3.45825e-41	0.365074	0.489	0.317	7.77034e-37	Carotid	Cfb
Mfap5	1.2344e-40	0.261694	0.975	0.88	2.77358e-36	Carotid	Mfap5
Mpp6	3.9514e-40	0.377671	0.632	0.492	8.87839e-36	Carotid	Mpp6
Lrrc17	6.0772e-40	0.329148	0.519	0.372	1.36549e-35	Carotid	Lrrc17
Ctsl	1.24255e-38	0.295776	0.995	0.991	2.7919e-34	Carotid	Ctsl
Tmed3	1.82584e-38	0.337311	0.934	0.9	4.10248e-34	Carotid	Tmed3
C1s1	2.59472e-38	0.305573	0.723	0.557	5.83008e-34	Carotid	C1s1
Ndufa4l2	4.71452e-38	0.446426	0.546	0.4	1.0593e-33	Carotid	Ndufa4l2
Anxa1	8.2858e-38	0.377486	0.917	0.851	1.86174e-33	Carotid	Anxa1
Prdx4	9.47293e-38	0.358933	0.866	0.824	2.12847e-33	Carotid	Prdx4
Itgbl1	1.0006e-37	0.338671	0.85	0.745	2.24824e-33	Carotid	Itgbl1
Ltbp1	2.7074e-37	0.300447	0.773	0.635	6.08326e-33	Carotid	Ltbp1
Plpp3	1.20849e-36	0.380397	0.966	0.935	2.71535e-32	Carotid	Plpp3
Psap	3.26853e-36	0.252866	0.96	0.93	7.34406e-32	Carotid	Psap
Calr	6.99991e-36	0.276877	0.963	0.937	1.57281e-31	Carotid	Calr
Clec3b	7.87834e-36	0.506797	0.76	0.621	1.77018e-31	Carotid	Clec3b
Plaur	1.25465e-35	0.30975	0.242	0.126	2.81908e-31	Carotid	Plaur
Tubb2b	2.2974e-35	0.278916	0.302	0.175	5.16202e-31	Carotid	Tubb2b
Prdm6	5.7389e-35	0.267998	0.42	0.271	1.28947e-30	Carotid	Prdm6
Foxp1	8.1316e-35	0.316796	0.806	0.714	1.82709e-30	Carotid	Foxp1
Srpx	4.61211e-34	0.292302	0.519	0.366	1.03629e-29	Carotid	Srpx
Akap12	5.62441e-34	0.261878	0.687	0.534	1.26375e-29	Carotid	Akap12
Spock2	1.06673e-33	0.295272	0.315	0.188	2.39685e-29	Carotid	Spock2
Pi15	1.40156e-33	0.342809	0.56	0.426	3.14918e-29	Carotid	Pi15
Hba-a1	2.40609e-33	0.781258	0.205	0.1	5.40624e-29	Carotid	Hba-a1
Pdlim4	2.98761e-33	0.267712	0.404	0.267	6.71285e-29	Carotid	Pdlim4
Jund	3.33763e-32	0.308558	0.995	0.994	7.49933e-28	Carotid	Jund
Timp3	7.32275e-31	0.29617	0.979	0.958	1.64535e-26	Carotid	Timp3
Thbd	7.96798e-31	0.291763	0.512	0.369	1.79033e-26	Carotid	Thbd
Ntrk2	1.00799e-30	0.311109	0.43	0.293	2.26484e-26	Carotid	Ntrk2
Lmo4	3.01637e-30	0.301191	0.807	0.711	6.77748e-26	Carotid	Lmo4
Gask1b	3.03492e-30	0.301553	0.668	0.554	6.81916e-26	Carotid	Gask1b
Serpinh1	3.59248e-30	0.269348	0.988	0.976	8.07194e-26	Carotid	Serpinh1
Dpt	6.88274e-30	0.252568	0.961	0.913	1.54648e-25	Carotid	Dpt
Hexa	1.2093e-29	0.291134	0.86	0.802	2.71718e-25	Carotid	Hexa
Sh3kbp1	2.17081e-29	0.274779	0.384	0.261	4.87759e-25	Carotid	Sh3kbp1
Slit3	3.32557e-29	0.299721	0.665	0.51	7.47222e-25	Carotid	Slit3
Bst2	4.64757e-29	0.28931	0.681	0.57	1.04426e-24	Carotid	Bst2
Hbb-bt	6.72763e-29	0.697019	0.165	0.078	1.51163e-24	Carotid	Hbb-bt
Dio2	1.04032e-28	0.424543	0.386	0.261	2.33751e-24	Carotid	Dio2
Blvrb	1.80011e-28	0.289364	0.714	0.627	4.04466e-24	Carotid	Blvrb
Hba-a2	5.47862e-28	0.678173	0.169	0.082	1.23099e-23	Carotid	Hba-a2
Creb5	2.10096e-26	0.399895	0.595	0.475	4.72066e-22	Carotid	Creb5
Dapk1	4.98662e-26	0.287403	0.535	0.422	1.12044e-21	Carotid	Dapk1
Pltp	5.29416e-26	0.31581	0.599	0.481	1.18954e-21	Carotid	Pltp
Lox	1.49716e-25	0.261866	0.514	0.386	3.36398e-21	Carotid	Lox
Cpxm1	3.80374e-25	0.306579	0.686	0.578	8.54663e-21	Carotid	Cpxm1
Ssr4	8.70963e-25	0.281438	0.948	0.933	1.95697e-20	Carotid	Ssr4
Klf4	1.29168e-24	0.343025	0.923	0.885	2.90228e-20	Carotid	Klf4
Fbn1	1.48179e-24	0.270014	0.856	0.795	3.32944e-20	Carotid	Fbn1
Pdgfra	7.17577e-24	0.271668	0.799	0.722	1.61232e-19	Carotid	Pdgfra
Wfdc1	9.60814e-24	0.312572	0.651	0.566	2.15885e-19	Carotid	Wfdc1
Grn	1.73985e-23	0.260292	0.792	0.731	3.90926e-19	Carotid	Grn
Cpz	9.25552e-23	0.264215	0.232	0.139	2.07962e-18	Carotid	Cpz
Fdx1	1.21464e-22	0.267308	0.603	0.513	2.72917e-18	Carotid	Fdx1
Npc2	1.33143e-22	0.251147	0.921	0.897	2.99158e-18	Carotid	Npc2
Slc4a4	1.41846e-22	0.336942	0.465	0.357	3.18714e-18	Carotid	Slc4a4
Errfi1	2.40418e-22	0.292824	0.812	0.732	5.40195e-18	Carotid	Errfi1
Daam1	1.11209e-20	0.302262	0.638	0.559	2.49875e-16	Carotid	Daam1
Zyx	1.53964e-20	0.259318	0.694	0.617	3.45942e-16	Carotid	Zyx
Celf2	3.22133e-20	0.30796	0.884	0.827	7.238e-16	Carotid	Celf2
Tent5c	4.46984e-20	0.289766	0.345	0.254	1.00433e-15	Carotid	Tent5c
Mcl1	5.23574e-20	0.286026	0.842	0.822	1.17642e-15	Carotid	Mcl1
Tmeff2	9.21107e-20	0.306553	0.315	0.215	2.06963e-15	Carotid	Tmeff2
Atf3	1.6283e-19	0.425173	0.816	0.786	3.65864e-15	Carotid	Atf3
Sparc	2.44568e-19	0.325039	0.998	0.998	5.4952e-15	Carotid	Sparc
Gm2a	3.20048e-19	0.253297	0.622	0.549	7.19116e-15	Carotid	Gm2a
Ifrd1	8.09489e-19	0.299479	0.919	0.892	1.81884e-14	Carotid	Ifrd1
Ccl11	1.04067e-18	0.431104	0.214	0.132	2.33828e-14	Carotid	Ccl11
Cst3	7.08851e-18	0.289272	0.999	1	1.59272e-13	Carotid	Cst3
Cd248	1.75729e-17	0.349952	0.376	0.28	3.94846e-13	Carotid	Cd248
Pbx1	2.33601e-17	0.260891	0.688	0.628	5.24878e-13	Carotid	Pbx1
Lmod1	9.41357e-17	0.286947	0.479	0.384	2.11514e-12	Carotid	Lmod1
Ly6a	1.66416e-16	0.278937	0.671	0.563	3.7392e-12	Carotid	Ly6a
Pi16	2.05755e-16	0.416456	0.743	0.653	4.62312e-12	Carotid	Pi16
Phlda1	2.10939e-16	0.270673	0.75	0.676	4.73958e-12	Carotid	Phlda1
Sned1	7.08766e-16	0.304321	0.312	0.23	1.59253e-11	Carotid	Sned1
Pim1	4.17537e-14	0.328047	0.531	0.458	9.38165e-10	Carotid	Pim1
Esrrg	1.21664e-13	0.277751	0.204	0.137	2.73368e-09	Carotid	Esrrg
Opcml	2.34565e-13	0.361383	0.277	0.201	5.27045e-09	Carotid	Opcml
Nfkbiz	6.51968e-13	0.289306	0.701	0.656	1.46491e-08	Carotid	Nfkbiz
Ly6c1	1.08752e-12	0.30686	0.315	0.238	2.44356e-08	Carotid	Ly6c1
Rgcc	1.85967e-12	0.251328	0.29	0.216	4.1785e-08	Carotid	Rgcc
Gm42418	5.17179e-12	0.289752	0.942	0.927	1.16205e-07	Carotid	Gm42418
Gdf15	5.76124e-12	0.260019	0.224	0.158	1.29449e-07	Carotid	Gdf15
Bace2	1.23518e-11	0.256405	0.515	0.452	2.77533e-07	Carotid	Bace2
Mmp23	1.35475e-11	0.25315	0.836	0.815	3.04399e-07	Carotid	Mmp23
Col1a1	5.02571e-10	0.29002	0.979	0.98	1.12923e-05	Carotid	Col1a1
Cxcl1	1.78623e-09	0.271345	0.513	0.437	4.01348e-05	Carotid	Cxcl1
Ebf1	5.49365e-09	0.318212	0.802	0.786	0.000123437	Carotid	Ebf1
Zfp36	7.72018e-08	0.282009	0.797	0.793	0.00173465	Carotid	Zfp36
Ccl7	0.000164186	0.436167	0.157	0.126	1	Carotid	Ccl7
Procr	0.000184979	0.303759	0.156	0.128	1	Carotid	Procr
Ptgs2	0.000503895	0.276638	0.445	0.418	1	Carotid	Ptgs2
Hoxa7	1.51652e-287	0.659033	0.24	0.002	3.40747e-283	Descending	Hoxa7
Fbln7	2.12817e-191	1.23955	0.488	0.192	4.78179e-187	Descending	Fbln7
Aebp11	7.53618e-173	0.795522	0.983	0.909	1.6933e-168	Descending	Aebp1
F3	1.00912e-166	1.23004	0.681	0.41	2.2674e-162	Descending	F3
Col14a11	9.10019e-158	0.789849	0.948	0.768	2.04472e-153	Descending	Col14a1
Tgfbi	9.27662e-151	1.10988	0.778	0.581	2.08436e-146	Descending	Tgfbi
Sfrp4	1.23087e-146	1.52128	0.511	0.238	2.76565e-142	Descending	Sfrp4
Pax1	1.96765e-139	0.401105	0.155	0.012	4.4211e-135	Descending	Pax1
Epha31	6.32439e-139	0.622834	0.645	0.348	1.42103e-134	Descending	Epha3
Col1a21	2.56866e-137	0.702355	0.997	0.994	5.77152e-133	Descending	Col1a2
Igfbp5	1.66233e-121	1.12131	0.736	0.497	3.73508e-117	Descending	Igfbp5
Inmt	1.15348e-116	1.20284	0.438	0.202	2.59175e-112	Descending	Inmt
Igfbp6	8.18328e-114	1.23154	0.676	0.418	1.8387e-109	Descending	Igfbp6
Prrx1	2.98987e-109	0.779292	0.801	0.667	6.71794e-105	Descending	Prrx1
Serping1	4.72976e-108	0.509182	0.992	0.952	1.06273e-103	Descending	Serping1
Serpinf1	9.43974e-107	0.619552	0.976	0.963	2.12102e-102	Descending	Serpinf1
Apod	1.53769e-93	0.884036	0.311	0.124	3.45503e-89	Descending	Apod
Fmo21	6.99734e-92	0.516636	0.921	0.741	1.57223e-87	Descending	Fmo2
Svep1	2.2071e-91	0.69938	0.617	0.39	4.95913e-87	Descending	Svep1
Hoxa5	3.20262e-90	0.346405	0.194	0.05	7.19597e-86	Descending	Hoxa5
Sparc1	5.48395e-89	0.635529	1	0.998	1.23219e-84	Descending	Sparc
Ctsl1	1.81931e-83	0.430357	0.995	0.991	4.08781e-79	Descending	Ctsl
Tspan111	5.98002e-83	0.518313	0.564	0.342	1.34365e-78	Descending	Tspan11
Cfb1	2.05668e-80	0.484288	0.521	0.291	4.62114e-76	Descending	Cfb
Vegfd	4.02542e-80	0.862269	0.376	0.189	9.04471e-76	Descending	Vegfd
Col1a11	1.06754e-79	0.609965	0.984	0.978	2.39867e-75	Descending	Col1a1
Nr2f2	3.41473e-77	0.544814	0.707	0.516	7.67255e-73	Descending	Nr2f2
Thy1	2.51446e-70	0.558123	0.381	0.203	5.64973e-66	Descending	Thy1
Ogn	6.84989e-70	0.530302	0.947	0.836	1.5391e-65	Descending	Ogn
Dpep1	3.6105e-69	0.517163	0.708	0.495	8.11244e-65	Descending	Dpep1
Rcn3	7.47907e-65	0.478356	0.945	0.917	1.68047e-60	Descending	Rcn3
Aspn	6.72837e-64	0.665793	0.632	0.468	1.5118e-59	Descending	Aspn
Podn	8.9582e-60	0.459684	0.467	0.293	2.01282e-55	Descending	Podn
Timp21	1.10313e-58	0.272204	0.999	0.997	2.47863e-54	Descending	Timp2
C2	1.22065e-57	0.393985	0.262	0.118	2.74267e-53	Descending	C2
C1qtnf2	2.63499e-57	0.461935	0.645	0.5	5.92056e-53	Descending	C1qtnf2
Pik3r1	3.70191e-56	0.469009	0.654	0.52	8.31782e-52	Descending	Pik3r1
Ctsh1	4.40671e-55	0.448961	0.785	0.683	9.90144e-51	Descending	Ctsh
Atf5	8.88724e-55	0.460557	0.736	0.598	1.99687e-50	Descending	Atf5
Foxd1	1.10531e-53	0.289597	0.211	0.086	2.48352e-49	Descending	Foxd1
Pcolce	2.74466e-53	0.527347	0.921	0.89	6.16698e-49	Descending	Pcolce
Hhip	3.21038e-53	0.548791	0.269	0.128	7.2134e-49	Descending	Hhip
Gdf10	1.68512e-52	0.614983	0.48	0.31	3.78629e-48	Descending	Gdf10
Vipr2	4.47207e-52	0.271495	0.172	0.062	1.00483e-47	Descending	Vipr2
Serpinh11	1.0354e-51	0.317638	0.985	0.976	2.32644e-47	Descending	Serpinh1
Ahnak	4.61955e-50	0.339971	0.987	0.972	1.03797e-45	Descending	Ahnak
C1s11	4.6311e-50	0.367632	0.711	0.551	1.04056e-45	Descending	C1s1
Hsd11b1	5.79177e-50	0.644763	0.449	0.302	1.30135e-45	Descending	Hsd11b1
Ntrk21	1.95438e-48	0.415079	0.437	0.281	4.3913e-44	Descending	Ntrk2
Smoc2	4.07962e-48	0.508374	0.669	0.517	9.16649e-44	Descending	Smoc2
Mmp3	4.58675e-47	1.07161	0.405	0.256	1.0306e-42	Descending	Mmp3
Rnase4	4.6446e-47	0.335375	0.931	0.898	1.04359e-42	Descending	Rnase4
Pcolce21	1.13481e-46	0.36932	0.904	0.805	2.54981e-42	Descending	Pcolce2
Cyp1b11	4.84893e-44	0.33266	0.552	0.391	1.08951e-39	Descending	Cyp1b1
Cxcl12	8.26851e-44	0.526655	0.697	0.585	1.85785e-39	Descending	Cxcl12
Cd200	1.59565e-43	0.381962	0.754	0.648	3.58527e-39	Descending	Cd200
Fzd4	1.70802e-42	0.351824	0.406	0.267	3.83775e-38	Descending	Fzd4
Calml4	5.79471e-42	0.287714	0.238	0.121	1.30201e-37	Descending	Calml4
Shisa3	6.42509e-42	0.281072	0.163	0.066	1.44365e-37	Descending	Shisa3
Tmed31	3.45878e-40	0.288837	0.931	0.899	7.77154e-36	Descending	Tmed3
Calr1	8.16043e-39	0.26471	0.954	0.939	1.83357e-34	Descending	Calr
Rbp41	8.4236e-39	0.375515	0.776	0.627	1.8927e-34	Descending	Rbp4
C1ra	1.06849e-38	0.309712	0.739	0.619	2.4008e-34	Descending	C1ra
Sfrp21	5.2219e-38	0.765939	0.621	0.497	1.17331e-33	Descending	Sfrp2
Adh1	1.14082e-37	0.259195	0.183	0.084	2.5633e-33	Descending	Adh1
Abca8a	1.40445e-37	0.340021	0.852	0.757	3.15567e-33	Descending	Abca8a
Pdgfrl	1.55772e-37	0.543972	0.664	0.597	3.50005e-33	Descending	Pdgfrl
Pltp1	1.99684e-37	0.331106	0.61	0.469	4.48669e-33	Descending	Pltp
Cald1	6.57609e-37	0.370497	0.904	0.85	1.47758e-32	Descending	Cald1
Pdia3	8.54443e-37	0.250084	0.963	0.955	1.91985e-32	Descending	Pdia3
Itgbl11	8.82139e-37	0.316922	0.848	0.739	1.98208e-32	Descending	Itgbl1
mt-Co3	9.24338e-37	0.25064	0.998	0.998	2.0769e-32	Descending	mt-Co3
Gm424181	1.69646e-36	0.357458	0.95	0.922	3.81178e-32	Descending	Gm42418
Nbl1	4.57218e-36	0.297221	0.771	0.656	1.02732e-31	Descending	Nbl1
S100a101	7.61685e-35	0.331717	0.974	0.959	1.71143e-30	Descending	S100a10
Col3a1	9.81102e-35	0.450822	0.986	0.973	2.20444e-30	Descending	Col3a1
Cd63	1.0615e-34	0.250945	0.992	0.991	2.38509e-30	Descending	Cd63
Pi161	1.39018e-34	0.280679	0.771	0.635	3.1236e-30	Descending	Pi16
Kcnj81	1.6872e-34	0.298109	0.511	0.375	3.79098e-30	Descending	Kcnj8
C7	3.47432e-34	0.64676	0.428	0.302	7.80646e-30	Descending	C7
Fmod	5.5297e-34	0.460216	0.51	0.377	1.24247e-29	Descending	Fmod
Nupr11	7.00829e-34	0.341034	0.949	0.909	1.57469e-29	Descending	Nupr1
Tmeff21	8.32563e-34	0.308077	0.331	0.201	1.87069e-29	Descending	Tmeff2
Ctsz	2.84618e-33	0.295147	0.922	0.91	6.39508e-29	Descending	Ctsz
Omd	3.62647e-32	0.347401	0.465	0.343	8.14832e-28	Descending	Omd
Ctsk	5.54976e-32	0.389335	0.61	0.517	1.24698e-27	Descending	Ctsk
Plxdc2	1.32484e-31	0.292419	0.876	0.839	2.97679e-27	Descending	Plxdc2
Mark1	7.49643e-31	0.251678	0.241	0.141	1.68437e-26	Descending	Mark1
Col6a3	9.93008e-31	0.38481	0.69	0.625	2.23119e-26	Descending	Col6a3
Gask1b1	2.15081e-30	0.305663	0.645	0.556	4.83265e-26	Descending	Gask1b
Tent5a	2.7073e-30	0.441264	0.558	0.457	6.08303e-26	Descending	Tent5a
Cldn10	3.45707e-30	0.253736	0.235	0.132	7.7677e-26	Descending	Cldn10
Cygb	1.96114e-29	0.446832	0.864	0.851	4.40648e-25	Descending	Cygb
Tnfsf13b	2.65375e-29	0.270997	0.211	0.117	5.9627e-25	Descending	Tnfsf13b
Clec11a1	2.79706e-29	0.324303	0.622	0.517	6.28471e-25	Descending	Clec11a
Slfn5	3.87738e-29	0.296959	0.347	0.232	8.71208e-25	Descending	Slfn5
Gas1	4.75211e-29	0.377698	0.783	0.704	1.06775e-24	Descending	Gas1
Cd302	5.84463e-29	0.261768	0.936	0.914	1.31323e-24	Descending	Cd302
Adamts2	1.09631e-28	0.263875	0.845	0.799	2.4633e-24	Descending	Adamts2
Marcks	1.61761e-27	0.400767	0.684	0.607	3.63462e-23	Descending	Marcks
Cpxm2	2.5216e-27	0.570152	0.419	0.324	5.66578e-23	Descending	Cpxm2
Nucb2	7.29686e-27	0.294878	0.643	0.574	1.63953e-22	Descending	Nucb2
Prdx41	1.28926e-26	0.266102	0.857	0.825	2.89684e-22	Descending	Prdx4
Vkorc1	4.37148e-26	0.292928	0.89	0.879	9.82229e-22	Descending	Vkorc1
Gpx8	1.12605e-25	0.273942	0.773	0.74	2.53012e-21	Descending	Gpx8
Dock9	3.46799e-25	0.300106	0.331	0.239	7.79222e-21	Descending	Dock9
Lox1	5.35308e-25	0.364007	0.488	0.389	1.20278e-20	Descending	Lox
Ccn5	8.46959e-24	0.722326	0.414	0.314	1.90303e-19	Descending	Ccn5
Tmem47	1.72432e-23	0.279194	0.476	0.388	3.87438e-19	Descending	Tmem47
Clec3b1	1.87068e-23	0.328579	0.736	0.622	4.20322e-19	Descending	Clec3b
Tmem119	2.39959e-23	0.280642	0.467	0.373	5.39165e-19	Descending	Tmem119
Dio21	3.90972e-23	0.315895	0.369	0.26	8.78476e-19	Descending	Dio2
Fhl2	6.52514e-22	0.265124	0.157	0.087	1.46613e-17	Descending	Fhl2
Gabra3	8.60128e-22	0.267335	0.462	0.364	1.93262e-17	Descending	Gabra3
Cpxm11	1.39864e-20	0.291445	0.661	0.582	3.1426e-16	Descending	Cpxm1
Plpp31	3.09172e-20	0.296727	0.941	0.944	6.94678e-16	Descending	Plpp3
Hbb-bs1	5.01144e-18	0.669324	0.37	0.3	1.12602e-13	Descending	Hbb-bs
Ccl111	5.77929e-18	0.254922	0.209	0.129	1.29855e-13	Descending	Ccl11
Lrp6	5.26483e-16	0.272184	0.565	0.523	1.18296e-11	Descending	Lrp6
Tnxb	5.97083e-16	0.353732	0.632	0.559	1.34159e-11	Descending	Tnxb
Hba-a11	1.46128e-15	0.557282	0.173	0.107	3.28334e-11	Descending	Hba-a1
Adamtsl1	8.04359e-15	0.262386	0.253	0.179	1.80731e-10	Descending	Adamtsl1
Hbb-bt1	3.63025e-14	0.50734	0.139	0.083	8.15681e-10	Descending	Hbb-bt
Enpp31	1.063e-13	0.261484	0.372	0.295	2.38845e-09	Descending	Enpp3
Hba-a21	2.23034e-13	0.478992	0.142	0.087	5.01134e-09	Descending	Hba-a2
Rgcc1	4.45378e-13	0.27957	0.283	0.214	1.00072e-08	Descending	Rgcc
Angptl1	4.35166e-12	0.272975	0.146	0.094	9.77775e-08	Descending	Angptl1
Igsf10	1.01445e-10	0.255572	0.397	0.35	2.27937e-06	Descending	Igsf10
Ly6c11	5.36623e-10	0.252128	0.302	0.238	1.20574e-05	Descending	Ly6c1
Cfh	1.588e-09	0.314214	0.972	0.98	3.56808e-05	Descending	Cfh
Fn1	6.87319e-09	0.945196	0.475	0.43	0.000154434	Descending	Fn1
Slc6a6	7.1316e-09	0.277156	0.426	0.387	0.00016024	Descending	Slc6a6
Bmp4	1.54785e-08	0.291948	0.414	0.374	0.000347787	Descending	Bmp4
Mfap4	0.00548938	0.324704	0.682	0.702	1	Descending	Mfap4

## Sheet: Dataset EV14 legend
Dataset EV14. Findmarker gene list for ascending, carotid, and descending fibroblasts for single cell RNA seq data.
