# Supplementary material for: Epigenomic landscape of single vascular cells reflects developmental origin and disease risk loci
Source: Mol Syst Biol. 2025 Sep 10;21(11):1522–46. doi: 10.1038/s44320-025-00140-2 (PMC12583710; doi:10.1038/s44320-025-00140-2)
Supplement: Supplementary file 17 — Dataset EV15 [file 44320_2025_140_MOESM17_ESM.xlsx]

## Sheet: Sheet 1 - EV15_Threesite_ATAC.c
EV15_Threesite_ATAC.combined_Endo_Asc.Desc.peaks.markers
	p_val	avg_log2FC	pct.1	pct.2	p_val_adj
chr11-78411638-78412517	1.51549e-24	-2.77321	0.062	0.382	2.59472e-19
chr18-24101453-24102367	2.48529e-24	3.37465	0.445	0.051	4.25513e-19
chr7-74524275-74525189	1.6633e-23	4.49394	0.392	0.018	2.84779e-18
chr6-52225707-52226553	1.97169e-23	-3.91489	0.031	0.3	3.37578e-18
chr6-134981212-134982145	8.55336e-23	2.18301	0.538	0.134	1.46445e-17
chr6-18031351-18032250	1.20712e-22	4.06253	0.395	0.028	2.06675e-17
chr19-43611940-43612748	4.40511e-22	-3.13624	0.041	0.313	7.54212e-17
chr17-31912072-31912981	1.44082e-21	-2.00494	0.129	0.475	2.46686e-16
chr9-36842062-36842980	1.72147e-21	-2.48969	0.096	0.406	2.94738e-16
chr10-79805325-79806199	2.03565e-21	4.95177	0.354	0.014	3.4853e-16
chr10-93116456-93117374	2.43715e-21	-2.62932	0.067	0.359	4.17272e-16
chr8-8794528-8795441	8.97814e-21	-3.74543	0.026	0.267	1.53717e-15
chr2-170208923-170209826	1.91949e-20	3.04855	0.414	0.06	3.28641e-15
chr18-61953021-61953828	2.542e-20	1.94878	0.526	0.161	4.35223e-15
chr11-52333373-52334277	2.83701e-20	-1.90765	0.172	0.507	4.85734e-15
chr10-116220393-116221306	5.85934e-20	-2.18867	0.096	0.396	1.00319e-14
chr11-101221008-101221929	7.9184e-20	-2.83639	0.06	0.323	1.35573e-14
chr11-106733490-106734398	8.92244e-20	-3.73675	0.024	0.253	1.52764e-14
chr6-91222573-91223493	1.54164e-19	-2.1744	0.115	0.419	2.63949e-14
chr6-52217062-52217896	2.92834e-19	-3.52111	0.041	0.281	5.01369e-14
chr2-71672968-71673876	3.54347e-19	2.91197	0.397	0.065	6.06688e-14
chr15-86122044-86122953	5.69808e-19	-1.73449	0.215	0.539	9.75585e-14
chr12-39920235-39921092	6.25393e-19	3.97195	0.34	0.023	1.07075e-13
chr1-153730411-153731337	6.83195e-19	2.69519	0.409	0.069	1.16972e-13
chr1-153739835-153740735	1.27486e-18	3.35673	0.359	0.037	2.18273e-13
chr12-56695164-56696064	1.28776e-18	-2.88593	0.077	0.341	2.20482e-13
chr8-23411018-23411903	1.59089e-18	-2.27404	0.108	0.392	2.7238e-13
chr18-35941892-35942801	2.68487e-18	3.97228	0.335	0.028	4.59684e-13
chr11-82035032-82035946	2.77258e-18	4.7084	0.309	0.009	4.74702e-13
chr2-158305926-158306862	3.4166e-18	3.02889	0.385	0.069	5.84966e-13
chr13-42828836-42829709	3.58352e-18	-2.61132	0.062	0.318	6.13546e-13
chr1-190181520-190182386	4.30095e-18	4.4175	0.313	0.014	7.36378e-13
chr8-46875739-46876610	6.04429e-18	-2.12726	0.098	0.373	1.03486e-12
chr17-46104203-46105121	9.13388e-18	-1.65542	0.165	0.479	1.56384e-12
chr11-117091241-117092298	9.65934e-18	-1.42594	0.234	0.562	1.6538e-12
chr13-106760157-106761054	1.20203e-17	4.83281	0.299	0.009	2.05804e-12
chr17-12170870-12171777	1.34752e-17	3.80635	0.323	0.023	2.30713e-12
chr9-24773921-24774837	1.38087e-17	5.898	0.306	0.018	2.36424e-12
chr17-86706980-86707912	1.45285e-17	-2.42732	0.065	0.318	2.48747e-12
chr2-90670122-90671033	2.14843e-17	-2.33384	0.069	0.327	3.67839e-12
chr6-121024896-121025664	2.34418e-17	5.12393	0.292	0.009	4.01353e-12
chr2-71643807-71644712	4.7166e-17	2.72608	0.378	0.065	8.07543e-12
chr12-81690859-81691724	5.44114e-17	2.49009	0.392	0.078	9.31595e-12
chr8-57328459-57329384	5.83739e-17	3.588	0.337	0.041	9.99437e-12
chr6-52233746-52234675	6.08286e-17	-3.54252	0.029	0.235	1.04146e-11
chr18-52529423-52530319	6.29321e-17	-1.57859	0.175	0.479	1.07748e-11
chr12-79838060-79838985	6.62241e-17	5.27978	0.285	0.009	1.13384e-11
chr2-137109513-137110361	1.13201e-16	-1.45225	0.261	0.558	1.93814e-11
chr6-113936511-113937304	1.19479e-16	-1.96744	0.11	0.387	2.04563e-11
chr3-96953675-96954550	1.5085e-16	-1.7435	0.141	0.424	2.58276e-11
chr19-24571555-24572465	1.88732e-16	-2.96367	0.043	0.263	3.23135e-11
chr13-34725886-34726805	2.92414e-16	-1.52573	0.227	0.525	5.00651e-11
chr9-45368149-45369034	3.17394e-16	3.89731	0.309	0.032	5.43419e-11
chr1-61373491-61374373	3.2136e-16	2.4031	0.388	0.083	5.5021e-11
chr7-112325565-112326402	3.28824e-16	-3.15951	0.043	0.258	5.6299e-11
chr19-24671215-24672091	3.32732e-16	-2.58027	0.05	0.276	5.69681e-11
chr12-111386249-111387180	3.69762e-16	2.03806	0.445	0.129	6.33081e-11
chr12-79797121-79798023	3.78565e-16	-1.88828	0.139	0.415	6.48153e-11
chr6-52204108-52204925	3.86282e-16	-1.35767	0.244	0.558	6.61366e-11
chr7-112326756-112327623	4.61368e-16	-2.32728	0.11	0.364	7.89922e-11
chr12-79412778-79413678	4.67413e-16	-3.07767	0.031	0.235	8.00273e-11
chr4-154636156-154636917	8.56667e-16	-1.93239	0.129	0.406	1.46673e-10
chr10-4107431-4108333	8.98584e-16	2.41078	0.385	0.088	1.53849e-10
chr17-49215071-49215988	9.74616e-16	-2.2135	0.072	0.313	1.66867e-10
chr17-46873885-46874797	1.00363e-15	2.39993	0.409	0.115	1.71834e-10
chr11-32552468-32553393	1.03996e-15	-1.60477	0.184	0.479	1.78055e-10
chr6-52212891-52213681	1.08131e-15	-2.32708	0.065	0.3	1.85135e-10
chr9-120880906-120881774	1.08531e-15	-2.34882	0.084	0.327	1.85819e-10
chr4-19843728-19844607	1.08922e-15	-2.59557	0.045	0.263	1.86488e-10
chr8-121424208-121425086	1.11498e-15	-2.09148	0.089	0.336	1.90899e-10
chr7-63964867-63965761	1.13785e-15	-1.93073	0.122	0.387	1.94815e-10
chr9-57718154-57719045	1.22053e-15	-4.44552	0.007	0.171	2.08971e-10
chr1-36571389-36572221	1.54778e-15	2.8896	0.325	0.041	2.65001e-10
chr5-24329283-24330205	1.58255e-15	-2.09114	0.105	0.364	2.70953e-10
chr18-60482558-60483486	1.67641e-15	-2.27028	0.077	0.318	2.87022e-10
chr2-101423235-101424130	2.25711e-15	-2.78753	0.043	0.253	3.86446e-10
chr6-29436288-29437165	2.42269e-15	2.34627	0.402	0.106	4.14796e-10
chr7-28576307-28577225	2.55295e-15	-2.32449	0.072	0.304	4.37099e-10
chr9-94555975-94556862	4.13226e-15	-2.24756	0.069	0.3	7.07496e-10
chr18-80617103-80617997	6.14271e-15	4.05748	0.285	0.028	1.05171e-09
chr1-190170239-190171143	6.49146e-15	2.73148	0.342	0.065	1.11142e-09
chr11-77893761-77894649	6.50995e-15	-1.33446	0.244	0.544	1.11459e-09
chr6-52160609-52161502	6.87155e-15	-2.53979	0.053	0.267	1.1765e-09
chr12-16873774-16874701	7.41238e-15	-1.86821	0.151	0.415	1.2691e-09
chr5-38146260-38147069	8.93119e-15	3.92544	0.278	0.023	1.52914e-09
chr10-118102958-118103875	9.56449e-15	2.32413	0.402	0.115	1.63757e-09
chr1-133917545-133918485	9.73956e-15	3.43595	0.318	0.055	1.66754e-09
chr19-56981552-56982456	9.82102e-15	-1.55206	0.16	0.438	1.68149e-09
chr13-113550926-113551823	9.96234e-15	-1.58165	0.215	0.493	1.70568e-09
chr8-23507405-23508318	1.08495e-14	-2.90125	0.031	0.221	1.85757e-09
chr1-165684509-165685381	1.2394e-14	2.11369	0.392	0.101	2.12201e-09
chr5-12936818-12937747	1.27045e-14	4.68461	0.254	0.009	2.17517e-09
chr9-90047726-90048617	1.43252e-14	-1.47072	0.23	0.512	2.45266e-09
chr2-127314423-127315266	1.67916e-14	5.76805	0.242	0.005	2.87494e-09
chr4-144949273-144950184	1.71791e-14	-1.55533	0.182	0.456	2.94129e-09
chr17-63677941-63678829	1.87268e-14	-3.13985	0.041	0.235	3.20627e-09
chr19-47886405-47887266	1.95196e-14	3.2928	0.297	0.037	3.34201e-09
chr5-66756791-66757705	2.03901e-14	5.09143	0.249	0.009	3.49105e-09
chr8-84712108-84713039	2.22665e-14	-1.52745	0.215	0.488	3.81231e-09
chr1-43316237-43317008	2.54906e-14	-2.23444	0.055	0.272	4.36431e-09
chr10-93418524-93419441	2.84531e-14	2.55365	0.333	0.065	4.87154e-09
chr1-72751023-72751929	3.05937e-14	-3.56619	0.022	0.194	5.23804e-09
chr18-33412634-33413315	3.16385e-14	-3.42317	0.026	0.203	5.41692e-09
chr18-80041658-80042562	3.4098e-14	2.39824	0.359	0.083	5.83802e-09
chr5-134785545-134786465	3.63868e-14	-1.74411	0.117	0.373	6.22989e-09
chr9-13909769-13910674	3.64683e-14	4.39134	0.249	0.009	6.24384e-09
chr12-46921811-46922725	3.66208e-14	-3.68995	0.017	0.18	6.26996e-09
chr10-58604474-58605393	3.67289e-14	-2.219	0.084	0.313	6.28847e-09
chr8-8968884-8969771	3.73764e-14	-2.22749	0.067	0.286	6.39932e-09
chr3-35225041-35225962	4.19597e-14	-2.18045	0.067	0.286	7.18404e-09
chr11-116523454-116524322	4.27226e-14	1.95031	0.423	0.138	7.31466e-09
chr16-8666195-8667053	4.8962e-14	3.07485	0.304	0.046	8.38293e-09
chr3-97024997-97025900	6.08995e-14	-1.72042	0.151	0.406	1.04268e-08
chr16-31290698-31291360	6.25689e-14	1.60326	0.498	0.194	1.07126e-08
chr9-64093907-64094801	6.50176e-14	-1.46029	0.184	0.461	1.11319e-08
chr11-101063542-101064475	7.02515e-14	-1.51791	0.201	0.465	1.2028e-08
chr5-134897290-134898189	7.15596e-14	-2.19954	0.093	0.323	1.22519e-08
chr3-144399360-144400284	7.91684e-14	2.92748	0.323	0.065	1.35547e-08
chr6-87258721-87259641	9.01436e-14	-2.49836	0.057	0.263	1.54338e-08
chr12-85201360-85202261	1.11213e-13	-1.8064	0.12	0.364	1.90412e-08
chr2-164513170-164514060	1.23961e-13	1.71393	0.433	0.143	2.12237e-08
chr11-117248546-117249372	1.5416e-13	2.23886	0.361	0.097	2.63941e-08
chr11-65039484-65040402	1.54427e-13	-2.3763	0.065	0.272	2.64399e-08
chr8-13614639-13615548	1.64621e-13	2.23973	0.364	0.092	2.81852e-08
chr4-57308294-57309171	1.65509e-13	1.48408	0.531	0.258	2.83373e-08
chr4-32409175-32410090	1.83415e-13	-2.52644	0.055	0.253	3.14031e-08
chr6-99819208-99820110	1.866e-13	-2.15066	0.062	0.272	3.19483e-08
chr11-96286379-96287301	1.87022e-13	-2.91898	0.026	0.198	3.20206e-08
chr8-124571465-124572247	2.08167e-13	12.8259	0.215	0	3.56409e-08
chr8-27106562-27107459	2.15669e-13	2.05973	0.378	0.106	3.69254e-08
chr13-20257263-20258162	2.37804e-13	-2.00745	0.086	0.304	4.07151e-08
chr10-93374758-93375666	2.45011e-13	3.35995	0.273	0.037	4.1949e-08
chr3-9646974-9647842	2.69528e-13	-1.83686	0.112	0.35	4.61466e-08
chr14-102898193-102899100	2.76872e-13	-2.04083	0.065	0.276	4.74041e-08
chr5-72224443-72225282	2.80859e-13	-1.87257	0.129	0.359	4.80867e-08
chr16-95452177-95453089	3.02083e-13	-1.87413	0.12	0.346	5.17205e-08
chr2-152180093-152180972	3.06775e-13	2.0649	0.366	0.092	5.25239e-08
chr16-92423187-92424090	3.19912e-13	3.63156	0.251	0.018	5.47731e-08
chr6-52172280-52173191	3.22016e-13	-1.42591	0.239	0.507	5.51333e-08
chr12-101807186-101808106	3.2209e-13	-1.93094	0.081	0.304	5.5146e-08
chr14-63447521-63448424	3.26943e-13	4.87618	0.237	0.014	5.5977e-08
chr14-27178216-27179089	3.27176e-13	3.64629	0.256	0.023	5.60168e-08
chr9-95639890-95640720	3.3016e-13	-4.4419	0.01	0.152	5.65277e-08
chr4-151516872-151517782	3.34401e-13	-2.17584	0.077	0.286	5.72537e-08
chr17-31896924-31897848	3.60241e-13	-2.20167	0.084	0.3	6.1678e-08
chr2-5165648-5166572	3.62928e-13	-1.32684	0.201	0.475	6.2138e-08
chr9-32646480-32647397	3.99908e-13	2.99797	0.289	0.046	6.84695e-08
chr11-50212786-50213676	4.3815e-13	1.67614	0.471	0.194	7.50169e-08
chr15-5808074-5808992	4.70296e-13	-1.8948	0.089	0.309	8.05207e-08
chr2-80433101-80434025	4.71172e-13	-2.88938	0.024	0.189	8.06707e-08
chr13-110643309-110644206	4.89557e-13	-2.37473	0.069	0.272	8.38185e-08
chr4-141007809-141008710	5.62082e-13	2.67293	0.292	0.046	9.62358e-08
chr4-45509880-45510783	5.77156e-13	-2.02083	0.091	0.309	9.88166e-08
chr1-89103973-89104898	6.01848e-13	-1.59573	0.134	0.382	1.03044e-07
chr1-131003063-131003837	6.03378e-13	4.86541	0.225	0.009	1.03306e-07
chr12-100299001-100299886	6.80931e-13	2.47929	0.328	0.078	1.16584e-07
chr18-11239403-11240303	7.09591e-13	-1.98468	0.091	0.309	1.21491e-07
chr8-126869013-126869847	7.23425e-13	-2.7371	0.029	0.198	1.2386e-07
chr6-114817864-114818671	7.66923e-13	2.03076	0.368	0.101	1.31307e-07
chr1-184275582-184276499	8.34718e-13	-3.09226	0.036	0.207	1.42915e-07
chr5-114364913-114365773	8.82056e-13	-2.04734	0.079	0.29	1.51019e-07
chr10-116211973-116212825	9.04344e-13	-3.03387	0.026	0.189	1.54836e-07
chr9-90198350-90199299	9.44096e-13	2.99396	0.285	0.046	1.61641e-07
chr2-166398977-166399881	9.76183e-13	4.15333	0.239	0.018	1.67135e-07
chr12-104415373-104416279	1.00073e-12	2.9256	0.28	0.041	1.71338e-07
chr2-33753496-33754416	1.00809e-12	-1.79926	0.146	0.382	1.72599e-07
chr13-115106032-115106923	1.07122e-12	-1.62518	0.141	0.382	1.83407e-07
chr11-5846450-5847357	1.10184e-12	3.71498	0.246	0.023	1.88649e-07
chr1-172530315-172531239	1.16424e-12	-1.99107	0.093	0.309	1.99334e-07
chr5-125268048-125268957	1.21829e-12	-1.29786	0.242	0.507	2.08588e-07
chr8-70752117-70753040	1.26044e-12	-1.57554	0.246	0.488	2.15804e-07
chr13-116309327-116310243	1.28349e-12	-1.65505	0.112	0.346	2.1975e-07
chr12-16870100-16871047	1.30465e-12	-1.34297	0.258	0.507	2.23372e-07
chr9-46196574-46197486	1.30843e-12	4.85303	0.227	0.014	2.24019e-07
chr5-128541615-128542472	1.3648e-12	6.25781	0.211	0.005	2.33672e-07
chr11-72457825-72458741	1.41204e-12	3.66819	0.239	0.018	2.41759e-07
chr15-5877445-5878333	1.55412e-12	-2.28508	0.048	0.235	2.66086e-07
chr17-73949885-73950788	1.58943e-12	3.72585	0.251	0.028	2.72131e-07
chr4-106778209-106779100	1.61228e-12	-1.39687	0.234	0.479	2.76044e-07
chr4-151518659-151519575	1.63027e-12	-3.29189	0.022	0.175	2.79123e-07
chr11-89978147-89979054	1.79882e-12	3.64301	0.244	0.023	3.07981e-07
chr18-10839418-10840347	1.88052e-12	-1.64461	0.191	0.419	3.21969e-07
chr4-36288831-36289739	1.99939e-12	-2.46523	0.045	0.226	3.42321e-07
chr13-63652159-63653082	2.16248e-12	-3.14711	0.024	0.18	3.70245e-07
chr2-127335694-127336582	2.32771e-12	1.83155	0.428	0.166	3.98534e-07
chr8-120046115-120047001	2.32891e-12	-1.36422	0.141	0.387	3.98739e-07
chr8-23287683-23288580	2.50146e-12	-2.63526	0.031	0.198	4.28283e-07
chr9-20793931-20794838	2.58344e-12	-2.44588	0.05	0.235	4.42319e-07
chr9-57723073-57723997	2.59892e-12	-1.6318	0.163	0.401	4.44969e-07
chr7-142330033-142330948	2.70424e-12	3.06821	0.254	0.028	4.63001e-07
chr9-115680619-115681478	2.80583e-12	3.25799	0.249	0.028	4.80394e-07
chr19-43598938-43599515	2.8607e-12	-2.93035	0.029	0.189	4.89789e-07
chr11-95842021-95842943	3.01667e-12	1.66837	0.414	0.157	5.16493e-07
chr11-96298662-96299576	3.04867e-12	-3.07431	0.026	0.184	5.21971e-07
chr8-26963075-26963962	3.07964e-12	5.45333	0.213	0.009	5.27275e-07
chr19-10013945-10014658	3.11456e-12	3.98588	0.237	0.023	5.33254e-07
chr17-26385143-26385976	3.16018e-12	-2.11821	0.067	0.263	5.41065e-07
chr12-26401829-26402456	3.19652e-12	-2.47112	0.048	0.226	5.47285e-07
chr9-32789043-32789953	3.40517e-12	3.32094	0.261	0.037	5.8301e-07
chr7-64164760-64165680	3.41333e-12	-1.86104	0.11	0.327	5.84407e-07
chr4-59239077-59239778	3.8932e-12	2.0869	0.335	0.083	6.66567e-07
chr2-77176071-77176909	4.07704e-12	3.8688	0.23	0.018	6.98042e-07
chr12-101767293-101767963	4.12068e-12	-1.40764	0.184	0.433	7.05514e-07
chr2-13385403-13386297	4.19546e-12	-1.29365	0.294	0.544	7.18317e-07
chr2-75584691-75585603	4.41662e-12	1.61559	0.462	0.203	7.56182e-07
chr5-136472803-136473548	4.42173e-12	-2.65146	0.041	0.212	7.57057e-07
chr11-72953392-72954312	4.59093e-12	-1.04714	0.313	0.585	7.86027e-07
chr11-102338338-102339226	5.97939e-12	-1.39619	0.177	0.419	1.02375e-06
chr12-108300720-108301640	6.01825e-12	-2.48124	0.043	0.217	1.0304e-06
chr13-112002750-112003584	6.08175e-12	2.23821	0.316	0.074	1.04128e-06
chr1-180363666-180364396	6.09641e-12	2.55911	0.273	0.041	1.04378e-06
chr1-35652956-35653787	6.2812e-12	-3.50714	0.012	0.147	1.07542e-06
chr9-45572681-45573501	6.29159e-12	-2.46631	0.041	0.212	1.0772e-06
chr19-56451644-56452554	6.79727e-12	-2.17417	0.069	0.263	1.16378e-06
chr17-7582735-7583660	6.84179e-12	-1.98705	0.062	0.258	1.1714e-06
chr6-134700498-134701378	8.09868e-12	-1.51971	0.141	0.373	1.3866e-06
chr15-62328271-62329093	8.13448e-12	2.12341	0.318	0.074	1.39273e-06
chr1-90523895-90524688	8.2831e-12	-2.99515	0.029	0.184	1.41817e-06
chr9-22187806-22188711	8.94898e-12	-2.10074	0.055	0.24	1.53218e-06
chr9-115543350-115544266	9.22699e-12	12.8584	0.189	0	1.57978e-06
chr8-121433928-121434822	9.9752e-12	-1.74512	0.117	0.336	1.70788e-06
chr5-116744120-116745016	1.01243e-11	-3.95854	0.012	0.143	1.73341e-06
chr12-75449563-75450419	1.03579e-11	4.77757	0.206	0.009	1.7734e-06
chr10-127621412-127622232	1.03604e-11	-1.28201	0.321	0.558	1.77384e-06
chr11-79729392-79730317	1.04804e-11	-1.15002	0.294	0.548	1.79438e-06
chr8-118701141-118702070	1.09807e-11	1.96924	0.349	0.101	1.88003e-06
chr2-129624399-129625302	1.12771e-11	-2.67427	0.041	0.207	1.93079e-06
chr2-145755646-145756586	1.16846e-11	3.97481	0.242	0.032	2.00056e-06
chr10-80116875-80117743	1.24501e-11	-1.27412	0.256	0.502	2.13161e-06
chr18-60523003-60523867	1.36427e-11	-1.93028	0.103	0.309	2.3358e-06
chr11-96301520-96302359	1.36589e-11	-3.61645	0.012	0.143	2.33859e-06
chr11-118145526-118146409	1.4264e-11	1.64617	0.402	0.143	2.44217e-06
chr2-71786518-71787401	1.43734e-11	1.70042	0.414	0.157	2.46091e-06
chr8-44347258-44348194	1.46246e-11	-2.59738	0.026	0.18	2.50392e-06
chr13-52821505-52822165	1.54033e-11	3.21423	0.256	0.041	2.63725e-06
chr6-116009089-116009890	1.58668e-11	3.06914	0.244	0.032	2.7166e-06
chr11-71899629-71900461	1.61846e-11	-1.85908	0.081	0.281	2.77101e-06
chr14-19976601-19977514	1.67929e-11	6.58168	0.201	0.009	2.87516e-06
chr13-29177692-29178626	1.68041e-11	4.55537	0.203	0.009	2.87708e-06
chr8-22692964-22693861	1.70076e-11	4.41076	0.211	0.014	2.91192e-06
chr19-3765016-3765896	1.75106e-11	-2.19738	0.067	0.253	2.99805e-06
chr4-148676115-148676970	1.9346e-11	2.37709	0.297	0.069	3.31228e-06
chr8-117617874-117618780	1.93576e-11	-4.2355	0.01	0.134	3.31426e-06
chr10-38964999-38965901	1.95268e-11	2.14392	0.333	0.092	3.34325e-06
chr5-45292102-45292973	1.97604e-11	2.55407	0.27	0.046	3.38323e-06
chr8-46984484-46985403	2.11827e-11	-2.08187	0.057	0.24	3.62675e-06
chr15-99497522-99498275	2.14715e-11	-1.89439	0.089	0.29	3.6762e-06
chr2-58703180-58704099	2.23259e-11	-1.63962	0.115	0.327	3.82248e-06
chr4-100994309-100995181	2.2775e-11	-2.29512	0.043	0.212	3.89938e-06
chr12-101860026-101860909	2.46513e-11	-2.52768	0.05	0.221	4.22062e-06
chr7-116286761-116287527	2.5729e-11	-2.73044	0.033	0.189	4.40515e-06
chr1-90599086-90599917	2.66389e-11	3.47364	0.22	0.018	4.56093e-06
chr3-58161973-58162830	2.70849e-11	1.36359	0.447	0.184	4.63729e-06
chr3-95693698-95694535	2.9726e-11	2.38509	0.294	0.069	5.08948e-06
chr5-91640774-91641611	3.01368e-11	-1.07433	0.258	0.512	5.15981e-06
chr13-46812503-46813410	3.08771e-11	3.23412	0.251	0.041	5.28655e-06
chr3-52600730-52601637	3.18011e-11	-2.53652	0.048	0.217	5.44476e-06
chr1-62664877-62665567	3.29948e-11	5.69715	0.189	0.005	5.64913e-06
chr2-146311015-146311928	3.3311e-11	-2.30943	0.048	0.217	5.70328e-06
chr13-76410407-76411270	3.38016e-11	2.68661	0.256	0.041	5.78727e-06
chr5-37932394-37933261	3.51938e-11	-2.35176	0.045	0.212	6.02563e-06
chr7-83809951-83810837	3.82356e-11	1.50545	0.411	0.157	6.54643e-06
chr13-110537872-110538777	3.84713e-11	2.06572	0.309	0.074	6.58679e-06
chr8-122698850-122699777	3.8706e-11	3.27423	0.225	0.023	6.62697e-06
chr11-111053794-111054654	3.96559e-11	-2.24274	0.057	0.23	6.7896e-06
chr6-22379763-22380643	3.97503e-11	-1.89651	0.093	0.29	6.80577e-06
chr2-159053751-159054524	3.98013e-11	2.51009	0.263	0.046	6.8145e-06
chr4-65317916-65318841	4.0869e-11	-1.87232	0.079	0.272	6.99731e-06
chr2-65189191-65190044	4.12797e-11	3.64356	0.215	0.018	7.06762e-06
chr1-35973157-35974085	4.3059e-11	-2.43201	0.038	0.198	7.37226e-06
chr8-120739533-120740316	4.34727e-11	2.84349	0.242	0.032	7.44309e-06
chr12-8325370-8326234	4.41529e-11	-2.49308	0.055	0.226	7.55956e-06
chr7-43710205-43711103	4.69285e-11	-2.12176	0.055	0.23	8.03477e-06
chr1-90258370-90259308	4.70773e-11	3.1943	0.249	0.041	8.06025e-06
chr9-43857880-43858698	4.93491e-11	-1.99792	0.065	0.249	8.4492e-06
chr17-72903593-72904505	5.12136e-11	4.14857	0.211	0.018	8.76843e-06
chr14-21368828-21369703	5.30724e-11	-2.04863	0.108	0.304	9.08669e-06
chr7-25711547-25712436	5.62436e-11	2.44084	0.268	0.051	9.62963e-06
chr14-19807104-19808011	5.62856e-11	-2.90415	0.026	0.171	9.63682e-06
chr19-55851573-55852484	5.93861e-11	-1.78306	0.093	0.295	1.01677e-05
chr5-36735747-36736597	6.03249e-11	3.24476	0.227	0.028	1.03284e-05
chr18-56760514-56761408	6.57073e-11	2.09045	0.325	0.097	1.12499e-05
chr6-72528191-72529054	6.60439e-11	3.02197	0.23	0.028	1.13076e-05
chr10-81297551-81298328	6.76445e-11	2.24929	0.292	0.069	1.15816e-05
chr6-72519684-72520601	6.92147e-11	2.21404	0.304	0.078	1.18505e-05
chr18-76339031-76339913	7.35187e-11	3.4779	0.218	0.023	1.25873e-05
chr2-169213083-169213899	7.38554e-11	4.82093	0.191	0.009	1.2645e-05
chr11-68623246-68624157	7.53627e-11	-1.5284	0.172	0.396	1.29031e-05
chr16-33677740-33678643	7.97924e-11	-1.20581	0.234	0.479	1.36615e-05
chr11-117595939-117596847	7.99671e-11	-2.10547	0.089	0.276	1.36914e-05
chr14-8309450-8310372	8.25492e-11	-1.25238	0.187	0.424	1.41335e-05
chr11-75152769-75153612	8.42821e-11	1.93902	0.328	0.097	1.44302e-05
chr10-60373921-60374827	8.531e-11	1.86786	0.34	0.106	1.46062e-05
chr11-5140589-5141357	8.63564e-11	4.16366	0.194	0.009	1.47853e-05
chr16-10849819-10850590	8.73527e-11	-1.92895	0.096	0.29	1.49559e-05
chr2-167774893-167775740	8.8664e-11	3.08378	0.239	0.037	1.51804e-05
chr17-83322516-83323380	8.99169e-11	2.65769	0.256	0.046	1.53949e-05
chr12-33957186-33958134	9.18336e-11	-1.23688	0.251	0.484	1.57231e-05
chr2-170826580-170827454	9.50451e-11	-1.91515	0.069	0.253	1.62729e-05
chr13-42493960-42494873	9.51052e-11	-2.40242	0.041	0.198	1.62832e-05
chr8-121368607-121369470	9.7486e-11	-2.27027	0.048	0.212	1.66909e-05
chr8-94189113-94190027	9.92072e-11	-2.06087	0.074	0.258	1.69856e-05
chr8-70631274-70632179	1.0109e-10	-1.57603	0.108	0.313	1.73078e-05
chr8-121417480-121418302	1.01475e-10	-1.3622	0.187	0.41	1.73738e-05
chr1-77281554-77282366	1.03344e-10	-2.14519	0.06	0.23	1.76938e-05
chr3-151424229-151425073	1.06817e-10	3.95075	0.199	0.014	1.82884e-05
chr11-98750442-98751210	1.07889e-10	-1.14682	0.287	0.535	1.8472e-05
chr5-110378180-110378971	1.10241e-10	-1.60535	0.122	0.323	1.88747e-05
chr17-79968526-79969430	1.17171e-10	-1.53379	0.129	0.336	2.00612e-05
chr3-31254166-31255074	1.18339e-10	4.8457	0.182	0.005	2.02612e-05
chr13-3750482-3751358	1.20316e-10	-2.39105	0.055	0.221	2.05997e-05
chr10-21636444-21637337	1.22785e-10	3.42732	0.208	0.018	2.10224e-05
chr4-124594676-124595587	1.23696e-10	-1.81146	0.079	0.267	2.11784e-05
chr6-136875463-136876354	1.31086e-10	-1.30744	0.163	0.392	2.24437e-05
chr4-98257519-98258414	1.32862e-10	-1.29165	0.213	0.442	2.27476e-05
chr14-31422849-31423756	1.40511e-10	2.73918	0.249	0.046	2.40574e-05
chr14-30650744-30651656	1.42323e-10	-1.72915	0.141	0.35	2.43676e-05
chr4-129795134-129796034	1.49217e-10	-1.64437	0.103	0.304	2.55478e-05
chr14-67135153-67135949	1.58486e-10	-1.42177	0.194	0.41	2.71348e-05
chr8-111597010-111597917	1.66431e-10	-1.58947	0.144	0.355	2.84951e-05
chr10-89739303-89740213	1.79892e-10	-3.23828	0.017	0.143	3.07999e-05
chr17-31903806-31904732	1.96116e-10	-1.35393	0.167	0.387	3.35776e-05
chr6-52208295-52209213	1.98756e-10	-1.99718	0.048	0.212	3.40295e-05
chr3-31157574-31158406	2.03323e-10	4.35059	0.187	0.009	3.48116e-05
chr16-35129889-35130787	2.22836e-10	-1.92111	0.091	0.276	3.81525e-05
chr11-90054298-90055240	2.27694e-10	4.02205	0.194	0.014	3.89841e-05
chr5-35795160-35796071	2.57684e-10	2.26055	0.266	0.055	4.41189e-05
chr9-121642366-121643086	2.587e-10	-1.57215	0.151	0.359	4.42929e-05
chr5-72855477-72856390	2.63238e-10	2.60261	0.242	0.041	4.50697e-05
chr17-49230994-49231885	2.66466e-10	-1.99385	0.06	0.23	4.56224e-05
chr9-57420380-57421270	2.80243e-10	2.8343	0.239	0.041	4.79812e-05
chr7-70361430-70362311	2.89647e-10	1.47061	0.452	0.226	4.95913e-05
chr6-144648043-144648973	2.96452e-10	-2.16416	0.069	0.24	5.07564e-05
chr2-168633017-168633894	3.22241e-10	4.54138	0.182	0.009	5.51718e-05
chr1-34389182-34390090	3.27233e-10	-1.01733	0.349	0.576	5.60265e-05
chr11-106728161-106729056	3.31726e-10	-1.49041	0.146	0.355	5.67958e-05
chr2-135561340-135561952	3.34245e-10	-1.59793	0.096	0.29	5.72271e-05
chr7-70345894-70346787	3.37728e-10	2.72423	0.251	0.051	5.78234e-05
chr14-33687175-33688094	3.4689e-10	1.80616	0.323	0.097	5.93921e-05
chr1-154802164-154803029	3.56491e-10	5.37057	0.172	0.005	6.10359e-05
chr11-4232354-4233271	3.75987e-10	2.45803	0.242	0.041	6.43739e-05
chr19-55244536-55245451	3.79987e-10	2.10256	0.292	0.078	6.50588e-05
chr4-129256287-129257162	3.81681e-10	3.68243	0.191	0.014	6.53487e-05
chr17-57264779-57265686	3.8701e-10	-1.36469	0.222	0.438	6.62611e-05
chr8-46898792-46899631	3.89762e-10	3.33063	0.206	0.023	6.67324e-05
chr11-96314352-96315285	4.12634e-10	-1.9569	0.089	0.267	7.06484e-05
chr13-60619543-60620312	4.21721e-10	3.64623	0.191	0.014	7.22042e-05
chr3-102365904-102366825	4.27996e-10	1.3541	0.44	0.194	7.32786e-05
chr17-8809597-8810510	4.4889e-10	-2.64933	0.033	0.175	7.68557e-05
chr5-128600442-128601325	4.49879e-10	6.03963	0.17	0.005	7.70251e-05
chr5-138952660-138953558	4.56982e-10	-1.60445	0.084	0.272	7.82413e-05
chr18-65565358-65566237	4.59486e-10	2.01795	0.34	0.12	7.867e-05
chr7-100495406-100496311	4.6757e-10	2.79428	0.218	0.028	8.0054e-05
chr7-4128608-4129536	4.6844e-10	3.42462	0.199	0.018	8.0203e-05
chr13-56549155-56550047	4.90577e-10	3.94886	0.182	0.009	8.39931e-05
chr6-55250649-55251519	4.94795e-10	5.43948	0.17	0.005	8.47153e-05
chr16-31276471-31277290	4.96237e-10	1.27	0.457	0.212	8.49622e-05
chr8-84414031-84414916	5.17569e-10	-2.12452	0.053	0.212	8.86145e-05
chr14-27114460-27115338	5.26998e-10	2.14308	0.333	0.12	9.02289e-05
chr11-4291407-4292322	5.37913e-10	-1.41253	0.175	0.387	9.20976e-05
chr4-81914752-81915619	5.54415e-10	-1.71392	0.093	0.281	9.4923e-05
chr6-94640044-94640949	5.55662e-10	5.08845	0.17	0.005	9.51366e-05
chr11-105468988-105469872	5.68396e-10	-1.30352	0.172	0.387	9.73168e-05
chr5-140115450-140116367	5.87026e-10	-1.5393	0.129	0.332	0.000100507
chr13-96510413-96511233	6.00231e-10	3.01796	0.213	0.028	0.000102767
chr10-14035414-14036304	6.40484e-10	-1.5188	0.117	0.313	0.000109659
chr6-94919172-94920042	6.50802e-10	3.55846	0.189	0.014	0.000111426
chr5-37725121-37726122	6.55778e-10	-1.83362	0.089	0.267	0.000112278
chr1-153598506-153599397	6.67744e-10	1.7197	0.328	0.106	0.000114326
chr19-43562933-43563826	6.85988e-10	-2.18521	0.045	0.198	0.00011745
chr2-59416686-59417559	6.87485e-10	-2.02603	0.079	0.253	0.000117706
chr9-95637361-95638265	6.90094e-10	-1.70033	0.093	0.281	0.000118153
chr7-133457498-133458344	7.50446e-10	-2.83806	0.029	0.161	0.000128486
chr4-149791959-149792828	7.66798e-10	-2.03283	0.053	0.212	0.000131286
chr16-92468128-92469056	7.75083e-10	4.21791	0.184	0.014	0.000132704
chr2-32714841-32715756	7.801e-10	1.58357	0.354	0.124	0.000133563
chr13-51716466-51717302	8.14701e-10	3.94539	0.184	0.014	0.000139487
chr9-96971699-96972594	8.15716e-10	2.30392	0.294	0.088	0.000139661
chr6-54199357-54200258	8.37777e-10	-1.90218	0.086	0.263	0.000143438
chr16-29761570-29762493	8.381e-10	4.61317	0.182	0.014	0.000143494
chr12-27604017-27604927	8.45438e-10	-3.4405	0.014	0.129	0.00014475
chr2-155742956-155743732	8.7313e-10	-1.14456	0.194	0.419	0.000149491
chr6-39539354-39540274	8.8375e-10	2.95204	0.211	0.028	0.000151309
chr18-33766178-33767056	8.87647e-10	-2.84527	0.024	0.152	0.000151977
chr2-168656476-168657355	8.88922e-10	2.24503	0.256	0.055	0.000152195
chr1-132341480-132342393	8.90243e-10	3.50197	0.199	0.023	0.000152421
chr6-51170594-51171414	9.49051e-10	-1.3771	0.201	0.415	0.00016249
chr13-95261096-95262009	9.71102e-10	12.1725	0.156	0	0.000166265
chr8-68902660-68903531	9.71102e-10	12.427	0.156	0	0.000166265
chr1-45555788-45556678	9.73201e-10	-2.80469	0.024	0.152	0.000166625
chr19-53500315-53501201	1.00236e-09	2.89937	0.215	0.032	0.000171617
chr5-53346566-53347270	1.07529e-09	-2.07708	0.06	0.221	0.000184104
chr8-110935877-110936789	1.08103e-09	-1.66117	0.1	0.286	0.000185087
chr2-32667448-32668361	1.09953e-09	2.46304	0.249	0.055	0.000188254
chr2-31168775-31169597	1.10244e-09	1.73945	0.318	0.097	0.000188752
chr17-62544001-62544754	1.14186e-09	-1.77735	0.089	0.267	0.000195501
chr5-134787913-134788809	1.14485e-09	-1.86109	0.084	0.258	0.000196013
chr16-38620699-38621496	1.2067e-09	-1.26259	0.179	0.382	0.000206603
chr12-44928303-44929206	1.21004e-09	4.80933	0.165	0.005	0.000207175
chr11-105974571-105975520	1.2192e-09	-2.65418	0.029	0.161	0.000208743
chr4-120032168-120033112	1.22214e-09	1.16758	0.514	0.276	0.000209246
chr10-79794531-79795282	1.22384e-09	1.69106	0.344	0.124	0.000209538
chr6-52230238-52231034	1.24206e-09	-3.31943	0.019	0.138	0.000212657
chr11-4174359-4175210	1.25177e-09	-1.51774	0.115	0.309	0.000214319
chr2-147927779-147928676	1.3244e-09	-2.5976	0.026	0.157	0.000226755
chr13-9011380-9012252	1.34456e-09	0.558254	0.931	0.853	0.000230206
chr5-99379919-99380811	1.34496e-09	11.6621	0.153	0	0.000230275
chr9-45561020-45561773	1.38603e-09	-1.77519	0.084	0.258	0.000237306
chr8-8488375-8489270	1.39916e-09	1.58161	0.366	0.152	0.000239554
chr6-52183502-52184410	1.39996e-09	-2.05123	0.053	0.207	0.000239692
chr9-114804944-114805842	1.43281e-09	2.62377	0.23	0.041	0.000245316
chr1-59609597-59610519	1.43896e-09	-1.8122	0.105	0.29	0.000246368
chr10-42934402-42935321	1.45367e-09	5.054	0.163	0.005	0.000248887
chr13-112000910-112001837	1.45955e-09	2.03317	0.285	0.083	0.000249893
chr13-38592973-38593900	1.47688e-09	-0.991032	0.321	0.525	0.000252862
chr18-55073298-55074207	1.52067e-09	-2.06301	0.074	0.24	0.000260359
chr2-90547047-90547894	1.55673e-09	-1.93416	0.057	0.217	0.000266533
chr11-96285271-96286022	1.57009e-09	-3.21385	0.019	0.138	0.00026882
chr13-95592506-95593424	1.58546e-09	2.85039	0.225	0.041	0.000271451
chr1-90237912-90238832	1.58801e-09	-2.34286	0.06	0.217	0.000271889
chr8-107202276-107203116	1.59583e-09	3.38869	0.189	0.018	0.000273227
chr11-51646640-51647508	1.61528e-09	1.91156	0.294	0.088	0.000276557
chr1-62702848-62703768	1.61966e-09	1.61329	0.356	0.134	0.000277308
chr8-11261962-11262870	1.66551e-09	2.16516	0.28	0.078	0.000285157
chr6-134976383-134977294	1.66676e-09	2.69141	0.22	0.037	0.000285371
chr2-52917921-52918760	1.67298e-09	5.76189	0.16	0.005	0.000286436
chr6-97828643-97829537	1.72218e-09	4.83455	0.17	0.009	0.000294859
chr8-88297801-88298719	1.72713e-09	2.74259	0.22	0.037	0.000295707
chr11-83448232-83449130	1.73046e-09	-1.59075	0.12	0.309	0.000296278
chr3-145651467-145652396	1.73362e-09	-1.64155	0.122	0.313	0.000296819
chr6-55245446-55246334	1.79315e-09	2.21133	0.261	0.065	0.00030701
chr1-167660489-167661392	1.8173e-09	-2.13893	0.074	0.24	0.000311146
chr5-123679472-123680405	1.82441e-09	-1.96776	0.053	0.207	0.000312362
chr19-40307327-40308238	1.8332e-09	1.42811	0.361	0.129	0.000313868
chr5-76079393-76080288	1.83572e-09	3.69298	0.179	0.014	0.0003143
chr6-126981439-126982309	1.86109e-09	12.4405	0.151	0	0.000318643
chr11-68911262-68912189	1.8631e-09	-1.88257	0.067	0.23	0.000318987
chr11-103706736-103707666	1.89586e-09	1.81231	0.301	0.092	0.000324596
chr11-96270832-96271553	1.93718e-09	-2.8437	0.031	0.161	0.000331671
chr3-109253802-109254674	1.97879e-09	5.62384	0.167	0.009	0.000338794
chr5-114051997-114052897	2.00095e-09	0.936827	0.569	0.327	0.000342588
chr1-90495503-90496290	2.02607e-09	-2.01291	0.072	0.235	0.000346889
chr6-71933825-71934737	2.04198e-09	-0.961666	0.275	0.507	0.000349614
chr8-69192806-69193737	2.05833e-09	-1.29178	0.172	0.378	0.000352412
chr18-38153273-38154156	2.05884e-09	2.87834	0.218	0.037	0.0003525
chr7-130949008-130949872	2.10284e-09	-1.26108	0.148	0.359	0.000360033
chr17-35218283-35219054	2.11377e-09	2.59224	0.215	0.032	0.000361905
chr19-47432130-47433010	2.13289e-09	3.08984	0.208	0.032	0.000365179
chr10-84383183-84384082	2.16888e-09	-1.98186	0.06	0.217	0.00037134
chr8-57320451-57321235	2.19166e-09	4.17191	0.177	0.014	0.000375241
chr1-86142827-86143538	2.23141e-09	2.58203	0.225	0.041	0.000382046
chr5-139118228-139119133	2.32403e-09	5.88659	0.158	0.005	0.000397904
chr4-89469646-89470558	2.32531e-09	2.30418	0.246	0.055	0.000398123
chr1-156985993-156986910	2.33625e-09	5.98538	0.158	0.005	0.000399996
chr5-150195621-150196511	2.33625e-09	1.78625	0.328	0.115	0.000399996
chr5-125074629-125075489	2.35886e-09	3.4372	0.201	0.028	0.000403868
chr4-117830086-117830775	2.38627e-09	2.00681	0.335	0.129	0.000408561
chr4-97673638-97674552	2.46387e-09	3.54105	0.184	0.018	0.000421846
chr6-51172613-51173506	2.52721e-09	-1.22598	0.194	0.406	0.000432691
chr14-74899716-74900617	2.55758e-09	2.80325	0.211	0.032	0.000437891
chr11-121231430-121232311	2.56299e-09	2.33716	0.239	0.051	0.000438818
chr9-14608358-14609180	2.5639e-09	2.08421	0.261	0.065	0.000438974
chr10-86273431-86274336	2.56603e-09	2.3268	0.249	0.06	0.000439337
chr6-90740297-90741227	2.57302e-09	12.098	0.148	0	0.000440534
chr10-61534258-61534979	2.62987e-09	3.14004	0.194	0.023	0.000450268
chr6-17197382-17198309	2.66244e-09	1.6955	0.335	0.124	0.000455844
chr18-23821430-23822298	2.76222e-09	-2.65801	0.026	0.152	0.000472928
chr6-117653806-117654658	2.76586e-09	-2.7105	0.033	0.166	0.000473551
chr18-84709529-84710451	2.84381e-09	4.19021	0.175	0.014	0.000486897
chr17-46623962-46624854	2.84858e-09	2.66113	0.211	0.032	0.000487714
chr9-57759023-57759916	2.92788e-09	-1.28001	0.151	0.355	0.00050129
chr6-140956196-140957037	2.98423e-09	-1.96603	0.086	0.253	0.000510939
chr1-23202540-23203430	3.02409e-09	-1.67511	0.103	0.281	0.000517763
chr6-85368928-85369724	3.0316e-09	1.50413	0.325	0.106	0.000519049
chr17-46879615-46880520	3.11462e-09	1.52344	0.356	0.134	0.000533264
chr9-75630598-75631503	3.22093e-09	-1.78095	0.089	0.258	0.000551465
chr5-102481074-102481876	3.24268e-09	-2.35758	0.043	0.184	0.000555189
chr3-121977401-121978246	3.25549e-09	-2.28866	0.038	0.175	0.000557382
chr2-131957495-131958435	3.28717e-09	2.66211	0.211	0.032	0.000562807
chr12-84186720-84187535	3.4463e-09	-2.57661	0.033	0.166	0.000590051
chr2-3238969-3239872	3.49444e-09	-1.92319	0.067	0.226	0.000598293
chr18-57029294-57030176	3.51766e-09	4.46232	0.165	0.009	0.00060227
chr6-141027127-141027882	3.53677e-09	-3.1851	0.017	0.129	0.000605541
chr17-45886084-45886970	3.54842e-09	3.06873	0.206	0.032	0.000607535
chr3-38820100-38820988	3.55416e-09	11.4795	0.146	0	0.000608519
chr6-88135910-88136789	3.61253e-09	1.51088	0.359	0.143	0.000618513
chr6-113934494-113935410	3.70055e-09	-1.30304	0.191	0.392	0.000633581
chr18-4735785-4736697	3.78802e-09	-3.5773	0.022	0.138	0.000648559
chr11-19737114-19738031	3.81922e-09	-1.90286	0.057	0.212	0.000653901
chr6-87166668-87167556	3.82326e-09	-2.28131	0.036	0.171	0.000654591
chr12-85350374-85351297	3.87435e-09	-1.34779	0.153	0.346	0.000663339
chr4-57678862-57679681	4.07384e-09	3.04472	0.196	0.028	0.000697495
chr3-156561551-156562351	4.25589e-09	-1.70627	0.084	0.253	0.000728664
chr11-31824344-31825275	4.38738e-09	4.32321	0.156	0.005	0.000751176
chr14-40884991-40885878	4.40448e-09	-2.14408	0.041	0.18	0.000754104
chr4-100247768-100248642	4.47062e-09	-2.22605	0.036	0.171	0.000765428
chr5-44493843-44494646	4.59443e-09	1.55321	0.323	0.106	0.000786625
chr10-67287637-67288552	4.75205e-09	-1.3015	0.194	0.401	0.000813612
chr17-43329651-43330507	4.77744e-09	3.50106	0.179	0.018	0.000817959
chr4-17852801-17853718	4.82628e-09	-2.15518	0.045	0.189	0.000826322
chr5-73751939-73752827	4.84782e-09	3.10869	0.196	0.028	0.00083001
chr6-52158060-52159000	4.85714e-09	-0.871724	0.347	0.576	0.000831606
chr12-8350936-8351858	5.01606e-09	2.18368	0.27	0.078	0.000858814
chr8-108595716-108596647	5.04441e-09	4.17926	0.163	0.009	0.000863669
chr1-93679875-93680788	5.05802e-09	2.26234	0.237	0.051	0.000865998
chr11-82045246-82046123	5.07917e-09	3.5549	0.165	0.009	0.00086962
chr11-96291945-96292805	5.13192e-09	-3.6738	0.012	0.115	0.000878651
chr6-92061700-92062615	5.33541e-09	-1.313	0.117	0.309	0.000913491
chr19-47458417-47459265	5.39532e-09	1.8219	0.306	0.101	0.000923749
chr8-121334436-121335346	5.54834e-09	2.32308	0.218	0.037	0.000949949
chr4-154574284-154575165	5.6657e-09	-2.83908	0.022	0.138	0.000970041
chr7-126621294-126622027	5.89225e-09	-2.03814	0.057	0.207	0.00100883
chr6-119418551-119419395	5.96318e-09	-1.05267	0.215	0.438	0.00102097
chr14-74902819-74903720	6.02849e-09	3.24043	0.187	0.023	0.00103216
chr8-105799172-105800012	6.09336e-09	3.31408	0.179	0.018	0.00104326
chr1-194829011-194829879	6.10361e-09	-2.4903	0.043	0.18	0.00104502
chr10-95232370-95233221	6.45895e-09	2.75654	0.203	0.032	0.00110586
chr3-115646799-115647729	6.57078e-09	1.93582	0.268	0.074	0.001125
chr4-3659672-3660558	6.76391e-09	12.0166	0.141	0	0.00115807
chr19-55825912-55826482	6.80051e-09	-2.30805	0.045	0.184	0.00116434
chr3-89553451-89554398	6.9781e-09	-1.47074	0.11	0.29	0.00119474
chr4-55920950-55921829	7.35996e-09	-2.60931	0.022	0.138	0.00126012
chr5-136324228-136325139	7.36758e-09	-2.69404	0.026	0.147	0.00126142
chr10-95877998-95878899	7.51071e-09	2.64977	0.203	0.032	0.00128593
chr7-71705267-71706011	7.7863e-09	1.76111	0.285	0.083	0.00133312
chr17-46081432-46082272	7.7919e-09	-2.55158	0.026	0.147	0.00133407
chr15-53370057-53370957	7.89563e-09	2.68681	0.208	0.037	0.00135183
chr2-11333069-11333966	8.42786e-09	-2.44242	0.031	0.157	0.00144296
chr1-132001701-132002568	8.61419e-09	-2.369	0.033	0.161	0.00147486
chr1-90277646-90278290	8.80289e-09	5.66032	0.148	0.005	0.00150717
chr5-116448502-116449401	8.90633e-09	-3.29799	0.017	0.124	0.00152488
chr5-113675892-113676757	8.98413e-09	-1.86318	0.057	0.207	0.0015382
chr6-54021173-54022092	9.09742e-09	2.14733	0.244	0.06	0.0015576
chr18-39050869-39051791	9.12014e-09	3.15943	0.184	0.023	0.00156149
chr1-72739412-72740297	9.29776e-09	-2.29411	0.043	0.18	0.0015919
chr14-48295628-48296535	9.29776e-09	-2.10179	0.043	0.18	0.0015919
chr8-88921847-88922663	9.319e-09	12.3621	0.139	0	0.00159553
chr18-39119819-39120642	9.64477e-09	2.5466	0.208	0.037	0.00165131
chr1-90370554-90371382	9.83252e-09	3.38719	0.17	0.014	0.00168345
chr2-127362438-127363274	9.9021e-09	3.05448	0.215	0.046	0.00169537
chr8-87803220-87804005	1.01355e-08	-1.54726	0.129	0.309	0.00173533
chr2-124858245-124859161	1.02734e-08	1.12001	0.447	0.212	0.00175894
chr4-62612523-62613340	1.0444e-08	-2.41886	0.055	0.198	0.00178814
chr16-65814776-65815555	1.08236e-08	-1.52971	0.098	0.272	0.00185314
chr19-43599632-43600280	1.10019e-08	-2.96698	0.019	0.129	0.00188368
chr13-113583216-113584101	1.10047e-08	-1.43464	0.129	0.309	0.00188414
chr16-55733551-55734400	1.1203e-08	3.33599	0.175	0.018	0.00191811
chr18-69781945-69782873	1.12913e-08	2.87051	0.191	0.028	0.00193321
chr8-64674658-64675573	1.21151e-08	-1.67183	0.096	0.263	0.00207427
chr10-59920795-59921691	1.27919e-08	-1.14953	0.258	0.456	0.00219013
chr8-95020232-95021171	1.28842e-08	2.56135	0.206	0.037	0.00220594
chr1-90434624-90435516	1.29283e-08	-2.30058	0.045	0.18	0.0022135
chr14-12099588-12100486	1.30463e-08	2.28673	0.222	0.046	0.0022337
chr6-52191517-52192372	1.34105e-08	-1.31686	0.189	0.382	0.00229605
chr9-103563794-103564717	1.34106e-08	3.95788	0.163	0.014	0.00229606
chr7-34546334-34547254	1.34633e-08	-2.12499	0.033	0.161	0.00230509
chr19-46727817-46728734	1.40665e-08	3.33011	0.172	0.018	0.00240837
chr10-59909159-59910083	1.42589e-08	1.09646	0.486	0.263	0.00244131
chr6-55335809-55336735	1.43761e-08	1.63398	0.34	0.138	0.00246138
chr6-6830159-6830955	1.44355e-08	-1.92164	0.062	0.212	0.00247155
chr1-62724657-62725417	1.45863e-08	2.6073	0.199	0.032	0.00249736
chr18-4959406-4960212	1.47818e-08	3.84153	0.163	0.014	0.00253083
chr10-89758457-89759344	1.48033e-08	-2.00658	0.053	0.194	0.00253452
chr1-135739224-135740095	1.48278e-08	-1.68453	0.122	0.295	0.00253871
chr4-139386667-139387585	1.48925e-08	-1.61014	0.12	0.295	0.00254979
chr3-101779066-101779934	1.52131e-08	2.99024	0.175	0.018	0.00260468
chr3-95993620-95994466	1.52561e-08	3.86436	0.177	0.023	0.00261204
chr9-115708156-115709066	1.53033e-08	3.00302	0.182	0.023	0.00262013
chr4-107984202-107985126	1.53252e-08	-2.00826	0.077	0.23	0.00262387
chr1-90518638-90519547	1.54103e-08	-1.68928	0.096	0.263	0.00263844
chr7-66178893-66179747	1.58912e-08	-1.20412	0.163	0.364	0.00272078
chr13-76384021-76384904	1.61877e-08	2.67494	0.203	0.037	0.00277154
chr5-134890294-134891232	1.6638e-08	-2.12382	0.072	0.221	0.00284864
chr4-154378701-154379610	1.67945e-08	-1.57698	0.079	0.24	0.00287544
chr8-120001559-120002338	1.70229e-08	-2.77366	0.022	0.134	0.00291455
chr16-23169810-23170709	1.724e-08	-1.97052	0.053	0.194	0.00295172
chr2-131215653-131216495	1.74764e-08	2.66257	0.201	0.037	0.00299219
chr16-24282001-24282904	1.76028e-08	-1.03377	0.254	0.461	0.00301384
chr17-67136359-67137215	1.77135e-08	5.16185	0.144	0.005	0.00303278
chr6-31617070-31617959	1.81416e-08	1.69522	0.278	0.078	0.00310608
chr12-111724810-111725492	1.86785e-08	3.50339	0.17	0.018	0.00319799
chr11-88114874-88115652	1.90076e-08	3.10713	0.172	0.018	0.00325436
chr1-90439751-90440640	1.91998e-08	3.64107	0.163	0.014	0.00328725
chr17-79480734-79481642	1.92203e-08	-2.49837	0.033	0.157	0.00329076
chr3-54551633-54552535	1.92599e-08	1.75487	0.323	0.129	0.00329755
chr11-117552326-117553206	1.92642e-08	-2.17453	0.048	0.184	0.00329829
chr11-96351503-96352390	1.9268e-08	-1.74139	0.084	0.244	0.00329893
chr4-154570188-154571218	1.94477e-08	-2.52079	0.026	0.143	0.00332971
chr16-18733128-18733976	1.97662e-08	1.15578	0.433	0.221	0.00338423
chr6-128108366-128109251	1.98806e-08	-1.49819	0.12	0.295	0.00340383
chr8-25521286-25522198	1.99701e-08	-1.65257	0.1	0.267	0.00341913
chr6-54084711-54085607	2.0217e-08	2.14537	0.222	0.046	0.00346141
chr9-104088389-104089251	2.03975e-08	-2.02712	0.048	0.184	0.00349231
chr15-83473918-83474752	2.07944e-08	1.42406	0.359	0.147	0.00356027
chr10-45181128-45182031	2.08904e-08	-2.00935	0.053	0.194	0.00357671
chr14-24751051-24751919	2.10268e-08	-2.49474	0.024	0.138	0.00360006
chr7-49257889-49258787	2.17065e-08	-1.55656	0.141	0.318	0.00371643
chr13-3749361-3750027	2.17075e-08	-1.97642	0.048	0.184	0.00371661
chr12-46024868-46025733	2.19253e-08	-3.08299	0.014	0.115	0.00375389
chr5-134439837-134440729	2.23436e-08	3.76246	0.167	0.018	0.00382551
chr5-102502102-102502978	2.24434e-08	-3.34626	0.017	0.12	0.00384259
chr4-53219142-53220036	2.24546e-08	-1.46205	0.151	0.336	0.00384453
chr13-37546296-37547182	2.27654e-08	4.34773	0.151	0.009	0.00389774
chr12-58268547-58269430	2.29577e-08	-0.890167	0.297	0.502	0.00393065
chr7-40717771-40718665	2.30659e-08	-2.05759	0.043	0.175	0.00394919
chr4-134256155-134256943	2.30939e-08	3.06599	0.177	0.023	0.00395398
chr1-73962799-73963652	2.33391e-08	1.14089	0.469	0.249	0.00399596
chr4-125702673-125703533	2.35824e-08	-1.49428	0.134	0.309	0.00403762
chr7-63815847-63816635	2.36671e-08	-1.65291	0.081	0.24	0.00405211
chr2-76690623-76691529	2.39796e-08	1.95498	0.251	0.069	0.00410562
chr10-105367856-105368775	2.41442e-08	-1.82702	0.081	0.235	0.00413379
chr17-86235970-86236573	2.42487e-08	11.7217	0.132	0	0.0041517
chr8-74659763-74660623	2.42961e-08	-2.31699	0.031	0.152	0.00415981
chr4-54944719-54945596	2.44258e-08	3.08755	0.184	0.028	0.00418201
chr19-8850311-8851203	2.45352e-08	2.72286	0.199	0.037	0.00420075
chr12-70463747-70464666	2.4693e-08	-1.62756	0.091	0.253	0.00422777
chr8-33089534-33090415	2.48817e-08	-2.33111	0.033	0.157	0.00426007
chr2-120113265-120114153	2.49229e-08	-1.75996	0.11	0.276	0.00426712
chr9-60504387-60505318	2.50096e-08	2.14187	0.242	0.065	0.00428196
chr17-79180269-79181188	2.51284e-08	-2.39877	0.026	0.143	0.00430232
chr10-127748896-127749790	2.53845e-08	2.63931	0.194	0.032	0.00434616
chr2-166115754-166116666	2.55756e-08	-0.989285	0.273	0.479	0.00437888
chr11-62119626-62120542	2.55908e-08	-2.33449	0.026	0.143	0.00438147
chr14-24655353-24656207	2.56113e-08	3.45056	0.167	0.018	0.00438499
chr15-79323328-79324226	2.56849e-08	0.974774	0.488	0.253	0.00439758
chr7-130935757-130936533	2.5877e-08	-1.2084	0.246	0.442	0.00443047
chr11-67577713-67578573	2.60438e-08	4.1563	0.151	0.009	0.00445903
chr2-33179741-33180686	2.61467e-08	4.89645	0.141	0.005	0.00447666
chr5-114370034-114370957	2.62747e-08	-1.45806	0.153	0.332	0.00449857
chr3-97031790-97032719	2.68566e-08	-1.34851	0.086	0.258	0.00459821
chr18-24094931-24095815	2.75321e-08	1.5236	0.342	0.143	0.00471386
chr2-136911650-136912511	2.76425e-08	-2.02652	0.043	0.175	0.00473275
chr2-32182645-32183466	2.76464e-08	-1.78685	0.103	0.267	0.00473342
chr10-99286062-99286732	2.76552e-08	-3.04706	0.019	0.124	0.00473493
chr11-97904507-97905382	2.76847e-08	2.08079	0.22	0.046	0.00473998
chr4-18046836-18047732	2.82886e-08	-2.90654	0.017	0.12	0.00484338
chr4-134402581-134403487	2.86478e-08	-1.13785	0.266	0.461	0.00490487
chr16-33676106-33676986	2.87359e-08	-1.10803	0.218	0.419	0.00491995
chr12-101766363-101767161	3.14594e-08	-1.51838	0.129	0.304	0.00538626
chr14-84443000-84443847	3.18869e-08	1.69984	0.278	0.088	0.00545944
chr1-35875160-35876074	3.21798e-08	-2.90092	0.019	0.124	0.00550959
chr11-114724871-114725759	3.28768e-08	2.16703	0.268	0.088	0.00562893
chr13-63833205-63834120	3.30367e-08	-2.84429	0.019	0.124	0.00565632
chr2-129581972-129582879	3.33796e-08	1.90201	0.261	0.083	0.00571501
chr2-90658484-90659288	3.3753e-08	-1.47762	0.093	0.258	0.00577895
chr2-77170195-77171015	3.38295e-08	2.06806	0.263	0.083	0.00579205
chr11-117389845-117390777	3.44505e-08	1.83656	0.263	0.078	0.00589838
chr5-31467588-31468474	3.46099e-08	3.15471	0.172	0.023	0.00592566
chr13-105054221-105054980	3.50491e-08	2.30821	0.213	0.046	0.00600087
chr2-107231403-107232337	3.51061e-08	-3.4319	0.012	0.106	0.00601062
chr9-59577737-59578681	3.53018e-08	1.59841	0.344	0.147	0.00604412
chr3-138346784-138347704	3.55211e-08	-2.69601	0.024	0.134	0.00608167
chr2-32387476-32388334	3.55508e-08	3.47211	0.158	0.014	0.00608676
chr9-62034805-62035656	3.62606e-08	-2.69974	0.022	0.129	0.00620829
chr15-38373551-38374337	3.64304e-08	-0.845959	0.333	0.553	0.00623736
chr2-83705578-83706443	3.64795e-08	2.1866	0.225	0.055	0.00624577
chr9-103761421-103762315	3.65335e-08	1.93475	0.282	0.101	0.00625501
chr8-107265666-107266555	3.78567e-08	3.94615	0.148	0.009	0.00648156
chr18-34117847-34118710	3.83053e-08	1.70009	0.278	0.092	0.00655836
chr9-36832332-36833199	3.83744e-08	-1.21897	0.151	0.336	0.00657019
chr12-80318783-80319692	3.84227e-08	1.48578	0.321	0.129	0.00657847
chr4-120725403-120726057	3.86718e-08	-2.34345	0.041	0.166	0.00662112
chr3-28021282-28021997	3.91072e-08	-1.65719	0.067	0.217	0.00669566
chr15-75592694-75593622	3.95167e-08	2.31871	0.211	0.046	0.00676577
chr11-119932947-119933842	3.96271e-08	-1.37142	0.122	0.3	0.00678467
chr3-101295026-101295904	4.04664e-08	2.27187	0.251	0.078	0.00692838
chr4-55749680-55750610	4.10154e-08	2.78667	0.201	0.041	0.00702237
chr3-95653437-95654346	4.1072e-08	-1.69097	0.074	0.226	0.00703206
chr12-103129285-103130179	4.11068e-08	-2.70657	0.024	0.134	0.00703802
chr4-43747847-43748757	4.12142e-08	-1.63479	0.122	0.29	0.00705641
chr1-33673068-33673975	4.25092e-08	-1.41496	0.112	0.286	0.00727812
chr12-12809893-12810784	4.2614e-08	-1.18825	0.182	0.369	0.00729606
chr4-132618848-132619586	4.26499e-08	3.58624	0.156	0.014	0.00730222
chr7-49320814-49321720	4.33401e-08	-3.1394	0.012	0.106	0.00742039
chr13-24602960-24603731	4.35219e-08	-1.83828	0.065	0.207	0.00745151
chr13-43684303-43685185	4.41427e-08	2.28416	0.194	0.032	0.0075578
chr2-158121345-158122230	4.44497e-08	1.00632	0.488	0.272	0.00761037
chr16-45922293-45923103	4.4959e-08	2.6986	0.175	0.023	0.00769757
chr5-21683532-21684429	4.5837e-08	-2.19276	0.057	0.194	0.0078479
chr17-79715415-79716304	4.73527e-08	-0.874987	0.323	0.525	0.00810739
chr4-155780678-155781595	4.76008e-08	3.04211	0.172	0.023	0.00814988
chr16-23217983-23218884	4.82189e-08	-1.27576	0.139	0.318	0.0082557
chr6-92874553-92875427	4.92502e-08	2.01958	0.215	0.046	0.00843228
chr18-4186419-4187305	5.15017e-08	-1.68252	0.069	0.217	0.00881776
chr6-112392493-112393387	5.2016e-08	-2.43118	0.026	0.138	0.00890582
chr11-120041570-120042366	5.22367e-08	1.2835	0.364	0.157	0.0089436
chr10-86341332-86342197	5.23906e-08	2.45776	0.196	0.037	0.00896996
chr8-86887855-86888618	5.24373e-08	2.03211	0.227	0.055	0.00897795
chr15-6260016-6260813	5.28625e-08	2.54037	0.194	0.037	0.00905075
chr4-120746862-120747778	5.28803e-08	-1.47575	0.179	0.355	0.00905379
chr13-102232195-102233132	5.29252e-08	-1.73973	0.069	0.217	0.00906148
chr1-34292811-34293687	5.33519e-08	-2.18716	0.041	0.166	0.00913454
chr10-111451944-111452683	5.61026e-08	-2.3211	0.031	0.147	0.0096055
chr2-93961476-93962367	5.63285e-08	3.76616	0.146	0.009	0.00964417
chr7-56065890-56066805	5.81491e-08	-1.49681	0.086	0.244	0.00995589
chr1-43730170-43731087	5.87715e-08	-1.89197	0.045	0.175	0.0100625
chr13-110562607-110563467	5.89428e-08	1.9625	0.232	0.06	0.0100918
chr6-88782820-88783668	5.98397e-08	5.80623	0.134	0.005	0.0102453
chr1-133400092-133400974	6.01918e-08	-1.03223	0.206	0.401	0.0103056
chr5-139387572-139388426	6.02528e-08	1.98429	0.242	0.069	0.0103161
chr18-64999013-64999847	6.03315e-08	2.1589	0.215	0.051	0.0103295
chr6-92943151-92944053	6.04443e-08	1.13581	0.45	0.24	0.0103488
chr3-97003235-97004109	6.07697e-08	-2.15206	0.033	0.152	0.0104046
chr9-44029584-44030412	6.18374e-08	2.79086	0.184	0.032	0.0105874
chr6-126996135-126997050	6.26307e-08	11.582	0.124	0	0.0107232
chr19-53198843-53199782	6.2753e-08	2.37317	0.201	0.041	0.0107441
chr2-169730313-169731234	6.27977e-08	2.02925	0.218	0.051	0.0107518
chr17-35783618-35784535	6.41552e-08	4.19249	0.144	0.009	0.0109842
chr5-66559411-66560300	6.47734e-08	-1.19369	0.187	0.364	0.0110901
chr12-70048490-70049382	6.53279e-08	-1.96082	0.065	0.203	0.011185
chr5-118421853-118422739	6.58562e-08	-1.54094	0.079	0.23	0.0112754
chr8-33827434-33828306	6.58595e-08	-1.80012	0.074	0.221	0.011276
chr5-122288013-122288866	6.60696e-08	1.65021	0.282	0.097	0.011312
chr10-102489979-102490836	6.70712e-08	4.01117	0.144	0.009	0.0114835
chr7-100492761-100493673	6.89323e-08	1.53661	0.316	0.124	0.0118021
chr9-71974399-71975301	6.90886e-08	-1.74889	0.069	0.212	0.0118289
chr7-133115950-133116781	6.97998e-08	-1.90425	0.067	0.207	0.0119506
chr15-32778423-32779312	6.99714e-08	-1.43495	0.187	0.364	0.01198
chr7-16728271-16729195	7.0386e-08	1.94	0.261	0.083	0.012051
chr5-96911484-96912445	7.13964e-08	2.68453	0.191	0.037	0.012224
chr1-189967780-189968650	7.19769e-08	4.73081	0.134	0.005	0.0123234
chr19-17229612-17230440	7.21338e-08	-1.60952	0.079	0.23	0.0123502
chr15-100318098-100319012	7.26886e-08	-1.97053	0.065	0.203	0.0124452
chr16-34029629-34030474	7.34132e-08	-2.09069	0.031	0.147	0.0125693
chr10-84360458-84361317	7.34934e-08	-2.84661	0.017	0.115	0.012583
chr6-39542941-39543859	7.43596e-08	1.13741	0.371	0.161	0.0127313
chr8-84554221-84555147	7.49021e-08	-1.75648	0.065	0.207	0.0128242
chr2-166086309-166087215	7.54388e-08	-1.39064	0.139	0.309	0.0129161
chr6-100660156-100661021	7.54462e-08	-1.41825	0.189	0.359	0.0129174
chr15-100636547-100637472	7.57827e-08	1.21	0.433	0.235	0.012975
chr13-24375035-24375961	7.58343e-08	3.66788	0.158	0.018	0.0129838
chr8-108608740-108609647	7.58802e-08	3.08804	0.175	0.028	0.0129917
chr8-92839622-92840521	7.59247e-08	-2.54015	0.038	0.157	0.0129993
chr7-142232029-142232851	7.63822e-08	-1.58177	0.086	0.24	0.0130776
chr6-97505863-97506771	7.65386e-08	-1.12347	0.246	0.438	0.0131044
chr19-37543418-37544372	7.65623e-08	-1.15416	0.189	0.369	0.0131085
chr11-62929530-62930390	7.69204e-08	4.45367	0.134	0.005	0.0131698
chr1-120253390-120254298	7.69712e-08	-1.40357	0.117	0.286	0.0131785
chr5-111266795-111267708	7.73917e-08	-1.08824	0.227	0.415	0.0132505
chr13-56575502-56576367	7.76796e-08	2.38013	0.206	0.046	0.0132998
chr17-63285021-63285940	7.81962e-08	-2.15837	0.048	0.175	0.0133882
chr11-72951986-72952692	7.85444e-08	-0.924877	0.28	0.475	0.0134478
chr6-42434508-42435167	7.8639e-08	-1.88333	0.065	0.203	0.013464
chr14-21031858-21032752	8.17736e-08	0.90231	0.531	0.318	0.0140007
chr9-86297878-86298784	8.2329e-08	5.43119	0.132	0.005	0.0140958
chr9-67036426-67037256	8.37916e-08	-1.56701	0.086	0.24	0.0143462
chr10-79806823-79807643	8.4402e-08	2.86577	0.163	0.018	0.0144507
chr2-59680510-59681390	8.44595e-08	2.10639	0.211	0.046	0.0144606
chr5-130076152-130077058	8.46714e-08	-1.60687	0.103	0.263	0.0144968
chr12-31271126-31272040	8.5029e-08	2.44431	0.203	0.046	0.0145581
chr11-30160866-30161796	8.52381e-08	0.886108	0.524	0.295	0.0145939
chr12-102241884-102242778	8.52774e-08	1.64447	0.278	0.097	0.0146006
chr8-102784746-102785641	8.53897e-08	2.88155	0.201	0.046	0.0146198
chr8-108650548-108651468	8.57789e-08	5.11007	0.132	0.005	0.0146865
chr6-91400088-91400989	8.57935e-08	11.9989	0.122	0	0.014689
chr11-99032715-99033617	8.69044e-08	-2.60048	0.029	0.138	0.0148792
chr3-96997495-96998394	8.77617e-08	-1.68942	0.069	0.212	0.0150259
chr7-82174363-82175260	8.80057e-08	5.08659	0.132	0.005	0.0150677
chr10-4120498-4121377	8.80828e-08	4.05667	0.141	0.009	0.0150809
chr12-91668379-91669134	8.94822e-08	3.02229	0.16	0.018	0.0153205
chr6-51875848-51876754	8.95187e-08	-1.57969	0.103	0.263	0.0153268
chr19-17334688-17335586	9.02885e-08	-2.1193	0.045	0.171	0.0154586
chr4-137483752-137484508	9.03804e-08	-1.2741	0.189	0.369	0.0154743
chr7-80888922-80889821	9.14773e-08	1.52729	0.301	0.115	0.0156621
chr18-7644461-7645330	9.21685e-08	4.19138	0.156	0.018	0.0157804
chr15-100167536-100168429	9.29575e-08	-2.73351	0.019	0.12	0.0159155
chr14-31228080-31228931	9.45084e-08	-1.24979	0.139	0.309	0.0161811
chr10-13869483-13870274	9.56485e-08	1.71153	0.318	0.134	0.0163763
chr13-29202328-29203225	9.57645e-08	1.66995	0.282	0.101	0.0163961
chr15-101320436-101321300	9.58505e-08	-1.02123	0.244	0.429	0.0164109
chr9-63666735-63667617	9.58958e-08	-1.32812	0.177	0.355	0.0164186
chr19-42068936-42069803	9.60006e-08	3.14644	0.151	0.014	0.0164365
chr2-74995272-74995738	9.78749e-08	-2.59441	0.019	0.12	0.0167575
chr1-183040815-183041473	9.79224e-08	1.62733	0.28	0.097	0.0167656
chr12-17506812-17507739	9.80376e-08	2.59055	0.177	0.028	0.0167853
chr2-167958586-167959453	9.85253e-08	1.95213	0.256	0.083	0.0168688
chr4-86885980-86886915	9.94161e-08	-0.872157	0.306	0.498	0.0170213
chr4-139146509-139147425	1.0226e-07	-1.00003	0.227	0.429	0.0175082
chr16-30774931-30775659	1.0259e-07	-2.05304	0.045	0.171	0.0175647
chr2-120102601-120103459	1.02807e-07	-1.82806	0.067	0.207	0.017602
chr17-50143062-50143911	1.03452e-07	1.66067	0.258	0.078	0.0177123
chr8-124434107-124435005	1.05379e-07	1.20845	0.426	0.23	0.0180422
chr11-88235283-88236187	1.0646e-07	-1.32901	0.156	0.332	0.0182273
chr16-30981068-30981980	1.06858e-07	-2.09959	0.045	0.171	0.0182955
chr2-167828061-167828979	1.07826e-07	3.14792	0.158	0.018	0.0184613
chr3-101280660-101281555	1.08778e-07	2.54805	0.182	0.032	0.0186242
chr2-90583593-90584502	1.10525e-07	-2.09437	0.072	0.212	0.0189233
chr18-69613072-69613932	1.13176e-07	5.86746	0.129	0.005	0.0193772
chr2-58828731-58829442	1.14909e-07	-2.48436	0.022	0.124	0.0196739
chr9-121895161-121895872	1.16165e-07	4.2832	0.139	0.009	0.019889
chr14-46635051-46635814	1.16759e-07	-1.28181	0.144	0.318	0.0199907
chr10-37447545-37448231	1.1743e-07	12.2132	0.12	0	0.0201055
chr16-30499083-30499992	1.1743e-07	11.6853	0.12	0	0.0201055
chr1-9847800-9848691	1.18481e-07	1.58167	0.275	0.092	0.0202855
chr12-81630863-81631697	1.19245e-07	1.68851	0.256	0.078	0.0204162
chr12-80203054-80203957	1.20768e-07	-1.8954	0.072	0.212	0.0206771
chr1-39324859-39325697	1.22137e-07	-2.20871	0.041	0.161	0.0209114
chr11-78146448-78147366	1.22186e-07	2.7153	0.16	0.018	0.0209198
chr8-106704647-106705510	1.23364e-07	2.71526	0.179	0.032	0.0211216
chr9-49606203-49606972	1.23819e-07	-2.00479	0.045	0.171	0.0211994
chr13-60936278-60937171	1.23862e-07	1.49768	0.287	0.101	0.0212068
chr16-84971711-84972627	1.24242e-07	2.35245	0.184	0.032	0.0212718
chr11-101966660-101967576	1.24682e-07	-1.58691	0.089	0.24	0.0213471
chr4-120282797-120283619	1.25791e-07	-0.920648	0.275	0.475	0.021537
chr6-54655445-54656371	1.28163e-07	4.01084	0.139	0.009	0.0219431
chr1-39417496-39418383	1.29184e-07	-1.37508	0.132	0.295	0.022118
chr18-13911268-13912159	1.29402e-07	3.76441	0.146	0.014	0.0221553
chr11-49613225-49614036	1.29566e-07	1.52406	0.292	0.111	0.0221834
chr13-112052376-112053300	1.30878e-07	-1.65454	0.084	0.23	0.022408
chr13-42832639-42833463	1.31111e-07	-3.12212	0.014	0.106	0.0224478
chr8-36094371-36095269	1.31291e-07	1.13791	0.395	0.189	0.0224786
chr1-98070708-98071593	1.31967e-07	-1.87297	0.079	0.221	0.0225945
chr3-108411462-108412352	1.32031e-07	-1.54797	0.086	0.24	0.0226055
chr3-123128501-123129421	1.34861e-07	-1.65586	0.086	0.235	0.02309
chr13-58114994-58115882	1.35555e-07	1.52289	0.294	0.111	0.0232087
chr3-108767067-108767927	1.36838e-07	2.39712	0.189	0.037	0.0234284
chr10-118810788-118811650	1.37662e-07	3.80426	0.146	0.014	0.0235695
chr1-153333614-153334362	1.38157e-07	1.14504	0.419	0.221	0.0236543
chr16-34372096-34372993	1.39736e-07	2.11377	0.244	0.078	0.0239246
chr12-17769206-17769902	1.42318e-07	3.67669	0.146	0.014	0.0243668
chr6-147010827-147011743	1.42781e-07	-2.33308	0.036	0.152	0.024446
chr5-136624974-136625848	1.43355e-07	-3.0616	0.014	0.106	0.0245443
chr5-139584949-139585865	1.45632e-07	2.33393	0.189	0.037	0.0249341
chr1-89930848-89931707	1.46191e-07	-1.92982	0.043	0.166	0.0250298
chr19-58852950-58853826	1.46463e-07	4.38569	0.136	0.009	0.0250763
chr9-87730893-87731745	1.47665e-07	-1.76321	0.105	0.258	0.0252823
chr7-63924791-63925691	1.47789e-07	-0.775217	0.445	0.618	0.0253033
chr3-100997764-100998593	1.49217e-07	-1.98563	0.043	0.166	0.025548
chr15-34676943-34677451	1.49904e-07	-2.13944	0.036	0.152	0.0256655
chr13-38502929-38503816	1.51312e-07	-1.69717	0.053	0.184	0.0259065
chr9-64774201-64775114	1.53159e-07	2.51231	0.199	0.046	0.0262227
chr13-51777807-51778431	1.53776e-07	2.42517	0.199	0.046	0.0263285
chr1-45608128-45609000	1.57363e-07	-1.40332	0.105	0.263	0.0269426
chr1-86143783-86144660	1.5847e-07	3.50495	0.153	0.018	0.0271321
chr2-61061923-61062731	1.60607e-07	12.1701	0.117	0	0.027498
chr15-51853918-51854717	1.61851e-07	-1.53325	0.086	0.235	0.027711
chr5-120517372-120518218	1.62055e-07	2.81164	0.184	0.037	0.027746
chr7-28570105-28571004	1.65498e-07	-1.30783	0.127	0.295	0.0283354
chr8-107254879-107255729	1.65684e-07	1.47815	0.292	0.106	0.0283673
chr2-32655744-32656544	1.65891e-07	1.14848	0.378	0.175	0.0284027
chr12-69751719-69752558	1.66418e-07	2.60417	0.172	0.028	0.0284929
chr8-126886567-126887437	1.68249e-07	-1.40983	0.179	0.35	0.0288064
chr2-79601329-79602223	1.69385e-07	-1.57008	0.108	0.263	0.0290009
chr3-145798537-145799443	1.69876e-07	2.24377	0.206	0.051	0.0290849
chr4-8509955-8510855	1.70178e-07	2.56353	0.177	0.032	0.0291367
chr4-45160534-45161405	1.72556e-07	2.94249	0.156	0.018	0.0295438
chr19-6349005-6349876	1.73203e-07	1.26337	0.356	0.18	0.0296546
chr12-17444198-17445081	1.74244e-07	1.50949	0.294	0.12	0.0298328
chr12-53768173-53769075	1.75625e-07	3.92649	0.136	0.009	0.0300692
chr14-48538166-48538992	1.7806e-07	-2.20731	0.029	0.138	0.0304861
chr12-56696578-56697306	1.78394e-07	-2.7018	0.014	0.106	0.0305433
chr3-53201478-53202302	1.794e-07	4.2024	0.144	0.014	0.0307156
chr14-63342198-63343079	1.80241e-07	4.70238	0.127	0.005	0.0308597
chr11-120142402-120143316	1.8042e-07	1.09021	0.409	0.207	0.0308903
chr11-17468473-17469353	1.80854e-07	3.83619	0.136	0.009	0.0309646
chr3-109254808-109255621	1.82838e-07	4.06195	0.144	0.014	0.0313042
chr14-70515064-70515940	1.84581e-07	3.94249	0.144	0.014	0.0316026
chr11-53805565-53806469	1.85503e-07	-1.6325	0.081	0.226	0.0317606
chr10-30997984-30998909	1.86515e-07	-0.978865	0.234	0.429	0.0319338
chr15-12229998-12230939	1.87153e-07	2.3489	0.187	0.037	0.032043
chr8-34055666-34056564	1.88669e-07	-1.37657	0.129	0.295	0.0323025
chr5-33730760-33731522	1.89989e-07	2.85156	0.163	0.023	0.0325286
chr12-105556941-105557840	1.90427e-07	3.07479	0.153	0.018	0.0326037
chr5-53496927-53497847	1.91021e-07	-1.12496	0.222	0.401	0.0327053
chr5-119167493-119168383	1.92506e-07	3.01532	0.206	0.055	0.0329595
chr12-12904271-12905187	1.9276e-07	-1.40996	0.127	0.29	0.033003
chr15-86206287-86207069	2.00191e-07	-1.0251	0.203	0.382	0.0342753
chr10-116738222-116739067	2.01691e-07	-2.37354	0.043	0.161	0.0345321
chr4-135964529-135965170	2.01829e-07	-1.12832	0.182	0.364	0.0345558
chr9-121881814-121882710	2.02605e-07	4.40958	0.134	0.009	0.0346887
chr9-44106807-44107686	2.03564e-07	-1.30759	0.153	0.327	0.0348528
chr11-115071514-115072444	2.06825e-07	2.3973	0.199	0.046	0.0354111
chr18-69415338-69416200	2.0906e-07	1.78804	0.237	0.069	0.0357937
chr8-110969916-110970823	2.09085e-07	2.04665	0.213	0.055	0.0357981
chr1-161766585-161767361	2.09682e-07	4.15777	0.134	0.009	0.0359003
chr9-63802990-63803913	2.14029e-07	-1.16264	0.151	0.327	0.0366446
chr16-95831320-95832216	2.16994e-07	1.42603	0.309	0.124	0.0371522
chr3-145887194-145888066	2.18592e-07	-1.49767	0.091	0.24	0.0374259
chr11-55025647-55026566	2.18815e-07	-2.76771	0.022	0.12	0.037464
chr9-103689586-103690287	2.1949e-07	12.0079	0.115	0	0.0375796
chr17-45503208-45504073	2.19737e-07	2.92792	0.16	0.023	0.0376218
chr8-24420410-24421070	2.20911e-07	3.37953	0.144	0.014	0.0378228
chr4-106785633-106786526	2.21751e-07	-1.35598	0.12	0.281	0.0379666
chr5-13526866-13527761	2.22077e-07	1.80781	0.244	0.078	0.0380224
chr11-78764487-78765398	2.22235e-07	-2.05613	0.043	0.161	0.0380495
chr10-95213301-95214098	2.2343e-07	2.91826	0.153	0.018	0.0382541
chr4-106799460-106800365	2.26213e-07	-1.26026	0.175	0.35	0.0387306
chr16-29829251-29830128	2.30302e-07	4.85479	0.124	0.005	0.0394308
chr10-59973915-59974786	2.33972e-07	1.625	0.27	0.097	0.040059
chr11-78421484-78422351	2.34732e-07	-1.69814	0.057	0.189	0.0401891
chr12-21119271-21120149	2.36945e-07	2.83862	0.167	0.028	0.0405681
chr4-45513670-45514581	2.37865e-07	1.05509	0.409	0.198	0.0407256
chr6-59425924-59426835	2.39106e-07	-1.26737	0.12	0.286	0.0409381
chr17-49431993-49432907	2.41138e-07	-1.26368	0.129	0.295	0.0412859
chr19-24673154-24674039	2.41897e-07	-1.64901	0.077	0.217	0.041416
chr6-146913122-146913997	2.43128e-07	-1.4842	0.093	0.244	0.0416267
chr18-84859414-84860142	2.44651e-07	1.76895	0.244	0.078	0.0418874
chr2-84229751-84230229	2.44776e-07	2.47401	0.182	0.037	0.0419089
chr5-113650028-113650918	2.46307e-07	-1.33603	0.151	0.318	0.042171
chr18-11903767-11904603	2.47105e-07	-1.92079	0.048	0.171	0.0423075
chr14-102880513-102881390	2.47189e-07	-2.57082	0.019	0.115	0.0423219
chr4-53675871-53676801	2.4791e-07	-2.30829	0.031	0.138	0.0424454
chr6-72473255-72474171	2.48412e-07	1.49308	0.285	0.106	0.0425314
chr6-97472444-97473348	2.4878e-07	2.87162	0.16	0.023	0.0425944
chr18-75430686-75431639	2.49769e-07	-2.04715	0.045	0.166	0.0427637
chr2-166676659-166677575	2.49835e-07	-1.57397	0.103	0.253	0.042775
chr3-61216303-61217218	2.49897e-07	-2.23234	0.036	0.147	0.0427857
chr5-112660908-112661786	2.50017e-07	3.77399	0.134	0.009	0.0428062
chr1-152497277-152498099	2.51266e-07	2.1897	0.199	0.046	0.0430199
chr13-93614416-93615203	2.5298e-07	2.5586	0.175	0.032	0.0433134
chr18-47581189-47582090	2.5333e-07	3.17752	0.151	0.018	0.0433733
chr19-17289154-17290043	2.54145e-07	-1.84319	0.05	0.175	0.043513
chr5-134950904-134951770	2.5448e-07	1.87517	0.242	0.078	0.0435703
chr15-25621986-25622876	2.54723e-07	0.800912	0.605	0.401	0.0436119
chr19-38480670-38481577	2.56359e-07	1.93799	0.232	0.069	0.043892
chr18-75500629-75501442	2.58036e-07	-2.17873	0.055	0.18	0.044179
chr7-132723723-132724620	2.58743e-07	-1.16937	0.211	0.392	0.0443002
chr12-102299082-102299870	2.60484e-07	3.64293	0.141	0.014	0.0445983
chr9-57931001-57931893	2.60814e-07	-1.85709	0.048	0.171	0.0446547
chr13-113548753-113549589	2.60848e-07	-2.28862	0.036	0.147	0.0446606
chr5-96221647-96222536	2.62739e-07	4.90469	0.132	0.009	0.0449844
chr6-94915505-94916415	2.63649e-07	1.62805	0.266	0.092	0.0451402
chr5-134778864-134779778	2.70817e-07	-1.80365	0.074	0.212	0.0463674
chr8-95024133-95024964	2.72303e-07	4.37804	0.124	0.005	0.0466218
chr9-83547855-83548770	2.73557e-07	1.52366	0.282	0.106	0.0468365
chr9-57948850-57949693	2.73648e-07	-2.45392	0.029	0.134	0.0468521
chr7-135609502-135610373	2.77401e-07	2.07741	0.211	0.055	0.0474946
chr12-3833632-3834424	2.81748e-07	-1.01839	0.208	0.396	0.0482389
chr7-114322649-114323564	2.82636e-07	-1.26854	0.172	0.341	0.048391
chr12-84847389-84848197	2.8866e-07	-2.39659	0.022	0.12	0.0494224
chr3-103130033-103130848	2.88941e-07	2.61149	0.167	0.028	0.0494704
chr2-120347852-120348727	2.89607e-07	5.55791	0.122	0.005	0.0495844
chr6-18029928-18030733	2.89607e-07	5.44072	0.122	0.005	0.0495844
chr1-131184151-131185005	2.90307e-07	3.61836	0.141	0.014	0.0497043
chr10-99471856-99472739	2.94929e-07	3.5721	0.134	0.009	0.0504957
chr5-23394121-23395016	2.94976e-07	2.49193	0.206	0.055	0.0505037
chr9-63955750-63956637	2.95396e-07	-1.43401	0.144	0.304	0.0505756
chr6-84270259-84271168	2.96206e-07	-1.59795	0.105	0.253	0.0507144
chr18-80094848-80095715	2.97077e-07	5.50851	0.122	0.005	0.0508634
chr18-38962182-38963119	2.97433e-07	1.40776	0.299	0.12	0.0509243
chr16-30768788-30769697	2.97644e-07	2.54774	0.179	0.037	0.0509605
chr10-68795222-68796141	2.99406e-07	2.65288	0.16	0.023	0.0512622
chr5-99387418-99388063	2.99734e-07	11.5161	0.112	0	0.0513183
chr6-128102243-128103172	3.05432e-07	0.969276	0.447	0.249	0.0522939
chr10-42950068-42950938	3.06058e-07	2.52618	0.16	0.023	0.052401
chr2-4542309-4543190	3.06843e-07	2.54239	0.167	0.028	0.0525355
chr2-53094719-53095634	3.09519e-07	3.48891	0.156	0.023	0.0529936
chr2-116735482-116736376	3.10253e-07	4.20865	0.132	0.009	0.0531194
chr10-84396922-84397843	3.14993e-07	-1.12274	0.201	0.382	0.0539308
chr4-152185108-152186075	3.15503e-07	1.36175	0.328	0.143	0.0540183
chr3-138721996-138722895	3.23892e-07	4.71858	0.122	0.005	0.0554544
chr10-95677859-95678577	3.25605e-07	1.88864	0.242	0.078	0.0557479
chr1-91015126-91016048	3.26476e-07	-0.983742	0.292	0.475	0.055897
chr19-10818256-10819161	3.32104e-07	-2.15023	0.033	0.143	0.0568605
chr6-87322441-87323161	3.33309e-07	-3.34842	0.014	0.101	0.0570668
chr15-102126067-102126957	3.33776e-07	3.22993	0.163	0.028	0.0571468
chr14-86757876-86758779	3.34193e-07	3.22055	0.141	0.014	0.0572182
chr6-54471618-54472428	3.35607e-07	1.76488	0.234	0.069	0.0574603
chr9-122064713-122065631	3.38681e-07	1.16437	0.361	0.171	0.0579866
chr14-27229241-27230016	3.38758e-07	1.83441	0.225	0.065	0.0579998
chr6-82066408-82067331	3.44034e-07	1.48199	0.28	0.106	0.0589031
chr2-166119759-166120661	3.44189e-07	-2.07843	0.036	0.147	0.0589296
chr14-105435088-105436012	3.47598e-07	-1.3496	0.117	0.272	0.0595134
chr2-30690021-30690909	3.52821e-07	1.62914	0.258	0.088	0.0604076
chr5-92808817-92809723	3.52966e-07	-1.916	0.053	0.175	0.0604323
chr13-42397964-42398883	3.53675e-07	-1.57259	0.067	0.203	0.0605538
chr8-105727182-105728001	3.54142e-07	1.32745	0.313	0.129	0.0606338
chr11-32604937-32605871	3.552e-07	-1.05965	0.23	0.41	0.0608148
chr17-44202737-44203632	3.63234e-07	2.57709	0.177	0.037	0.0621904
chr5-66532544-66533449	3.65745e-07	-2.0928	0.031	0.138	0.0626203
chr1-23146118-23146958	3.65759e-07	4.31956	0.122	0.005	0.0626226
chr1-94034910-94035812	3.6686e-07	1.03319	0.519	0.355	0.0628111
chr14-122336731-122337582	3.70777e-07	-1.32733	0.098	0.253	0.0634819
chr1-93229059-93229942	3.72593e-07	2.14487	0.196	0.046	0.0637927
chr9-73559744-73560653	3.73226e-07	4.01749	0.122	0.005	0.0639012
chr1-90470801-90471725	3.73872e-07	-1.57394	0.081	0.221	0.0640117
chr18-11978033-11978932	3.77535e-07	-1.18191	0.153	0.323	0.0646389
chr16-32113411-32114314	3.7887e-07	1.27132	0.333	0.147	0.0648674
chr4-87667236-87668140	3.80633e-07	-1.99432	0.036	0.147	0.0651693
chr17-27707697-27708613	3.8541e-07	2.23595	0.213	0.06	0.0659873
chr14-68693124-68694016	3.86632e-07	3.43009	0.139	0.014	0.0661964
chr3-27709156-27709852	3.89015e-07	-1.10415	0.225	0.401	0.0666044
chr11-3902773-3903679	3.92451e-07	-1.68843	0.089	0.23	0.0671927
chr17-72795294-72796154	3.94825e-07	5.9122	0.12	0.005	0.0675992
chr17-83916370-83917291	3.97357e-07	-1.6819	0.105	0.253	0.0680327
chr4-53591827-53592751	3.998e-07	1.42656	0.292	0.115	0.068451
chr17-80921462-80922313	4.00601e-07	-3.07444	0.017	0.106	0.068588
chr11-100858858-100859571	4.03373e-07	-1.304	0.146	0.309	0.0690627
chr5-67010844-67011735	4.03847e-07	-1.61167	0.108	0.258	0.0691439
chr13-63117339-63118232	4.04058e-07	1.85881	0.234	0.074	0.06918
chr1-153542744-153543658	4.07053e-07	5.07743	0.12	0.005	0.0696928
chr5-91617236-91618041	4.08764e-07	2.85138	0.163	0.028	0.0699856
chr12-91756411-91757323	4.09007e-07	11.3898	0.11	0	0.0700274
chr17-14733630-14734524	4.09007e-07	11.1536	0.11	0	0.0700274
chr10-98683950-98684832	4.09321e-07	2.01151	0.196	0.046	0.0700811
chr15-84639274-84640182	4.111e-07	2.12515	0.218	0.065	0.0703857
chr11-79646648-79647492	4.11176e-07	-2.96495	0.017	0.106	0.0703987
chr5-124899725-124900596	4.12567e-07	-1.36197	0.167	0.327	0.0706369
chr7-98522742-98523463	4.23591e-07	-0.739731	0.366	0.562	0.0725244
chr14-32995863-32996775	4.23926e-07	5.12042	0.12	0.005	0.0725817
chrX-70184277-70185212	4.24663e-07	-3.06561	0.019	0.111	0.0727078
chr11-72478007-72478898	4.2567e-07	1.66009	0.254	0.088	0.0728802
chr4-8962749-8963657	4.26082e-07	4.86395	0.12	0.005	0.0729508
chr12-44899054-44899923	4.26887e-07	-1.51696	0.089	0.23	0.0730886
chr3-137150135-137150989	4.30903e-07	1.54289	0.273	0.101	0.0737761
chr5-136966093-136966793	4.32096e-07	-1.05482	0.22	0.392	0.0739805
chr4-40837209-40838096	4.32768e-07	-1.14943	0.201	0.369	0.0740956
chr6-146932861-146933706	4.3533e-07	1.58265	0.251	0.083	0.0745342
chr16-37754381-37755015	4.36018e-07	2.30257	0.179	0.037	0.0746519
chr8-60632366-60633254	4.37158e-07	0.964696	0.538	0.346	0.0748472
chr16-29886553-29887401	4.39449e-07	2.63763	0.17	0.032	0.0752394
chr2-9866941-9867806	4.39891e-07	-1.68518	0.06	0.189	0.0753151
chr2-170837887-170838772	4.44273e-07	-2.08345	0.057	0.18	0.0760653
chr7-75415306-75416203	4.44873e-07	4.02367	0.136	0.014	0.076168
chr12-86931979-86932910	4.48215e-07	1.71675	0.254	0.088	0.0767402
chr19-40665390-40666274	4.49294e-07	-1.50647	0.1	0.249	0.076925
chr18-20745916-20746769	4.51153e-07	1.58807	0.278	0.106	0.0772432
chr8-117440141-117441064	4.527e-07	-1.30667	0.108	0.263	0.0775082
chr4-141271293-141272153	4.54496e-07	-2.63275	0.014	0.101	0.0778157
chr8-41006828-41007171	4.54751e-07	2.60528	0.182	0.041	0.0778593
chr9-102889874-102890757	4.55494e-07	-1.41247	0.103	0.249	0.0779865
chr5-36313438-36314302	4.58368e-07	3.71874	0.129	0.009	0.0784785
chr13-59547059-59547500	4.65081e-07	3.76779	0.129	0.009	0.0796279
chr8-126826204-126827150	4.66877e-07	1.30548	0.316	0.134	0.0799353
chr14-68695535-68696443	4.68392e-07	2.91415	0.16	0.028	0.0801948
chr16-49953554-49954471	4.68412e-07	1.81252	0.227	0.069	0.0801982
chr18-69539111-69539990	4.70364e-07	2.49246	0.158	0.023	0.0805324
chr10-9866441-9867332	4.72452e-07	-2.85943	0.022	0.115	0.0808899
chr11-114866778-114867674	4.89245e-07	2.61926	0.167	0.032	0.0837651
chr12-104990483-104991413	4.89616e-07	3.12513	0.146	0.018	0.0838286
chr18-13848302-13849095	4.92469e-07	1.89405	0.215	0.06	0.0843171
chr5-118464965-118465878	4.98019e-07	1.88292	0.266	0.101	0.0852673
chr16-30745382-30746263	4.98939e-07	-1.54001	0.06	0.189	0.0854249
chr16-18686790-18687748	4.99876e-07	1.21846	0.349	0.166	0.0855853
chr8-8801353-8802282	4.99987e-07	-1.93383	0.045	0.161	0.0856043
chr15-75850558-75851460	5.03998e-07	1.63946	0.239	0.074	0.0862909
chr2-160510366-160511232	5.06665e-07	1.65873	0.251	0.088	0.0867476
chr14-25401415-25402222	5.10193e-07	1.79933	0.222	0.065	0.0873517
chr11-44897015-44897893	5.12942e-07	1.85931	0.215	0.06	0.0878224
chr5-134765177-134766081	5.13402e-07	-1.54152	0.072	0.207	0.0879012
chr12-88818748-88819550	5.16929e-07	3.44063	0.136	0.014	0.088505
chr16-30797776-30798712	5.22077e-07	-1.69721	0.067	0.198	0.0893864
chr7-27161487-27162392	5.2368e-07	2.55749	0.17	0.032	0.0896609
chr1-179041608-179042485	5.24216e-07	-1.22183	0.156	0.323	0.0897526
chr2-32514153-32514941	5.27374e-07	3.58112	0.129	0.009	0.0902933
chr5-103758228-103759138	5.27374e-07	3.29045	0.129	0.009	0.0902933
chr1-133953014-133953918	5.27396e-07	3.01107	0.153	0.023	0.090297
chr13-60897113-60898014	5.2861e-07	0.956093	0.426	0.226	0.0905049
chr3-130955663-130956577	5.30259e-07	-1.59708	0.077	0.212	0.0907872
chr11-47309512-47310431	5.35771e-07	-2.89692	0.019	0.111	0.091731
chr7-45151094-45152010	5.39677e-07	-2.09594	0.055	0.175	0.0923996
chr9-41108152-41109009	5.43346e-07	5.73387	0.117	0.005	0.093028
chr8-15036341-15037242	5.46751e-07	3.40746	0.136	0.014	0.0936108
chr4-59329327-59330254	5.48791e-07	2.37737	0.189	0.046	0.0939602
chr12-8442878-8443760	5.5417e-07	2.27382	0.208	0.06	0.0948811
chr14-63255510-63256418	5.55291e-07	2.506	0.189	0.046	0.095073
chr15-43678696-43679523	5.57707e-07	11.9819	0.108	0	0.0954866
chr3-109351863-109352771	5.57707e-07	11.4902	0.108	0	0.0954866
chr6-121026041-121026838	5.57707e-07	11.4457	0.108	0	0.0954866
chr19-41101088-41101962	5.57808e-07	-1.91124	0.05	0.171	0.095504
chr13-8866349-8867244	5.64104e-07	-1.30798	0.112	0.267	0.096582
chr2-9878144-9878856	5.64545e-07	-1.0977	0.201	0.369	0.0966575
chr12-104992241-104993063	5.68717e-07	5.40949	0.117	0.005	0.0973718
chr13-112823562-112824465	5.73117e-07	1.38466	0.299	0.124	0.098125
chr12-117446924-117447820	5.75251e-07	2.50114	0.163	0.028	0.0984905
chr12-30371930-30372584	5.7703e-07	-2.34121	0.036	0.143	0.0987951
chr2-92514695-92515615	5.77592e-07	3.15387	0.151	0.023	0.0988912
chr1-183041589-183042232	5.79231e-07	2.15049	0.179	0.037	0.0991718
chr2-167860296-167861212	5.8076e-07	2.1683	0.232	0.078	0.0994336
chr1-191556846-191557744	5.81109e-07	2.89848	0.146	0.018	0.0994934
chr14-47986295-47987176	5.87746e-07	3.99669	0.127	0.009	0.10063
chr11-62494741-62495260	5.88385e-07	-2.64005	0.019	0.111	0.100739
chr10-99409456-99410298	5.88602e-07	2.28531	0.177	0.037	0.100776
chr6-31624114-31625023	5.91272e-07	1.60335	0.246	0.083	0.101233
chr6-119328981-119329886	5.95192e-07	-1.07446	0.211	0.387	0.101905
chr2-166196753-166197671	6.01481e-07	2.82921	0.153	0.023	0.102981
chr8-95762627-95763492	6.04326e-07	4.7321	0.117	0.005	0.103469
chr18-62179572-62180461	6.05611e-07	0.868431	0.545	0.359	0.103688
chr3-143996218-143997109	6.08664e-07	-2.14698	0.055	0.175	0.104211
chr18-61235689-61236592	6.10143e-07	-2.10871	0.038	0.147	0.104464
chr3-83445909-83446803	6.10375e-07	-1.13564	0.156	0.323	0.104504
chr2-29624479-29625386	6.19348e-07	1.93566	0.258	0.097	0.10604
chr14-73449761-73450677	6.1964e-07	-2.19393	0.038	0.147	0.10609
chr17-79835747-79836660	6.19957e-07	-1.69052	0.074	0.207	0.106145
chr9-50726899-50727626	6.20189e-07	4.20953	0.134	0.014	0.106184
chr10-79802030-79802896	6.22891e-07	1.91378	0.199	0.051	0.106647
chr2-32734568-32735423	6.28144e-07	1.16677	0.349	0.166	0.107546
chr19-10012586-10013489	6.34139e-07	2.24549	0.163	0.028	0.108573
chr8-104340445-104340961	6.36789e-07	1.30103	0.359	0.18	0.109027
chr2-167235063-167235978	6.4221e-07	-1.00904	0.258	0.438	0.109955
chr16-26064824-26065710	6.43268e-07	1.55539	0.292	0.124	0.110136
chr16-30186649-30187330	6.43756e-07	1.16183	0.39	0.198	0.110219
chr15-83083939-83084829	6.47434e-07	3.73642	0.127	0.009	0.110849
chr6-82078781-82079606	6.54037e-07	-2.40352	0.019	0.111	0.11198
chr1-89926794-89927719	6.5796e-07	-2.18868	0.036	0.143	0.112651
chr4-95353671-95354581	6.61113e-07	-1.34682	0.115	0.263	0.113191
chr14-106393678-106394570	6.6221e-07	-2.43036	0.019	0.111	0.113379
chr3-145820324-145821235	6.69673e-07	3.67822	0.127	0.009	0.114657
chr13-38580295-38581048	6.70662e-07	-0.830228	0.359	0.525	0.114826
chr8-18911986-18912898	6.72589e-07	-2.40591	0.024	0.12	0.115156
chr7-19826497-19827387	6.72909e-07	3.52779	0.127	0.009	0.115211
chr18-61767559-61768427	6.7311e-07	1.72743	0.227	0.069	0.115245
chr19-43498750-43499670	6.79801e-07	2.14572	0.213	0.065	0.116391
chr12-8379513-8380428	6.88603e-07	-1.04361	0.175	0.35	0.117898
chr8-117297921-117298851	6.93101e-07	1.54132	0.256	0.088	0.118668
chr19-3929150-3930028	6.99249e-07	1.04347	0.407	0.212	0.119721
chr19-37528383-37529218	7.02651e-07	-1.62394	0.062	0.189	0.120303
chr8-122807669-122808568	7.03265e-07	-2.25543	0.031	0.134	0.120408
chr18-43403023-43403900	7.03586e-07	3.51869	0.134	0.014	0.120463
chr17-87531558-87532216	7.04016e-07	1.45485	0.294	0.12	0.120537
chr10-94416052-94416987	7.08535e-07	-1.92236	0.055	0.175	0.12131
chr1-165668788-165669605	7.14418e-07	2.37117	0.175	0.037	0.122318
chr14-120532113-120533028	7.16826e-07	3.47011	0.134	0.014	0.12273
chr8-122735877-122736723	7.18712e-07	-1.32334	0.115	0.263	0.123053
chr1-131942352-131943224	7.21034e-07	4.3869	0.124	0.009	0.12345
chr11-103362903-103363729	7.21081e-07	1.30157	0.306	0.124	0.123458
chr2-137091802-137092716	7.21348e-07	-1.17358	0.151	0.313	0.123504
chr9-103031902-103032689	7.24975e-07	2.01056	0.203	0.055	0.124125
chr9-43729199-43729905	7.42827e-07	-1.66358	0.053	0.175	0.127182
chr18-36326694-36327557	7.43366e-07	5.90051	0.115	0.005	0.127274
chr14-46669932-46670836	7.45579e-07	-1.13828	0.179	0.35	0.127653
chr1-183043096-183043984	7.45914e-07	4.48163	0.124	0.009	0.12771
chr14-70553843-70554757	7.54997e-07	-1.05012	0.179	0.35	0.129265
chr10-25434157-25435005	7.55186e-07	2.1917	0.182	0.041	0.129298
chr14-48421721-48422637	7.59914e-07	10.8716	0.105	0	0.130107
chr17-27171095-27171814	7.59914e-07	11.8024	0.105	0	0.130107
chr5-116392492-116393292	7.59914e-07	10.9097	0.105	0	0.130107
chr5-123050683-123051558	7.60588e-07	-2.31616	0.024	0.12	0.130223
chr5-113634049-113634962	7.6202e-07	-0.853932	0.297	0.484	0.130468
chr15-27785234-27786011	7.62715e-07	-1.48691	0.108	0.253	0.130587
chr17-45618880-45619687	7.6508e-07	3.329	0.134	0.014	0.130992
chr3-27881949-27882783	7.68521e-07	-1.39613	0.115	0.263	0.131581
chr12-27758652-27759478	7.70668e-07	-2.2382	0.029	0.129	0.131948
chr4-142088499-142089392	7.73066e-07	-1.58447	0.072	0.203	0.132359
chr1-89235060-89235921	7.77715e-07	2.33331	0.175	0.037	0.133155
chr7-73412102-73412907	7.8012e-07	-1.95458	0.055	0.175	0.133567
chr5-142961658-142962523	7.82611e-07	1.7265	0.225	0.069	0.133993
chr5-139364181-139364961	7.89978e-07	0.745154	0.529	0.332	0.135255
chr18-43436256-43437111	7.91435e-07	1.82175	0.237	0.078	0.135504
chr3-129649738-129650647	7.91671e-07	2.79099	0.158	0.028	0.135544
chr10-43688858-43689619	7.97149e-07	1.1564	0.364	0.184	0.136482
chr13-108262805-108263723	8.04089e-07	-1.65369	0.079	0.212	0.137671
chr9-44494758-44495574	8.06361e-07	-0.971994	0.189	0.369	0.138059
chr5-88886421-88887302	8.11644e-07	-1.07206	0.222	0.396	0.138964
chr15-66721935-66722853	8.1599e-07	-1.409	0.117	0.267	0.139708
chr2-157751615-157751946	8.17921e-07	-1.52878	0.081	0.217	0.140039
chr6-52221338-52222248	8.20891e-07	-1.23572	0.17	0.332	0.140547
chr18-75434247-75435110	8.2183e-07	-2.3233	0.045	0.157	0.140708
chr18-11904847-11905659	8.22927e-07	-2.14847	0.033	0.138	0.140896
chr2-35322517-35323388	8.24103e-07	-1.76502	0.055	0.175	0.141097
chr16-4894091-4895006	8.34857e-07	2.22201	0.17	0.032	0.142938
chr7-101465114-101465945	8.46991e-07	2.64449	0.165	0.032	0.145016
chr2-152395843-152396732	8.48621e-07	1.24087	0.421	0.249	0.145295
chr17-34964452-34965360	8.51108e-07	-1.48131	0.084	0.221	0.145721
chr4-125460922-125461820	8.58561e-07	-2.09224	0.033	0.138	0.146997
chr15-38950764-38951697	8.71292e-07	1.39706	0.311	0.138	0.149176
chr2-121575580-121576408	8.72265e-07	-1.6868	0.079	0.212	0.149343
chr18-11392482-11393423	8.73172e-07	1.25385	0.354	0.175	0.149498
chr7-127082118-127082975	8.78135e-07	4.45356	0.115	0.005	0.150348
chr15-67087209-67088096	8.78588e-07	1.88618	0.211	0.06	0.150426
chr12-85093721-85094624	8.92044e-07	1.79804	0.23	0.074	0.15273
chr17-80891377-80892299	8.92754e-07	-1.85902	0.062	0.184	0.152851
chr7-118470256-118471105	8.96485e-07	3.06196	0.141	0.018	0.15349
chr6-87733020-87733896	9.004e-07	3.56396	0.124	0.009	0.15416
chr3-37380114-37380980	9.0539e-07	-1.57348	0.105	0.249	0.155014
chr6-94165777-94166665	9.05949e-07	2.19876	0.17	0.032	0.15511
chr5-134763076-134764005	9.06061e-07	-0.906642	0.167	0.346	0.155129
chr11-96302904-96303742	9.07148e-07	-1.6275	0.091	0.23	0.155316
chr16-97897284-97898198	9.08716e-07	-1.2213	0.194	0.359	0.155584
chr1-184734850-184735756	9.1704e-07	-0.851523	0.266	0.447	0.157009
chr7-111718645-111719533	9.2342e-07	1.39678	0.287	0.115	0.158101
chr2-32620985-32621886	9.35668e-07	1.38384	0.263	0.092	0.160199
chr3-136007431-136008289	9.55275e-07	4.40416	0.122	0.009	0.163556
chr6-41026731-41027624	9.57718e-07	-1.95124	0.055	0.175	0.163974
chr16-35154245-35155082	9.60484e-07	-1.40609	0.081	0.217	0.164447
chr13-112084346-112085209	9.66119e-07	1.91625	0.22	0.074	0.165412
chr2-93142308-93143153	9.68847e-07	-1.54845	0.084	0.217	0.165879
chr2-173257441-173258290	9.70016e-07	-1.04473	0.215	0.387	0.166079
chr5-134555277-134556136	9.71622e-07	-0.97256	0.206	0.382	0.166354
chr8-120735800-120736725	9.81021e-07	1.07694	0.445	0.263	0.167964
chr2-167352341-167353175	9.88369e-07	3.52171	0.132	0.014	0.169222
chr6-91683555-91684433	9.90911e-07	1.31718	0.371	0.189	0.169657
chr11-82032689-82033522	1.00174e-06	3.24241	0.16	0.032	0.171511
chr11-87001925-87002876	1.01166e-06	2.50233	0.158	0.028	0.173209
chr12-105016397-105017319	1.02216e-06	4.08381	0.122	0.009	0.175008
chr8-123141673-123142613	1.03251e-06	2.84113	0.163	0.032	0.176779
chr11-45177853-45178757	1.0347e-06	10.4873	0.103	0	0.177154
chr15-54820585-54821493	1.0347e-06	11.2004	0.103	0	0.177154
chr3-21837276-21838210	1.0347e-06	11.636	0.103	0	0.177154
chr16-22162756-22163629	1.04112e-06	-1.40046	0.127	0.276	0.178254
chr4-117999971-118000460	1.05281e-06	5.20535	0.112	0.005	0.180254
chr10-77634417-77635270	1.05509e-06	2.52874	0.17	0.037	0.180645
chr13-10354643-10355536	1.06137e-06	3.24318	0.139	0.018	0.181721
chr7-4166790-4167673	1.06579e-06	-1.94709	0.033	0.138	0.182477
chr4-32947287-32948166	1.07427e-06	4.85299	0.112	0.005	0.183929
chr2-148631381-148632248	1.0806e-06	3.23387	0.139	0.018	0.185013
chr9-40317347-40318246	1.08547e-06	-1.27282	0.057	0.184	0.185847
chr9-96412673-96413582	1.08757e-06	2.75733	0.148	0.023	0.186205
chr19-34746717-34747579	1.08829e-06	4.06506	0.122	0.009	0.18633
chr8-125604512-125605404	1.09064e-06	4.79971	0.112	0.005	0.186732
chr5-140735120-140735995	1.09458e-06	2.39383	0.177	0.041	0.187406
chr14-32994717-32995623	1.10017e-06	3.34649	0.139	0.018	0.188363
chr1-131947823-131948634	1.10413e-06	3.78776	0.122	0.009	0.189041
chr17-47282395-47282875	1.10517e-06	-2.78276	0.017	0.101	0.189219
chr16-72896902-72897802	1.10977e-06	-1.78164	0.065	0.189	0.190007
chr6-37732144-37733020	1.12297e-06	2.05389	0.182	0.041	0.192266
chr10-60934039-60934929	1.13488e-06	1.95412	0.218	0.069	0.194306
chr19-55855305-55856242	1.1408e-06	-2.88411	0.019	0.106	0.19532
chr8-10928171-10929095	1.15085e-06	2.45595	0.189	0.051	0.19704
chr6-126502519-126503434	1.15886e-06	2.79337	0.156	0.028	0.198412
chr15-38560314-38561198	1.16357e-06	-1.93069	0.055	0.171	0.199219
chr2-168658281-168659173	1.16972e-06	3.7635	0.122	0.009	0.200271
chr18-38754325-38755080	1.17058e-06	2.71375	0.148	0.023	0.200419
chr16-33859678-33860589	1.18303e-06	-0.945116	0.122	0.281	0.202549
chr10-93620279-93621173	1.19023e-06	2.64362	0.199	0.06	0.203783
chr8-88879620-88880534	1.19647e-06	2.94164	0.146	0.023	0.204852
chr8-22688062-22688936	1.19814e-06	-1.89343	0.045	0.157	0.205137
chr6-16469918-16470829	1.20005e-06	4.42409	0.112	0.005	0.205464
chr3-102383391-102384287	1.20651e-06	2.68593	0.148	0.023	0.20657
chr7-25729299-25730097	1.22092e-06	2.25495	0.165	0.032	0.209038
chr7-97262324-97263233	1.22111e-06	-1.17738	0.179	0.341	0.20907
chr3-109030582-109031442	1.23399e-06	2.19579	0.172	0.037	0.211275
chr10-94060209-94060675	1.24697e-06	3.04644	0.139	0.018	0.213498
chr10-77624509-77625260	1.25281e-06	2.09955	0.191	0.051	0.214498
chr14-61172448-61173314	1.26035e-06	-0.440998	0.658	0.797	0.215788
chr1-90423988-90424838	1.26506e-06	-1.27661	0.122	0.272	0.216595
chr9-122634859-122635753	1.26723e-06	-1.61938	0.055	0.175	0.216967
chr6-146941666-146942429	1.26814e-06	4.15945	0.112	0.005	0.217122
chr10-62332199-62333121	1.27555e-06	1.74669	0.215	0.065	0.21839
chr11-55077113-55077886	1.27642e-06	-1.3626	0.163	0.318	0.218539
chr16-86252420-86253308	1.28469e-06	2.11571	0.189	0.051	0.219956
chr15-53609252-53610006	1.29986e-06	3.59542	0.129	0.014	0.222552
chr9-57736112-57737012	1.30661e-06	-2.06804	0.038	0.143	0.223709
chr14-25724760-25725630	1.31755e-06	-1.85066	0.067	0.189	0.225581
chr13-56678952-56679784	1.31861e-06	3.43427	0.122	0.009	0.225763
chr5-130247798-130248643	1.32894e-06	-1.57157	0.093	0.23	0.227533
chr2-27888693-27889565	1.33173e-06	-1.03509	0.139	0.3	0.228009
chr5-136502087-136502964	1.33888e-06	-2.68198	0.019	0.106	0.229233
chr16-92196519-92197427	1.3424e-06	-1.97396	0.043	0.152	0.229836
chr17-21471444-21472328	1.34894e-06	-2.01183	0.043	0.152	0.230956
chr18-4439638-4440363	1.35111e-06	2.91999	0.139	0.018	0.231328
chr10-20486561-20487443	1.38098e-06	1.47078	0.206	0.055	0.236442
chr3-37769084-37769982	1.38518e-06	1.4446	0.287	0.124	0.23716
chr9-66276730-66277645	1.39206e-06	2.06703	0.191	0.051	0.238339
chr7-19831770-19832526	1.40552e-06	1.97051	0.187	0.046	0.240644
chr1-16177365-16178200	1.40785e-06	11.2639	0.1	0	0.241043
chr3-36819119-36820022	1.40785e-06	11.9088	0.1	0	0.241043
chr5-29870354-29871134	1.40785e-06	11.8172	0.1	0	0.241043
chr6-42359112-42360007	1.40887e-06	-1.26009	0.158	0.318	0.241217
chr5-99375461-99376365	1.40938e-06	5.00677	0.11	0.005	0.241305
chr13-81133031-81133959	1.40942e-06	-2.15549	0.053	0.166	0.241311
chr6-85029523-85030250	1.4165e-06	5.1019	0.11	0.005	0.242524
chr18-38008688-38009607	1.42671e-06	3.92329	0.12	0.009	0.24427
chr14-40956085-40956980	1.42883e-06	1.62498	0.234	0.078	0.244634
chr16-34323315-34324156	1.43218e-06	-1.71868	0.06	0.18	0.245208
chr15-59003675-59004588	1.44204e-06	2.4914	0.132	0.014	0.246895
chr8-110711194-110712010	1.44574e-06	1.29595	0.299	0.129	0.247529
chr17-70488597-70489509	1.44871e-06	-1.24205	0.117	0.267	0.248037
chr4-58763084-58763994	1.44993e-06	-2.45547	0.019	0.106	0.248247
chr7-134673675-134674564	1.45347e-06	2.41173	0.156	0.028	0.248853
chr13-6659087-6659954	1.46141e-06	3.86099	0.12	0.009	0.250212
chr3-109278795-109279669	1.46184e-06	2.44889	0.141	0.018	0.250285
chr15-76457094-76457907	1.47338e-06	-1.40938	0.103	0.244	0.252262
chr2-72841124-72842000	1.48612e-06	1.70144	0.215	0.065	0.254443
chr8-23424992-23425913	1.51393e-06	-2.38581	0.026	0.12	0.259205
chr10-26799402-26800176	1.56362e-06	1.78881	0.206	0.06	0.267712
chr4-120713699-120714582	1.57615e-06	-1.9994	0.041	0.147	0.269858
chr13-32957681-32958577	1.57775e-06	-2.49038	0.022	0.111	0.270131
chr16-56501542-56502065	1.58221e-06	4.54541	0.11	0.005	0.270895
chr9-36848387-36849296	1.58424e-06	-2.42879	0.024	0.115	0.271243
chr14-65890153-65891082	1.59297e-06	-0.892301	0.292	0.47	0.272737
chr18-47585236-47586133	1.5975e-06	1.38494	0.268	0.101	0.273513
chr4-57860068-57860945	1.59831e-06	-1.33289	0.098	0.24	0.273652
chr14-93890366-93891270	1.60544e-06	-1.28899	0.165	0.318	0.274873
chr3-30546596-30547484	1.60622e-06	3.16504	0.136	0.018	0.275006
chr9-21729048-21729949	1.61181e-06	1.62515	0.22	0.069	0.275962
chr13-62970368-62971244	1.63258e-06	-1.5863	0.06	0.18	0.279519
chr2-155742027-155742768	1.63945e-06	-0.920951	0.22	0.392	0.280695
chr8-46882709-46883588	1.6475e-06	-1.93194	0.041	0.147	0.282073
chr9-121890209-121891073	1.65423e-06	3.92665	0.134	0.018	0.283227
chr6-97585916-97586654	1.6616e-06	3.58782	0.127	0.014	0.284487
chr8-70671372-70672034	1.6616e-06	3.62418	0.127	0.014	0.284487
chr5-136666843-136667683	1.66843e-06	-2.35643	0.024	0.115	0.285657
chr17-66364695-66365609	1.6756e-06	2.22203	0.175	0.041	0.286885
chr1-64808845-64809758	1.68635e-06	-1.45258	0.112	0.253	0.288725
chr12-39730822-39731723	1.68732e-06	3.40035	0.12	0.009	0.288891
chr13-113498803-113499700	1.69361e-06	-2.11298	0.026	0.12	0.289968
chr2-117987619-117988433	1.70311e-06	-2.28708	0.026	0.12	0.291595
chr8-107268238-107269078	1.7094e-06	3.0091	0.136	0.018	0.292671
chr15-78436629-78437540	1.71282e-06	2.3363	0.167	0.037	0.293258
chr10-80678022-80678795	1.72576e-06	0.79694	0.524	0.35	0.295472
chr5-111179843-111180737	1.73204e-06	-1.47234	0.141	0.286	0.296549
chr10-76729979-76730869	1.74619e-06	2.04427	0.201	0.06	0.29897
chr17-56119822-56120758	1.75319e-06	2.51366	0.16	0.032	0.30017
chr9-107971471-107972376	1.76144e-06	-1.10235	0.165	0.323	0.301581
chr11-53853560-53854470	1.76414e-06	-1.59901	0.062	0.184	0.302043
chr7-19817385-19818078	1.7723e-06	1.84054	0.211	0.065	0.30344
chr5-12507307-12508181	1.79002e-06	4.70101	0.117	0.009	0.306474
chr17-34632083-34633003	1.80535e-06	-0.81914	0.397	0.562	0.309099
chr2-156626280-156627166	1.80731e-06	4.08786	0.117	0.009	0.309436
chr15-77365324-77366113	1.81188e-06	2.91492	0.151	0.028	0.310217
chr8-88649842-88650746	1.81447e-06	-1.14994	0.139	0.295	0.310661
chr12-112168926-112169814	1.82888e-06	-1.05088	0.175	0.336	0.313128
chr19-32905692-32906577	1.82916e-06	-1.75853	0.043	0.152	0.313177
chr7-118480998-118481923	1.83072e-06	-1.42464	0.127	0.272	0.313442
chr8-120186143-120187073	1.84185e-06	-1.44159	0.091	0.226	0.315349
chr11-116436656-116437507	1.84429e-06	1.67154	0.225	0.074	0.315766
chr12-111888003-111888923	1.84725e-06	-1.60181	0.079	0.207	0.316272
chr2-80447005-80447798	1.85194e-06	-2.03217	0.048	0.157	0.317076
chr5-134761450-134762297	1.88251e-06	-1.6158	0.077	0.203	0.32231
chr15-82019068-82019957	1.92545e-06	-2.13876	0.024	0.115	0.329663
chr13-78483055-78483949	1.93562e-06	1.4152	0.27	0.111	0.331404
chr11-117094064-117094889	1.94352e-06	-0.82744	0.306	0.484	0.332755
chr5-137093439-137094356	1.95844e-06	2.85049	0.144	0.023	0.33531
chr9-122187290-122188186	1.96173e-06	2.05392	0.218	0.074	0.335874
chr17-10093799-10094573	1.96948e-06	2.51029	0.177	0.046	0.337201
chr1-135770680-135771573	1.97123e-06	-0.722673	0.407	0.567	0.3375
chr19-6297402-6298290	1.97784e-06	1.80509	0.211	0.065	0.338632
chr2-91947442-91948358	1.98651e-06	3.25454	0.134	0.018	0.340117
chr14-62299723-62300601	1.99267e-06	4.82564	0.108	0.005	0.341171
chr10-66911297-66912182	1.99392e-06	1.20849	0.306	0.134	0.341384
chr2-73782278-73783179	2.00311e-06	1.11198	0.352	0.175	0.342958
chr15-10746421-10747140	2.02921e-06	-2.03675	0.031	0.129	0.347427
chr14-76787359-76788262	2.04624e-06	-1.28166	0.139	0.29	0.350343
chr1-151289141-151290061	2.06878e-06	2.13483	0.187	0.051	0.354201
chr6-34494894-34495704	2.08362e-06	-2.03013	0.031	0.129	0.356742
chr2-28067136-28067945	2.12463e-06	2.70102	0.144	0.023	0.363765
chr11-51345490-51346336	2.12715e-06	3.6894	0.117	0.009	0.364196
chr15-38253594-38254424	2.12746e-06	-0.909446	0.256	0.424	0.364249
chr3-100394759-100395623	2.12815e-06	-2.08721	0.031	0.129	0.364367
chr12-112576146-112577044	2.16817e-06	3.62947	0.117	0.009	0.371219
chr10-41474791-41475487	2.17635e-06	-1.4211	0.108	0.244	0.372619
chr2-159592606-159593503	2.17987e-06	2.58102	0.144	0.023	0.373222
chr5-105835703-105836621	2.18375e-06	-1.37856	0.093	0.23	0.373887
chr2-158717456-158718315	2.1864e-06	2.34829	0.17	0.041	0.37434
chr9-107546792-107547714	2.19049e-06	-2.19153	0.048	0.157	0.375041
chr18-62146021-62146918	2.19912e-06	2.72267	0.136	0.018	0.376518
chr18-75502668-75503533	2.20356e-06	-0.582899	0.529	0.682	0.377278
chr14-66110960-66111901	2.20559e-06	-1.26888	0.117	0.263	0.377625
chr7-67973142-67974073	2.21939e-06	-1.32481	0.129	0.276	0.379989
chr7-101101038-101101919	2.24054e-06	-1.21405	0.156	0.304	0.383609
chr8-22226879-22227771	2.30181e-06	1.1121	0.318	0.143	0.394099
chr4-108793759-108794631	2.30701e-06	-1.49346	0.084	0.212	0.39499
chr8-89043310-89044109	2.32045e-06	2.25304	0.172	0.041	0.39729
chr13-11482732-11483605	2.32728e-06	4.08153	0.108	0.005	0.398461
chr8-126832283-126833094	2.33553e-06	2.3317	0.165	0.037	0.399874
chr1-36030103-36031026	2.34114e-06	-1.11074	0.175	0.332	0.400834
chr3-98178048-98178930	2.34478e-06	-1.51771	0.089	0.221	0.401456
chr15-76455833-76456741	2.34718e-06	-1.19651	0.177	0.336	0.401868
chr13-41403567-41404481	2.36577e-06	-1.71862	0.091	0.221	0.40505
chr9-95674920-95675834	2.36819e-06	-1.53215	0.069	0.194	0.405465
chr17-34218491-34219373	2.3696e-06	1.04612	0.359	0.175	0.405706
chr1-138570895-138571748	2.37413e-06	2.52415	0.144	0.023	0.406483
chr5-115533935-115534673	2.38125e-06	1.44315	0.254	0.097	0.407701
chr15-54745147-54746078	2.38218e-06	1.89848	0.246	0.097	0.407861
chr2-33746238-33747129	2.3878e-06	-1.32803	0.134	0.276	0.408822
chr16-30552665-30553549	2.39838e-06	-0.819827	0.27	0.447	0.410634
chr1-150015419-150016186	2.40288e-06	-1.68838	0.072	0.194	0.411405
chr12-17380777-17381648	2.40373e-06	-1.15593	0.132	0.281	0.411551
chr18-32559410-32560330	2.40667e-06	2.18259	0.191	0.055	0.412053
chr4-149574283-149575180	2.40952e-06	2.92067	0.127	0.014	0.412541
chr14-27242276-27243124	2.42006e-06	2.76991	0.148	0.028	0.414345
chr9-65541481-65542300	2.43205e-06	2.03111	0.201	0.06	0.416398
chr17-46083915-46084818	2.43548e-06	-2.11367	0.043	0.147	0.416987
chr17-70924539-70925446	2.43957e-06	-1.82265	0.036	0.138	0.417686
chr3-89912729-89913478	2.47017e-06	1.15824	0.392	0.217	0.422925
chr17-67303362-67304222	2.5003e-06	-1.61805	0.057	0.175	0.428085
chr6-120174288-120175171	2.50776e-06	2.40521	0.151	0.028	0.429362
chr11-94136566-94137346	2.52188e-06	3.59191	0.132	0.018	0.431778
chr10-69908124-69909039	2.55141e-06	3.36177	0.124	0.014	0.436835
chr11-120269322-120270256	2.56765e-06	-1.27507	0.115	0.258	0.439615
chr7-18749555-18750460	2.57476e-06	1.89745	0.194	0.055	0.440832
chr11-106722557-106723472	2.58628e-06	1.74047	0.225	0.078	0.442804
chr16-11046384-11047178	2.6245e-06	2.40766	0.151	0.028	0.449349
chr9-118830957-118831858	2.63325e-06	-1.38287	0.146	0.29	0.450847
chr1-132335123-132336053	2.63626e-06	2.06363	0.16	0.032	0.451362
chr1-89555037-89555964	2.64503e-06	2.44143	0.17	0.041	0.452864
chr2-152729332-152730258	2.68836e-06	-1.57779	0.091	0.221	0.460282
chr6-127265843-127266696	2.6945e-06	2.46671	0.163	0.037	0.461333
chr7-144417374-144418287	2.70899e-06	2.36971	0.158	0.032	0.463814
chr10-118049025-118049884	2.71514e-06	0.978093	0.385	0.203	0.464868
chr16-55898336-55899235	2.7202e-06	3.14675	0.124	0.014	0.465734
chr8-91989931-91990848	2.73461e-06	2.17961	0.165	0.037	0.468201
chr2-168654658-168655601	2.74486e-06	3.78003	0.115	0.009	0.469955
chr13-101658838-101659674	2.7502e-06	2.68998	0.141	0.023	0.47087
chr6-71734893-71735666	2.76067e-06	3.88584	0.122	0.014	0.472662
chr4-10337286-10338172	2.77178e-06	-2.34958	0.031	0.124	0.474565
chr15-102027754-102028641	2.79324e-06	-2.0373	0.041	0.143	0.478239
chr18-69614073-69614932	2.79578e-06	3.14194	0.124	0.014	0.478674
chr6-115911401-115912225	2.85025e-06	2.32948	0.151	0.028	0.488
chr16-52064414-52065221	2.87383e-06	2.39218	0.151	0.028	0.492036
chr10-69944597-69945518	2.88219e-06	2.56741	0.141	0.023	0.493468
chr11-74867252-74867737	2.8909e-06	-1.82253	0.084	0.207	0.49496
chr5-103629044-103629963	2.91393e-06	0.937798	0.409	0.221	0.498903
chr17-56169746-56170443	2.94854e-06	1.69617	0.213	0.069	0.504828
chr10-77902162-77902974	2.95482e-06	1.89786	0.194	0.055	0.505904
chr2-26525463-26526353	2.95793e-06	2.20734	0.165	0.037	0.506436
chr2-174442317-174443035	2.9594e-06	2.26107	0.158	0.032	0.506688
chr5-31564756-31565672	2.97547e-06	1.94381	0.211	0.069	0.509439
chr5-134675860-134676737	2.98325e-06	0.911213	0.443	0.263	0.510771
chr14-31868325-31869194	2.99799e-06	-2.5795	0.026	0.115	0.513295
chr2-79537398-79538136	2.99959e-06	-2.20371	0.036	0.134	0.513569
chr14-63338317-63339211	3.04985e-06	2.06587	0.172	0.041	0.522173
chr11-101850795-101851698	3.10731e-06	-2.15924	0.036	0.134	0.532013
chr12-26404774-26405678	3.12124e-06	-1.37432	0.11	0.249	0.534397
chr12-29904229-29905111	3.12523e-06	-1.63255	0.048	0.157	0.535081
chr12-34135873-34136774	3.13548e-06	-2.61622	0.019	0.101	0.536835
chr6-113923108-113923962	3.13548e-06	-2.62704	0.019	0.101	0.536835
chr10-127073770-127074682	3.14683e-06	-1.59146	0.062	0.18	0.538778
chr18-44724149-44725049	3.17694e-06	-1.58429	0.072	0.194	0.543934
chr9-121641781-121642244	3.18505e-06	-1.30259	0.098	0.235	0.545321
chr18-75410073-75410974	3.19285e-06	-1.47281	0.074	0.198	0.546658
chr11-96622507-96623413	3.22521e-06	-1.53885	0.055	0.171	0.552199
chr19-5743330-5744206	3.23829e-06	2.15213	0.208	0.074	0.554437
chr2-80413051-80413964	3.24439e-06	-2.13193	0.038	0.138	0.555481
chr4-123633122-123633994	3.2583e-06	1.58911	0.22	0.074	0.557864
chr1-98047430-98048336	3.29844e-06	-2.37581	0.031	0.124	0.564736
chr13-107568441-107569364	3.30482e-06	1.60935	0.225	0.078	0.565827
chr12-76709670-76710524	3.31362e-06	1.81882	0.201	0.06	0.567335
chr9-68020723-68021614	3.3173e-06	-2.08912	0.036	0.134	0.567964
chr17-25064015-25064898	3.36581e-06	1.26286	0.309	0.143	0.57627
chr14-63409125-63409977	3.37152e-06	1.46701	0.249	0.092	0.577248
chr17-31857910-31858682	3.37266e-06	1.75395	0.201	0.06	0.577443
chr13-73499990-73500839	3.41871e-06	-2.08645	0.033	0.129	0.585327
chr2-167260887-167261809	3.42433e-06	-1.22225	0.103	0.244	0.58629
chr10-93376440-93377339	3.4246e-06	3.26641	0.122	0.014	0.586337
chr8-34054168-34055028	3.4425e-06	-2.35921	0.048	0.152	0.5894
chr16-45154491-45155400	3.45264e-06	-1.77787	0.045	0.152	0.591137
chr10-56685638-56686540	3.46475e-06	2.82353	0.132	0.018	0.59321
chr7-116456806-116457617	3.4801e-06	-1.65164	0.069	0.189	0.595838
chr1-52456303-52457184	3.48769e-06	3.39196	0.122	0.014	0.597138
chr9-115120570-115121231	3.49409e-06	-2.41325	0.019	0.101	0.598234
chr2-157077262-157078078	3.51466e-06	1.01057	0.392	0.217	0.601756
chr7-128310090-128310971	3.53275e-06	-1.0207	0.148	0.304	0.604852
chr1-19849742-19850664	3.54085e-06	4.91722	0.103	0.005	0.606239
chr17-87313013-87313858	3.54372e-06	2.04346	0.17	0.041	0.606731
chr10-21993681-21994096	3.56123e-06	-0.726055	0.395	0.567	0.609729
chr2-17723117-17724038	3.5684e-06	-2.23183	0.031	0.124	0.610956
chr9-45917249-45918152	3.59912e-06	-1.16646	0.1	0.24	0.616217
chr7-29457615-29458484	3.60374e-06	1.6535	0.191	0.051	0.617006
chr2-135982804-135983689	3.61001e-06	-2.5237	0.024	0.111	0.61808
chr8-13594596-13595500	3.61249e-06	4.87075	0.103	0.005	0.618506
chr15-59081742-59082603	3.62193e-06	0.960995	0.407	0.221	0.620122
chr16-77023712-77024581	3.63365e-06	2.67004	0.139	0.023	0.622128
chr9-116218612-116219509	3.65168e-06	1.792	0.196	0.06	0.625215
chr12-39851393-39852280	3.66713e-06	4.74995	0.103	0.005	0.627861
chr16-20323685-20324586	3.68535e-06	2.27109	0.156	0.032	0.63098
chr7-49247754-49248346	3.71219e-06	-1.14029	0.175	0.327	0.635575
chr18-75330534-75331339	3.72128e-06	-1.8424	0.053	0.161	0.637131
chr17-44659774-44660681	3.72946e-06	-2.10899	0.033	0.129	0.638533
chr14-51069359-51070156	3.73166e-06	-2.31754	0.029	0.12	0.638909
chr2-33760313-33761239	3.75662e-06	-2.42114	0.022	0.106	0.643182
chr9-57317262-57318178	3.76583e-06	3.94423	0.112	0.009	0.64476
chr9-31253137-31253994	3.77041e-06	1.24427	0.28	0.115	0.645544
chr18-75528217-75529127	3.78116e-06	-1.04547	0.22	0.382	0.647384
chr17-13699432-13699905	3.83931e-06	1.61124	0.225	0.078	0.65734
chr17-56005427-56006317	3.84173e-06	1.09691	0.366	0.198	0.657755
chr2-147904899-147905589	3.8456e-06	-2.40705	0.019	0.101	0.658417
chr10-96187908-96188814	3.85087e-06	1.53473	0.237	0.088	0.659318
chr8-46986514-46987417	3.87283e-06	-1.78702	0.053	0.161	0.663079
chr9-23205840-23206753	3.88491e-06	-2.00803	0.033	0.129	0.665147
chr4-86902058-86902852	3.88528e-06	1.65093	0.218	0.074	0.665211
chr11-105987119-105987970	3.89698e-06	-1.50385	0.077	0.198	0.667214
chr2-26516022-26516922	3.9378e-06	2.67453	0.146	0.028	0.674202
chr3-54560095-54560697	3.95076e-06	4.05951	0.12	0.014	0.676421
chr12-111853274-111854111	3.9552e-06	2.58134	0.139	0.023	0.677182
chr15-61984951-61985815	3.98254e-06	1.01704	0.371	0.194	0.681862
chr19-5345270-5346059	4.02271e-06	2.52196	0.139	0.023	0.68874
chr2-84294868-84295713	4.03409e-06	3.05951	0.122	0.014	0.690688
chr15-5244015-5244966	4.03948e-06	-0.749849	0.388	0.562	0.691611
chrX-41557821-41558705	4.04488e-06	-2.10552	0.031	0.124	0.692537
chr2-146575654-146576535	4.0607e-06	-2.07521	0.048	0.152	0.695245
chr6-100719840-100720745	4.06477e-06	-2.25625	0.029	0.12	0.695941
chrX-102339148-102340031	4.0672e-06	-2.03547	0.033	0.129	0.696358
chr9-107685076-107685924	4.09897e-06	1.87059	0.184	0.051	0.701796
chr17-28920794-28921688	4.11319e-06	4.16815	0.103	0.005	0.704232
chr6-113932924-113933821	4.13279e-06	-1.34743	0.1	0.235	0.707587
chr4-58552881-58553760	4.18031e-06	-1.79021	0.055	0.166	0.715724
chr17-62882592-62883443	4.18386e-06	-0.712743	0.421	0.585	0.716332
chr17-6748900-6749797	4.25048e-06	3.55462	0.12	0.014	0.727738
chr10-3696599-3697521	4.29184e-06	1.36027	0.256	0.101	0.734819
chr3-52383235-52384021	4.31099e-06	2.36311	0.158	0.037	0.738098
chr9-53786325-53787239	4.32295e-06	3.97529	0.103	0.005	0.740145
chr6-84392699-84393440	4.32934e-06	4.50617	0.11	0.009	0.74124
chr4-33188788-33189735	4.35303e-06	-0.899023	0.28	0.447	0.745295
chr5-36074973-36075849	4.39398e-06	-1.51101	0.086	0.212	0.752307
chr4-137867467-137868396	4.40881e-06	-1.92798	0.067	0.18	0.754846
chr17-62648937-62649859	4.41175e-06	-1.16177	0.146	0.295	0.75535
chr18-55660189-55661079	4.41629e-06	-1.83413	0.091	0.212	0.756127
chr8-64203953-64204854	4.46622e-06	2.73712	0.144	0.028	0.764674
chr12-85684164-85685070	4.50249e-06	-2.01656	0.057	0.166	0.770884
chr7-112717477-112718375	4.52785e-06	2.16678	0.167	0.041	0.775227
chr8-68061963-68062888	4.53634e-06	1.07402	0.366	0.189	0.776681
chr15-99498720-99499462	4.54541e-06	-2.03076	0.029	0.12	0.778234
chr4-98003914-98004785	4.55968e-06	-1.21056	0.148	0.295	0.780676
chr4-144951566-144952481	4.61371e-06	2.80578	0.12	0.014	0.789927
chr8-106929321-106930181	4.63064e-06	-1.55025	0.086	0.212	0.792827
chr13-60644328-60645210	4.64269e-06	1.38257	0.268	0.115	0.794888
chr15-12306528-12307337	4.66025e-06	2.30876	0.153	0.032	0.797895
chr10-61920343-61921018	4.67228e-06	4.057	0.11	0.009	0.799956
chr2-154410030-154410945	4.69568e-06	-1.542	0.067	0.184	0.803961
chr10-60805299-60806223	4.73598e-06	2.7659	0.136	0.023	0.810862
chr8-23166400-23167302	4.75843e-06	-1.30557	0.115	0.249	0.814706
chr2-167372963-167373875	4.75878e-06	1.93337	0.141	0.023	0.814766
chr10-128246805-128247698	4.78081e-06	1.29821	0.268	0.111	0.818537
chr12-105526531-105527406	4.79009e-06	2.78214	0.144	0.028	0.820126
chr11-117933901-117934822	4.79269e-06	2.06098	0.175	0.046	0.82057
chr6-38144303-38145149	4.84014e-06	-1.26223	0.122	0.263	0.828694
chr6-86570633-86571468	4.85645e-06	1.9203	0.182	0.051	0.831488
chr9-63944175-63945039	4.87672e-06	-1.54677	0.048	0.157	0.834958
chr3-129969430-129970303	4.88432e-06	1.38656	0.266	0.111	0.836258
chr17-23726126-23727115	4.90221e-06	0.688174	0.617	0.479	0.839322
chr5-120648558-120649450	4.91834e-06	1.69889	0.215	0.074	0.842084
chr1-90896475-90897369	4.92115e-06	1.19405	0.337	0.166	0.842565
chr13-52818565-52819181	4.92327e-06	1.565	0.208	0.069	0.842929
chr11-119676606-119677507	4.92393e-06	2.25082	0.139	0.023	0.843041
chr18-7639968-7640851	4.92492e-06	3.18832	0.127	0.018	0.84321
chr2-6118001-6118891	4.94232e-06	2.72833	0.129	0.018	0.84619
chr10-63475969-63476860	4.96986e-06	-2.14747	0.057	0.166	0.850905
chr7-89837550-89838470	4.97109e-06	2.18542	0.196	0.065	0.851115
chr8-92357347-92358191	4.99515e-06	1.62785	0.278	0.129	0.855235
chr14-31930179-31931098	5.00507e-06	-1.22457	0.129	0.272	0.856933
chr1-83896507-83897368	5.01946e-06	4.73044	0.1	0.005	0.859396
chr6-125354373-125355291	5.03672e-06	1.31573	0.292	0.134	0.862352
chr11-75458382-75459305	5.0513e-06	-1.10982	0.22	0.369	0.864848
chr7-112535149-112536077	5.06118e-06	-1.25556	0.074	0.198	0.866539
chrX-52261617-52262499	5.08587e-06	-1.608	0.074	0.194	0.870768
chr16-90911551-90912463	5.11342e-06	-0.932364	0.234	0.396	0.875484
chr10-111389615-111390530	5.11549e-06	-1.63778	0.036	0.134	0.875838
chr15-74673402-74674011	5.15339e-06	-1.87592	0.06	0.171	0.882327
chr16-4488865-4489770	5.15768e-06	-0.945024	0.299	0.456	0.883062
chr1-132098941-132099601	5.16783e-06	3.02933	0.12	0.014	0.8848
chr16-5134448-5135226	5.18054e-06	1.28523	0.304	0.147	0.886976
chr5-124941188-124941999	5.18508e-06	-2.05983	0.026	0.115	0.887752
chr8-106971557-106972237	5.19377e-06	2.05977	0.179	0.051	0.889241
chr2-59431528-59432449	5.2269e-06	-1.2051	0.127	0.267	0.894914
chr6-99229476-99230323	5.2359e-06	3.67594	0.11	0.009	0.896454
chr5-150389854-150390774	5.24176e-06	1.401	0.275	0.124	0.897458
chr2-180334314-180335153	5.28281e-06	2.37762	0.158	0.037	0.904485
chr17-31861797-31862654	5.29734e-06	2.36069	0.163	0.041	0.906974
chr13-63256631-63257446	5.2981e-06	1.29484	0.285	0.134	0.907103
chr2-6573380-6574165	5.29858e-06	-2.02124	0.026	0.115	0.907186
chr19-6553581-6554579	5.34242e-06	2.12791	0.182	0.055	0.914692
chr13-112196529-112197432	5.40312e-06	1.05768	0.356	0.189	0.925085
chr19-16435246-16436028	5.45593e-06	-1.62079	0.05	0.157	0.934127
chr19-47438147-47439064	5.50174e-06	1.8035	0.194	0.06	0.94197
chr1-34268436-34269233	5.55366e-06	-1.77774	0.05	0.157	0.950858
chr8-121451195-121452087	5.57805e-06	-0.627293	0.457	0.608	0.955034
chr10-19023267-19024180	5.58239e-06	-1.63233	0.06	0.171	0.955779
chr11-115473512-115474412	5.58496e-06	-0.771061	0.364	0.521	0.956218
chr1-93176317-93177236	5.59862e-06	1.898	0.167	0.041	0.958557
chr2-25110979-25111911	5.66731e-06	-0.636451	0.356	0.53	0.970318
chr11-54122207-54123123	5.67139e-06	3.60321	0.117	0.014	0.971015
chr6-108532492-108533336	5.7285e-06	1.38669	0.242	0.092	0.980794
chr18-14486808-14487722	5.76983e-06	4.00094	0.1	0.005	0.98787
chr12-105009616-105010459	5.77763e-06	0.829398	0.455	0.272	0.989206
chr16-92209056-92209974	5.77866e-06	-1.65453	0.031	0.124	0.989382
chr16-59559486-59560375	5.78197e-06	3.3145	0.11	0.009	0.989948
chr6-21855707-21856570	5.79734e-06	2.51579	0.136	0.023	0.992581
chr15-79357324-79358220	5.80043e-06	-0.736143	0.421	0.576	0.993108
chr2-144133875-144134892	5.80191e-06	-1.64812	0.081	0.203	0.993362
chr17-46842834-46843743	5.87993e-06	-1.19605	0.127	0.267	1
chr10-69218642-69219548	5.88749e-06	-1.02814	0.189	0.341	1
chr13-51022575-51023470	5.94513e-06	-2.06034	0.053	0.157	1
chr11-90129686-90130564	5.94635e-06	1.34353	0.244	0.092	1
chr6-99810812-99811701	5.97055e-06	-1.87595	0.048	0.152	1
chr4-139611284-139612179	6.06392e-06	1.28769	0.292	0.134	1
chr3-89389794-89390696	6.10527e-06	-1.31884	0.081	0.207	1
chr8-122720421-122721127	6.11839e-06	-0.912071	0.275	0.424	1
chr1-132346026-132346889	6.18222e-06	3.27861	0.117	0.014	1
chr16-33576254-33577174	6.23428e-06	-1.62497	0.081	0.203	1
chr9-102577204-102578066	6.23546e-06	-1.34108	0.086	0.212	1
chr17-86256590-86257512	6.24839e-06	2.37071	0.144	0.028	1
chr4-140811975-140812811	6.26126e-06	2.79753	0.127	0.018	1
chr14-54592098-54592998	6.2704e-06	-0.9586	0.208	0.359	1
chr6-113037791-113038691	6.30191e-06	1.44299	0.218	0.074	1
chr17-27825738-27826606	6.3106e-06	1.53559	0.268	0.12	1
chr8-116946148-116947044	6.34334e-06	2.76687	0.127	0.018	1
chr9-105611785-105612632	6.35759e-06	-1.65146	0.067	0.18	1
chr2-77177464-77178129	6.37111e-06	3.8135	0.108	0.009	1
chr1-39398960-39399881	6.4299e-06	1.14911	0.316	0.152	1
chr8-121187293-121188192	6.44217e-06	-0.835332	0.385	0.525	1
chr4-95317543-95318459	6.461e-06	3.49239	0.124	0.018	1
chr11-100389781-100390556	6.47156e-06	2.64562	0.148	0.032	1
chr4-129496444-129497302	6.48741e-06	1.70742	0.225	0.088	1
chr8-110938638-110939544	6.5232e-06	-0.665782	0.306	0.493	1
chr11-68906166-68907077	6.58974e-06	-2.07993	0.038	0.134	1
chr18-47314350-47315042	6.6085e-06	1.78494	0.175	0.046	1
chr2-180455772-180456673	6.63853e-06	2.11315	0.194	0.065	1
chr7-112297780-112298555	6.64095e-06	-1.28517	0.167	0.309	1
chr8-118713262-118714124	6.67635e-06	3.1758	0.117	0.014	1
chr14-103033129-103034051	6.71077e-06	2.21944	0.151	0.032	1
chr3-10157081-10157661	6.72603e-06	-1.28713	0.098	0.226	1
chr4-97973800-97974705	6.73782e-06	-1.36102	0.086	0.212	1
chr7-111741384-111742268	6.77115e-06	1.86747	0.191	0.06	1
chr5-111139377-111140240	6.79422e-06	-1.01655	0.227	0.378	1
chr17-79781354-79782133	6.83491e-06	-1.55201	0.05	0.157	1
chr2-127313818-127314302	6.8596e-06	3.21661	0.117	0.014	1
chr18-54931555-54932478	6.91546e-06	-2.14861	0.038	0.134	1
chr9-120360191-120361080	6.95504e-06	-1.33081	0.112	0.244	1
chr15-59650325-59651021	6.98241e-06	1.55771	0.23	0.088	1
chr6-87304235-87305135	6.98242e-06	-2.11038	0.038	0.134	1
chr5-38159016-38159856	7.02403e-06	1.45423	0.258	0.111	1
chr16-13232896-13233656	7.04347e-06	-1.23976	0.117	0.249	1
chr11-67559270-67560113	7.04766e-06	3.07819	0.117	0.014	1
chr19-5921705-5922584	7.11025e-06	1.61719	0.227	0.088	1
chr1-153641778-153642573	7.11376e-06	2.20363	0.136	0.023	1
chr7-136327026-136327950	7.1524e-06	-1.89731	0.036	0.129	1
chr15-103513740-103514621	7.15652e-06	-1.34204	0.127	0.263	1
chr13-74808334-74808748	7.15705e-06	1.31844	0.313	0.157	1
chr6-143530483-143531416	7.17746e-06	-2.48204	0.026	0.111	1
chr13-81136332-81137219	7.19787e-06	-1.18633	0.115	0.253	1
chr10-37140766-37141696	7.20361e-06	0.727197	0.471	0.281	1
chr6-92939911-92940741	7.2249e-06	1.80078	0.227	0.088	1
chr19-60945843-60946593	7.26833e-06	1.54674	0.213	0.074	1
chr1-151710435-151711363	7.29152e-06	-1.91577	0.038	0.134	1
chr6-87388715-87389338	7.29336e-06	-1.57045	0.06	0.171	1
chr16-45837595-45838517	7.32993e-06	-1.24539	0.191	0.336	1
chr18-10418256-10419140	7.39579e-06	2.91249	0.124	0.018	1
chr15-97593587-97594529	7.41354e-06	-1.28087	0.086	0.212	1
chr16-76625911-76626830	7.42818e-06	-1.47368	0.053	0.161	1
chr9-79961625-79962475	7.45538e-06	2.03445	0.163	0.041	1
chr6-115479931-115480869	7.46709e-06	-1.66818	0.067	0.18	1
chr18-11470556-11471506	7.49251e-06	-2.54832	0.024	0.106	1
chr6-87621055-87621959	7.49528e-06	-1.50774	0.062	0.175	1
chr15-38524473-38525368	7.50197e-06	-1.638	0.065	0.175	1
chr16-65662186-65663057	7.51641e-06	-1.9265	0.041	0.138	1
chr2-91749562-91750485	7.54218e-06	-1.83168	0.055	0.161	1
chr9-123463337-123464254	7.55121e-06	-1.76002	0.043	0.143	1
chr3-88022645-88023556	7.56358e-06	1.18531	0.316	0.157	1
chr16-15055235-15056130	7.57722e-06	-1.90633	0.038	0.134	1
chr12-116269197-116270061	7.59136e-06	2.2271	0.156	0.037	1
chr6-91736189-91737106	7.64764e-06	-1.0668	0.211	0.359	1
chr1-89131440-89132350	7.67938e-06	-0.925895	0.167	0.323	1
chr2-32661483-32662379	7.68756e-06	0.951685	0.414	0.249	1
chr18-5817438-5818199	7.70338e-06	-2.55983	0.024	0.106	1
chr11-100390906-100391873	7.71083e-06	1.13995	0.323	0.166	1
chr5-114648687-114649452	7.71748e-06	-0.998143	0.182	0.327	1
chr11-76384124-76385001	7.78334e-06	-2.44269	0.026	0.111	1
chr1-184446959-184447792	7.84316e-06	-1.58891	0.069	0.184	1
chr6-6881549-6882396	7.85577e-06	-1.2522	0.053	0.161	1
chr6-135087568-135088475	7.86402e-06	-0.922802	0.184	0.341	1
chr9-120914805-120915693	7.8747e-06	-0.979999	0.196	0.346	1
chr6-90757137-90757984	7.8899e-06	1.85096	0.172	0.046	1
chr10-68166085-68166999	7.93891e-06	-1.7005	0.074	0.189	1
chr5-65220227-65221045	7.94029e-06	-1.58713	0.065	0.175	1
chr8-79561742-79562647	7.95348e-06	1.97946	0.222	0.088	1
chr4-19859982-19860897	7.96283e-06	-2.22859	0.029	0.115	1
chr19-41109273-41110180	8.00815e-06	-2.51332	0.024	0.106	1
chr13-80940589-80941469	8.00932e-06	-1.25612	0.122	0.258	1
chr9-95657688-95658597	8.07401e-06	-1.60531	0.045	0.147	1
chr16-35156085-35156977	8.08876e-06	-1.43581	0.072	0.189	1
chr1-153749038-153749908	8.10882e-06	1.92135	0.165	0.041	1
chr13-43236619-43237461	8.14413e-06	1.18332	0.275	0.115	1
chr8-111658538-111659445	8.14918e-06	1.50231	0.196	0.06	1
chr1-39672037-39672917	8.17151e-06	2.77018	0.124	0.018	1
chr2-167823232-167824091	8.18358e-06	-1.57456	0.103	0.226	1
chr6-136894466-136895375	8.25863e-06	-1.32507	0.108	0.24	1
chr8-70374291-70375186	8.28207e-06	1.1987	0.356	0.203	1
chr5-120711220-120712074	8.34869e-06	1.90573	0.184	0.055	1
chr13-31703959-31704878	8.38952e-06	-0.980906	0.189	0.341	1
chr4-82446953-82447871	8.54129e-06	-1.25652	0.172	0.318	1
chr11-96319416-96320356	8.60736e-06	-1.41131	0.081	0.203	1
chr12-87407592-87408482	8.65003e-06	2.33763	0.179	0.055	1
chr4-48754490-48755384	8.6588e-06	3.07663	0.115	0.014	1
chr15-78455851-78456755	8.66759e-06	-2.29724	0.026	0.111	1
chr17-29315544-29316361	8.66831e-06	1.83238	0.177	0.051	1
chr11-52337677-52338495	8.72557e-06	-1.54012	0.067	0.18	1
chr1-195017938-195018779	8.73431e-06	-0.95849	0.266	0.41	1
chr2-28525244-28526184	8.74136e-06	1.15998	0.304	0.143	1
chr1-93635369-93636265	8.77639e-06	-0.559957	0.581	0.724	1
chr15-101260039-101260969	8.81374e-06	-0.678004	0.304	0.484	1
chr8-68553148-68553992	8.81616e-06	3.14163	0.115	0.014	1
chr15-36499803-36500483	8.84015e-06	-1.20987	0.172	0.313	1
chr2-170154963-170155881	8.86517e-06	1.58212	0.222	0.083	1
chr12-8348523-8349446	8.87039e-06	2.5696	0.124	0.018	1
chr11-88030439-88031258	8.94375e-06	-2.29493	0.024	0.106	1
chr5-146260702-146261611	8.953e-06	0.597283	0.734	0.59	1
chr19-6300313-6301132	9.01838e-06	1.80366	0.189	0.06	1
chr5-113132794-113133592	9.02157e-06	0.664025	0.522	0.336	1
chr10-94426066-94426954	9.03585e-06	-0.852836	0.218	0.378	1
chr9-114597827-114598723	9.04286e-06	-2.2642	0.024	0.106	1
chr5-139384333-139385213	9.07699e-06	1.94397	0.151	0.032	1
chr15-78856794-78857677	9.1595e-06	-1.84252	0.062	0.171	1
chr2-92353809-92354650	9.17745e-06	-1.92559	0.036	0.129	1
chr15-86219585-86220451	9.21755e-06	-1.80686	0.038	0.134	1
chr8-13489923-13490860	9.24848e-06	1.5625	0.237	0.097	1
chr10-59997272-59998189	9.26144e-06	-1.98132	0.048	0.147	1
chr12-44857929-44858732	9.28365e-06	2.29572	0.165	0.046	1
chr8-104408316-104409255	9.28365e-06	2.49517	0.165	0.046	1
chr15-53848128-53849048	9.3754e-06	-1.42126	0.062	0.175	1
chr14-121825662-121826586	9.42799e-06	-0.811749	0.306	0.47	1
chr11-119856398-119857247	9.44924e-06	3.68361	0.105	0.009	1
chr9-108267457-108268339	9.48436e-06	-1.82073	0.038	0.134	1
chr12-83780000-83780915	9.56472e-06	2.15949	0.148	0.032	1
chr15-64376866-64377758	9.60584e-06	2.51838	0.139	0.028	1
chr7-75611610-75612451	9.61442e-06	0.94541	0.407	0.253	1
chr2-168589877-168590754	9.61844e-06	1.89609	0.194	0.065	1
chr6-119332958-119333866	9.66503e-06	-1.44677	0.12	0.249	1
chr19-9978258-9979180	9.67445e-06	1.48256	0.234	0.092	1
chr9-75601455-75602214	9.67912e-06	1.93034	0.175	0.051	1
chr10-56498991-56499881	9.68817e-06	3.00594	0.115	0.014	1
chr6-112320495-112321373	9.71339e-06	-2.00223	0.031	0.12	1
chr7-74529085-74529897	9.71964e-06	3.5448	0.105	0.009	1
chr4-98796771-98797659	9.75335e-06	-1.62768	0.065	0.175	1
chr11-75138862-75139788	9.80506e-06	1.07343	0.289	0.129	1
chr19-53191760-53192588	9.81685e-06	2.97263	0.122	0.018	1
chr5-15837840-15838753	9.84801e-06	4.20443	0.112	0.014	1
chr1-119308671-119309589	9.8569e-06	-1.6956	0.055	0.161	1
chr2-167485375-167486297	9.9217e-06	-1.44396	0.12	0.249	1
chr4-116176703-116177640	9.94205e-06	-0.636239	0.347	0.539	1
chr11-6694972-6695887	9.96077e-06	1.96373	0.175	0.051	1
chr2-120518266-120519180	9.9623e-06	-1.60518	0.086	0.207	1
chr7-24459560-24460378	9.9685e-06	1.79998	0.189	0.06	1
chr7-137314029-137314945	9.97458e-06	0.884669	0.486	0.336	1
chr2-152636333-152637233	9.9849e-06	0.83344	0.409	0.23	1
chr7-96420859-96421758	1.00072e-05	2.90036	0.129	0.023	1
chr4-123248864-123249778	1.00248e-05	-1.58915	0.055	0.161	1
chr6-135292092-135292963	1.01105e-05	-2.15151	0.043	0.138	1
chr5-31561888-31562732	1.01122e-05	1.59798	0.225	0.088	1
chr19-9945570-9946435	1.01183e-05	2.39102	0.153	0.037	1
chr16-87261305-87262203	1.01227e-05	1.8813	0.249	0.111	1
chr5-134755836-134756763	1.01779e-05	-1.6387	0.089	0.207	1
chr4-137367321-137368235	1.01918e-05	-1.25919	0.141	0.276	1
chr9-35490892-35491786	1.02476e-05	-2.15459	0.022	0.101	1
chr1-64036821-64037673	1.03906e-05	-1.52667	0.098	0.217	1
chr15-27237355-27238238	1.03952e-05	-2.06271	0.026	0.111	1
chr13-42537889-42538803	1.04284e-05	-2.37573	0.041	0.134	1
chr6-90763819-90764716	1.04789e-05	0.823725	0.464	0.3	1
chr8-70129179-70130084	1.04848e-05	-1.82941	0.05	0.152	1
chr5-91968539-91969450	1.06272e-05	-2.03472	0.048	0.147	1
chr2-127453491-127454394	1.07067e-05	2.16725	0.16	0.041	1
chr19-21913792-21914675	1.07699e-05	-1.09948	0.151	0.286	1
chr7-114317067-114317910	1.08301e-05	-1.60939	0.072	0.184	1
chr13-45721401-45722309	1.0968e-05	-1.81945	0.031	0.12	1
chr6-86569103-86569978	1.0971e-05	2.73287	0.129	0.023	1
chr13-63690276-63691149	1.0998e-05	-1.64609	0.065	0.175	1
chr14-117383710-117384555	1.10167e-05	-1.95451	0.024	0.106	1
chr11-105749055-105749966	1.10174e-05	2.27673	0.139	0.028	1
chr1-131377791-131378629	1.10229e-05	3.24996	0.112	0.014	1
chr3-84714870-84715776	1.11735e-05	2.74911	0.122	0.018	1
chr6-32436774-32437647	1.11751e-05	-1.43291	0.074	0.189	1
chr4-105506988-105507926	1.11908e-05	3.45885	0.12	0.018	1
chr11-77783070-77783921	1.12433e-05	-1.56052	0.108	0.23	1
chr8-94715641-94716540	1.12488e-05	-1.9095	0.057	0.161	1
chr14-98929093-98929969	1.127e-05	2.74906	0.122	0.018	1
chr15-99420485-99421276	1.12754e-05	-0.846506	0.251	0.415	1
chr16-37851141-37852067	1.12811e-05	1.08822	0.309	0.152	1
chr8-118444439-118445313	1.12842e-05	1.37432	0.23	0.088	1
chr2-59721019-59721946	1.12859e-05	1.73756	0.177	0.051	1
chr3-54410731-54411635	1.13371e-05	2.63369	0.136	0.028	1
chr11-76374542-76375452	1.13588e-05	-1.48264	0.098	0.221	1
chr8-115707577-115708278	1.13858e-05	1.83568	0.215	0.083	1
chr3-154691974-154692893	1.14307e-05	1.2337	0.263	0.111	1
chr17-24671888-24672759	1.1557e-05	1.55713	0.208	0.074	1
chr11-120254817-120255731	1.15931e-05	-1.04979	0.213	0.355	1
chr4-57844728-57845631	1.1646e-05	-0.886496	0.301	0.452	1
chr15-76255952-76256839	1.16927e-05	1.61347	0.206	0.074	1
chr12-117430591-117431482	1.17881e-05	-1.72241	0.05	0.152	1
chr1-52149819-52150563	1.18175e-05	1.7279	0.177	0.051	1
chr10-54117498-54118405	1.18241e-05	2.2109	0.146	0.032	1
chr6-31518200-31519115	1.19267e-05	-0.686874	0.366	0.539	1
chr18-36665562-36666455	1.21512e-05	-1.62245	0.069	0.18	1
chr3-90375949-90376737	1.2328e-05	3.80292	0.103	0.009	1
chr5-115491614-115492521	1.23524e-05	1.43588	0.313	0.166	1
chr12-86770087-86770963	1.23544e-05	-0.959775	0.215	0.364	1
chr7-44866115-44866970	1.23616e-05	-1.44952	0.117	0.244	1
chr5-113090905-113091803	1.23846e-05	2.35839	0.151	0.037	1
chr1-181881273-181882098	1.24157e-05	-1.33452	0.096	0.221	1
chr12-105012808-105013718	1.2566e-05	0.864051	0.407	0.23	1
chr3-83706620-83707527	1.26096e-05	-1.83114	0.045	0.143	1
chr6-91213654-91214491	1.27241e-05	-0.968717	0.203	0.35	1
chr10-93679280-93680041	1.27668e-05	1.2323	0.261	0.111	1
chr2-164436673-164437528	1.28722e-05	2.1382	0.172	0.051	1
chr2-152907010-152907844	1.2876e-05	-1.30631	0.069	0.184	1
chr1-138514836-138515760	1.28919e-05	-1.16212	0.158	0.295	1
chr10-13860960-13861879	1.29072e-05	3.34925	0.12	0.018	1
chr3-52630022-52630741	1.29286e-05	-1.71468	0.033	0.124	1
chr8-122655879-122656777	1.29334e-05	-0.944864	0.242	0.392	1
chr1-189763950-189764783	1.29745e-05	1.52366	0.203	0.069	1
chr8-57332011-57332770	1.30418e-05	3.65769	0.103	0.009	1
chr9-120303380-120304305	1.30925e-05	-0.796964	0.263	0.424	1
chr10-26772266-26772662	1.31036e-05	1.4198	0.218	0.078	1
chr7-127815805-127816697	1.31398e-05	2.18378	0.139	0.028	1
chr17-9756253-9757134	1.31494e-05	2.43827	0.144	0.032	1
chr11-49877173-49877975	1.31708e-05	-1.67199	0.057	0.161	1
chr1-89730406-89731289	1.32235e-05	1.82181	0.163	0.041	1
chr12-40458766-40459506	1.32235e-05	1.84598	0.163	0.041	1
chr18-44592993-44593890	1.34186e-05	-1.69483	0.048	0.147	1
chr3-145104995-145105866	1.34763e-05	3.44136	0.103	0.009	1
chr11-63119459-63120355	1.34825e-05	2.92353	0.112	0.014	1
chr8-118290029-118290928	1.35349e-05	2.22137	0.136	0.028	1
chr14-70195696-70196593	1.3585e-05	-1.23039	0.112	0.244	1
chr12-75352339-75352953	1.36222e-05	2.18375	0.151	0.037	1
chr6-29463159-29464071	1.36667e-05	3.35574	0.103	0.009	1
chr16-15195120-15196000	1.37249e-05	-1.94367	0.045	0.143	1
chr18-75307166-75308061	1.37268e-05	-1.09261	0.134	0.272	1
chr7-47014346-47015155	1.37431e-05	-1.05236	0.187	0.332	1
chr13-111044063-111044935	1.38308e-05	-1.50326	0.074	0.184	1
chr9-66620314-66621231	1.38548e-05	-0.769721	0.33	0.498	1
chr16-18739292-18740113	1.38834e-05	2.11118	0.151	0.037	1
chr9-70834529-70835416	1.39198e-05	-1.02932	0.182	0.327	1
chr15-79208848-79209654	1.39951e-05	-0.983993	0.182	0.332	1
chr10-13685698-13686409	1.40319e-05	2.31111	0.136	0.028	1
chr11-115954897-115955752	1.41912e-05	-0.925174	0.206	0.355	1
chr1-105311839-105312743	1.42148e-05	3.44584	0.11	0.014	1
chr12-112588320-112589154	1.44102e-05	0.709289	0.567	0.406	1
chr8-106399495-106400370	1.44522e-05	-1.10898	0.189	0.332	1
chr11-46068487-46069356	1.4492e-05	2.12758	0.182	0.06	1
chr6-87335225-87336117	1.46505e-05	-1.25849	0.144	0.276	1
chr17-33812968-33813405	1.47767e-05	2.00211	0.158	0.041	1
chr11-119052986-119053861	1.47859e-05	1.3301	0.27	0.124	1
chr11-31169082-31169956	1.4808e-05	2.2507	0.151	0.037	1
chr15-85042147-85043058	1.48689e-05	-0.818582	0.333	0.488	1
chr1-53978138-53978966	1.49368e-05	2.72466	0.12	0.018	1
chr17-73011995-73012921	1.50368e-05	1.50223	0.227	0.092	1
chr2-167659560-167660426	1.50914e-05	-1.16676	0.172	0.309	1
chr11-96407411-96408304	1.50923e-05	-1.47353	0.072	0.184	1
chr15-62134615-62135498	1.52251e-05	1.70438	0.191	0.065	1
chr16-86838523-86839341	1.52359e-05	-2.24898	0.036	0.124	1
chr16-91969172-91970024	1.53921e-05	-0.857052	0.289	0.442	1
chr16-94558988-94559887	1.54814e-05	2.61752	0.127	0.023	1
chr11-120359652-120360554	1.55463e-05	3.27785	0.11	0.014	1
chr17-46129468-46130374	1.56283e-05	-1.95909	0.038	0.129	1
chr2-166142462-166143383	1.56809e-05	-0.739813	0.313	0.47	1
chr4-109405792-109406598	1.5694e-05	1.68276	0.179	0.055	1
chr11-59307845-59308658	1.57751e-05	1.49806	0.242	0.101	1
chr1-171379667-171380560	1.58949e-05	2.09429	0.163	0.046	1
chr2-167777223-167778117	1.5977e-05	0.734327	0.538	0.392	1
chr15-99872517-99873462	1.60536e-05	-1.76766	0.041	0.134	1
chr11-116088659-116089451	1.60571e-05	-0.965908	0.184	0.332	1
chr14-69140751-69141670	1.60745e-05	3.94837	0.1	0.009	1
chr4-154581211-154582094	1.6101e-05	-1.67873	0.045	0.143	1
chr10-59755928-59756821	1.61043e-05	3.41919	0.117	0.018	1
chr5-137268246-137269158	1.61586e-05	2.1654	0.144	0.032	1
chr4-135876264-135877118	1.61616e-05	0.681745	0.531	0.355	1
chr7-73398056-73398880	1.62305e-05	-1.54931	0.077	0.189	1
chr9-110725385-110726291	1.62972e-05	-2.86304	0.024	0.101	1
chr14-41197848-41198743	1.64348e-05	-1.15066	0.132	0.263	1
chr3-84460789-84461556	1.64746e-05	3.03217	0.11	0.014	1
chr7-145025200-145026064	1.65255e-05	1.05178	0.325	0.171	1
chr9-58092583-58093402	1.65358e-05	-0.937326	0.179	0.332	1
chr14-121108258-121109162	1.65885e-05	-1.26148	0.132	0.263	1
chr3-41284611-41285518	1.66075e-05	2.66894	0.127	0.023	1
chr12-75358516-75359359	1.66199e-05	2.0247	0.182	0.06	1
chr1-192061374-192062288	1.6627e-05	1.86039	0.158	0.041	1
chr18-4796459-4797347	1.66678e-05	3.2311	0.117	0.018	1
chr15-38570390-38571278	1.67492e-05	-1.42937	0.069	0.18	1
chr5-92769876-92770775	1.6764e-05	-2.45237	0.026	0.106	1
chr8-108690848-108691509	1.68141e-05	2.59654	0.127	0.023	1
chr2-167537629-167538538	1.68291e-05	0.74786	0.517	0.359	1
chr2-116071307-116072205	1.69486e-05	1.38676	0.242	0.101	1
chr18-69196495-69197370	1.70602e-05	1.97546	0.158	0.041	1
chr3-37728876-37729718	1.71739e-05	1.87038	0.165	0.046	1
chr3-24663231-24664096	1.72561e-05	-1.91981	0.036	0.124	1
chr7-71960461-71961396	1.72604e-05	1.45089	0.208	0.074	1
chr13-56647642-56648523	1.73201e-05	1.53844	0.227	0.092	1
chr1-135347428-135348354	1.73659e-05	-1.8773	0.062	0.166	1
chr10-56914308-56915204	1.7389e-05	2.27231	0.167	0.051	1
chr5-142549085-142549862	1.74055e-05	3.71689	0.1	0.009	1
chr1-155059227-155060134	1.74097e-05	1.43266	0.242	0.101	1
chr1-181230554-181231413	1.7419e-05	1.3221	0.251	0.111	1
chr2-167851221-167851998	1.7439e-05	2.1345	0.156	0.041	1
chr9-72881155-72882023	1.74556e-05	2.97016	0.11	0.014	1
chr19-47464030-47464905	1.74836e-05	1.03352	0.364	0.203	1
chr19-25435048-25435917	1.74915e-05	-1.41137	0.086	0.203	1
chr11-17004684-17005551	1.75176e-05	3.69192	0.108	0.014	1
chr12-101017951-101018896	1.75534e-05	1.68036	0.187	0.06	1
chr2-126776040-126776907	1.77303e-05	-1.44608	0.079	0.194	1
chr6-73113423-73114249	1.77336e-05	3.50183	0.1	0.009	1
chr7-135607905-135608769	1.77975e-05	1.27239	0.251	0.106	1
chr18-34855994-34856847	1.7799e-05	2.9909	0.132	0.028	1
chr2-178949993-178950883	1.78162e-05	-2.22874	0.033	0.12	1
chr8-94967256-94968095	1.78376e-05	-1.83791	0.041	0.134	1
chr19-24175044-24175731	1.78426e-05	1.01793	0.342	0.18	1
chr11-64434777-64435656	1.78828e-05	-1.21072	0.144	0.276	1
chr14-33858578-33859494	1.78895e-05	-2.33782	0.029	0.111	1
chr4-97689529-97690392	1.80068e-05	1.83627	0.189	0.065	1
chr2-167574543-167575455	1.80339e-05	1.69003	0.208	0.078	1
chr1-39317700-39318608	1.80479e-05	-2.45865	0.026	0.106	1
chr7-71311241-71312110	1.81491e-05	1.48666	0.211	0.078	1
chr6-88151964-88152802	1.81528e-05	1.17908	0.261	0.111	1
chr7-80368528-80369453	1.81675e-05	1.44695	0.208	0.074	1
chr2-152903919-152904730	1.81698e-05	-1.17774	0.148	0.286	1
chr19-57199245-57200041	1.81746e-05	2.08242	0.136	0.028	1
chr7-16853089-16853989	1.82125e-05	-1.33364	0.093	0.212	1
chr8-111726091-111726991	1.82697e-05	-0.752035	0.426	0.558	1
chr1-165104349-165105256	1.83196e-05	-1.64219	0.067	0.175	1
chr8-89042598-89043190	1.83196e-05	2.3099	0.141	0.032	1
chr1-171262716-171263613	1.83394e-05	1.33099	0.28	0.134	1
chr16-38391961-38392851	1.83636e-05	2.08398	0.163	0.046	1
chr9-41084040-41084949	1.84024e-05	3.82499	0.108	0.014	1
chr5-76022855-76023771	1.84819e-05	2.3924	0.127	0.023	1
chr13-58929813-58930706	1.84849e-05	-1.60062	0.043	0.138	1
chr6-37735499-37736408	1.85349e-05	1.63559	0.191	0.065	1
chr15-78320595-78321508	1.85798e-05	3.25423	0.1	0.009	1
chr9-63926095-63926749	1.87328e-05	-2.41391	0.029	0.111	1
chr17-78521098-78522015	1.87346e-05	3.70545	0.108	0.014	1
chr12-8394633-8395559	1.88447e-05	-0.930107	0.23	0.378	1
chr9-121655608-121656444	1.88911e-05	-1.87951	0.036	0.124	1
chr2-121832287-121833193	1.89062e-05	-2.10092	0.031	0.115	1
chr4-132958975-132959875	1.89557e-05	0.948873	0.378	0.217	1
chr1-172524756-172525679	1.90113e-05	-0.807294	0.313	0.456	1
chr3-69689494-69690415	1.90131e-05	-1.48808	0.081	0.194	1
chr9-48723254-48724173	1.91922e-05	-1.02565	0.203	0.35	1
chr6-36981400-36982300	1.91947e-05	1.45106	0.189	0.06	1
chr4-124953287-124954196	1.91971e-05	-1.67251	0.05	0.147	1
chr14-31961225-31962097	1.92184e-05	-1.10362	0.12	0.249	1
chr5-130277835-130278752	1.92436e-05	3.43481	0.108	0.014	1
chr6-135249716-135250615	1.92635e-05	-0.656516	0.414	0.558	1
chr16-44502884-44503762	1.94748e-05	-1.55856	0.079	0.189	1
chr10-77638685-77639571	1.9503e-05	3.29483	0.108	0.014	1
chr17-84236740-84237647	1.95091e-05	-1.00886	0.124	0.263	1
chr4-132982689-132983586	1.95135e-05	2.0668	0.136	0.028	1
chr9-6164847-6165764	1.95423e-05	-1.93586	0.033	0.12	1
chr5-125245463-125246361	1.95672e-05	1.73831	0.213	0.083	1
chr15-64402766-64403740	1.96301e-05	-1.65563	0.041	0.134	1
chr5-108367500-108368280	1.96728e-05	-1.89329	0.06	0.161	1
chr14-27181842-27182731	1.97084e-05	1.90579	0.151	0.037	1
chr10-80100736-80101581	1.99035e-05	1.36716	0.196	0.065	1
chr9-69472454-69473345	1.99131e-05	1.92435	0.187	0.065	1
chr12-81026421-81027268	1.99286e-05	-1.36844	0.127	0.253	1
chr16-34937427-34938250	1.99521e-05	1.86531	0.17	0.051	1
chr1-170346038-170346929	1.99745e-05	-1.38653	0.077	0.189	1
chr1-183072217-183073110	2.00331e-05	2.62592	0.117	0.018	1
chr4-98817240-98818161	2.01224e-05	-1.42597	0.077	0.189	1
chr6-30248665-30249425	2.03115e-05	-1.80896	0.048	0.143	1
chr4-62721740-62722641	2.04178e-05	2.61276	0.124	0.023	1
chr10-86166596-86167518	2.0459e-05	1.73662	0.201	0.074	1
chr14-46636223-46637051	2.05874e-05	-1.11239	0.158	0.295	1
chr10-9907796-9908713	2.05891e-05	-1.16826	0.182	0.318	1
chr17-10095645-10096534	2.06714e-05	2.59167	0.124	0.023	1
chr1-39761724-39762566	2.08097e-05	1.33097	0.258	0.115	1
chr6-53337112-53338030	2.08507e-05	2.22938	0.134	0.028	1
chr16-34347286-34348199	2.09036e-05	-1.78877	0.05	0.147	1
chr10-13868491-13869317	2.09573e-05	0.70277	0.423	0.24	1
chr19-53007990-53008887	2.09742e-05	-0.953485	0.227	0.373	1
chr1-82244734-82245583	2.10371e-05	3.17233	0.108	0.014	1
chr16-34325610-34326511	2.1066e-05	-1.92459	0.045	0.138	1
chr4-116455008-116455909	2.1082e-05	2.64213	0.117	0.018	1
chr4-8965401-8966234	2.11182e-05	-1.87927	0.033	0.12	1
chr11-8443285-8444186	2.1127e-05	1.55475	0.23	0.097	1
chr14-70065679-70066598	2.11851e-05	-0.888941	0.239	0.382	1
chr4-115088512-115089417	2.12966e-05	-1.36693	0.096	0.212	1
chr17-88558155-88559065	2.14979e-05	2.48169	0.139	0.032	1
chr12-116389685-116390591	2.15e-05	1.83813	0.163	0.046	1
chr9-35282269-35283176	2.15946e-05	-1.07607	0.136	0.272	1
chr1-169187440-169188348	2.17897e-05	-1.55362	0.041	0.134	1
chr1-82291066-82291884	2.19626e-05	-0.876918	0.313	0.461	1
chr14-27170963-27171869	2.19959e-05	2.44185	0.117	0.018	1
chr1-165617940-165618792	2.20973e-05	1.85476	0.182	0.06	1
chr4-95666321-95667231	2.21608e-05	-1.96542	0.029	0.111	1
chr12-100775806-100776671	2.22119e-05	-1.4042	0.093	0.207	1
chr18-4352765-4353631	2.22741e-05	0.628568	0.526	0.355	1
chr2-104095440-104096317	2.23508e-05	1.21151	0.289	0.143	1
chr1-171249949-171250818	2.23719e-05	2.31047	0.117	0.018	1
chr17-83197013-83197880	2.24402e-05	2.52141	0.124	0.023	1
chr1-165691387-165692294	2.24495e-05	3.04395	0.122	0.023	1
chr17-75498053-75498971	2.2508e-05	-1.72981	0.036	0.124	1
chr7-63887025-63887927	2.25285e-05	1.1403	0.292	0.143	1
chr15-59652582-59653464	2.25557e-05	1.57746	0.196	0.069	1
chr18-11084066-11084917	2.26029e-05	-2.102	0.026	0.106	1
chr3-31217239-31218095	2.26405e-05	1.39781	0.222	0.088	1
chr8-79322717-79323494	2.26579e-05	2.57396	0.117	0.018	1
chr5-105620223-105621137	2.27176e-05	1.63473	0.189	0.065	1
chr17-79413602-79414515	2.27212e-05	-1.65721	0.036	0.124	1
chr9-107278356-107279213	2.27859e-05	1.76945	0.17	0.051	1
chr9-58139691-58140502	2.28835e-05	2.24864	0.146	0.037	1
chr2-164512046-164512862	2.30132e-05	1.1956	0.261	0.115	1
chr1-132095296-132096210	2.30238e-05	1.26613	0.251	0.111	1
chr13-5712945-5713655	2.30775e-05	-2.00874	0.029	0.111	1
chr1-132337695-132338617	2.31423e-05	2.24408	0.117	0.018	1
chr2-118510139-118511052	2.33241e-05	-0.994131	0.244	0.392	1
chr8-121375905-121376746	2.33914e-05	1.74353	0.237	0.106	1
chr5-23407880-23408805	2.35162e-05	1.0603	0.34	0.184	1
chr8-85220676-85221579	2.36075e-05	2.85103	0.108	0.014	1
chr11-31727014-31727880	2.3636e-05	1.89265	0.156	0.041	1
chr5-35755080-35755984	2.37151e-05	1.25024	0.175	0.051	1
chr13-98692636-98693503	2.37463e-05	-1.85578	0.031	0.115	1
chr12-73790307-73791232	2.38579e-05	1.57684	0.239	0.106	1
chr16-87670188-87671064	2.39091e-05	-1.89363	0.029	0.111	1
chr4-141766957-141767867	2.39641e-05	-0.971327	0.199	0.341	1
chr13-97462164-97462997	2.39822e-05	-1.50243	0.079	0.189	1
chr6-141097082-141097978	2.41553e-05	-2.06502	0.024	0.101	1
chr1-191461931-191462778	2.41666e-05	1.98138	0.141	0.032	1
chr2-6255965-6256889	2.42606e-05	-1.47249	0.065	0.171	1
chr17-47045562-47046420	2.4298e-05	-1.33259	0.086	0.198	1
chr1-52150684-52151202	2.43409e-05	1.67385	0.165	0.046	1
chr7-73589173-73589951	2.43436e-05	3.03011	0.115	0.018	1
chr2-127521820-127522481	2.43843e-05	-1.76078	0.057	0.157	1
chr2-167595617-167596343	2.44484e-05	2.03198	0.117	0.018	1
chr11-51658496-51659403	2.4452e-05	2.35969	0.124	0.023	1
chr6-92849952-92850879	2.4454e-05	1.20035	0.304	0.157	1
chr18-11208204-11209106	2.44584e-05	-1.86664	0.031	0.115	1
chr15-103358483-103359322	2.46131e-05	-1.36679	0.084	0.198	1
chr8-47379806-47380598	2.46657e-05	1.50225	0.211	0.083	1
chr1-134073034-134073612	2.47759e-05	-1.29034	0.108	0.23	1
chrX-19904242-19905156	2.48724e-05	-1.66387	0.048	0.143	1
[truncated: 12,390 more rows]

## Sheet: Dataset EV15 legend
Dataset EV15. Differentially accessible chromatin peaks within Ascending and Descending endothelial cells where positive logFC indicates greater accessibility in ascending endothelial cells.
