# Supplementary material for: Epigenomic landscape of single vascular cells reflects developmental origin and disease risk loci
Source: Mol Syst Biol. 2025 Sep 10;21(11):1522–46. doi: 10.1038/s44320-025-00140-2 (PMC12583710; doi:10.1038/s44320-025-00140-2)
Supplement: Supplementary file 18 — Dataset EV16 [file 44320_2025_140_MOESM18_ESM.xlsx]

## Sheet: Sheet 1 - EV16_differential.act
EV16_differential.activity_Endo_Asc_UP
	p_val	avg_diff	pct.1	pct.2	p_val_adj	motif.name
MA0768.1	1.5468e-20	0.936594	0.763	0.465	1.15391e-17	LEF1
MA0667.1	6.24594e-18	0.84004	0.557	0.244	4.65947e-15	MYF6
MA1620.1	5.01493e-14	0.782419	0.656	0.382	3.74114e-11	Ptf1a(var.3)
MA1467.1	4.2488e-13	0.778086	0.27	0.111	3.1696e-10	ATOH1(var.2)
MA0769.2	1.07459e-12	0.688986	0.522	0.295	8.01646e-10	TCF7
MA1525.1	1.58569e-12	1.70683	0.907	0.843	1.18293e-09	NFATC4
MA1132.1	2.51483e-12	2.18512	0.196	0.078	1.87606e-09	JUN::JUNB
MA0624.1	2.97803e-12	1.62123	0.9	0.843	2.22161e-09	NFATC1
MA0691.1	5.76822e-12	0.651326	0.378	0.184	4.30309e-09	TFAP4
MA0154.4	5.84261e-12	0.779445	0.256	0.092	4.35859e-09	EBF1
MA0698.1	7.66532e-12	0.76136	0.191	0.074	5.71833e-09	ZBTB18
MA1116.1	8.84508e-12	0.727718	0.629	0.401	6.59843e-09	RBPJ
MA0523.1	9.97842e-12	0.667816	0.667	0.442	7.4439e-09	TCF7L2
MA0625.1	1.36418e-11	1.63801	0.907	0.825	1.01768e-08	NFATC3
MA0491.2	4.70005e-11	2.27045	0.196	0.078	3.50624e-08	JUND
MA0606.1	5.59622e-11	1.51132	0.847	0.793	4.17478e-08	NFAT5
MA0490.2	7.22877e-11	2.28869	0.189	0.074	5.39266e-08	JUNB
MA0089.2	7.40661e-11	1.61467	0.158	0.074	5.52533e-08	NFE2L1
MA0841.1	7.56572e-11	2.25531	0.201	0.092	5.64403e-08	NFE2
MA1138.1	1.36225e-10	2.47889	0.196	0.083	1.01624e-07	FOSL2::JUNB
MA0655.1	1.37867e-10	2.19826	0.194	0.078	1.02849e-07	JDP2
MA1101.2	1.43769e-10	2.16264	0.189	0.088	1.07251e-07	BACH2
MA1144.1	1.58199e-10	2.48178	0.191	0.083	1.18017e-07	FOSL2::JUND
MA0489.1	2.05578e-10	2.54534	0.199	0.078	1.53361e-07	JUN(var.2)
MA0117.2	2.07416e-10	0.570129	0.352	0.147	1.54732e-07	Mafb
MA0477.2	2.92238e-10	2.45297	0.177	0.088	2.18009e-07	FOSL1
MA1142.1	3.47545e-10	2.23621	0.206	0.088	2.59268e-07	FOSL1::JUND
MA1619.1	3.65294e-10	0.746318	0.239	0.12	2.7251e-07	Ptf1a(var.2)
MA1621.1	4.03488e-10	0.648876	0.667	0.498	3.01002e-07	Rbpjl
MA0478.1	4.5211e-10	2.56136	0.179	0.078	3.37274e-07	FOSL2
MA1141.1	5.27448e-10	2.56397	0.191	0.092	3.93476e-07	FOS::JUND
MA0099.3	5.44554e-10	2.47695	0.189	0.074	4.06237e-07	FOS::JUN
MA0476.1	5.97454e-10	2.44093	0.175	0.069	4.457e-07	FOS
MA0835.2	6.76496e-10	2.24277	0.165	0.074	5.04666e-07	BATF3
MA1128.1	6.78451e-10	2.45963	0.189	0.088	5.06124e-07	FOSL1::JUN
MA1618.1	9.14839e-10	0.686379	0.33	0.129	6.8247e-07	Ptf1a
MA1130.1	9.71502e-10	2.39305	0.182	0.088	7.24741e-07	FOSL2::JUN
MA1137.1	1.0494e-09	2.31724	0.182	0.078	7.82855e-07	FOSL1::JUNB
MA1470.1	1.34796e-09	0.601039	0.732	0.521	1.00558e-06	BACH2(var.2)
MA0130.1	1.61103e-09	0.51045	0.392	0.198	1.20183e-06	ZNF354C
MA1135.1	1.65247e-09	2.4205	0.187	0.078	1.23275e-06	FOSB::JUNB
MA1622.1	2.42088e-09	2.46772	0.184	0.078	1.80597e-06	Smad2::Smad3
MA1124.1	2.44808e-09	0.563122	0.481	0.258	1.82627e-06	ZNF24
MA1641.1	2.73702e-09	0.67892	0.261	0.12	2.04181e-06	MYF5
MA1134.1	2.76767e-09	2.33346	0.189	0.083	2.06468e-06	FOS::JUNB
MA1572.1	3.40843e-09	0.581087	0.28	0.12	2.54269e-06	TGIF2LY
MA0496.3	3.5138e-09	1.43687	0.132	0.069	2.6213e-06	MAFK
MA1633.1	4.00088e-09	1.79945	0.172	0.069	2.98465e-06	BACH1
MA0820.1	9.01748e-09	0.596769	0.641	0.465	6.72704e-06	FIGLA
MA0462.2	1.54837e-08	2.15216	0.165	0.069	1.15509e-05	BATF::JUN
MA1634.1	1.607e-08	2.14661	0.167	0.069	1.19882e-05	BATF
MA1571.1	1.91368e-08	0.563391	0.23	0.115	1.42761e-05	TGIF2LX
MA0152.1	2.12645e-08	1.15841	0.868	0.783	1.58633e-05	NFATC2
MA1512.1	2.21202e-08	0.563266	0.945	0.899	1.65017e-05	KLF11
MA0501.1	2.31304e-08	1.26952	0.165	0.065	1.72553e-05	MAF::NFE2
MA0797.1	2.54862e-08	0.514399	0.23	0.101	1.90127e-05	TGIF2
MA0091.1	3.63163e-08	0.525202	0.356	0.198	2.7092e-05	TAL1::TCF3
MA0591.1	3.64105e-08	1.12378	0.139	0.065	2.71622e-05	Bach1::Mafk
MA1112.2	3.71725e-08	0.525351	0.634	0.452	2.77307e-05	NR4A1
MA0150.2	5.20864e-08	1.15462	0.151	0.065	3.88565e-05	Nfe2l2
MA1529.1	8.68125e-08	0.493612	0.376	0.221	6.47621e-05	NHLH2
MA0796.1	1.34207e-07	0.484541	0.242	0.106	0.000100119	TGIF1
MA0856.1	1.50808e-07	0.587331	0.818	0.765	0.000112503	RXRG
MA0745.2	2.17096e-07	0.535087	0.651	0.452	0.000161954	SNAI2
MA0499.2	2.20845e-07	0.521132	0.447	0.249	0.000164751	MYOD1
MA1594.1	2.29091e-07	0.422436	0.502	0.304	0.000170902	ZNF382
MA1511.1	2.58153e-07	0.590924	0.926	0.903	0.000192582	KLF10
MA1550.1	2.72331e-07	0.582565	0.847	0.774	0.000203159	PPARD
MA1638.1	2.90761e-07	0.551997	0.187	0.055	0.000216907	HAND2
MA0774.1	3.66552e-07	0.452365	0.435	0.267	0.000273447	MEIS2
MA0659.2	4.23253e-07	0.498018	0.266	0.088	0.000315747	MAFG
MA0512.2	4.34529e-07	0.576246	0.797	0.714	0.000324158	Rxra
MA1604.1	5.55159e-07	0.640882	0.213	0.074	0.000414149	Ebf2
MA0669.1	7.06106e-07	0.448129	0.275	0.143	0.000526755	NEUROG2
MA1647.1	8.29877e-07	0.583279	0.806	0.728	0.000619089	PRDM4
MA1109.1	9.63171e-07	0.500194	0.244	0.101	0.000718525	NEUROD1
MA1637.1	1.02301e-06	0.5831	0.23	0.101	0.000763168	EBF3
MA1642.1	1.10159e-06	0.48387	0.225	0.092	0.000821785	NEUROG2(var.2)
MA0506.1	1.36119e-06	0.507655	0.818	0.751	0.00101545	NRF1
MA0855.1	1.69829e-06	0.55782	0.792	0.728	0.00126693	RXRB
MA0080.5	1.98998e-06	0.885078	0.983	0.949	0.00148453	SPI1
MA0829.2	2.05847e-06	0.451894	0.667	0.498	0.00153562	SREBF1(var.2)
MA0828.1	2.27778e-06	0.486431	0.797	0.687	0.00169922	SREBF2(var.2)
MA0798.2	2.51381e-06	0.609088	0.651	0.493	0.0018753	RFX3
MA0107.1	3.64987e-06	0.911453	0.911	0.829	0.00272281	RELA
MA0783.1	4.08276e-06	0.433329	0.292	0.138	0.00304574	PKNOX2
MA1554.1	5.45544e-06	0.456732	0.553	0.396	0.00406976	RFX7
MA1148.1	5.59901e-06	0.435733	0.691	0.567	0.00417686	PPARA::RXRA
MA0504.1	6.41408e-06	0.431634	0.739	0.608	0.0047849	NR2C2
MA0079.4	7.34198e-06	0.488798	0.971	0.963	0.00547711	SP1
MA1544.1	7.87792e-06	0.402383	0.658	0.484	0.00587693	OVOL1
MA0677.1	8.30864e-06	0.554789	0.809	0.756	0.00619824	Nr2f6
MA1508.1	9.82259e-06	1.29438	0.993	0.991	0.00732765	IKZF1
MA1574.1	1.13812e-05	0.475552	0.835	0.76	0.00849038	THRB
MA0842.2	1.24789e-05	0.398207	0.344	0.207	0.00930925	NRL
MA0696.1	1.39934e-05	0.326749	0.639	0.484	0.0104391	ZIC1
MA1472.1	1.49227e-05	0.48436	0.177	0.097	0.0111324	BHLHA15(var.2)
MA1584.1	1.49847e-05	0.318777	0.72	0.535	0.0111786	ZIC5
MA1545.1	1.52349e-05	0.391282	0.632	0.507	0.0113652	OVOL2
MA1123.2	1.5298e-05	0.490553	0.175	0.092	0.0114123	TWIST1
MA0742.1	1.54251e-05	0.568659	0.969	0.949	0.0115071	Klf12
MA0800.1	2.06903e-05	0.341534	0.574	0.396	0.0154349	EOMES
MA1629.1	2.40475e-05	0.339373	0.459	0.281	0.0179394	Zic2
MA0495.3	2.63892e-05	0.371088	0.33	0.221	0.0196863	MAFF
MA0105.4	2.68179e-05	0.517873	0.775	0.654	0.0200062	NFKB1
MA0665.1	3.16753e-05	0.40881	0.404	0.244	0.0236298	MSC
MA0029.1	3.45784e-05	0.414715	0.825	0.751	0.0257955	Mecom
MA0509.2	3.61948e-05	0.548715	0.677	0.594	0.0270013	RFX1
MA0641.1	4.01969e-05	0.876627	0.962	0.959	0.0299869	ELF4
MA1517.1	4.07559e-05	0.509018	0.964	0.945	0.0304039	KLF6
MA0599.1	4.10786e-05	0.43555	0.971	0.931	0.0306446	KLF5
MA1483.1	4.55007e-05	0.836929	0.947	0.931	0.0339435	ELF2
MA0832.1	4.97855e-05	0.412164	0.299	0.166	0.03714	Tcf21
MA1468.1	4.99802e-05	0.384312	0.294	0.194	0.0372852	ATOH7
MA0764.2	5.29888e-05	1.2311	0.993	0.991	0.0395297	ETV4
MA1515.1	5.96437e-05	0.56073	0.969	0.945	0.0444942	KLF2
MA0610.1	7.55427e-05	0.319683	0.687	0.581	0.0563548	DMRT3
MA0162.4	8.94622e-05	0.327487	0.797	0.696	0.0667388	EGR1
MA0687.1	9.6842e-05	0.569916	0.964	0.949	0.0722441	SPIC
MA0746.2	9.96142e-05	0.415433	0.967	0.945	0.0743122	SP3
MA1099.2	0.000113571	0.337085	0.536	0.392	0.0847239	HES1
MA1537.1	0.000113996	0.438401	0.797	0.806	0.0850407	NR2F1(var.2)
MA1513.1	0.000123496	0.413879	0.976	0.949	0.0921281	KLF15
MA0136.2	0.000130079	0.862736	0.976	0.972	0.0970386	ELF5
MA1564.1	0.000143453	0.358976	0.955	0.922	0.107016	SP9
MA1559.1	0.000243538	0.393078	0.675	0.581	0.181679	SNAI3
MA0692.1	0.000252373	0.405801	0.677	0.618	0.18827	TFEB
MA0761.2	0.000299653	1.29944	0.995	1	0.223541	ETV1
MA0751.1	0.000312021	0.288017	0.569	0.461	0.232768	ZIC4
MA1125.1	0.000331182	0.524971	0.981	0.954	0.247062	ZNF384
MA1111.1	0.000332343	0.384771	0.572	0.41	0.247928	NR2F2
MA1122.1	0.000338795	0.376296	0.868	0.797	0.252741	TFDP1
MA1521.1	0.000344162	0.410475	0.17	0.106	0.256745	MAFA
MA0081.2	0.000350217	0.731661	0.983	0.982	0.261262	SPIB
MA0592.3	0.000369629	0.343428	0.474	0.341	0.275743	ESRRA
MA1480.1	0.000394114	0.321799	0.443	0.341	0.294009	DPRX
MA0640.2	0.00042374	1.04888	0.983	0.982	0.31611	ELF3
MA1650.1	0.000452325	0.285674	0.797	0.705	0.337435	ZBTB14
MA1421.1	0.000476153	0.320123	0.675	0.553	0.35521	TCF7L1
MA0802.1	0.000482702	0.294219	0.493	0.369	0.360095	TBR1
MA0093.3	0.000517603	0.439078	0.438	0.336	0.386132	USF1
MA0115.1	0.000546463	0.366876	0.663	0.585	0.407661	NR1H2::RXRA
MA0101.1	0.000641213	0.687722	0.871	0.82	0.478345	REL
MA0526.3	0.000725374	0.400738	0.474	0.359	0.541129	USF2
MA1652.1	0.000731416	0.391126	0.811	0.802	0.545636	ZKSCAN5
MA1494.1	0.00078404	0.32902	0.689	0.641	0.584894	HNF4A(var.2)
MA0765.2	0.00100528	0.687845	0.978	0.986	0.749942	ETV5
MA0056.2	0.00110221	0.268652	0.596	0.424	0.82225	MZF1
MA0473.3	0.00111111	1.01132	0.99	1	0.828891	ELF1
MA0598.3	0.00117156	0.977631	0.995	0.995	0.873981	EHF
MA0645.1	0.00118856	0.758624	0.971	0.968	0.886666	ETV6
MA0065.2	0.00127097	0.303187	0.586	0.502	0.948142	Pparg::Rxra
MA0775.1	0.00127097	0.313485	0.505	0.429	0.948142	MEIS3
MA0657.1	0.00141788	0.294796	0.907	0.876	1	KLF13
MA0762.1	0.0017407	0.842251	0.988	0.986	1	ETV2
MA1547.1	0.00191594	0.27667	0.581	0.461	1	PITX2
MA0871.2	0.00195769	0.353501	0.715	0.636	1	TFEC
MA0750.2	0.00197584	0.682243	0.988	0.986	1	ZBTB7A
MA0145.3	0.00197888	0.271613	0.727	0.645	1	TFCP2
MA0067.1	0.00198802	0.308365	0.426	0.35	1	Pax2
MA0616.2	0.00210725	0.280091	0.514	0.401	1	HES2
MA0062.3	0.00211694	1.04892	0.993	0.995	1	GABPA
MA0831.2	0.00213643	0.347508	0.665	0.608	1	TFE3
MA0741.1	0.00219257	0.276154	0.911	0.853	1	KLF16
MA1107.2	0.00236203	0.315167	0.825	0.82	1	KLF9
MA0816.1	0.00236919	0.279256	0.268	0.189	1	Ascl2
MA0782.2	0.00246416	0.300899	0.261	0.161	1	PKNOX1
MA0147.3	0.00273333	0.331074	0.653	0.562	1	MYC
MA0748.2	0.00301119	0.386177	0.785	0.765	1	YY2
MA0608.1	0.00313401	0.282131	0.718	0.641	1	Creb3l2
MA0493.1	0.00321366	0.606851	0.947	0.968	1	Klf1
MA0747.1	0.00322791	0.318851	0.911	0.876	1	SP8
MA1558.1	0.00343349	0.334711	0.703	0.645	1	SNAI1
MA1552.1	0.00347907	0.254109	0.612	0.562	1	RARB(var.3)
MA0838.1	0.00365093	0.352331	0.6	0.512	1	CEBPG
MA0740.1	0.00367227	0.304876	0.957	0.935	1	KLF14
MA0039.4	0.00376975	0.352757	0.931	0.903	1	KLF4
MA0522.3	0.00406471	0.331171	0.708	0.673	1	TCF3
MA1648.1	0.00420173	0.323748	0.691	0.673	1	TCF12(var.2)
MA0806.1	0.0042995	0.266631	0.531	0.447	1	TBX4
MA0632.2	0.00452708	0.272325	0.663	0.576	1	TCFL5
MA0686.1	0.00460533	0.464416	0.911	0.912	1	SPDEF
MA0837.1	0.00478589	0.322758	0.56	0.442	1	CEBPE
MA0685.1	0.0047927	0.305819	0.967	0.949	1	SP4
MA0104.4	0.00506518	0.303857	0.639	0.525	1	MYCN
MA0139.1	0.00551952	0.626096	0.854	0.82	1	CTCF
MA0156.2	0.0056922	0.587334	0.95	0.935	1	FEV
MA0131.2	0.0075102	0.27277	0.701	0.627	1	HINFP
MA0048.2	0.00805835	0.275936	0.246	0.166	1	NHLH1
MA1117.1	0.00850409	0.257231	0.505	0.419	1	RELB
MA0622.1	0.00851551	0.277139	0.49	0.424	1	Mlxip
MA0620.3	0.00926325	0.330435	0.679	0.622	1	MITF
MA0510.2	0.00979376	0.325507	0.624	0.535	1	RFX5
MA0076.2	0.0107947	0.570566	0.974	0.991	1	ELK4
MA1484.1	0.0114171	0.626787	0.981	0.949	1	ETS2
MA0760.1	0.0117022	0.65045	0.967	0.968	1	ERF
MA0603.1	0.0119626	0.285793	0.713	0.668	1	Arntl
MA0778.1	0.0121025	0.331118	0.794	0.742	1	NFKB2
MA0759.1	0.0153761	0.548381	0.952	0.94	1	ELK3
MA0475.2	0.016045	0.593068	0.969	0.972	1	FLI1
MA0004.1	0.0168855	0.328541	0.677	0.641	1	Arnt
MA0466.2	0.0212024	0.29869	0.56	0.493	1	CEBPB
MA0600.2	0.0241841	0.282286	0.636	0.562	1	RFX2
MA0098.3	0.0261118	0.566822	0.976	0.977	1	ETS1
MA0474.2	0.0283677	0.56648	0.978	0.982	1	ERG
MA1464.1	0.0291336	0.267678	0.713	0.687	1	ARNT2
MA0442.2	0.031467	0.290469	0.938	0.926	1	SOX10
MA0763.1	0.0346174	0.427383	0.931	0.931	1	ETV3
MA1516.1	0.035406	0.269006	0.95	0.959	1	KLF3
MA0514.1	0.0370707	0.321725	0.974	0.954	1	Sox3
MA0137.3	0.0471331	0.305899	0.756	0.728	1	STAT1
MA0028.2	0.0786746	0.37966	0.923	0.894	1	ELK1
MA0605.2	0.0895512	0.285029	0.663	0.645	1	ATF3
MA1133.1	0.12694	0.289157	0.737	0.696	1	JUN::JUNB(var.2)
MA1127.1	0.15349	0.263368	0.766	0.705	1	FOSB::JUN
MA1131.1	0.190471	0.28672	0.711	0.687	1	FOSL2::JUN(var.2)
MA0018.4	0.295549	0.325276	0.562	0.553	1	CREB1
MA0488.1	0.413626	0.288509	0.431	0.401	1	JUN

## Sheet: Dataset EV16 legend
Dataset EV16. Differential TF motif activity by chromvar in ascending endothelial cells.
