# Supplementary material for: Epigenomic landscape of single vascular cells reflects developmental origin and disease risk loci
Source: Mol Syst Biol. 2025 Sep 10;21(11):1522–46. doi: 10.1038/s44320-025-00140-2 (PMC12583710; doi:10.1038/s44320-025-00140-2)
Supplement: Supplementary file 19 — Dataset EV17 [file 44320_2025_140_MOESM19_ESM.xlsx]

## Sheet: Sheet 1 - EV17_differential.act
EV17_differential.activity_Endo_Desc_UP
	p_val	avg_diff	pct.1	pct.2	p_val_adj	motif.name
MA0161.2	3.00366e-30	1.85818	0.558	0.177	2.24073e-27	NFIC
MA0739.1	6.48909e-29	1.54281	0.341	0.11	4.84086e-26	Hic1
MA0671.1	9.91798e-26	1.4519	0.548	0.194	7.39881e-23	NFIX
MA0670.1	3.29278e-25	1.28332	0.599	0.268	2.45642e-22	NFIA
MA1113.2	2.38352e-23	0.997355	0.562	0.234	1.77811e-20	PBX2
MA0124.2	4.66658e-23	0.945442	0.645	0.28	3.48127e-20	Nkx3-1
MA0738.1	3.66892e-18	0.89857	0.378	0.148	2.73702e-15	HIC2
MA1548.1	1.29616e-17	0.792999	0.604	0.285	9.66932e-15	PLAGL2
MA0673.1	7.56313e-17	0.748111	0.341	0.132	5.64209e-14	NKX2-8
MA1639.1	1.60405e-16	0.833761	0.341	0.132	1.19662e-13	MEIS1(var.2)
MA1640.1	1.7246e-16	0.783795	0.567	0.278	1.28655e-13	MEIS2(var.2)
MA0672.1	7.06638e-15	0.68407	0.498	0.234	5.27152e-12	NKX2-3
MA1581.1	5.82495e-13	0.651495	0.401	0.199	4.34542e-10	ZBTB6
MA0122.3	1.34287e-11	0.573971	0.705	0.462	1.00178e-08	Nkx3-2
MA1563.1	1.85823e-10	0.637883	0.88	0.734	1.38624e-07	SOX18
MA0003.4	4.86237e-10	0.44668	0.479	0.299	3.62733e-07	TFAP2A
MA0597.1	6.53466e-10	0.553236	0.378	0.213	4.87485e-07	THAP1
MA0503.1	1.19637e-09	0.56183	0.272	0.151	8.92495e-07	Nkx2-5(var.2)
MA0119.1	4.0341e-09	0.727374	0.668	0.431	3.00944e-06	NFIC::TLX1
MA0114.4	6.67634e-09	0.480354	0.433	0.266	4.98055e-06	HNF4A
MA1643.1	1.41075e-08	0.861243	0.53	0.359	1.05242e-05	NFIB
MA1497.1	2.71372e-08	0.510336	0.719	0.55	2.02443e-05	HOXA6
MA1487.1	3.61287e-08	0.575124	0.839	0.641	2.6952e-05	FOXE1
MA1527.1	4.05873e-08	0.754904	0.622	0.44	3.02782e-05	NFIC(var.2)
MA1615.1	8.10936e-08	0.413657	0.465	0.299	6.04958e-05	Plagl1
MA0484.2	1.00448e-07	0.416433	0.401	0.237	7.49343e-05	HNF4G
MA0494.1	2.48898e-07	0.500041	0.544	0.333	0.000185678	Nr1h3::Rxra
MA0808.1	1.11695e-06	0.663832	0.12	0.074	0.000833247	TEAD3
MA0914.1	1.11695e-06	0.411996	0.539	0.354	0.000833247	ISL2
MA1645.1	1.70602e-06	0.402785	0.424	0.242	0.00127269	NKX2-2
MA1654.1	1.99448e-06	0.397049	0.23	0.153	0.00148788	ZNF16
MA1528.1	2.24729e-06	0.622573	0.585	0.433	0.00167648	NFIX(var.2)
MA0148.4	2.24729e-06	0.436702	0.802	0.679	0.00167648	FOXA1
MA0063.2	2.25741e-06	0.443939	0.419	0.304	0.00168403	NKX2-5
MA0635.1	2.35047e-06	0.410963	0.475	0.323	0.00175345	BARHL2
MA0639.1	2.95803e-06	0.476428	0.871	0.73	0.00220669	DBP
MA0092.1	3.55461e-06	0.472359	0.203	0.12	0.00265174	Hand1::Tcf3
MA0885.1	4.70613e-06	0.416838	0.636	0.49	0.00351078	Dlx2
MA0794.1	7.09485e-06	0.433831	0.488	0.313	0.00529276	PROX1
MA1501.1	1.01812e-05	0.414964	0.664	0.517	0.00759517	HOXB7
MA0676.1	1.98626e-05	0.378178	0.548	0.388	0.0148175	Nr2e1
MA0815.1	2.07748e-05	0.310001	0.521	0.378	0.015498	TFAP2C(var.3)
MA0813.1	2.27666e-05	0.33267	0.419	0.299	0.0169839	TFAP2B(var.3)
MA0847.2	2.28592e-05	0.457306	0.894	0.789	0.017053	FOXD2
MA1524.1	2.74735e-05	0.353777	0.525	0.344	0.0204953	MSGN1
MA0090.3	3.6123e-05	0.445293	0.134	0.11	0.0269478	TEAD1
MA0524.2	3.78078e-05	0.329545	0.327	0.206	0.0282046	TFAP2C
MA0809.2	4.14854e-05	0.504549	0.12	0.091	0.0309481	TEAD4
MA0811.1	4.96884e-05	0.316928	0.364	0.263	0.0370675	TFAP2B
MA0843.1	5.41344e-05	0.446034	0.829	0.699	0.0403843	TEF
MA0525.2	5.62776e-05	0.352508	0.512	0.352	0.0419831	TP63
MA0106.3	6.34439e-05	0.333913	0.263	0.187	0.0473291	TP53
MA0814.2	7.61216e-05	0.267052	0.452	0.349	0.0567867	TFAP2C(var.2)
MA1502.1	8.34042e-05	0.364893	0.677	0.553	0.0622196	HOXB8
MA1506.1	0.00010778	0.344024	0.484	0.328	0.0804041	HOXD10
MA0520.1	0.000140058	0.367113	0.599	0.481	0.104483	Stat6
MA0892.1	0.000141876	0.315856	0.7	0.569	0.10584	GSX1
MA0032.2	0.000154394	0.368952	0.839	0.739	0.115178	FOXC1
MA0646.1	0.000191422	0.277144	0.327	0.196	0.142801	GCM1
MA0142.1	0.000197755	0.305025	0.581	0.433	0.147525	Pou5f1::Sox2
MA1656.1	0.000209504	0.290877	0.493	0.376	0.15629	ZNF449
MA1104.2	0.000226731	0.478837	0.935	0.825	0.169141	GATA6
MA0072.1	0.000227138	0.33801	0.364	0.251	0.169445	RORA(var.2)
MA0872.1	0.000237952	0.285655	0.484	0.349	0.177512	TFAP2A(var.3)
MA1504.1	0.000244845	0.285844	0.475	0.325	0.182654	HOXC4
MA0043.3	0.000255082	0.393452	0.765	0.66	0.190291	HLF
MA0031.1	0.00031257	0.327418	0.839	0.708	0.233177	FOXD1
MA0613.1	0.00031257	0.327418	0.839	0.708	0.233177	FOXG1
MA0157.2	0.00031257	0.327418	0.839	0.708	0.233177	FOXO3
MA0845.1	0.000359488	0.30396	0.839	0.737	0.268178	FOXB1
MA1500.1	0.000399603	0.304986	0.71	0.632	0.298104	HOXB6
MA1153.1	0.000405164	0.348354	0.332	0.237	0.302252	Smad4
MA1533.1	0.000425202	0.260565	0.433	0.313	0.317201	NR1I2
MA0888.1	0.000431095	0.311409	0.664	0.526	0.321597	EVX2
MA0709.1	0.000474528	0.301213	0.793	0.72	0.353998	Msx3
MA0135.1	0.000476153	0.291658	0.673	0.589	0.35521	Lhx3
MA0846.1	0.000565254	0.338276	0.917	0.854	0.42168	FOXC2
MA0795.1	0.000690089	0.323138	0.419	0.344	0.514806	SMAD3
MA0132.2	0.000712246	0.298583	0.682	0.562	0.531336	PDX1
MA0612.2	0.000712246	0.298583	0.682	0.562	0.531336	EMX1
MA0900.2	0.000712246	0.298583	0.682	0.562	0.531336	HOXA2
MA0902.2	0.000712246	0.298583	0.682	0.562	0.531336	HOXB2
MA0912.2	0.000712246	0.298583	0.682	0.562	0.531336	HOXD3
MA0507.1	0.000968456	0.253623	0.733	0.612	0.722468	POU2F2
MA1473.1	0.00110221	0.304949	0.558	0.44	0.82225	CDX4
MA0706.1	0.00116035	0.255194	0.618	0.486	0.865618	MEOX2
MA0025.2	0.00151006	0.318619	0.793	0.699	1	NFIL3
MA0684.2	0.00162542	0.277198	0.359	0.249	1	RUNX3
MA1557.1	0.00165356	0.320567	0.429	0.368	1	SMAD5
MA0627.2	0.00178723	0.271336	0.765	0.672	1	POU2F3
MA1607.1	0.00195769	0.277913	0.765	0.665	1	Foxl2
MA0007.3	0.00200027	0.280618	0.456	0.33	1	Ar
MA0907.1	0.0021859	0.273407	0.493	0.392	1	HOXC13
MA1588.1	0.00237278	0.27621	0.419	0.347	1	ZNF136
MA0705.1	0.003088	0.268705	0.636	0.569	1	Lhx8
MA0862.1	0.00334888	0.255755	0.774	0.756	1	GMEB2
MA0887.1	0.00369374	0.256257	0.664	0.541	1	EVX1
MA1150.1	0.00379724	0.273492	0.263	0.201	1	RORB
MA0722.1	0.00393175	0.274022	0.7	0.62	1	VAX1
MA0723.1	0.00393175	0.274022	0.7	0.62	1	VAX2
MA1481.1	0.00393175	0.274022	0.7	0.62	1	DRGX
MA0893.2	0.00393175	0.274022	0.7	0.62	1	GSX2
MA0905.1	0.00505087	0.262263	0.461	0.395	1	HOXC10
MA0878.2	0.00507952	0.257845	0.47	0.411	1	CDX1
MA0789.1	0.00563674	0.269342	0.76	0.67	1	POU3F4
MA0780.1	0.00623123	0.261974	0.65	0.524	1	PAX3
MA1495.1	0.00630065	0.270019	0.737	0.653	1	HOXA1
MA0158.2	0.00630065	0.270019	0.737	0.653	1	HOXA5
MA0904.2	0.00630065	0.270019	0.737	0.653	1	HOXB5
MA0482.2	0.00677843	0.370454	0.903	0.833	1	GATA4
MA0036.3	0.0111383	0.329801	0.922	0.868	1	GATA2
MA0875.1	0.013309	0.252154	0.677	0.629	1	BARX1
MA0037.3	0.015945	0.328555	0.931	0.878	1	GATA3
MA0868.2	0.0202005	0.278803	0.986	0.974	1	SOX8
MA1562.1	0.025445	0.274941	0.968	0.94	1	SOX14
MA0772.1	0.0347348	0.293667	0.959	0.868	1	IRF7
MA0653.1	0.0437879	0.256832	0.931	0.902	1	IRF9
MA1578.1	0.0635142	0.258636	0.567	0.498	1	VEZF1

## Sheet: Dataset EV17 legend
Dataset EV17. Differential TF motif activity by chromvar in descending endothelial cells.
