# Supplementary material for: Epigenomic landscape of single vascular cells reflects developmental origin and disease risk loci
Source: Mol Syst Biol. 2025 Sep 10;21(11):1522–46. doi: 10.1038/s44320-025-00140-2 (PMC12583710; doi:10.1038/s44320-025-00140-2)
Supplement: Supplementary file 20 — Dataset EV18 [file 44320_2025_140_MOESM20_ESM.xlsx]

## Sheet: Sheet 1 - EV18_differential.act
EV18_differential.activity_Endo_Carotid_Up
	p_val	avg_diff	pct.1	pct.2	p_val_adj	motif.name
MA0670.1	3.65358e-34	1.26817	0.752	0.381	2.72557e-31	NFIA
MA0161.2	5.06143e-34	1.60288	0.677	0.307	3.77583e-31	NFIC
MA0671.1	4.86576e-23	1.05699	0.611	0.315	3.62986e-20	NFIX
MA0037.3	1.28938e-19	1.32726	0.951	0.896	9.61881e-17	GATA3
MA0888.1	8.90956e-18	0.74341	0.784	0.573	6.64653e-15	EVX2
MA1104.2	3.90772e-17	1.15726	0.914	0.863	2.91516e-14	GATA6
MA0036.3	5.57072e-17	1.33873	0.945	0.887	4.15576e-14	GATA2
MA0518.1	1.03028e-16	0.832174	0.876	0.718	7.68591e-14	Stat4
MA1495.1	1.06768e-16	0.761228	0.841	0.682	7.96492e-14	HOXA1
MA0158.2	1.06768e-16	0.761228	0.841	0.682	7.96492e-14	HOXA5
MA0904.2	1.06768e-16	0.761228	0.841	0.682	7.96492e-14	HOXB5
MA1142.1	4.14118e-16	2.45968	0.288	0.165	3.08932e-13	FOSL1::JUND
MA1134.1	5.85829e-16	2.68315	0.308	0.153	4.37028e-13	FOS::JUNB
MA1130.1	6.25604e-16	2.7589	0.297	0.15	4.667e-13	FOSL2::JUN
MA0491.2	6.47727e-16	2.38499	0.285	0.156	4.83204e-13	JUND
MA1141.1	9.85294e-16	2.84932	0.294	0.157	7.3503e-13	FOS::JUND
MA1128.1	9.94789e-16	2.79444	0.288	0.154	7.42113e-13	FOSL1::JUN
MA0482.2	1.01795e-15	1.27839	0.928	0.857	7.59388e-13	GATA4
MA0490.2	1.57083e-15	2.33993	0.274	0.15	1.17184e-12	JUNB
MA1622.1	1.77768e-15	2.87779	0.285	0.148	1.32615e-12	Smad2::Smad3
MA1120.1	1.92172e-15	1.25093	0.986	0.959	1.4336e-12	SOX13
MA0655.1	2.30547e-15	2.26891	0.326	0.154	1.71988e-12	JDP2
MA0887.1	2.51043e-15	0.657814	0.781	0.583	1.87278e-12	EVX1
MA0476.1	2.61706e-15	2.67603	0.282	0.139	1.95233e-12	FOS
MA0119.1	2.65693e-15	0.885085	0.715	0.512	1.98207e-12	NFIC::TLX1
MA0489.1	2.84388e-15	2.63229	0.297	0.157	2.12153e-12	JUN(var.2)
MA1132.1	3.20873e-15	2.08829	0.3	0.156	2.39372e-12	JUN::JUNB
MA1137.1	3.52551e-15	2.5459	0.28	0.146	2.63003e-12	FOSL1::JUNB
MA0477.2	3.68138e-15	2.67765	0.288	0.146	2.74631e-12	FOSL1
MA1634.1	4.01374e-15	2.63394	0.262	0.134	2.99425e-12	BATF
MA0886.1	4.51732e-15	0.633687	0.741	0.561	3.36992e-12	EMX2
MA1144.1	4.7251e-15	2.58051	0.297	0.154	3.52492e-12	FOSL2::JUND
MA0841.1	5.85872e-15	2.28209	0.311	0.164	4.37061e-12	NFE2
MA0462.2	5.88064e-15	2.61139	0.259	0.132	4.38696e-12	BATF::JUN
MA1135.1	6.26577e-15	2.63567	0.3	0.15	4.67426e-12	FOSB::JUNB
MA0835.2	7.29971e-15	2.51141	0.248	0.134	5.44558e-12	BATF3
MA1527.1	8.13067e-15	0.954637	0.715	0.502	6.06548e-12	NFIC(var.2)
MA0099.3	9.48397e-15	2.64416	0.285	0.15	7.07504e-12	FOS::JUN
MA1138.1	1.13482e-14	2.51158	0.3	0.157	8.46573e-12	FOSL2::JUNB
MA1101.2	1.95601e-14	2.16622	0.288	0.154	1.45918e-11	BACH2
MA0478.1	2.34417e-14	2.75774	0.291	0.145	1.74875e-11	FOSL2
MA1501.1	3.54305e-14	0.609887	0.761	0.567	2.64312e-11	HOXB7
MA0661.1	7.23436e-14	0.597264	0.752	0.543	5.39683e-11	MEOX1
MA1149.1	1.25526e-13	0.490295	0.83	0.639	9.36422e-11	RARA::RXRG
MA1625.1	5.54544e-13	0.607945	0.643	0.463	4.1369e-10	Stat5b
MA0739.1	9.78186e-13	0.799647	0.303	0.189	7.29726e-10	Hic1
MA0519.1	1.07645e-12	0.632225	0.72	0.546	8.03031e-10	Stat5a::Stat5b
MA0658.1	2.90117e-12	0.524122	0.752	0.58	2.16427e-09	LHX6
MA0766.2	4.4773e-12	1.15311	0.939	0.86	3.34007e-09	GATA5
MA1563.1	4.90541e-12	0.696289	0.873	0.784	3.65944e-09	SOX18
MA1633.1	9.04326e-12	1.7465	0.239	0.137	6.74627e-09	BACH1
MA0143.4	1.04268e-11	0.963044	0.977	0.972	7.77837e-09	SOX2
MA0137.3	3.00525e-11	0.700398	0.853	0.746	2.24192e-08	STAT1
MA0035.4	3.8293e-11	0.553004	0.795	0.674	2.85666e-08	GATA1
MA0892.1	4.1262e-11	0.506023	0.764	0.614	3.07815e-08	GSX1
MA0144.2	4.66197e-11	0.569265	0.669	0.498	3.47783e-08	STAT3
MA1643.1	6.38182e-11	0.848505	0.594	0.417	4.76084e-08	NFIB
MA0494.1	7.68015e-11	0.481699	0.591	0.405	5.72939e-08	Nr1h3::Rxra
MA0132.2	8.15079e-11	0.531317	0.741	0.603	6.08049e-08	PDX1
MA0612.2	8.15079e-11	0.531317	0.741	0.603	6.08049e-08	EMX1
MA0900.2	8.15079e-11	0.531317	0.741	0.603	6.08049e-08	HOXA2
MA0902.2	8.15079e-11	0.531317	0.741	0.603	6.08049e-08	HOXB2
MA0912.2	8.15079e-11	0.531317	0.741	0.603	6.08049e-08	HOXD3
MA0705.1	9.0785e-11	0.504564	0.769	0.592	6.77256e-08	Lhx8
MA0722.1	1.08253e-10	0.521692	0.807	0.647	8.07565e-08	VAX1
MA0723.1	1.08253e-10	0.521692	0.807	0.647	8.07565e-08	VAX2
MA1481.1	1.08253e-10	0.521692	0.807	0.647	8.07565e-08	DRGX
MA0893.2	1.08253e-10	0.521692	0.807	0.647	8.07565e-08	GSX2
MA0077.1	1.31818e-10	1.00291	0.986	0.978	9.83359e-08	SOX9
MA1528.1	1.6236e-10	0.78065	0.643	0.485	1.21121e-07	NFIX(var.2)
MA1624.1	3.46196e-10	0.57568	0.741	0.602	2.58262e-07	Stat5a
MA0496.3	2.0612e-09	1.19424	0.205	0.11	1.53765e-06	MAFK
MA0793.1	2.68412e-09	0.428574	0.591	0.436	2.00235e-06	POU6F2
MA0903.1	3.21133e-09	0.441057	0.677	0.504	2.39565e-06	HOXB3
MA0743.2	3.35214e-09	0.425577	0.755	0.606	2.5007e-06	SCRT1
MA0889.1	4.27105e-09	0.453934	0.752	0.595	3.1862e-06	GBX1
MA1119.1	6.67276e-09	0.40848	0.651	0.465	4.97788e-06	SIX2
MA0868.2	1.6336e-08	0.956905	0.983	0.978	1.21867e-05	SOX8
MA1110.1	1.77566e-08	0.377375	0.637	0.469	1.32464e-05	NR1H4
MA1519.1	2.12242e-08	0.420534	0.72	0.586	1.58332e-05	LHX5
MA0706.1	5.41999e-08	0.420219	0.677	0.531	4.04332e-05	MEOX2
MA0890.1	7.5273e-08	0.451495	0.827	0.745	5.61536e-05	GBX2
MA1562.1	9.39291e-08	0.731306	0.965	0.95	7.00711e-05	SOX14
MA0882.1	1.09151e-07	0.408401	0.798	0.694	8.14268e-05	DLX6
MA0618.1	1.70541e-07	0.373936	0.695	0.554	0.000127224	LBX1
MA1505.1	1.91686e-07	0.41264	0.749	0.605	0.000142998	HOXC8
MA0744.2	2.41533e-07	0.352409	0.723	0.598	0.000180184	SCRT2
MA0729.1	3.27801e-07	0.34432	0.816	0.699	0.00024454	RARA
MA0109.1	6.99539e-07	0.311981	0.64	0.499	0.000521856	HLTF
MA0738.1	7.20175e-07	0.405479	0.337	0.227	0.00053725	HIC2
MA0031.1	8.61e-07	0.337284	0.853	0.753	0.000642306	FOXD1
MA0613.1	8.61e-07	0.337284	0.853	0.753	0.000642306	FOXG1
MA0157.2	8.61e-07	0.337284	0.853	0.753	0.000642306	FOXO3
MA0150.2	2.01877e-06	0.818673	0.184	0.121	0.001506	Nfe2l2
MA0501.1	2.869e-06	0.89834	0.228	0.131	0.00214028	MAF::NFE2
MA1608.1	2.88883e-06	0.331804	0.671	0.543	0.00215507	Isl1
MA0125.1	3.63862e-06	0.333634	0.784	0.643	0.00271441	Nobox
MA0591.1	3.76051e-06	0.862221	0.19	0.113	0.00280534	Bach1::Mafk
MA1497.1	4.07105e-06	0.356772	0.712	0.608	0.00303701	HOXA6
MA0858.1	4.74073e-06	0.311782	0.66	0.545	0.00353659	Rarb(var.2)
MA0073.1	4.98653e-06	0.295755	0.824	0.737	0.00371995	RREB1
MA0874.1	5.42352e-06	0.334961	0.752	0.628	0.00404595	Arx
MA0885.1	8.23568e-06	0.353037	0.64	0.54	0.00614382	Dlx2
MA0853.1	8.96085e-06	0.360512	0.755	0.624	0.00668479	Alx4
MA0776.1	1.07024e-05	0.273627	0.677	0.542	0.00798396	MYBL1
MA0879.1	1.13229e-05	0.325979	0.706	0.592	0.00844686	Dlx1
MA0710.1	1.29302e-05	0.320423	0.582	0.43	0.00964594	NOTO
MA0725.1	1.46909e-05	0.31645	0.62	0.506	0.0109594	VSX1
MA0726.1	1.46909e-05	0.31645	0.62	0.506	0.0109594	VSX2
MA0721.1	1.58986e-05	0.331181	0.752	0.633	0.0118604	UNCX
MA0628.1	1.61891e-05	0.280103	0.643	0.507	0.0120771	POU6F1
MA0707.1	1.69468e-05	0.355938	0.764	0.688	0.0126423	MNX1
MA0644.1	1.79461e-05	0.350015	0.735	0.641	0.0133878	ESX1
MA0860.1	1.94072e-05	0.288877	0.614	0.482	0.0144777	Rarg(var.2)
MA1530.1	2.12251e-05	0.271076	0.545	0.435	0.0158339	NKX6-3
MA1496.1	2.5651e-05	0.260531	0.579	0.441	0.0191356	HOXA4
MA0089.2	2.90851e-05	0.85316	0.173	0.129	0.0216975	NFE2L1
MA0140.2	2.94485e-05	0.667108	0.98	0.942	0.0219686	GATA1::TAL1
MA1535.1	3.4513e-05	0.340265	0.723	0.595	0.0257467	NR2C1
MA0520.1	4.03565e-05	0.279512	0.634	0.521	0.030106	Stat6
MA0699.1	4.52168e-05	0.32462	0.761	0.709	0.0337318	LBX2
MA1489.1	5.14504e-05	0.301158	0.847	0.814	0.038382	FOXN3
MA0153.2	5.58069e-05	0.265852	0.712	0.608	0.041632	HNF1B
MA0674.1	6.77049e-05	0.27683	0.663	0.567	0.0505078	NKX6-1
MA0675.1	6.77049e-05	0.27683	0.663	0.567	0.0505078	NKX6-2
MA0515.1	6.84468e-05	0.605732	0.983	0.97	0.0510613	Sox6
MA1502.1	7.13509e-05	0.300815	0.674	0.595	0.0532278	HOXB8
MA0753.2	8.49198e-05	0.295081	0.767	0.652	0.0633502	ZNF740
MA0847.2	0.000103476	0.345561	0.925	0.825	0.0771933	FOXD2
MA0621.1	0.000116069	0.278654	0.752	0.643	0.0865878	mix-a
MA0778.1	0.000133242	0.549402	0.787	0.776	0.0993982	NFKB2
MA0704.1	0.000138684	0.28339	0.772	0.66	0.103459	Lhx4
MA0630.1	0.000140545	0.282836	0.738	0.641	0.104846	SHOX
MA0654.1	0.000140545	0.282836	0.738	0.641	0.104846	ISX
MA0716.1	0.000140545	0.282836	0.738	0.641	0.104846	PRRX1
MA0717.1	0.000140545	0.282836	0.738	0.641	0.104846	RAX2
MA0720.1	0.000140545	0.282836	0.738	0.641	0.104846	Shox2
MA1476.1	0.000147522	0.283858	0.458	0.351	0.110052	DLX5
MA1152.1	0.000181702	0.596149	0.994	0.98	0.13555	SOX15
MA0830.2	0.000201744	0.323557	0.807	0.706	0.150501	TCF4
MA0493.1	0.000218523	0.329152	0.983	0.954	0.163018	Klf1
MA0866.1	0.000250964	0.276913	0.767	0.663	0.187219	SOX21
MA0854.1	0.000253512	0.306111	0.744	0.674	0.18912	Alx1
MA0505.1	0.000261065	0.252553	0.582	0.455	0.194755	Nr5a2
MA1578.1	0.0003164	0.37496	0.628	0.521	0.236034	VEZF1
MA0522.3	0.000348487	0.306666	0.79	0.696	0.259971	TCF3
MA1648.1	0.00037511	0.30479	0.775	0.685	0.279832	TCF12(var.2)
MA1498.1	0.000381545	0.272552	0.562	0.48	0.284632	HOXA7
MA0910.2	0.000381545	0.272552	0.562	0.48	0.284632	HOXD8
MA1463.1	0.000468482	0.297001	0.744	0.691	0.349488	ARGFX
MA1118.1	0.000524747	0.261056	0.64	0.535	0.391461	SIX1
MA0702.2	0.000529825	0.297774	0.793	0.701	0.39525	LMX1A
MA0087.1	0.000699818	0.322247	0.939	0.913	0.522064	Sox5
MA0846.1	0.000857203	0.271343	0.928	0.876	0.639474	FOXC2
MA0084.1	0.00130017	0.397679	0.919	0.899	0.969924	SRY
MA1558.1	0.0016954	0.27476	0.772	0.683	1	SNAI1
MA0640.2	0.00274936	0.604016	1	0.983	1	ELF3
MA0101.1	0.00280503	0.632213	0.85	0.854	1	REL
MA0107.1	0.00342617	0.609484	0.87	0.883	1	RELA
MA0078.1	0.00361754	0.287049	0.928	0.898	1	Sox17
MA0081.2	0.00466616	0.438948	0.988	0.983	1	SPIB
MA0867.2	0.00551875	0.414695	0.983	0.972	1	SOX4
MA0598.3	0.00587206	0.604095	0.997	0.995	1	EHF
MA0105.4	0.00699307	0.410649	0.749	0.734	1	NFKB1
MA0062.3	0.00850667	0.590948	1	0.994	1	GABPA
MA0639.1	0.0119035	0.2527	0.836	0.778	1	DBP
MA0473.3	0.0133156	0.546787	1	0.994	1	ELF1
MA0764.2	0.015147	0.466201	0.997	0.992	1	ETV4
MA0761.2	0.0372012	0.463093	1	0.997	1	ETV1
MA1420.1	0.0482636	0.251753	0.844	0.814	1	IRF5
MA1419.1	0.0806033	0.315978	0.899	0.91	1	IRF4
MA0136.2	0.109319	0.332304	0.98	0.975	1	ELF5

## Sheet: Dataset EV18 legend
Dataset EV18. Differential TF motif activity by chromvar in carotid endothelial cells.
