# Supplementary material for: Epigenomic landscape of single vascular cells reflects developmental origin and disease risk loci
Source: Mol Syst Biol. 2025 Sep 10;21(11):1522–46. doi: 10.1038/s44320-025-00140-2 (PMC12583710; doi:10.1038/s44320-025-00140-2)
Supplement: Supplementary file 22 — Dataset EV20 [file 44320_2025_140_MOESM22_ESM.xlsx]

## Sheet: Sheet 1 - EV20_AllSamplesbyVess
EV20_AllSamplesbyVesselDEseq
	baseMean	log2FoldChange	lfcSE	stat	pvalue	padj
Hoxb9	703.042	-8.61165	0.336591	-25.5849	2.24713e-144	4.13854e-140
Hoxa7	505.51	-3.23939	0.127303	-25.4463	7.75638e-143	7.14246e-139
Pcolce2	1446.31	2.49315	0.104815	23.7863	4.6332e-125	2.84432e-121
Hoxb6	522.086	-5.31294	0.237908	-22.3319	1.8092e-110	8.32999e-107
Hoxb5os	127.782	-6.27828	0.364739	-17.2131	2.11923e-66	7.80596e-63
Hoxb7	267.231	-7.08658	0.414662	-17.09	1.76162e-65	5.40728e-62
Aplp1	3194.48	1.78798	0.106173	16.8403	1.23587e-63	3.25157e-60
Hand2	448.036	4.59676	0.276289	16.6375	3.72877e-62	8.58409e-59
Col6a3	4864.09	-3.07194	0.185112	-16.5951	7.56513e-62	1.54808e-58
Hoxc8	1111.92	-13.5935	0.864166	-15.7302	9.3947e-56	1.73022e-52
Serpinb6b	7685.05	1.14729	0.0739181	15.5211	2.49588e-54	4.17878e-51
Gprin3	80.3827	5.14043	0.332992	15.4371	9.21495e-54	1.41427e-50
Ezr	766.171	2.39306	0.161098	14.8547	6.48609e-50	9.18879e-47
Pax1	67.5725	-4.42477	0.314302	-14.0781	5.17851e-45	6.81233e-42
AV026068	198.215	8.63736	0.614582	14.054	7.27578e-45	8.93321e-42
Tubb4a	685.864	4.62174	0.329504	14.0264	1.07519e-44	1.23761e-41
Il1rl1	76.7298	-3.58927	0.260472	-13.7799	3.3692e-43	3.65003e-40
5033428I22Rik	101.487	5.11649	0.376105	13.6039	3.79783e-42	3.88581e-39
Hoxc6	623.095	-11.3166	0.842637	-13.43	4.0324e-41	3.90866e-38
Edn1	606.296	1.74129	0.130059	13.3885	7.06263e-41	6.50362e-38
Myrf	2052.4	2.2777	0.17062	13.3495	1.19179e-40	1.0452e-37
Itga3	295.874	2.72226	0.206683	13.1712	1.28563e-39	1.07625e-36
Tbx20	660.511	7.1523	0.544256	13.1414	1.9063e-39	1.52645e-36
Ngfr	102.385	5.33123	0.407573	13.0804	4.26037e-39	3.2693e-36
Adamtsl3	1876.28	2.48212	0.195923	12.6689	8.79922e-37	6.48221e-34
Dlk1	1511.85	-2.16335	0.172476	-12.5429	4.34925e-36	3.08077e-33
Hoxa6	100.409	-3.18756	0.25894	-12.31	8.00087e-35	5.45748e-32
Gata4	236.241	10.3567	0.856333	12.0942	1.13292e-33	7.45176e-31
Hoxc4	93.4765	-10.0213	0.844297	-11.8694	1.70714e-32	1.08415e-29
Hoxc5	100.265	-7.67075	0.646809	-11.8594	1.92433e-32	1.18135e-29
Xlr3b	35.7959	4.25047	0.363519	11.6926	1.39101e-31	8.26392e-29
Hsd11b1	459.602	4.07068	0.352104	11.561	6.49483e-31	3.73798e-28
Fbn2	57.4821	-3.44186	0.299233	-11.5023	1.28488e-30	7.17079e-28
Tcf21	91.3986	9.94933	0.874822	11.373	5.70104e-30	3.08812e-27
Gm13293	64.2069	4.74658	0.418517	11.3414	8.18083e-30	4.30475e-27
Upk3b	272.229	4.9434	0.43689	11.315	1.10616e-29	5.65892e-27
Scarb2	3934.95	1.21498	0.107532	11.2988	1.32996e-29	6.61995e-27
Pcdhgb4	266.277	-1.46891	0.130303	-11.2731	1.78271e-29	8.64007e-27
Sod3	2200.99	1.83208	0.163306	11.2187	3.3013e-29	1.55898e-26
Ppm1l	322.514	-2.67739	0.240329	-11.1405	7.9653e-29	3.66742e-26
Hoxb5	192.839	-2.22273	0.201856	-11.0115	3.36507e-28	1.51157e-25
Sorbs1	1703.15	-1.07131	0.097714	-10.9637	5.71025e-28	2.50394e-25
Tbx3	112.168	-1.77507	0.163981	-10.8248	2.62528e-27	1.12441e-24
Isl1	56.0853	5.45867	0.512484	10.6514	1.71767e-26	7.18961e-24
Ret	85.68	-3.0318	0.287281	-10.5534	4.89763e-26	2.00444e-23
Col4a4	486.614	1.59647	0.151355	10.5479	5.19454e-26	2.07974e-23
Foxf1	43.0717	3.94252	0.374278	10.5337	6.0423e-26	2.36768e-23
Col4a6	519.976	3.02679	0.292682	10.3416	4.57049e-25	1.75364e-22
Smurf2	4438.58	0.770421	0.074725	10.3101	6.34409e-25	2.38447e-22
Adcy2	95.7972	-2.57905	0.250582	-10.2923	7.63668e-25	2.77192e-22
Hoxc9	44.3047	-8.93728	0.868391	-10.2918	7.67596e-25	2.77192e-22
Tfap2a	27.0939	3.28628	0.320651	10.2488	1.19853e-24	4.24486e-22
Dusp8	229.857	1.04861	0.103435	10.1379	3.7524e-24	1.30393e-21
Serpinf1	14126.6	-1.12509	0.111183	-10.1193	4.53838e-24	1.54784e-21
Sox2	29.3405	4.25124	0.421543	10.085	6.43947e-24	2.15629e-21
Ptms	7150.92	-0.474993	0.0474674	-10.0067	1.42385e-23	4.68269e-21
Shroom3	193.878	1.84652	0.184648	10.0002	1.52023e-23	4.91195e-21
Elobl	485.854	-2.78522	0.278588	-9.99763	1.56091e-23	4.95642e-21
Lama5	1272.73	2.3399	0.235755	9.92516	3.23592e-23	9.95044e-21
Meg3	17097	-0.750794	0.0756469	-9.92498	3.24171e-23	9.95044e-21
Ephb2	908.295	1.65346	0.167505	9.87108	5.55637e-23	1.67757e-20
Fhdc1	1383.52	1.19442	0.122131	9.77985	1.37417e-22	4.08195e-20
Tbx15	340.975	-1.30357	0.133336	-9.77661	1.41888e-22	4.14785e-20
Foxg1	1472.79	-1.0987	0.112466	-9.76919	1.52673e-22	4.3934e-20
Comp	1162.28	-3.34067	0.34551	-9.6688	4.09129e-22	1.15922e-19
Six2	102.569	1.64106	0.171298	9.58014	9.69135e-22	2.70433e-19
Krt19	149.26	-1.61367	0.16911	-9.54217	1.3987e-21	3.84476e-19
Boc	559.257	1.54469	0.162829	9.48658	2.38743e-21	6.46608e-19
Ptprd	614.215	1.30878	0.138508	9.4491	3.41745e-21	9.12163e-19
Rnd1	555.43	1.55146	0.165052	9.39981	5.46596e-21	1.4381e-18
Osr1	1805.07	0.846261	0.0914147	9.25738	2.09512e-20	5.43463e-18
Clmp	580.874	-1.85365	0.201176	-9.21405	3.14045e-20	8.033e-18
Slc9a7	82.3381	3.02435	0.328296	9.21225	3.19372e-20	8.05736e-18
Gpr149	38.4532	-6.86817	0.749053	-9.16914	4.7682e-20	1.17088e-17
Prkab2	1953.29	-0.72336	0.0788795	-9.17045	4.71062e-20	1.17088e-17
Sox10	22.2378	7.9099	0.867414	9.11894	7.58598e-20	1.8383e-17
Tspan15	33.4525	3.63517	0.400085	9.08597	1.02774e-19	2.45817e-17
Adam33	213.389	-2.02334	0.224217	-9.02399	1.81363e-19	4.28226e-17
Vcan	2446.67	-1.98266	0.22068	-8.98434	2.60288e-19	6.06802e-17
Plekha7	159.154	1.6806	0.187218	8.9767	2.79018e-19	6.42335e-17
Mbd1	1014	0.763339	0.0853966	8.93875	3.93591e-19	8.94908e-17
Hoxa9	45.1254	-7.99967	0.90467	-8.84264	9.34862e-19	2.09968e-16
Abcb1b	905.911	0.913843	0.103527	8.82714	1.07384e-18	2.38277e-16
Gm53	87.5377	-5.77921	0.656951	-8.79701	1.40514e-18	3.08077e-16
Rapsn	65.9818	1.96305	0.223361	8.7887	1.513e-18	3.27822e-16
Efna3	155.862	-1.97992	0.226621	-8.7367	2.40025e-18	5.14017e-16
Scpep1	9664.83	-1.32656	0.153174	-8.66047	4.6981e-18	9.94539e-16
Klhl13	3105.41	1.66316	0.192185	8.65391	4.97648e-18	1.0415e-15
Sprr1a	24.1397	5.59889	0.647748	8.64362	5.44579e-18	1.12691e-15
Tmem184a	172.999	1.8807	0.217869	8.63223	6.01674e-18	1.21769e-15
Pon3	897.754	0.594281	0.0688356	8.63334	5.95839e-18	1.21769e-15
Mal	23.4751	4.95187	0.574886	8.61364	7.07741e-18	1.41679e-15
Lhfpl3	26.6549	7.68753	0.894225	8.59686	8.19266e-18	1.62241e-15
Tcf24	124.788	-2.90943	0.338727	-8.5893	8.74993e-18	1.71434e-15
Tmem151a	2445.32	2.3425	0.272833	8.58584	9.01717e-18	1.7481e-15
Cdk14	1931.82	-0.747472	0.0872946	-8.56264	1.10312e-17	2.11628e-15
Chmp4c	373.07	1.1309	0.132237	8.55207	1.20904e-17	2.29556e-15
Spp1	3203.26	-1.5875	0.186617	-8.50669	1.78968e-17	3.36331e-15
Tusc5	26.7942	-4.01584	0.473702	-8.47758	2.29934e-17	4.27747e-15
Sipa1l3	1159.42	-0.764776	0.0903972	-8.46017	2.66993e-17	4.91721e-15
Zfp783	161.196	-1.64224	0.194225	-8.45535	2.78245e-17	5.07371e-15
Car8	211.521	-3.45502	0.409022	-8.44704	2.98773e-17	5.39461e-15
A730020M07Rik	28.5005	-3.51912	0.417184	-8.4354	3.30084e-17	5.90209e-15
Tnfaip3	459.984	1.28015	0.151943	8.42525	3.59981e-17	6.37478e-15
Arhgap36	161.637	-4.2826	0.509899	-8.39893	4.50573e-17	7.90305e-15
Lrrc8b	450.011	0.878605	0.104627	8.39752	4.56017e-17	7.92309e-15
Cav3	28.2008	3.31928	0.395981	8.38243	5.18451e-17	8.92366e-15
Tsc22d1	2582.58	-0.723649	0.0865517	-8.36089	6.22474e-17	1.06149e-14
Hoxa5	1038.26	-2.13941	0.257052	-8.32285	8.58698e-17	1.45088e-14
Zfhx4	515.009	-1.92757	0.231898	-8.31217	9.39647e-17	1.56264e-14
Tbx1	56.8991	-2.46563	0.296639	-8.3119	9.4181e-17	1.56264e-14
Dock9	784.165	-2.36369	0.284757	-8.30074	1.03468e-16	1.7014e-14
Fst	3947.03	-1.30415	0.157181	-8.29717	1.06617e-16	1.73766e-14
Tmeff2	729.234	0.881189	0.106445	8.27835	1.24889e-16	2.01762e-14
Gata6	1703.71	0.81239	0.0981771	8.27473	1.28744e-16	2.0618e-14
Tnc	5104.56	-1.67624	0.202751	-8.26747	1.36831e-16	2.17243e-14
Plp1	46.5046	2.83759	0.343568	8.25919	1.46663e-16	2.30862e-14
Lcn2	28.6436	-4.83134	0.585305	-8.2544	1.52664e-16	2.38272e-14
Brinp1	95.0855	-2.37727	0.288592	-8.23749	1.75863e-16	2.72174e-14
Scg2	36.2215	-2.53367	0.308337	-8.21721	2.08291e-16	3.19674e-14
Ctxn1	408.721	-1.15405	0.140894	-8.19093	2.59211e-16	3.94536e-14
Lpcat2	342.433	2.237	0.274801	8.14045	3.938e-16	5.94476e-14
Cadm1	42.1471	3.79321	0.466068	8.13875	3.99386e-16	5.98008e-14
Cdh23	23.8719	2.87043	0.35293	8.13316	4.1825e-16	6.21203e-14
Lgalsl	1777.6	-1.05691	0.131269	-8.05147	8.18085e-16	1.20533e-13
Plxnb1	267.602	1.66615	0.207164	8.04263	8.79277e-16	1.28521e-13
Itga8	606.358	-1.95546	0.243419	-8.03331	9.48737e-16	1.37582e-13
Ppm1h	166.405	1.0643	0.13336	7.9807	1.45506e-15	2.09357e-13
Serpinb9	3251.47	0.794826	0.0998003	7.96417	1.66338e-15	2.37476e-13
Stxbp2	117.949	1.26251	0.158949	7.94287	1.97552e-15	2.7987e-13
AU021092	22.1637	2.80235	0.353378	7.93019	2.18814e-15	3.07626e-13
Erbb3	20.3381	3.54209	0.447609	7.91335	2.50546e-15	3.49568e-13
Cacna1g	498.42	-2.79221	0.352907	-7.91203	2.5322e-15	3.50644e-13
Col14a1	971.942	4.50861	0.571642	7.88713	3.09221e-15	4.24994e-13
Ctsk	1841.61	-0.621847	0.0788785	-7.8836	3.1809e-15	4.33945e-13
Klf2	862.493	-1.28855	0.164139	-7.85032	4.14968e-15	5.61946e-13
Lhx8	16.2169	-7.48263	0.957625	-7.81374	5.55167e-15	7.46314e-13
Mid1	537.322	1.02553	0.131365	7.80671	5.86988e-15	7.83374e-13
Mecom	589.246	1.16423	0.14928	7.79897	6.24158e-15	8.26986e-13
Lhx6	46.2463	-2.60677	0.335595	-7.76759	7.9994e-15	1.05232e-12
Atp2b4	659.002	-1.18132	0.15227	-7.75807	8.62295e-15	1.1263e-12
Gm34030	23.9299	6.19746	0.803309	7.71492	1.21061e-14	1.57013e-12
Edil3	278.007	-1.67409	0.219227	-7.63633	2.23498e-14	2.87843e-12
Thbs3	229.218	-1.53876	0.201936	-7.62007	2.53532e-14	3.24257e-12
Klf12	49.701	1.49809	0.197505	7.5851	3.32232e-14	4.2198e-12
Mmp16	3961.75	1.24467	0.164383	7.57176	3.682e-14	4.64462e-12
Ecel1	43.2678	2.71042	0.360124	7.52634	5.21818e-14	6.53764e-12
Nlgn1	41.3059	-2.13381	0.28453	-7.49942	6.40987e-14	7.92209e-12
Arhgap24	825.219	-0.758524	0.101168	-7.49769	6.49528e-14	7.92209e-12
Bicd1	93.3444	1.43758	0.191731	7.49792	6.48405e-14	7.92209e-12
Dcaf12l1	33.9891	-2.18008	0.290745	-7.49825	6.46759e-14	7.92209e-12
Aspn	1605.01	-4.36529	0.585644	-7.45383	9.06717e-14	1.09862e-11
Ptgfr	20.2719	-2.62678	0.35347	-7.43141	1.07446e-13	1.28496e-11
Pcdh9	1411.93	0.820057	0.110348	7.43154	1.07342e-13	1.28496e-11
Nipal3	79.4781	1.65681	0.223395	7.41654	1.20223e-13	1.42848e-11
Itga6	1193.36	0.865652	0.116907	7.40465	1.31496e-13	1.55241e-11
Rhbdl2	37.5967	2.48083	0.335836	7.38702	1.50154e-13	1.7614e-11
Hecw1	177.136	1.66194	0.225553	7.3683	1.72813e-13	2.01437e-11
Scd1	5769.36	-1.70105	0.231174	-7.35834	1.86213e-13	2.15691e-11
Kng2	24.7054	-3.91339	0.536063	-7.30025	2.87236e-13	3.30626e-11
P4ha2	1912.74	-0.933767	0.128523	-7.26539	3.71964e-13	4.25495e-11
Capn6	63.2717	1.57097	0.216558	7.25425	4.03891e-13	4.59164e-11
B3gnt5	42.8364	-2.15036	0.296488	-7.25279	4.08258e-13	4.61282e-11
Plekhb1	17.4064	3.34689	0.461626	7.25022	4.16109e-13	4.67285e-11
Fam19a1	67.8862	-1.85367	0.25648	-7.22735	4.92521e-13	5.49743e-11
Pcdh20	179.22	-1.53279	0.212237	-7.22206	5.12067e-13	5.68117e-11
Stac2	39.4323	-2.15255	0.298573	-7.20945	5.61794e-13	6.19554e-11
Snap91	83.9111	-2.01827	0.280115	-7.20514	5.79847e-13	6.35657e-11
Myh11	868.035	-1.72835	0.240054	-7.19985	6.02803e-13	6.56912e-11
Arhgdib	1546.59	-1.25518	0.174386	-7.1977	6.12352e-13	6.63394e-11
Fabp4	468.211	-3.4663	0.481661	-7.19657	6.17468e-13	6.65024e-11
Foxd3	10.5034	6.82806	0.951186	7.17847	7.04969e-13	7.54849e-11
P2rx7	184.289	1.05851	0.147564	7.17324	7.3245e-13	7.79742e-11
Bmp2	61.1234	-2.96806	0.41529	-7.14696	8.8722e-13	9.39076e-11
Shroom2	23.6313	2.85659	0.40042	7.13398	9.75048e-13	1.02614e-10
Gm11816	87.358	-2.02027	0.283853	-7.11729	1.10069e-12	1.15179e-10
Irx3	14.9489	3.29671	0.463961	7.10556	1.19832e-12	1.24686e-10
Slitrk5	20.6221	-2.50176	0.353651	-7.07408	1.50441e-12	1.55656e-10
Hid1	107.927	1.45939	0.207005	7.05002	1.78894e-12	1.84061e-10
Ppp1r3b	126.566	-1.01336	0.143955	-7.03942	1.93046e-12	1.97518e-10
Moxd1	25.1497	3.6644	0.520766	7.03655	1.97055e-12	2.00506e-10
Aard	94.2445	-1.66997	0.239006	-6.98716	2.80513e-12	2.83858e-10
Tspan18	167.817	-3.75606	0.540115	-6.95418	3.54624e-12	3.56891e-10
Havcr2	39.6142	-1.98586	0.286165	-6.93957	3.93309e-12	3.93672e-10
Upk1b	562.925	1.61078	0.232197	6.93713	4.00152e-12	3.98356e-10
Sytl2	180.855	-1.94885	0.281879	-6.91376	4.71969e-12	4.67326e-10
Lpar4	109.208	-1.13178	0.164033	-6.8997	5.21131e-12	5.13244e-10
Ebf2	683.491	-2.16182	0.31349	-6.89597	5.34968e-12	5.2407e-10
Sh3kbp1	928.143	-1.75287	0.256222	-6.84122	7.85242e-12	7.65174e-10
Osbpl3	561.423	1.18362	0.173053	6.83966	7.93813e-12	7.69455e-10
Id4	342.725	-3.33517	0.487857	-6.83637	8.12246e-12	7.83201e-10
Pcsk6	1982.82	1.86707	0.273207	6.8339	8.26366e-12	7.92665e-10
Ptges	405.437	-2.16557	0.317662	-6.81719	9.28362e-12	8.85888e-10
Fgf5	6.93953	6.22865	0.914906	6.80797	9.89821e-12	9.39667e-10
Card19	733.638	1.19439	0.176287	6.77524	1.24203e-11	1.17305e-09
Pex5l	16.3062	2.30608	0.340813	6.76641	1.32021e-11	1.23423e-09
Cdk6	1279.79	0.601232	0.0888486	6.76692	1.31553e-11	1.23423e-09
Bmp4	1679.7	2.20895	0.326929	6.75666	1.41206e-11	1.31343e-09
Popdc2	51.2887	3.52451	0.524278	6.72261	1.78502e-11	1.652e-09
Lima1	6683.61	-0.907495	0.135059	-6.71925	1.82661e-11	1.68203e-09
Bnc1	17.6526	4.03238	0.602486	6.69291	2.18776e-11	2.00148e-09
Adipoq	100.302	-4.13142	0.617329	-6.69241	2.19525e-11	2.00148e-09
Angpt1	120.218	-2.08994	0.312342	-6.69118	2.21374e-11	2.0084e-09
Cygb	1131.59	-1.6633	0.249243	-6.67341	2.49933e-11	2.25638e-09
Rbm20	90.0685	1.83303	0.274736	6.67197	2.52394e-11	2.26748e-09
Frmd4a	2163.43	-0.870257	0.131011	-6.64263	3.08142e-11	2.75488e-09
Bst1	16.9781	2.73857	0.412551	6.63813	3.17683e-11	2.82646e-09
Tfap2b	7.98579	6.43691	0.969967	6.63622	3.2183e-11	2.84959e-09
Klf7	463.156	-0.862986	0.130078	-6.63437	3.25882e-11	2.87166e-09
Irx5	47.6196	3.22988	0.487438	6.62623	3.4438e-11	3.02021e-09
Sipa1l1	6121.83	-0.516825	0.0780392	-6.62263	3.52859e-11	3.07991e-09
Tor4a	359.893	1.01251	0.153267	6.60622	3.94247e-11	3.42492e-09
Rgl3	189.809	0.858663	0.130408	6.58443	4.56625e-11	3.9482e-09
Ak5	664.098	-1.17159	0.178165	-6.57583	4.83826e-11	4.16384e-09
Zfp697	691.46	-1.01449	0.154662	-6.55937	5.40372e-11	4.62886e-09
Lrrc15	48.499	-4.18919	0.639187	-6.55394	5.60368e-11	4.76908e-09
9330132A10Rik	38.1227	2.61191	0.39855	6.55353	5.61922e-11	4.76908e-09
Tfeb	175.389	0.806496	0.123155	6.54863	5.80664e-11	4.90554e-09
Smyd1	11.9319	3.78676	0.579483	6.53471	6.37324e-11	5.35964e-09
Aldh1a2	341.461	1.94826	0.298316	6.53088	6.53849e-11	5.47361e-09
3830403N18Rik	22.4889	-2.58842	0.397377	-6.51377	7.32872e-11	6.10737e-09
Fap	66.5874	-3.54484	0.546546	-6.48589	8.82088e-11	7.31776e-09
Sparcl1	112.006	-2.90777	0.451094	-6.44604	1.14811e-10	9.43553e-09
Gm10451	12.2607	3.19267	0.495339	6.44543	1.15274e-10	9.43553e-09
Basp1	5238.74	-0.881399	0.136743	-6.44567	1.15088e-10	9.43553e-09
Efnb2	2310.5	0.863571	0.134579	6.41685	1.39121e-10	1.13372e-08
Btbd3	761.881	-1.27143	0.198578	-6.40266	1.52695e-10	1.23885e-08
Sema3f	1415.53	3.05165	0.47737	6.39264	1.63051e-10	1.31707e-08
Gm10824	6.67969	6.17803	0.968781	6.37711	1.80456e-10	1.45129e-08
Gprc5a	730.408	1.30281	0.204652	6.366	1.9402e-10	1.55359e-08
Rgs7bp	34.6305	-3.82905	0.602491	-6.35537	2.07925e-10	1.65773e-08
Aoc3	646.743	-2.23416	0.351651	-6.35333	2.10697e-10	1.67259e-08
Rasgrf1	26.2712	-2.53689	0.401108	-6.32471	2.53704e-10	2.00535e-08
Mpp2	173.806	1.29968	0.206477	6.29456	3.0828e-10	2.42632e-08
Fam83a	17.1562	4.85552	0.775967	6.25738	3.9151e-10	3.06827e-08
Prl2c3	85.9767	-2.73159	0.436721	-6.25476	3.9812e-10	3.09375e-08
Itpr3	985.184	0.964162	0.154138	6.25521	3.96985e-10	3.09375e-08
Pgpep1l	12.1748	2.80935	0.450391	6.23758	4.44381e-10	3.43872e-08
Gdf6	2508.74	3.97909	0.638187	6.23498	4.51826e-10	3.4817e-08
Lrrc75b	170.897	1.06937	0.171666	6.22935	4.68376e-10	3.5942e-08
Gm12655	38.0272	2.28524	0.367537	6.21772	5.04439e-10	3.85487e-08
Folh1	555.08	-3.45267	0.555826	-6.21178	5.23892e-10	3.98699e-08
Tenm3	313.031	2.17862	0.351532	6.1975	5.73686e-10	4.34797e-08
Def6	288.373	-0.838594	0.135799	-6.17525	6.60581e-10	4.98603e-08
Fhl2	2807.3	-1.17696	0.191018	-6.16154	7.2041e-10	5.41542e-08
Pkp1	104.259	3.70049	0.600834	6.15892	7.32437e-10	5.48345e-08
Gng8	387.551	-1.22394	0.199016	-6.14995	7.75085e-10	5.77925e-08
Clvs1	19.1113	-2.12073	0.345482	-6.13846	8.33228e-10	6.18773e-08
Coil	226.818	-1.00874	0.164439	-6.13445	8.54549e-10	6.32058e-08
Gpr39	1770.11	1.21817	0.199123	6.11768	9.49458e-10	6.99447e-08
Plin1	84.7704	-4.32828	0.707713	-6.11587	9.60309e-10	7.04622e-08
Sdc4	2160.24	1.15781	0.189387	6.11344	9.75046e-10	7.12596e-08
Cachd1	486.982	-0.587009	0.096121	-6.10698	1.01532e-09	7.33297e-08
Tmem98	1868.47	0.892718	0.146173	6.10729	1.01338e-09	7.33297e-08
Nkx2-5	8.432	6.01617	0.985011	6.10772	1.01063e-09	7.33297e-08
Scd2	9540.64	-0.774392	0.127235	-6.0863	1.15552e-09	8.31295e-08
Mmp2	13878.6	0.93756	0.154307	6.07593	1.23274e-09	8.83402e-08
Clca3a1	987.444	2.97374	0.490829	6.05861	1.373e-09	9.80098e-08
Radil	298.724	-1.37725	0.227418	-6.05604	1.39516e-09	9.92072e-08
Dach1	23.7642	-2.75467	0.456104	-6.03956	1.54536e-09	1.09465e-07
Maff	2222.45	0.939365	0.155849	6.02742	1.66596e-09	1.17556e-07
Serpine2	718.538	-0.872697	0.14506	-6.01613	1.78638e-09	1.25572e-07
Tiam2	334.258	-1.10045	0.183518	-5.99642	2.01713e-09	1.41253e-07
Gm13986	34.3368	-1.62924	0.272674	-5.97503	2.30052e-09	1.60487e-07
Col10a1	39.1256	-1.92311	0.322402	-5.96494	2.44725e-09	1.70079e-07
Map2k3	1766.16	0.449986	0.0757132	5.9433	2.79342e-09	1.93408e-07
Xkr4	80.5267	3.06	0.515063	5.94103	2.8324e-09	1.95372e-07
C430002N11Rik	88.4576	2.04221	0.344108	5.9348	2.94198e-09	2.02173e-07
Tnnt2	60.8007	2.37532	0.400456	5.93154	3.00103e-09	2.05464e-07
Csrp1	6227.89	-1.05456	0.17813	-5.92017	3.21614e-09	2.19376e-07
Rab3b	59.9265	-1.53897	0.260841	-5.90003	3.63432e-09	2.46125e-07
P3h2	79.2445	-2.1784	0.36922	-5.9	3.635e-09	2.46125e-07
Dnm3os	520.873	-1.13641	0.192787	-5.89463	3.75521e-09	2.53332e-07
Mycn	9.69184	4.03554	0.687859	5.86681	4.44263e-09	2.98613e-07
Atp8b4	28.1672	-2.06358	0.351898	-5.86414	4.51463e-09	3.02349e-07
Igfbp6	2797.45	-2.72957	0.466263	-5.85415	4.79462e-09	3.19937e-07
Cdc42ep1	978.622	0.987507	0.169301	5.83286	5.44855e-09	3.6226e-07
Zfp612	21.1492	1.64094	0.282792	5.80263	6.5281e-09	4.31118e-07
Emp2	2484.71	0.629019	0.108404	5.80256	6.53103e-09	4.31118e-07
Mertk	187.19	0.944388	0.162815	5.80038	6.61656e-09	4.35205e-07
Enpp2	59.9035	-2.83432	0.489738	-5.78742	7.14777e-09	4.68472e-07
Tchh	54.5895	-2.32317	0.40178	-5.78219	7.37328e-09	4.81538e-07
3110039M20Rik	136.482	-1.45197	0.251556	-5.77195	7.83609e-09	5.09955e-07
Unc13c	125.283	-1.36931	0.237683	-5.76108	8.35755e-09	5.41975e-07
Tbx4	6.6533	5.17501	0.899837	5.75105	8.86918e-09	5.73136e-07
Slc38a1	840.29	1.72808	0.300876	5.74349	9.27472e-09	5.97246e-07
Pde8b	91.0722	-3.25601	0.568126	-5.73115	9.97528e-09	6.40121e-07
Gata2	396.387	-0.812792	0.141894	-5.72816	1.01528e-08	6.49254e-07
F3	2154.35	-2.8482	0.498125	-5.71783	1.0789e-08	6.87549e-07
Synrg	642.786	0.504124	0.0882004	5.71567	1.09275e-08	6.93973e-07
Iglon5	75.6101	-1.8745	0.329352	-5.69147	1.25949e-08	7.97111e-07
Mfap2	239.004	-1.84385	0.324314	-5.6854	1.30507e-08	8.23134e-07
Etfbkmt	78.6744	1.43241	0.25216	5.68057	1.34243e-08	8.40938e-07
Pard6g	552.457	-0.48415	0.0852227	-5.68101	1.33905e-08	8.40938e-07
Tnfsf11	42.9773	-5.83662	1.02818	-5.67666	1.37354e-08	8.57506e-07
Slitrk6	9.8205	4.84237	0.853241	5.67526	1.38475e-08	8.61585e-07
Tmem176b	144.971	2.65693	0.46937	5.66063	1.50817e-08	9.35216e-07
Prkcq	4.1267	5.48252	0.969307	5.65612	1.54834e-08	9.56907e-07
Gucy1a2	337.918	-1.39314	0.246687	-5.6474	1.62888e-08	1.00332e-06
Dap	11973.6	-0.484145	0.085815	-5.64173	1.68352e-08	1.03351e-06
Ankrd55	65.7628	2.06458	0.366491	5.63338	1.76711e-08	1.08122e-06
Il1rl2	109.215	-1.24292	0.220967	-5.62491	1.85604e-08	1.12814e-06
Slc7a3	48.5022	-1.56339	0.277922	-5.62528	1.85206e-08	1.12814e-06
Chn2	47.8468	3.36456	0.600873	5.59945	2.15036e-08	1.30274e-06
Hpgd	67.637	4.3261	0.772729	5.59848	2.16245e-08	1.30577e-06
Lhfpl2	717.823	-0.677668	0.121208	-5.59093	2.25852e-08	1.35932e-06
Galnt13	12.656	-6.63404	1.1867	-5.59031	2.26665e-08	1.35977e-06
Plekhg5	697.76	0.912031	0.163675	5.57222	2.51517e-08	1.50396e-06
Lonrf2	110.417	0.968692	0.174142	5.56267	2.65674e-08	1.5832e-06
Epyc	9.70925	3.29831	0.592994	5.56214	2.66488e-08	1.5832e-06
Hcfc1r1	2180.02	-0.70968	0.127757	-5.55494	2.77712e-08	1.64457e-06
Ppl	289.2	5.53164	0.996574	5.55066	2.84589e-08	1.6799e-06
Hp	413.857	-4.3433	0.782818	-5.54828	2.88486e-08	1.69746e-06
Rian	9882.83	-0.775342	0.140219	-5.52951	3.21135e-08	1.88355e-06
Isl2	7.47669	3.5884	0.649232	5.52714	3.25495e-08	1.90306e-06
Six1	204.822	-0.740936	0.134089	-5.5257	3.28175e-08	1.91266e-06
Gyg	2177.09	1.3123	0.237933	5.5154	3.47984e-08	2.02171e-06
Mex3a	420.714	-0.662669	0.120218	-5.51223	3.54311e-08	2.05199e-06
Cdkn1a	11094.7	-0.689308	0.125113	-5.50948	3.59887e-08	2.07775e-06
4833415N18Rik	9.47729	3.02773	0.549648	5.5085	3.61911e-08	2.08291e-06
Gpc3	34.5179	-2.80217	0.509719	-5.49747	3.85274e-08	2.21046e-06
Adcy1	941.959	-1.34698	0.24566	-5.48308	4.17983e-08	2.39068e-06
Gli2	44.4728	-1.9496	0.356234	-5.4728	4.4297e-08	2.52575e-06
Tnfsf15	714.599	-2.85179	0.521331	-5.47022	4.49487e-08	2.54714e-06
Irs3	18.7848	-1.91193	0.349515	-5.47024	4.49431e-08	2.54714e-06
Efna5	782.264	1.23663	0.226184	5.46736	4.56795e-08	2.58061e-06
Acan	20.2763	6.2767	1.15001	5.45795	4.81664e-08	2.71279e-06
Igsf1	9.47727	-5.72437	1.04924	-5.45574	4.87697e-08	2.73839e-06
Ak4	294.031	0.781543	0.143314	5.45336	4.94268e-08	2.76685e-06
Fam107b	875.411	0.983117	0.180432	5.44869	5.07422e-08	2.82493e-06
2200002D01Rik	112.663	-1.73994	0.319339	-5.44859	5.07711e-08	2.82493e-06
Ddo	8.86548	2.88319	0.530512	5.43472	5.48824e-08	3.04449e-06
Klhdc8a	104.108	1.54586	0.284743	5.42897	5.6679e-08	3.1347e-06
Tsc22d2	3682.24	0.509526	0.0941181	5.41369	6.17407e-08	3.40443e-06
Ate1	1233.05	-0.486724	0.0900401	-5.40563	6.45814e-08	3.55043e-06
Xlr	34.958	-2.97736	0.551859	-5.39515	6.84666e-08	3.75283e-06
Trim25	440.782	-1.36	0.252138	-5.39389	6.89495e-08	3.76808e-06
Ccdc8	210.548	-0.810433	0.150415	-5.38799	7.12489e-08	3.88222e-06
Fndc10	170.021	-1.58206	0.294006	-5.38106	7.40487e-08	4.02287e-06
Dclk2	120.204	0.70641	0.13218	5.34429	9.0772e-08	4.9169e-06
Megf10	1148.33	-1.46783	0.274823	-5.34101	9.24299e-08	4.99203e-06
Nrtn	36.0457	-2.60793	0.488596	-5.33761	9.41783e-08	5.07158e-06
Pdlim4	94.5451	-2.09663	0.39316	-5.33276	9.6733e-08	5.19397e-06
Serpinb9b	8161.02	1.47476	0.276621	5.33133	9.74963e-08	5.21974e-06
Slc5a7	68.9678	2.63268	0.494328	5.32578	1.00523e-07	5.36617e-06
Myo18a	1528.58	0.978807	0.183965	5.32062	1.03414e-07	5.50456e-06
Zfp521	893.764	-0.655488	0.123454	-5.30957	1.09885e-07	5.83213e-06
Osbpl6	328.292	-1.31048	0.247017	-5.30523	1.12533e-07	5.95551e-06
Emilin2	2568.9	-1.2251	0.230964	-5.3043	1.13105e-07	5.96863e-06
Ccdc149	210.498	1.03473	0.195213	5.30048	1.15496e-07	6.0774e-06
Txndc12	982.284	0.308859	0.058417	5.28714	1.24242e-07	6.50046e-06
Tshr	35.1	-1.61788	0.305981	-5.28752	1.23989e-07	6.50046e-06
Nr2f2	1370.65	-1.14111	0.215895	-5.28551	1.25353e-07	6.54003e-06
P2rx4	932.773	0.376944	0.0715339	5.26944	1.36841e-07	7.11921e-06
Gm35024	6.36032	-6.14895	1.16883	-5.26076	1.43464e-07	7.44274e-06
Armcx6	222.514	-0.679356	0.129405	-5.24985	1.52221e-07	7.87489e-06
Tspan12	238.363	-0.834778	0.159111	-5.24652	1.55001e-07	7.99621e-06
Gba	2463.95	0.328543	0.0626972	5.24016	1.60441e-07	8.23074e-06
Col4a5	7127.08	0.788867	0.15054	5.24026	1.60351e-07	8.23074e-06
Tpm2	12435.3	-0.929603	0.177506	-5.23703	1.63177e-07	8.34788e-06
Slc43a3	1568.9	0.873785	0.166918	5.23481	1.65157e-07	8.42576e-06
Hand1	4.07584	5.46697	1.04656	5.22378	1.75312e-07	8.9191e-06
Cavin2	13803.7	1.06661	0.204258	5.22188	1.77111e-07	8.98584e-06
Mylk	167.55	-1.97003	0.377333	-5.22094	1.78019e-07	9.00708e-06
Pparg	284.176	-0.965119	0.184928	-5.21889	1.80003e-07	9.08248e-06
Mst1r	241.381	1.68277	0.322531	5.2174	1.81454e-07	9.13072e-06
Hoxb3	244.528	-0.837826	0.160995	-5.20407	1.94974e-07	9.78429e-06
Tmem198b	381.431	-0.618015	0.118924	-5.19674	2.02819e-07	1.01503e-05
Fras1	37.8305	-1.44227	0.277834	-5.19113	2.09021e-07	1.04042e-05
5730507C01Rik	18.0931	-3.08199	0.593698	-5.19117	2.08979e-07	1.04042e-05
Nfatc4	857.05	-1.13263	0.218718	-5.17848	2.23697e-07	1.11047e-05
Reln	7.49326	4.44196	0.857911	5.17764	2.24705e-07	1.11247e-05
Csgalnact1	565.835	-1.48066	0.286255	-5.17251	2.30966e-07	1.1404e-05
Itgb3	458.887	-0.790514	0.153136	-5.16216	2.44118e-07	1.20212e-05
Prl2c2	97.6346	-2.22995	0.432199	-5.15956	2.47535e-07	1.2157e-05
Tfec	40.7574	1.40918	0.273223	5.1576	2.50137e-07	1.22521e-05
C4b	168.147	1.94073	0.376431	5.1556	2.52824e-07	1.23508e-05
Grb10	11874	0.483372	0.0940114	5.14163	2.72369e-07	1.32704e-05
Bhlhe22	68.1057	-1.39235	0.270951	-5.13876	2.76558e-07	1.3439e-05
Grem1	4599.78	-2.023	0.393766	-5.13757	2.78315e-07	1.34888e-05
Irx1	71.4555	2.35737	0.459204	5.13359	2.8427e-07	1.37412e-05
Fmr1nb	13.5857	-4.28864	0.837984	-5.11781	3.09104e-07	1.49026e-05
Dmxl2	168.9	0.69038	0.134915	5.11714	3.10205e-07	1.49166e-05
Myct1	40.1505	4.29725	0.842528	5.10043	3.38885e-07	1.62532e-05
Pcdhgb6	210.483	0.823588	0.16154	5.09836	3.42611e-07	1.63893e-05
Zcchc3	118.085	0.99264	0.194773	5.0964	3.46181e-07	1.65171e-05
Ppp1r9a	73.1577	2.21056	0.434129	5.09195	3.54394e-07	1.68653e-05
Unc93b1	388.972	-0.644864	0.126812	-5.08521	3.6722e-07	1.74307e-05
Cobl	1388.49	0.882312	0.173776	5.07729	3.82853e-07	1.8126e-05
Slc38a4	160.139	-1.51699	0.299458	-5.06579	4.06721e-07	1.92066e-05
Daam2	364.108	-3.70841	0.73432	-5.05013	4.41521e-07	2.07967e-05
Gm10482	10.8014	3.97361	0.787767	5.04414	4.5556e-07	2.14032e-05
Tfcp2l1	8.60963	3.24287	0.643028	5.04313	4.57974e-07	2.14618e-05
Pdzd7	75.1399	-1.0297	0.204234	-5.04176	4.61268e-07	2.15614e-05
Atp8a1	10.3535	2.10826	0.418345	5.03953	4.66674e-07	2.17588e-05
Fmnl1	22.9936	2.04909	0.406998	5.03463	4.78778e-07	2.22668e-05
Tbx5	7.15736	3.77734	0.75041	5.0337	4.81104e-07	2.23186e-05
Ptprj	525.689	0.511425	0.101698	5.02888	4.93359e-07	2.28296e-05
Retreg1	148.305	1.26228	0.251421	5.02058	5.15157e-07	2.36991e-05
Nr4a1	265.702	-1.11555	0.222187	-5.02079	5.14602e-07	2.36991e-05
Slitrk2	6.50621	3.58733	0.71457	5.02026	5.1601e-07	2.36991e-05
Plac8	101.957	-3.59913	0.717535	-5.01596	5.27691e-07	2.41753e-05
Gsn	27269.9	-1.06421	0.212308	-5.0126	5.37002e-07	2.4491e-05
Slc25a21	18.9914	-1.78584	0.356276	-5.01251	5.37241e-07	2.4491e-05
Gpx3	3324.45	-1.01602	0.202958	-5.00604	5.55607e-07	2.52657e-05
9930111J21Rik1	465.719	0.893674	0.178676	5.00165	5.68431e-07	2.57852e-05
Cst6	234.295	1.22891	0.245863	4.99836	5.78206e-07	2.61001e-05
Itm2a	221.914	-1.08677	0.21742	-4.99849	5.77802e-07	2.61001e-05
Tmem176a	90.0859	3.10412	0.621147	4.9974	5.81099e-07	2.61665e-05
Il17re	6.95489	3.49155	0.699375	4.99238	5.96408e-07	2.67903e-05
Thbs1	206493	-1.40324	0.281264	-4.98903	6.06828e-07	2.71921e-05
Faah	10.6774	3.37047	0.675968	4.98614	6.15971e-07	2.75348e-05
Nudt4	2987.91	-1.34718	0.270451	-4.98124	6.3177e-07	2.81726e-05
Ank1	95.1142	0.951642	0.191131	4.979	6.39142e-07	2.84325e-05
Adcyap1r1	4528.24	-1.24027	0.249138	-4.97824	6.41658e-07	2.84757e-05
Sipa1l2	423.833	-0.760167	0.152734	-4.97705	6.45592e-07	2.85814e-05
Cyp51	2480.44	-0.568762	0.114357	-4.97356	6.57339e-07	2.90317e-05
Slc27a1	257.415	0.63854	0.128561	4.96683	6.80546e-07	2.99847e-05
Eya2	16.0555	-2.93008	0.590105	-4.96535	6.85773e-07	3.01429e-05
Sft2d2	981.981	1.17013	0.236388	4.95006	7.419e-07	3.25323e-05
Trpv2	264.519	-1.58934	0.321227	-4.94771	7.50929e-07	3.285e-05
Foxs1	643.442	-0.789952	0.159921	-4.93964	7.82689e-07	3.41582e-05
Tnfrsf26	249.816	1.08947	0.220646	4.93766	7.90663e-07	3.44247e-05
Pld5	35.0663	-2.21225	0.448574	-4.93174	8.15001e-07	3.54006e-05
Ctsz	5788.42	0.319371	0.0647801	4.93008	8.21966e-07	3.56192e-05
Kcnk3	8.17268	-3.96761	0.805363	-4.92649	8.37209e-07	3.61945e-05
Ghr	12304.6	0.666553	0.135426	4.92192	8.57013e-07	3.6964e-05
Fcrls	12.4699	4.91027	0.998738	4.91647	8.81189e-07	3.78295e-05
Gm15328	12.9715	1.99937	0.406657	4.91659	8.80654e-07	3.78295e-05
Sp140	124.146	-1.12788	0.230051	-4.90276	9.45014e-07	4.04752e-05
Adamts4	206.792	-1.06688	0.217918	-4.89577	9.792e-07	4.18421e-05
Fam49a	219.722	-1.53419	0.313692	-4.89074	1.00457e-06	4.28267e-05
Fnbp1l	261.751	-1.06766	0.218599	-4.88411	1.039e-06	4.41922e-05
Avpr1a	28.4016	1.97895	0.405315	4.8825	1.0475e-06	4.44511e-05
AI606473	5.40245	-5.88822	1.20946	-4.86846	1.12469e-06	4.76172e-05
Zfp354c	325.375	-0.604076	0.124168	-4.86501	1.1445e-06	4.83448e-05
Npy6r	32.5884	-2.19663	0.45159	-4.86422	1.14911e-06	4.84284e-05
Zfp664	1363.08	0.353757	0.0727684	4.86141	1.16554e-06	4.90085e-05
Dgkh	302.455	-0.81982	0.16875	-4.8582	1.18456e-06	4.96949e-05
Fes	345.465	-1.45652	0.299874	-4.85713	1.191e-06	4.98516e-05
Ninj1	678.817	0.59816	0.123259	4.85287	1.21688e-06	5.08194e-05
Cxadr	21.0486	1.96397	0.405567	4.84254	1.28188e-06	5.34128e-05
Crb2	22.7994	2.86771	0.592798	4.83758	1.31431e-06	5.46403e-05
Pcdhgb1	116.784	-1.74855	0.361581	-4.83585	1.32576e-06	5.49921e-05
Pcdh19	3041.51	-0.709095	0.147025	-4.82294	1.41454e-06	5.8543e-05
Msln	12.8385	4.51875	0.939378	4.81037	1.50653e-06	6.22104e-05
Sema4f	57.5728	2.18831	0.455309	4.80621	1.53816e-06	6.33742e-05
Raly	3472.01	0.378828	0.0789684	4.7972	1.60896e-06	6.61431e-05
Pcdh10	49.9608	2.14211	0.446802	4.79432	1.63231e-06	6.69538e-05
Myo1b	714.175	-0.91883	0.191686	-4.79341	1.63969e-06	6.71072e-05
Mfsd6	719.855	0.781338	0.163123	4.78987	1.66893e-06	6.80114e-05
Tmpo	1492.19	0.550152	0.114858	4.78984	1.66917e-06	6.80114e-05
Cytip	8.78851	2.42654	0.506832	4.78765	1.68744e-06	6.8604e-05
Klk8	477.463	-1.90231	0.39786	-4.78135	1.74122e-06	7.06346e-05
Ptprq	589.379	1.15794	0.242251	4.77993	1.75355e-06	7.09784e-05
Znrf2	849.531	0.437898	0.091633	4.77882	1.76324e-06	7.12141e-05
Olfr1033	43.5661	2.22587	0.467155	4.76474	1.89095e-06	7.62049e-05
Gfra3	3.65404	5.30507	1.1165	4.75151	2.01905e-06	8.11895e-05
Msx1	62.0733	1.87746	0.395605	4.7458	2.07686e-06	8.33321e-05
Pfkfb3	658.234	0.944569	0.199356	4.7381	2.15726e-06	8.63702e-05
Cd34	3509.45	3.14103	0.6642	4.72904	2.25584e-06	8.99122e-05
Serpini1	273.804	1.18953	0.251518	4.72941	2.25174e-06	8.99122e-05
Chst7	356.957	1.17664	0.248833	4.72863	2.26038e-06	8.99122e-05
Tgfbr1	1124.38	-0.994666	0.210731	-4.72008	2.35752e-06	9.35743e-05
Akr1c13	36.4375	2.15873	0.457668	4.71682	2.39565e-06	9.48833e-05
Prex1	77.3196	1.08888	0.231116	4.7114	2.4602e-06	9.72306e-05
Mir196a-1	7.50756	-4.90233	1.04084	-4.70996	2.47771e-06	9.77131e-05
Ndst3	37.9083	2.51917	0.53548	4.7045	2.54484e-06	9.99324e-05
Penk	147.739	-1.59106	0.338196	-4.70456	2.54415e-06	9.99324e-05
Trim66	63.4622	-1.276	0.27149	-4.69998	2.60187e-06	0.000101954
Clcc1	355.559	0.438201	0.0932531	4.69905	2.61377e-06	0.000102084
Galnt18	849.432	-1.18163	0.251472	-4.69885	2.61627e-06	0.000102084
Usp54	182.175	0.833833	0.177476	4.69829	2.62351e-06	0.00010215
Acot11	501.151	0.489328	0.104209	4.69563	2.65791e-06	0.000103272
Esm1	2948.36	0.826238	0.17622	4.68868	2.7497e-06	0.000106613
Tro	315.373	-1.02888	0.219544	-4.68641	2.78036e-06	0.000107575
Ulbp1	339.698	1.09395	0.233635	4.68231	2.83657e-06	0.00010952
Gsta4	194.626	-2.10222	0.449171	-4.68022	2.86572e-06	0.000110414
Cacna1c	157.899	-1.77082	0.379076	-4.67141	2.99146e-06	0.000115018
Lpl	1714.83	-2.90213	0.621897	-4.66658	3.06254e-06	0.000117506
Rragd	210.656	1.47101	0.31553	4.66204	3.13098e-06	0.000119882
Emb	545.986	-2.58169	0.553983	-4.66022	3.15866e-06	0.000120691
Rgcc	108.255	-4.79957	1.03048	-4.65762	3.19887e-06	0.000121974
Ptgs2os2	19.7557	-3.32662	0.714723	-4.65442	3.24899e-06	0.000123629
Slc12a8	89.658	0.892796	0.192001	4.64996	3.32004e-06	0.000126073
Rnf225	12.6038	1.93366	0.416197	4.64603	3.38388e-06	0.000128232
Lingo2	54.829	-2.96386	0.63815	-4.64446	3.40975e-06	0.000128947
Casp4	41.462	1.11989	0.241181	4.64336	3.42795e-06	0.00012937
Ubald1	893.126	-0.324099	0.0698688	-4.63868	3.50639e-06	0.00013206
Gm16178	6.75227	3.20311	0.690754	4.63713	3.53278e-06	0.000132782
Dok6	24.9073	2.43914	0.526362	4.63396	3.58739e-06	0.00013456
Ubl3	1109.5	-0.332652	0.0718259	-4.63137	3.63262e-06	0.00013598
Chd5	63.8527	0.924803	0.199756	4.62966	3.66274e-06	0.000136829
Lrrc17	367.829	-2.352	0.508333	-4.62689	3.71195e-06	0.000138387
Pi16	316.831	-1.40166	0.303063	-4.62497	3.74659e-06	0.000139396
Chd3	4846.46	-0.43403	0.0938974	-4.62238	3.79358e-06	0.00014086
Dkk2	469.446	-2.6438	0.572162	-4.62072	3.82417e-06	0.00014171
Gm12688	3.36395	5.18895	1.12563	4.60982	4.0302e-06	0.000149045
1810034E14Rik	60.3506	0.832477	0.180625	4.60888	4.04843e-06	0.000149419
Cd109	7341.27	-0.6685	0.145137	-4.60599	4.1051e-06	0.000151207
Tmem236	5.90375	3.74301	0.812728	4.60549	4.11505e-06	0.000151271
Abca5	463.534	-0.745018	0.161897	-4.60179	4.1887e-06	0.000153672
Palld	9042.36	-0.930911	0.202351	-4.60048	4.21518e-06	0.000154336
Pde6h	11.2026	-3.29252	0.715828	-4.5996	4.23309e-06	0.000154684
Col18a1	2036.21	1.40143	0.304912	4.5962	4.30266e-06	0.000156915
Cyp27a1	76.8449	0.903109	0.196617	4.59324	4.3641e-06	0.000158841
Pcdhgb2	223.99	-1.00093	0.21818	-4.58764	4.48293e-06	0.000162844
Arhgef19	232.721	0.987869	0.215898	4.57563	4.74781e-06	0.000172127
Pcyt1b	188.42	1.01151	0.221151	4.57384	4.78872e-06	0.000173269
Cldn3	6.67687	5.17937	1.13282	4.57208	4.82904e-06	0.000174385
Col3a1	54205.3	1.12543	0.246243	4.57039	4.86827e-06	0.00017515
Ptprf	4211.81	0.831589	0.181953	4.57034	4.86924e-06	0.00017515
Klhl6	92.198	2.56057	0.560544	4.56802	4.92361e-06	0.000176761
Pgm5	117.847	3.33237	0.72961	4.56733	4.93987e-06	0.000176999
Igf2bp1	54.5272	1.32624	0.291122	4.55561	5.22335e-06	0.000186793
Fmnl2	907.136	-1.35488	0.297475	-4.55459	5.24867e-06	0.000186976
Zfp536	2.78777	4.91188	1.07845	4.55459	5.24878e-06	0.000186976
Fbln7	143.863	-1.88967	0.415039	-4.553	5.28874e-06	0.000188036
Arhgef3	45.7628	1.85829	0.408626	4.54766	5.42452e-06	0.000192492
Bmper	395.919	1.637	0.360038	4.54674	5.44831e-06	0.000192965
Gm42047	1762.2	-0.855901	0.188303	-4.54533	5.48482e-06	0.000193885
Pde8a	576.535	-1.23449	0.271677	-4.54397	5.52045e-06	0.00019477
2210409E12Rik	13.2216	-4.0876	0.899823	-4.54267	5.55449e-06	0.000195597
Pcdhga1	66.2921	-0.92317	0.20347	-4.53713	5.70256e-06	0.000200427
Mbl2	3.03251	5.03398	1.10994	4.53537	5.75035e-06	0.000201722
Fzd5	1575.21	-0.5087	0.112359	-4.52746	5.96965e-06	0.000209017
Ptgfrn	5419.91	0.500493	0.110795	4.51728	6.26399e-06	0.000218907
Cend1	110.313	-1.57533	0.349121	-4.51228	6.41329e-06	0.0002237
Xrcc5	513.096	0.43375	0.09628	4.50509	6.6345e-06	0.000230979
Gm12676	2.89125	4.97059	1.10361	4.50396	6.66998e-06	0.000231776
Tnfrsf22	320.294	-0.774122	0.171975	-4.50138	6.75149e-06	0.000234166
Net1	246.98	-1.10506	0.245821	-4.49537	6.94481e-06	0.000240418
Peg3	127.301	-0.858444	0.191108	-4.49194	7.05778e-06	0.000243414
Ccdc113	7.64168	-4.8923	1.08909	-4.49211	7.05196e-06	0.000243414
Fhl1	5053.94	1.16419	0.259442	4.4873	7.21331e-06	0.000248313
Pde3b	464.752	-1.92541	0.429543	-4.48245	7.37903e-06	0.000253544
Abca2	1011.1	0.765228	0.171158	4.47087	7.79004e-06	0.000267168
Fmn2	13.9124	-2.87708	0.643806	-4.46887	7.86346e-06	0.000269185
Sirt1	307.542	-0.472474	0.10577	-4.46698	7.93303e-06	0.000271062
Cebpa	475.743	-2.18602	0.489534	-4.46551	7.98792e-06	0.000272432
Rab10os	284.854	0.422419	0.0947305	4.45917	8.22768e-06	0.000280091
Mmp3	290.026	2.91447	0.654143	4.45541	8.3734e-06	0.000284526
Hoxd8	10.59	2.21729	0.49892	4.44417	8.82315e-06	0.000299256
Zfp992	114.091	-1.42831	0.322287	-4.43178	9.34573e-06	0.000316398
Lnx1	174.363	2.81055	0.635146	4.42504	9.64233e-06	0.00032584
Nfe2l3	6.13691	3.06823	0.693769	4.42255	9.75446e-06	0.000329025
Gpr35	106.804	2.40272	0.543927	4.41735	9.99186e-06	0.000336152
Neto1	14.5866	2.0559	0.465438	4.41712	1.00022e-05	0.000336152
Insc	13.928	2.39763	0.543009	4.41546	1.00798e-05	0.00033814
Slc36a2	4.59746	-5.1809	1.17577	-4.40639	1.05107e-05	0.000351954
Alg2	797.549	-0.495434	0.112482	-4.40457	1.05992e-05	0.000353632
Slc35b4	1163.77	-0.377111	0.085618	-4.40458	1.05989e-05	0.000353632
Rundc3b	15.1042	1.97263	0.448291	4.40035	1.08078e-05	0.000359942
Akap12	24302.5	-1.10778	0.251786	-4.3997	1.084e-05	0.00036036
Vgll3	11360.6	0.397946	0.0904962	4.39738	1.09565e-05	0.000363579
Uck1	645.255	0.443351	0.10086	4.39571	1.10412e-05	0.000365729
Pkn1	1134.26	0.876353	0.19961	4.39033	1.13177e-05	0.000374214
Bach2	90.0531	-1.46036	0.332696	-4.38947	1.13628e-05	0.000375033
1010001N08Rik	82.7106	1.65196	0.376511	4.38754	1.14639e-05	0.000377694
Tspan3	4135.63	-0.393839	0.0899101	-4.38037	1.18479e-05	0.000389649
Glipr2	2699.82	-0.694042	0.158479	-4.37939	1.19013e-05	0.000390092
Agpat3	3575.98	0.552526	0.126175	4.37904	1.19206e-05	0.000390092
Tmem100	12.6814	-6.15295	1.40512	-4.37896	1.1925e-05	0.000390092
Crnde	11.8497	1.80743	0.412887	4.37754	1.20024e-05	0.000391929
Dlx5	29.8406	-1.71443	0.391861	-4.3751	1.21374e-05	0.000395637
Abra	4.08201	5.46402	1.24983	4.37183	1.23211e-05	0.000400839
Cd80	1038.55	-0.626652	0.14335	-4.37148	1.23405e-05	0.000400839
Naip2	34.3961	2.2886	0.523863	4.3687	1.2499e-05	0.000405272
Map7	62.7142	1.06014	0.242956	4.3635	1.27998e-05	0.000414296
Cited2	4325.97	-0.712532	0.163397	-4.36075	1.29616e-05	0.000418796
Hmgcs2	29.156	1.61732	0.370976	4.35964	1.30276e-05	0.00041953
Smarca1	123.038	-1.89448	0.434554	-4.3596	1.30299e-05	0.00041953
Apol9b	11.4218	2.67164	0.613175	4.35707	1.31817e-05	0.000423679
Gm29683	7.12865	-3.77846	0.867328	-4.35644	1.32197e-05	0.000424158
Pgpep1	775.345	0.646574	0.148661	4.34931	1.36566e-05	0.000437413
Epb41l1	3128.78	-0.215891	0.0496564	-4.3477	1.37575e-05	0.000439883
Col15a1	2152.66	-1.27863	0.294218	-4.34585	1.38738e-05	0.000442833
Gm12153	123.854	1.25036	0.287782	4.34482	1.39391e-05	0.000444147
C1qtnf3	3398.36	-5.36688	1.23578	-4.3429	1.40612e-05	0.000447263
Tns3	4586.91	0.703542	0.162059	4.34127	1.41661e-05	0.000449048
Gpsm3	37.8528	-1.11802	0.257522	-4.34146	1.41541e-05	0.000449048
Tsc22d3	633.777	-1.05285	0.242621	-4.33947	1.42826e-05	0.000451964
C130012C08Rik	12.4964	-4.86998	1.12459	-4.33044	1.48811e-05	0.000470095
Heph	633.322	-0.969924	0.224048	-4.3291	1.49723e-05	0.000472167
Gcnt4	185.556	-1.38634	0.320675	-4.32317	1.53802e-05	0.000483373
Sap18	5745.59	0.635529	0.147003	4.32324	1.53751e-05	0.000483373
Cfh	7050.72	1.72807	0.401275	4.30645	1.65896e-05	0.000520495
Vangl2	177.549	-0.729695	0.169526	-4.30432	1.67498e-05	0.000524627
Hoxc13	11.9014	-2.06877	0.480835	-4.30245	1.68919e-05	0.00052818
Tmem71	9.61206	2.9674	0.690824	4.29544	1.74343e-05	0.000544217
Rora	369.689	0.945301	0.220382	4.28938	1.79174e-05	0.000557406
Pcdhga2	94.7059	1.23145	0.287082	4.28954	1.79043e-05	0.000557406
Rbpms	552.225	0.809751	0.188879	4.28714	1.80989e-05	0.000562103
Gabra2	2.10057	4.5095	1.05296	4.2827	1.84636e-05	0.000572465
Tlr5	72.6573	1.32544	0.309624	4.28082	1.86206e-05	0.000575396
Svep1	3898.59	-1.08303	0.252982	-4.28106	1.86009e-05	0.000575396
Crabp1	71.2708	-1.40573	0.328973	-4.27308	1.92795e-05	0.000594759
Tmem200c	2.98205	4.48266	1.0513	4.26394	2.00852e-05	0.000618578
Gstm6	79.8293	-1.71735	0.403367	-4.25755	2.06684e-05	0.000635475
Mfap3l	368.128	-1.14363	0.269061	-4.25046	2.13333e-05	0.000654826
Capns2	5.65541	2.97243	0.700197	4.24513	2.18464e-05	0.00066841
Pde7b	140.56	-2.68052	0.631438	-4.24511	2.18484e-05	0.00066841
Nkain2	184.204	2.40496	0.566735	4.24353	2.20029e-05	0.000672018
C3	147.232	1.57344	0.371003	4.24105	2.22476e-05	0.000678366
Vegfa	4640.53	-0.83648	0.197291	-4.23983	2.2369e-05	0.000680943
Steap4	23.9237	-3.02149	0.71288	-4.23842	2.25094e-05	0.000684086
Fat4	599.721	-0.638076	0.15074	-4.23296	2.3064e-05	0.000699784
Sertad2	1119.97	-0.398256	0.0941473	-4.23014	2.33547e-05	0.000707439
Nqo1	900.007	-1.07504	0.254227	-4.22867	2.35079e-05	0.000710911
Gprc5b	1769.59	0.757261	0.1791	4.22815	2.35625e-05	0.000711393
Pex19	2809.19	-0.699092	0.165445	-4.22552	2.38389e-05	0.000718562
Gpi1	5934.77	0.387417	0.0917296	4.22347	2.40567e-05	0.000723941
Apoc1	3.97305	-4.96538	1.17656	-4.22027	2.44015e-05	0.000731927
Usp51	11.1327	2.68626	0.636497	4.22038	2.43888e-05	0.000731927
Pkd1l1	3.29825	4.13334	0.97972	4.2189	2.45501e-05	0.000735187
Ccl7	317.649	-1.32631	0.314435	-4.21807	2.46401e-05	0.000736683
Plpp1	2625	-1.02361	0.24278	-4.21622	2.48435e-05	0.000741562
Prkar2a	2132.82	-0.479491	0.114011	-4.20564	2.60341e-05	0.000775841
Cfd	30.3079	-3.35962	0.799201	-4.20373	2.62556e-05	0.000781179
Rerg	40.8672	3.2316	0.771075	4.19102	2.77698e-05	0.000824898
Nsd2	834.997	0.421819	0.100723	4.1879	2.81543e-05	0.000834973
Mirg	309.329	-0.949884	0.226957	-4.18531	2.84773e-05	0.000840492
Slc25a30	361.786	0.676583	0.161648	4.18554	2.84486e-05	0.000840492
CN725425	2.67564	4.32749	1.03385	4.18581	2.8415e-05	0.000840492
Prr5	257.68	-0.812102	0.194257	-4.18056	2.90798e-05	0.000856901
Gm32219	25.634	-2.84588	0.681022	-4.17883	2.9301e-05	0.000862039
Pafah1b3	221.236	-0.517479	0.123998	-4.17329	3.00227e-05	0.000881864
Espl1	193.985	0.978527	0.234679	4.16964	3.05079e-05	0.000894689
Dusp18	352.933	-0.380656	0.0914976	-4.16028	3.17855e-05	0.000930674
Lhfp	5745.8	0.728727	0.175245	4.15833	3.20583e-05	0.000937172
Angptl7	37.0327	2.2941	0.551742	4.15792	3.21162e-05	0.000937375
Tmem154	77.4235	0.905756	0.217993	4.15497	3.25327e-05	0.000948029
Alx1	16.3518	2.37515	0.572139	4.15136	3.30509e-05	0.000961608
Per2	163.506	0.766968	0.184841	4.14934	3.33429e-05	0.000968573
Wdr62	198.718	0.629182	0.151653	4.14884	3.34171e-05	0.000969202
Snai2	1351.85	-2.77102	0.669481	-4.13906	3.48726e-05	0.00100983
Zfp958	135.13	-0.504808	0.122031	-4.13672	3.52309e-05	0.0010186
St6galnac2	49.0772	-1.65474	0.400169	-4.13509	3.54813e-05	0.00102423
Syn1	110.815	-1.40997	0.341486	-4.12893	3.64456e-05	0.00105042
Mapk13	516.711	0.714103	0.173235	4.12216	3.75338e-05	0.00108009
Il17rd	103.327	0.870726	0.21152	4.11652	3.84641e-05	0.00110514
Cst3	6110.87	1.00992	0.245849	4.10791	3.99263e-05	0.00114536
Gal3st3	14.229	1.92006	0.46775	4.10488	4.04526e-05	0.00115865
Fabp5	2979.64	-1.22433	0.298342	-4.10377	4.06474e-05	0.00116243
Pank3	1950.66	-0.267248	0.0651439	-4.10242	4.08852e-05	0.00116741
Car9	49.1709	-0.886848	0.217094	-4.08509	4.40593e-05	0.0012561
Mtus2	112.079	1.34131	0.329536	4.07028	4.69567e-05	0.00133663
Slc9a5	361.47	-0.44675	0.109789	-4.06915	4.71851e-05	0.00133995
Gpm6b	451.318	-2.81053	0.69072	-4.06898	4.72186e-05	0.00133995
Lrrn4	5.08852	5.7851	1.42286	4.06581	4.78653e-05	0.00135621
Daam1	955.897	0.799721	0.196789	4.06384	4.82714e-05	0.00136561
Col7a1	292.605	-0.884394	0.217788	-4.0608	4.89049e-05	0.00138141
Gm12002	19.0999	2.40872	0.593228	4.06036	4.89969e-05	0.00138189
Abca8a	356.86	2.26349	0.5579	4.05716	4.96729e-05	0.00139882
Mast4	937.933	-0.359426	0.0886025	-4.05661	4.97892e-05	0.00139995
Cerk	421.002	0.767298	0.189293	4.05349	5.04585e-05	0.00141661
Ppm1e	19.6828	-1.38851	0.342902	-4.04928	5.13749e-05	0.00144014
Cebpd	1786.56	1.10375	0.272609	4.04883	5.14753e-05	0.00144076
Chst15	127.243	-1.42879	0.352993	-4.04764	5.17375e-05	0.0014459
Sgms1	874.616	-0.428174	0.105862	-4.04464	5.24046e-05	0.00146233
Rapgef5	10.4212	3.75026	0.927622	4.04287	5.28004e-05	0.00147114
Gm37233	230.236	-0.877738	0.217889	-4.02837	5.61637e-05	0.00156249
Enah	730.242	-0.949993	0.236268	-4.02083	5.79926e-05	0.00160969
Ctla2a	385.568	1.69117	0.42062	4.02066	5.80354e-05	0.00160969
N4bp1	1249.08	-0.271528	0.0676004	-4.01666	5.90299e-05	0.00163482
Arhgap31	984.942	-0.718219	0.179014	-4.01207	6.0188e-05	0.00166439
Dpysl5	3.13051	4.57219	1.14072	4.00816	6.11925e-05	0.00168963
Vmn2r79	27.4273	-1.19773	0.298881	-4.00738	6.13954e-05	0.00169269
Prrx1	6226.81	-1.8247	0.456315	-3.99878	6.36697e-05	0.00175277
Stmn2	181.679	1.84916	0.462739	3.99612	6.43888e-05	0.00176729
Mtss1l	612.524	-0.8242	0.206245	-3.99621	6.43643e-05	0.00176729
Gm16332	9.33597	2.41129	0.603921	3.99273	6.5318e-05	0.0017894
Acox1	3314.59	0.563366	0.141107	3.99247	6.5389e-05	0.0017894
Pth1r	99.9668	-1.80461	0.452211	-3.99064	6.58945e-05	0.0017979
Lrtm1	2.35267	4.67029	1.17027	3.99078	6.58566e-05	0.0017979
Upp1	7.77523	2.16848	0.54357	3.98933	6.62606e-05	0.00180521
Bcas1	11.3879	-2.38861	0.599995	-3.98105	6.86109e-05	0.00186648
Tbxas1	8.81717	2.56975	0.646597	3.97427	7.05968e-05	0.00191767
Il16	432.792	2.48944	0.626657	3.97258	7.10994e-05	0.00192848
Far1	2138.93	-0.273884	0.0689953	-3.96961	7.1991e-05	0.00194979
P2ry2	411.303	-0.643854	0.162279	-3.96758	7.2605e-05	0.00196353
Il1rn	89.5196	-5.71904	1.44161	-3.96712	7.27455e-05	0.00196445
Nbeal2	105.879	0.870006	0.2194	3.9654	7.32734e-05	0.00197581
Lasp1	8701.45	-0.508141	0.12845	-3.95595	7.62309e-05	0.00205255
Sned1	6085.81	-2.56025	0.647382	-3.95478	7.66048e-05	0.00205961
Rgs17	327.505	-1.76651	0.447019	-3.95175	7.75805e-05	0.0020828
C1s1	1253.16	-1.51208	0.38276	-3.95047	7.79982e-05	0.00209096
Msrb2	188.483	0.597464	0.151346	3.94767	7.89161e-05	0.0021125
Aktip	1023.75	0.325856	0.0826148	3.94428	8.0041e-05	0.0021395
Esyt2	4265.99	-0.566877	0.143883	-3.93985	8.15315e-05	0.00217618
Abhd17c	1210.86	0.666132	0.169132	3.93853	8.19821e-05	0.00218504
Cnih4	817.502	0.295271	0.0750254	3.93561	8.29853e-05	0.00220859
Slc5a3	312.861	-0.538685	0.137114	-3.92874	8.5393e-05	0.00226938
Dnm1	639.342	-1.15196	0.293359	-3.9268	8.60834e-05	0.00228444
Cd38	27.8371	1.47069	0.374626	3.92575	8.64593e-05	0.00229111
Adgrb2	104.627	1.83951	0.468659	3.92505	8.67104e-05	0.00229446
Bend4	72.3348	1.27349	0.324668	3.92244	8.76585e-05	0.00231622
Slc38a6	179.413	-0.646262	0.164865	-3.91995	8.85686e-05	0.00233692
Ppic	4426.84	0.40871	0.104419	3.91413	9.0732e-05	0.00239058
Shisa4	1400.48	0.535067	0.136837	3.91025	9.22015e-05	0.00242311
Atp1a2	45.4648	-2.62313	0.670847	-3.91017	9.22302e-05	0.00242311
Sardh	559.997	0.572336	0.146388	3.90973	9.23991e-05	0.00242409
Tmem45a	2666.75	0.604509	0.154787	3.90542	9.40612e-05	0.00246419
Pacsin2	2936.76	0.414368	0.106217	3.90114	9.57405e-05	0.00250462
Slc25a45	112.827	-0.796711	0.204249	-3.90068	9.59229e-05	0.00250583
Tarsl2	160.149	0.718229	0.184159	3.90004	9.61768e-05	0.00250891
Lgr4	723.151	-0.736822	0.188967	-3.89922	9.65026e-05	0.00251385
Gorab	400.435	-0.659025	0.169034	-3.89878	9.66777e-05	0.00251485
Pdp2	82.3359	-0.785948	0.201861	-3.89352	9.88011e-05	0.00256646
Podxl	22.7438	2.97135	0.763978	3.88931	0.000100528	0.00260765
Rcan3	922.379	0.489743	0.12597	3.88776	0.000101173	0.00262068
Strn	1119.4	-0.548281	0.141113	-3.88539	0.000102166	0.00264268
Nexmif	18.3375	-2.33271	0.600697	-3.88333	0.000103034	0.0026614
Ifnar2	578.144	0.318974	0.082172	3.88179	0.000103692	0.00267465
Dtna	111.618	1.27437	0.32835	3.88113	0.000103972	0.00267811
Ip6k3	1.99989	4.44104	1.14458	3.88006	0.000104432	0.0026862
Adamtsl1	129.314	-0.856345	0.220938	-3.87595	0.000106209	0.0027281
Tbc1d10b	1281.14	0.316378	0.0816341	3.87557	0.000106377	0.00272862
Dchs2	28.0983	2.06031	0.531929	3.87328	0.000107379	0.00275048
Wnk3	102.174	-0.580818	0.14997	-3.87291	0.000107545	0.00275092
Kcnmb1	12.8383	2.24172	0.579108	3.87099	0.000108393	0.00276877
Negr1	301.422	-2.16717	0.561234	-3.86143	0.000112724	0.0028754
Il6st	12628.3	0.94493	0.244808	3.85989	0.000113438	0.00288961
Enpp4	264.153	0.816718	0.212065	3.85127	0.000117508	0.00298916
Slc35f1	26.5016	1.79673	0.466839	3.84871	0.000118739	0.00301215
Rtkn2	24.1797	-1.22294	0.317749	-3.84876	0.000118718	0.00301215
Nt5e	19.3443	1.89171	0.491792	3.84657	0.000119784	0.00303447
Cav2	1221.77	0.630314	0.163909	3.84553	0.000120295	0.00304322
H19	190.597	-3.16903	0.824519	-3.84348	0.0001213	0.00306444
Hsd17b7	2000.38	-1.07947	0.280924	-3.84257	0.000121751	0.00307162
Cd28	6.33839	2.3178	0.603371	3.84141	0.000122329	0.00308198
Rnf152	24.472	-1.35614	0.353063	-3.84108	0.000122497	0.00308199
Gimap6	47.9066	-1.09872	0.286238	-3.83847	0.000123804	0.00311065
Parp8	273.896	-1.06435	0.277417	-3.83665	0.000124725	0.00312952
Zswim4	454.963	0.718259	0.187403	3.8327	0.000126743	0.0031699
Myh10	6544.49	-0.676324	0.176471	-3.83249	0.000126851	0.0031699
Gch1	20.5682	1.57436	0.410722	3.83316	0.00012651	0.0031699
Orm1	4.58808	-5.65259	1.4753	-3.83147	0.000127379	0.00317879
Rhof	32.417	-0.924696	0.241651	-3.82657	0.000129942	0.00323836
Ramp3	6.36297	-2.58905	0.676674	-3.82614	0.00013017	0.00323966
Plxnb3	4.52115	3.41587	0.893412	3.8234	0.000131627	0.00327148
Ak3	1304.3	0.539261	0.141096	3.82196	0.000132398	0.00328621
Ncoa4	1251.57	0.365429	0.0956732	3.81956	0.000133692	0.00331386
Rai14	3274.26	-0.865966	0.226744	-3.81913	0.000133924	0.00331517
Maged2	2600.4	-0.43054	0.112783	-3.81743	0.000134848	0.00333355
Tgfb3	2953.29	-0.873638	0.229262	-3.81066	0.000138597	0.00342163
Ndrg1	607.368	-0.45857	0.120376	-3.80949	0.000139253	0.00343322
Gm47416	29.5421	-2.45779	0.645455	-3.80785	0.000140182	0.00345152
Hpcal1	836.346	-0.35056	0.0920771	-3.80724	0.000140525	0.00345535
Ltc4s	12.0017	-2.51714	0.661293	-3.8064	0.000141006	0.00346254
Hip1	1940.81	-0.680627	0.178946	-3.80353	0.000142651	0.00349828
Prex2	610.378	0.907189	0.238993	3.79588	0.000147123	0.00360315
Omd	405.541	-3.46029	0.913265	-3.78892	0.000151303	0.00370059
Gm14523	6.48309	2.5956	0.685449	3.78672	0.000152649	0.00372855
Fam114a1	5136.42	-0.269936	0.0713276	-3.78445	0.000154051	0.00375783
C1qtnf7	117.195	-2.41112	0.638457	-3.77648	0.000159058	0.00385951
Ctnnd2	777.586	0.898515	0.237865	3.77741	0.000158467	0.00385951
Apod	39.0571	-2.24274	0.593819	-3.77682	0.000158845	0.00385951
B3galt5	2.50842	4.75659	1.25945	3.77672	0.000158905	0.00385951
Psd2	33.7094	-1.2663	0.33594	-3.76944	0.000163617	0.0039649
Impact	3011.8	-0.478133	0.126867	-3.76877	0.000164055	0.0039703
Col4a3	360.221	2.29198	0.608558	3.76625	0.000165718	0.00400529
Cd82	414.376	1.07089	0.284502	3.76407	0.000167167	0.00403501
Rgs8	4.8306	2.52963	0.672901	3.75929	0.000170396	0.00410757
Mcm3	354.972	0.599938	0.159656	3.7577	0.000171483	0.00412836
Igf1r	3906.23	0.391253	0.10417	3.7559	0.000172723	0.00414799
BC067074	233.934	-0.839692	0.223569	-3.75586	0.000172748	0.00414799
Gm12381	2.79253	4.91551	1.30937	3.75411	0.000173956	0.00416612
Dpep1	241.449	-1.27725	0.340202	-3.75437	0.000173776	0.00416612
Adgrl1	915.847	-0.590952	0.158144	-3.73679	0.000186383	0.00445794
Ssfa2	1402.81	0.546872	0.146516	3.73252	0.000189577	0.00452846
Fabp3	181.799	-1.12736	0.302159	-3.73103	0.000190696	0.00454929
Grin2d	180.302	-0.745868	0.200023	-3.72892	0.000192305	0.00458174
Prss35	148.839	-2.71184	0.727349	-3.7284	0.000192703	0.00458528
Gm16897	26.364	2.91546	0.782855	3.72413	0.000195987	0.00465742
Sox11	18.5446	-3.36114	0.902745	-3.72325	0.000196674	0.00466772
Gucy2c	19.8226	-2.68596	0.721711	-3.72165	0.000197928	0.00469142
Myh14	9.91701	2.24244	0.602724	3.72051	0.00019882	0.00470651
Mir10a	6.71046	-3.18258	0.856375	-3.71634	0.000202131	0.00477876
Cd300lb	5.39282	3.96105	1.06738	3.71099	0.000206447	0.00487453
Clcn3	376.774	1.07686	0.290634	3.70522	0.00021121	0.00498062
Sorcs1	12.6417	2.64118	0.713241	3.70306	0.000213011	0.00501665
Pgrmc2	2176.38	-0.490422	0.132458	-3.70247	0.000213507	0.00502191
AI838599	4.76964	2.68868	0.726964	3.69851	0.000216873	0.00509457
Gm11382	6.5006	2.36813	0.641078	3.69399	0.000220766	0.00517942
Cacna1a	1127.39	-1.17662	0.318871	-3.68997	0.000224282	0.00525522
Mtx2	724.364	0.324556	0.0880521	3.68596	0.000227845	0.00532515
Rnf150	267.561	0.507309	0.137631	3.686	0.000227806	0.00532515
Dlx6	2.44819	-4.77875	1.29721	-3.68387	0.000229717	0.00536209
Ass1	7571.46	0.722813	0.196343	3.68138	0.000231978	0.00540804
Ehd4	930.072	0.718529	0.195422	3.6768	0.000236176	0.00549199
Spcs3	2667.14	1.04521	0.284252	3.67703	0.000235963	0.00549199
Actn3	49.1607	-1.49909	0.407999	-3.67425	0.000238553	0.00554026
Syngr2	1652.89	0.636513	0.173343	3.67198	0.000240677	0.00558256
Dnah2os	2.93272	3.94493	1.07486	3.67016	0.000242395	0.00560828
Eif3h	4482.94	0.192065	0.0523275	3.67044	0.00024213	0.00560828
Ptma	4948.15	-0.376565	0.102628	-3.66924	0.000243273	0.00561162
Nnat	68.0436	-0.748283	0.203945	-3.66905	0.000243454	0.00561162
Arl16	476.815	0.546519	0.14894	3.66938	0.00024314	0.00561162
Ssh3	605.684	0.43066	0.117387	3.66872	0.000243768	0.00561183
Runx2	330.529	-0.963611	0.262795	-3.66678	0.000245621	0.00564745
Hipk2	549.549	0.493283	0.134582	3.66529	0.000247056	0.00567335
Fendrr	1.82142	4.30938	1.17615	3.66397	0.000248338	0.00569569
Foxo6	7.30811	2.62847	0.717466	3.66354	0.00024875	0.00569805
Syt17	200.75	1.28844	0.351915	3.66122	0.000251016	0.00574282
Paqr7	196.869	0.784994	0.214662	3.65688	0.000255302	0.00583361
Alx4	2.76134	3.85108	1.05381	3.65443	0.000257756	0.00588071
Chaf1b	100.197	0.787193	0.215422	3.65418	0.000258002	0.00588071
Fam189a2	13.3887	2.49757	0.684053	3.65114	0.000261084	0.0059436
Apoh	15.9678	1.58611	0.434534	3.65013	0.000262107	0.00595954
Gucy1b1	293.489	1.21615	0.33339	3.64781	0.000264482	0.00599754
Clip4	164.613	0.857589	0.23511	3.64761	0.00026469	0.00599754
Npas4	34.3476	-1.85345	0.508135	-3.64755	0.000264755	0.00599754
Fbxw10	26.2728	1.34453	0.368827	3.64543	0.000266948	0.00603978
Rdh10	192.202	-0.812565	0.222953	-3.64456	0.000267849	0.00605274
Olfml3	541.288	-1.95071	0.535592	-3.64217	0.000270353	0.00610183
Wfdc21	3.49766	-4.27179	1.17418	-3.63809	0.000274667	0.00619161
Myo1g	4.62293	4.63844	1.27542	3.63678	0.000276065	0.00621552
Il13ra1	33.0277	1.84324	0.507022	3.63542	0.000277525	0.00624076
Bean1	145.999	-0.856888	0.235814	-3.63375	0.000279336	0.00627381
Frk	586.276	-0.904907	0.249214	-3.63105	0.000282272	0.00633203
Cd151	6022	0.710796	0.195868	3.62896	0.00028457	0.00637582
Gm24564	11.4936	-1.87061	0.51587	-3.62613	0.000287696	0.00643803
Itgax	9.55337	4.51136	1.24571	3.62152	0.000292876	0.00652224
Pomt2	457.431	-0.322514	0.0890416	-3.62206	0.000292266	0.00652224
Cks2	315.13	0.449052	0.12399	3.62168	0.000292697	0.00652224
Kng1	4.75023	-5.73299	1.58275	-3.62217	0.000292147	0.00652224
Pspn	8.07512	1.76969	0.489105	3.61822	0.000296633	0.00659793
Gm2115	477.074	-1.6482	0.45562	-3.61749	0.000297471	0.0066086
Nfasc	4.06936	2.61566	0.723212	3.61673	0.000298348	0.00662009
Tmem119	1991.31	-1.31466	0.363528	-3.61638	0.000298753	0.00662111
Slc16a4	212.067	-1.22453	0.338769	-3.61463	0.000300775	0.0066579
Lpcat3	905.958	-0.487438	0.134917	-3.61287	0.000302829	0.00669533
Gramd1b	186.867	-0.478204	0.132417	-3.61134	0.000304617	0.00672677
Ipp	170.39	0.476733	0.132115	3.60847	0.000308014	0.00678552
Tanc2	243.987	-0.506508	0.140362	-3.60858	0.000307874	0.00678552
Spaar	26.4869	-2.54114	0.70471	-3.60594	0.00031103	0.00684377
Abca8b	560.734	1.35492	0.375794	3.60549	0.000311562	0.0068473
Med13l	1195.59	-0.309974	0.0860341	-3.60292	0.000314666	0.00690727
Nectin1	1186.49	-0.384921	0.106849	-3.60247	0.000315212	0.00691103
Epdr1	1943.95	0.741927	0.206	3.60159	0.000316274	0.00691784
Fgf1	25.5519	-1.89309	0.525617	-3.60166	0.000316192	0.00691784
Thrsp	12.2268	-3.80147	1.05625	-3.59902	0.000319418	0.00697351
Dhx32	747.32	0.488227	0.13566	3.59889	0.000319577	0.00697351
Cidec	31.4623	-2.87187	0.798326	-3.59736	0.000321463	0.00700638
Grm3	2.6995	3.83659	1.06676	3.59648	0.000322547	0.00702168
Cdh17	7.75622	-1.7278	0.480772	-3.59381	0.000325875	0.00708576
Asb8	600.335	-0.278159	0.0774599	-3.591	0.000329407	0.00715412
Prickle1	257.953	-0.708065	0.197202	-3.59056	0.000329974	0.00715799
Ptprc	18.7087	2.1728	0.605399	3.58903	0.000331907	0.00719144
Reep3	3187.13	-0.49394	0.137676	-3.5877	0.000333605	0.00721974
Nhs	310.209	-1.22809	0.342841	-3.58208	0.000340868	0.00736827
Pald1	162.412	0.646603	0.180626	3.57978	0.000343878	0.00742463
Slc15a3	11.6374	2.11497	0.591233	3.57722	0.000347266	0.00748899
Cntn2	33.1831	2.36813	0.662619	3.5739	0.000351707	0.00757588
Gpat2	4.90686	2.74502	0.76828	3.57295	0.000352988	0.0075946
Rap2a	1413.14	-0.502588	0.140882	-3.56743	0.000360493	0.00774702
Col2a1	4997.56	-1.73595	0.486995	-3.56461	0.000364395	0.00782175
Chsy3	113.102	-1.41433	0.396896	-3.56348	0.000365967	0.00784634
Cplx2	202.614	0.600302	0.168601	3.56049	0.000370159	0.00792699
Efnb1	1802.63	-0.630776	0.177259	-3.5585	0.000372976	0.00797804
Ext2	4926.69	0.357781	0.100561	3.55785	0.000373899	0.00798851
Ptk7	775.314	-1.0305	0.289781	-3.55613	0.000376354	0.00803165
Nsf	1415.92	-0.205094	0.0576804	-3.5557	0.00037698	0.00803569
Fbxo27	32.9324	-2.15896	0.607515	-3.55375	0.000379778	0.00807664
Prl	14.5321	2.07317	0.583355	3.55388	0.000379594	0.00807664
Gm9870	11.8174	-3.63231	1.02282	-3.55127	0.000383379	0.00814382
Slc7a13	11.6849	-2.02065	0.569425	-3.54858	0.00038731	0.00821784
Arsj	251.311	-0.427323	0.120482	-3.54677	0.000389984	0.00826506
Gm7694	11.6222	2.13538	0.602144	3.5463	0.000390684	0.00827037
Znf41-ps	124.415	-0.706251	0.199218	-3.54512	0.000392432	0.00829784
Ilvbl	1227.75	0.71674	0.202195	3.54479	0.000392927	0.00829878
3425401B19Rik	21.224	2.59507	0.732376	3.54335	0.000395074	0.00833458
Gm11351	20.147	3.51642	0.992537	3.54286	0.000395819	0.00834073
G630016G05Rik	13.3017	1.92509	0.544393	3.53621	0.000405912	0.00854363
Kcnc2	17.9174	-2.97853	0.842483	-3.53542	0.000407134	0.00855956
Nol3	256.767	0.585415	0.165664	3.53375	0.000409709	0.0085941
Oit3	18.6291	1.32075	0.373747	3.5338	0.000409629	0.0085941
Gm2a	1355.98	0.64172	0.181622	3.53327	0.000410459	0.00860003
Rsph1	15.2137	1.31332	0.372302	3.52756	0.000419402	0.00877742
Agtr1b	57.6131	-2.52976	0.717927	-3.52371	0.000425555	0.00889607
Ssc5d	1143.14	-1.13891	0.323298	-3.52278	0.000427048	0.00890708
Cyld	1054.08	0.644523	0.182956	3.52284	0.000426955	0.00890708
B130024G19Rik	42.5571	-2.17644	0.618075	-3.52132	0.000429403	0.00894605
Crct1	106.635	2.23471	0.634888	3.51985	0.000431788	0.00897791
Dock2	9.66626	2.93784	0.834665	3.51978	0.000431907	0.00897791
Nrep	84.4043	-1.21309	0.344913	-3.5171	0.000436287	0.00905873
Pcna	808.234	0.351417	0.0999332	3.51652	0.000437239	0.00906828
Apcdd1	319.27	1.80189	0.512452	3.5162	0.000437764	0.00906894
Cmip	1248.52	-0.602185	0.171371	-3.51392	0.00044154	0.00913691
Ugt1a7c	171.564	-1.3759	0.391838	-3.51141	0.000445741	0.00921348
Rara	872.118	-0.418699	0.119332	-3.50868	0.000450343	0.00929818
Mbnl3	21.3	-2.08329	0.594535	-3.50406	0.000458217	0.00945015
Col5a1	36252	-0.687355	0.196191	-3.5035	0.000459184	0.0094595
Rnaseh2a	231.065	0.390781	0.111611	3.50127	0.000463049	0.00952847
Vegfc	371.974	1.02192	0.292161	3.4978	0.000469114	0.00963175
Mlh3	446.551	-0.344644	0.0985266	-3.49797	0.000468807	0.00963175
Diras2	37.6327	2.18344	0.624958	3.49374	0.000476303	0.00976846
Apbb2	2308.33	-0.507442	0.145288	-3.49265	0.000478252	0.00979751
Srpx	186.301	-1.39693	0.400297	-3.48973	0.00048351	0.00989423
Pik3r3	387.214	-0.553367	0.158605	-3.48897	0.000484892	0.00991149
Gm19719	15.379	-2.69775	0.773301	-3.48861	0.000485533	0.00991358
Nos1ap	8.32929	2.19521	0.629659	3.48635	0.000489661	0.00997576
Traf5	170.461	-0.853213	0.244709	-3.48664	0.000489131	0.00997576
Arl4c	362.903	-0.551955	0.158676	-3.4785	0.000504224	0.0102611
Gm12052	2.28859	4.09335	1.17703	3.4777	0.000505739	0.010272
Cyfip2	51.0449	1.01058	0.290596	3.47763	0.000505876	0.010272
Rab11fip1	37.8894	1.57665	0.453624	3.47568	0.000509561	0.0103354
Trim67	4.6971	-2.82391	0.81262	-3.47506	0.000510731	0.0103478
Tmem252	14.6897	4.1218	1.18627	3.4746	0.000511622	0.0103544
A4galt	129.801	-1.06515	0.306662	-3.47336	0.000513984	0.0103881
Exoc6	73.3243	1.38817	0.399687	3.47314	0.000514411	0.0103881
Pbx1	2326.8	-0.398188	0.114805	-3.46839	0.000523583	0.0105617
Spire2	60.7532	-1.12005	0.323006	-3.46758	0.000525162	0.0105819
Aldh1b1	36.8159	0.847345	0.244534	3.46514	0.000529953	0.0106668
Shb	376.574	0.638827	0.184513	3.46224	0.000535703	0.010759
Hrh1	3.22883	2.80606	0.810475	3.46225	0.000535689	0.010759
Rgs16	85.4298	-1.16654	0.337201	-3.45947	0.000541236	0.0108481
Cemip	41992.6	0.700532	0.202499	3.45943	0.000541317	0.0108481
Satb2	259.085	-0.786208	0.227621	-3.45402	0.000552291	0.011056
Serpinb1c	21.5561	1.92824	0.558584	3.45201	0.000556417	0.0111265
Mme	209.758	-1.46639	0.42512	-3.44936	0.000561909	0.011212
Sap18b	84.2527	0.966712	0.280239	3.4496	0.000561419	0.011212
B3galt2	6.39038	-3.12305	0.905751	-3.44803	0.000564699	0.0112312
S100a16	2718.26	0.413711	0.119975	3.4483	0.000564131	0.0112312
Kifc5b	74.4235	0.850333	0.246595	3.4483	0.000564126	0.0112312
Rassf5	209.401	0.377026	0.109355	3.44771	0.00056535	0.011232
Mex3b	91.2772	-1.07688	0.312732	-3.44347	0.000574308	0.0113854
Sema3b	563.442	0.961831	0.27931	3.44359	0.000574038	0.0113854
Snrpn	500.063	-0.525541	0.152652	-3.44273	0.00057588	0.0114043
Fgf7	2739.47	-2.58788	0.751838	-3.44208	0.000577266	0.0114194
Zfp493	26.134	-0.952083	0.27674	-3.44035	0.000580967	0.0114803
Prkcd	1739.01	-0.464376	0.135104	-3.43716	0.00058784	0.0116037
Hip1r	210.536	0.782429	0.22784	3.43411	0.000594499	0.0117226
Adamts14	252.296	-0.935974	0.272645	-3.43294	0.000597072	0.0117607
Hoxb4	469.204	-0.397624	0.115865	-3.43179	0.000599616	0.0117982
Ttll7	521.704	0.852474	0.248519	3.43022	0.000603086	0.0118513
Ppp1r1a	16.2182	-1.42838	0.416439	-3.42999	0.000603603	0.0118513
Gm45070	4.7286	-5.19122	1.514	-3.42881	0.000606244	0.0118905
Cxcr4	6.6711	3.58461	1.04571	3.42793	0.000608203	0.0119098
Mcm5	279.6	0.78347	0.228564	3.42779	0.00060852	0.0119098
Bank1	2.31974	4.11656	1.20209	3.42452	0.00061589	0.0120412
Duoxa1	31.18	-1.55503	0.454274	-3.42312	0.000619064	0.0120905
1700023F06Rik	8.32996	1.70921	0.499553	3.42147	0.000622828	0.0121511
Cpb1	69.6886	-2.78257	0.813676	-3.41975	0.000626779	0.0122152
Cryab	7317.26	-0.370246	0.108322	-3.41801	0.0006308	0.0122806
Grk3	27.1025	-2.35183	0.688583	-3.41547	0.000636731	0.012383
Mid1ip1	502.422	0.670942	0.196627	3.41225	0.000644281	0.0125166
Kcna2	2.71835	3.83456	1.12461	3.40968	0.000650393	0.012622
Rps6ka2	463.854	-1.15559	0.33974	-3.40138	0.000670454	0.012984
Ccdc88b	12.3538	1.55679	0.457671	3.40156	0.000670031	0.012984
Dusp16	325.989	0.44893	0.132052	3.39966	0.000674709	0.0130526
Casp1	41.2649	-2.48547	0.732565	-3.39284	0.000691721	0.0133677
Stam	1293.26	-0.521212	0.153787	-3.38918	0.000701012	0.0135189
Slc29a1	959.224	0.495352	0.146147	3.38942	0.000700413	0.0135189
C2	16.8471	-1.90167	0.561573	-3.38632	0.000708356	0.0136462
Sirt2	2075.54	0.31366	0.0926369	3.3859	0.00070944	0.0136528
Grin3a	68.5501	-2.18271	0.645121	-3.38341	0.000715927	0.0137633
Cfhr2	4.38268	3.29727	0.975046	3.38166	0.000720491	0.0138366
Trim23	539.843	-0.303597	0.0898367	-3.37943	0.000726363	0.0139212
Fbxo4	444.499	0.377992	0.111851	3.37941	0.00072641	0.0139212
1700123L14Rik	14.3824	-1.84108	0.544892	-3.37881	0.000728013	0.013923
Naalad2	929.73	-0.737197	0.21817	-3.37901	0.000727479	0.013923
Syce1	2.0065	-3.9574	1.17211	-3.37629	0.0007347	0.0140363
Cfap206	3.5779	2.67303	0.792305	3.37374	0.000741541	0.0141523
Apol9a	14.129	1.78108	0.528337	3.3711	0.000748684	0.0142738
1700001L05Rik	64.6748	0.809194	0.240061	3.37078	0.000749558	0.0142757
Mdk	289.692	-1.10926	0.329158	-3.36999	0.000751721	0.0143021
Ptpn1	852.07	0.237709	0.0705681	3.36851	0.000755762	0.0143642
Car3	268.774	-4.41522	1.31121	-3.36729	0.000759101	0.0144128
Arl14ep	824.139	-0.34902	0.10366	-3.36695	0.000760032	0.0144156
Rasa4	1246.11	-0.76594	0.22751	-3.36662	0.00076095	0.0144181
Bsdc1	936.867	0.202567	0.0602374	3.36281	0.000771523	0.0146034
Cyp4v3	182.271	-0.650478	0.193477	-3.36204	0.000773687	0.0146143
Prkg1	871.312	-0.62218	0.185046	-3.36229	0.000772987	0.0146143
Tnks1bp1	6372.81	0.501585	0.149245	3.36081	0.000777134	0.0146644
Etnk1	1578.32	-0.338404	0.100731	-3.35948	0.000780885	0.0147201
Cd96	6.50094	2.63729	0.785722	3.35651	0.000789316	0.0148638
Tns2	2725.52	0.464058	0.138354	3.35413	0.000796157	0.0149773
Gm26760	41.8514	1.5327	0.457247	3.35202	0.000802241	0.0150764
Fgfr1	5450.08	0.211053	0.063046	3.3476	0.000815139	0.0153032
Cyp1b1	14867.8	0.627788	0.187653	3.34548	0.000821413	0.0154053
Gper1	3.4718	-3.74632	1.12042	-3.34366	0.0008268	0.0154905
Lat2	11.0208	1.44479	0.432178	3.34304	0.000828653	0.0155095
Ptprn	813.863	-0.718316	0.215065	-3.33999	0.000837809	0.0156649
Flrt3	120.659	1.24879	0.37411	3.33802	0.000843785	0.0157606
Gm45091	11.102	-3.34417	1.00356	-3.33231	0.000861269	0.0160709
Ebf3	357.139	-1.05624	0.317256	-3.32931	0.000870612	0.0162288
Tubb4b	5524.23	0.532146	0.160077	3.32432	0.000886331	0.0165051
Myo1e	1009.9	-0.764639	0.230069	-3.32352	0.000888883	0.0165297
Nptx1	8.73791	-2.76672	0.832511	-3.32335	0.000889445	0.0165297
Scrn1	1585.33	0.769581	0.231833	3.31955	0.000901615	0.0167389
Sdk1	167.702	1.28947	0.388757	3.3169	0.000910214	0.0168646
Egr3	147.598	-1.16024	0.349777	-3.31708	0.000909626	0.0168646
Pdk4	639.288	0.452252	0.136503	3.31313	0.000922583	0.0170766
B3gnt3	15.2005	1.35143	0.407975	3.31254	0.000924542	0.0170785
Gm26651	54.8529	-1.35317	0.408491	-3.31261	0.000924297	0.0170785
Eno3	380.699	-1.13549	0.343095	-3.30955	0.000934471	0.0172446
Kcnt2	297.595	0.588633	0.177898	3.30883	0.000936869	0.0172716
Cpeb1	1133.21	0.515591	0.155929	3.30659	0.000944402	0.0173931
Trib1	219.61	0.372532	0.112707	3.30532	0.00094868	0.0174544
Nrap	1.56444	4.07725	1.23375	3.30476	0.000950571	0.0174717
Rela	1578.26	0.248269	0.075147	3.30378	0.000953899	0.0175154
Gm26945	19.9878	-0.985586	0.298426	-3.30262	0.000957877	0.0175709
Hddc2	223.583	0.379303	0.114888	3.3015	0.000961693	0.0176234
Gmfg	27.9835	-1.80983	0.54824	-3.30117	0.000962828	0.0176266
Pigyl	244.87	0.340586	0.103201	3.30023	0.000966051	0.0176506
Sil1	1019.95	0.427314	0.129477	3.30031	0.00096579	0.0176506
Palmd	47.7466	-0.939074	0.284725	-3.29818	0.000973138	0.0177448
Ints9	393.463	0.35448	0.107473	3.29831	0.000972697	0.0177448
Arl4a	103.835	-0.469823	0.142506	-3.29687	0.000977676	0.01781
Tmem253	23.2025	-0.969414	0.294245	-3.29458	0.000985672	0.0179379
Dlx4	5.58827	2.65733	0.808123	3.28827	0.00100805	0.0183089
Lgals12	4.19929	-4.03805	1.22801	-3.28828	0.00100803	0.0183089
Cybb	31.6122	2.96075	0.900586	3.28758	0.00101051	0.0183356
Zfp982	57.0044	-1.13004	0.343886	-3.28608	0.00101591	0.0184154
Sh3bgrl3	2793.43	-0.490044	0.149157	-3.28543	0.00101826	0.0184399
Tspan11	19.0209	-2.06598	0.628958	-3.28477	0.00102066	0.0184651
Ttl	850.753	-0.326776	0.099499	-3.28422	0.00102266	0.0184832
Il7	148.721	0.927542	0.282974	3.27783	0.00104608	0.018888
Frmpd1	20.6024	3.16911	0.967551	3.27539	0.00105517	0.0189961
Lmcd1	382.26	1.00031	0.305383	3.2756	0.00105437	0.0189961
Itgam	2.89943	3.40876	1.04069	3.27549	0.00105479	0.0189961
Nipal4	46.3059	0.806649	0.246395	3.2738	0.00106112	0.0190704
Rps6kb1	1375.86	-0.501168	0.153088	-3.27373	0.00106136	0.0190704
Gls	5390.31	-0.238382	0.0728562	-3.27196	0.00106806	0.0191721
Col8a2	170.528	-2.30965	0.706332	-3.26992	0.00107579	0.0192919
Rin3	94.2065	0.642372	0.19656	3.26806	0.00108287	0.0194
Gstt2	57.6086	-0.629735	0.192745	-3.26718	0.00108623	0.0194413
Arhgef10	2043.7	0.403112	0.123393	3.2669	0.00108733	0.0194421
Irf8	6.34829	2.63118	0.80591	3.26486	0.00109519	0.0195521
Adgrg6	1152.95	0.780868	0.239182	3.26475	0.00109561	0.0195521
Aldh1a1	5872.46	0.836702	0.256429	3.26289	0.00110281	0.0196615
Sp7	4.22404	-3.26614	1.00156	-3.26104	0.00111005	0.0197716
Zfp763	96.8377	0.652919	0.200276	3.26009	0.00111375	0.0198183
H2-D1	1382.76	0.69254	0.21252	3.2587	0.00111925	0.0198969
Hr	490.689	1.16009	0.356107	3.2577	0.0011232	0.0199478
Oaf	3443.74	-0.729515	0.223995	-3.25683	0.00112663	0.0199896
Rgs6	25.8972	-2.29384	0.704436	-3.25628	0.00112881	0.0200089
Cstad	13.5221	-2.30106	0.707171	-3.2539	0.00113834	0.0201198
Vdac2	7763.17	0.35213	0.108205	3.25429	0.00113675	0.0201198
Syt4	47.0305	-2.16186	0.664379	-3.25396	0.00113809	0.0201198
Npr1	5.64793	-2.1494	0.660772	-3.25286	0.00114251	0.0201741
St14	44.3974	0.699525	0.215123	3.25174	0.00114701	0.0202341
Gprc5c	12.6936	-2.35729	0.72518	-3.25063	0.00115151	0.0202941
Coch	29.414	-1.17784	0.362671	-3.24769	0.00116345	0.020485
Hcn2	283.01	0.560183	0.172709	3.24351	0.00118066	0.0207681
Mapt	14.2048	-1.63403	0.504055	-3.24178	0.00118787	0.0208749
Adgrl3	37.3027	1.83177	0.565612	3.23857	0.00120131	0.021091
Cdon	565.487	1.08436	0.33522	3.23477	0.00121741	0.0213534
Chml	212.503	-0.62368	0.192993	-3.23162	0.00123092	0.0215698
Akr1c19	6.45373	1.98118	0.613139	3.23121	0.00123268	0.02158
Gdf11	541.06	-0.631088	0.195355	-3.23047	0.00123587	0.0216154
Fads6	12.333	2.35382	0.729023	3.22874	0.00124338	0.0217262
Rab8b	993.271	-0.596847	0.184876	-3.22836	0.00124503	0.0217343
Ctla2b	5.28916	3.04556	0.944203	3.22553	0.00125738	0.0219291
Olfr456	12.067	1.89638	0.588034	3.22495	0.00125994	0.0219529
Nacad	573.662	-0.631732	0.196175	-3.22024	0.00128082	0.0222957
4930523C07Rik	255.016	0.651238	0.202277	3.21954	0.00128398	0.0223105
Tnip1	715.56	0.457054	0.141964	3.21951	0.00128409	0.0223105
Hsdl1	248.642	0.579037	0.179885	3.21894	0.00128666	0.022334
Pon2	1561.76	0.305148	0.0948257	3.21799	0.00129092	0.0223869
Gm43482	3.06682	-4.53827	1.41073	-3.21696	0.00129558	0.0224466
Bcl6b	4.69146	-2.44564	0.761353	-3.21222	0.00131712	0.0227984
Pole	214.657	0.607223	0.189087	3.21135	0.00132113	0.0228463
Dppa2	2.69781	-3.86318	1.20324	-3.21066	0.0013243	0.0228795
Gusb	2220.41	0.500124	0.155796	3.21011	0.00132683	0.0229019
Cacnb2	98.4085	-1.54964	0.483317	-3.20625	0.00134477	0.0231897
Cubn	76.6427	0.676128	0.211007	3.20429	0.00135396	0.0233046
Pcsk9	18.3957	-2.32681	0.7261	-3.20454	0.0013528	0.0233046
Tnfsf18	363.526	1.34639	0.420303	3.20339	0.00135821	0.0233336
Bcam	663.847	0.887113	0.27693	3.20338	0.00135824	0.0233336
Bmx	34.5505	-2.29939	0.717859	-3.20313	0.00135945	0.0233336
Gm21917	7.68338	-2.29015	0.715106	-3.20253	0.00136226	0.0233602
Gm27343	2.07051	3.42889	1.07123	3.2009	0.00137001	0.0234711
Sgtb	176.537	-0.60994	0.190654	-3.1992	0.0013781	0.0235877
Hsd17b4	1700.94	0.222153	0.0694647	3.19807	0.00138351	0.0236364
Gm14705	4.525	2.02181	0.632169	3.19821	0.00138285	0.0236364
Prkx	886.39	0.477299	0.149437	3.19399	0.00140321	0.0239508
Eid2	398.792	-0.421034	0.13186	-3.19305	0.00140781	0.0239849
Plekha2	1044.22	-0.268153	0.0839751	-3.19324	0.00140686	0.0239849
Slc9b2	12.8555	-1.42574	0.446561	-3.19271	0.00140944	0.0239904
Ccdc17	49.2207	0.598207	0.187438	3.1915	0.00141537	0.0240691
St3gal5	932.073	0.900764	0.282384	3.18986	0.00142342	0.0241763
Map4k5	1950.47	-0.598658	0.187687	-3.18967	0.00142438	0.0241763
Clu	108.455	1.18366	0.37112	3.18942	0.00142561	0.0241763
Rcor1	1270.55	-0.220305	0.0690806	-3.1891	0.00142718	0.0241807
Lmo7	240.105	-2.12497	0.666518	-3.18817	0.00143175	0.0242357
Snhg14	185.446	-0.950771	0.298327	-3.18701	0.00143751	0.0243109
Gabre	117.204	1.70086	0.533779	3.18646	0.00144028	0.0243354
Polk	1044.2	-0.93022	0.29209	-3.1847	0.00144904	0.024461
D330050G23Rik	28.6569	-2.31298	0.72708	-3.18119	0.00146671	0.024714
Oas1c	8.64138	1.77843	0.559012	3.18138	0.00146575	0.024714
Sgcb	979.239	0.382698	0.120474	3.17661	0.0014901	0.0250705
Ttbk1	33.6721	-1.42983	0.450127	-3.17651	0.00149059	0.0250705
Ffar2	1.84797	-3.84679	1.2114	-3.17549	0.00149583	0.0251357
Sdc3	8344.13	0.699612	0.220357	3.17491	0.00149884	0.0251405
Arid1b	1216.96	0.227818	0.0717559	3.17491	0.00149885	0.0251405
Nes	2095.58	0.803358	0.253206	3.17274	0.00151006	0.0253056
Dhfr	138.384	0.814852	0.256872	3.17221	0.00151283	0.0253289
Mppe1	219.453	-0.331326	0.104489	-3.17093	0.00151953	0.025418
Fsbp	5.97694	1.7574	0.554471	3.16951	0.00152698	0.0255195
Igfbp4	1070.93	-1.80212	0.568857	-3.16797	0.00153507	0.0256176
Phf11b	3.48421	5.23783	1.65343	3.16786	0.00153564	0.0256176
Man2b2	3475.71	0.448749	0.141759	3.16557	0.00154779	0.025797
Klb	2.90427	-4.0016	1.26452	-3.16453	0.00155336	0.0258664
Pex1	150.235	-0.376159	0.119039	-3.15997	0.00157783	0.0262502
Btbd8	85.4659	0.50788	0.161083	3.15291	0.00161653	0.0268697
Fzd4	1228.68	-1.03037	0.3269	-3.15193	0.00162196	0.0269357
Cdc16	1964.79	-0.233922	0.0742313	-3.15126	0.00162565	0.0269727
Cep68	282.736	0.309204	0.0981638	3.14988	0.00163337	0.0270762
Paqr8	188.372	-0.32769	0.104049	-3.1494	0.00163607	0.0270967
Pnp2	98.6998	0.778726	0.247315	3.14873	0.00163984	0.0271347
Dkk3	3666.55	-0.823514	0.261605	-3.14793	0.00164432	0.0271617
44809	902.69	-0.386351	0.122733	-3.14791	0.00164442	0.0271617
Slc2a4	6.0472	-2.68042	0.852004	-3.14602	0.00165507	0.0273131
Gm28424	6.72355	1.68968	0.537678	3.14254	0.00167488	0.0276152
Ripor2	403.585	0.976613	0.310842	3.14183	0.00167897	0.027658
Gm37818	2.96773	2.67266	0.851092	3.14027	0.0016879	0.0277802
Ophn1	154.619	-0.653817	0.208407	-3.13721	0.00170561	0.0280467
Dnmt3l	9.47261	-3.38684	1.07985	-3.13639	0.00171041	0.0281005
Cxcl9	5.76811	-3.6917	1.17736	-3.13557	0.00171522	0.0281042
Fam20c	2897.02	0.669129	0.213396	3.13561	0.00171494	0.0281042
D830044D21Rik	5.48897	2.16799	0.691365	3.13581	0.00171377	0.0281042
Flii	4396.51	0.220015	0.0702325	3.13267	0.00173224	0.0282788
Spag5	200.742	0.670629	0.214091	3.13245	0.00173355	0.0282788
Pacs2	2132.4	0.359444	0.114748	3.13246	0.00173346	0.0282788
Rasgrf2	10.3862	-2.17751	0.695048	-3.13289	0.00173092	0.0282788
Dcaf12l2	4.53881	-2.58186	0.824013	-3.13327	0.00172871	0.0282788
Hc	12.1497	1.30299	0.416151	3.13106	0.00174174	0.0283873
Gm20744	4.30145	2.49993	0.79888	3.12929	0.00175228	0.0285338
Lrp12	573.289	-0.514623	0.164502	-3.12836	0.00175783	0.0285736
Pmaip1	1040.43	-1.19556	0.382146	-3.12855	0.00175671	0.0285736
Jakmip3	24.0973	2.3988	0.766884	3.12799	0.00176009	0.0285852
Myo1f	21.7806	2.32945	0.744801	3.12761	0.00176231	0.028596
Hrc	12.2277	-2.66752	0.853007	-3.12719	0.00176483	0.0286117
Mcm7	538.522	0.50976	0.163073	3.12595	0.0017723	0.0286572
Fgf18	540.27	-0.924127	0.295585	-3.12643	0.00176943	0.0286572
AC154200.1	6.09887	-3.24689	1.03865	-3.12607	0.00177158	0.0286572
5430425K12Rik	1.52476	3.50158	1.12061	3.1247	0.00177987	0.0287543
Prodh	20.9192	1.39187	0.445708	3.12284	0.00179115	0.0289111
Lgals3bp	853.337	-0.852878	0.273267	-3.12104	0.00180213	0.0290629
Bcl2l1	2571.45	0.337197	0.108065	3.12031	0.00180662	0.0291098
Myo5b	2.66673	3.24266	1.03941	3.11971	0.00181028	0.0291433
Cdh26	123.121	1.56769	0.502633	3.11896	0.00181489	0.029192
Atp9a	1506.49	0.842801	0.27047	3.11606	0.00183288	0.0294299
Kctd15	519.606	-0.84959	0.272638	-3.11619	0.00183205	0.0294299
Nup62cl	9.22223	-2.50427	0.805352	-3.10954	0.00187381	0.030061
Mms22l	131.932	0.522682	0.168344	3.10484	0.0019038	0.0305155
Laptm5	83.0962	1.90936	0.615353	3.10287	0.00191657	0.0306197
Themis2	4.41737	3.07562	0.991028	3.10347	0.00191267	0.0306197
Gm8493	12.5614	-1.25906	0.405762	-3.10296	0.00191593	0.0306197
Abca3	1235.64	0.802925	0.258774	3.10281	0.00191695	0.0306197
4930511M06Rik	3.04127	2.68001	0.864961	3.09842	0.00194558	0.03105
A830018L16Rik	7.13104	-2.80196	0.90478	-3.09684	0.00195594	0.0311883
Slc14a1	32.8642	-1.91052	0.61709	-3.09601	0.00196143	0.0312488
Ntng2	66.4716	-0.830403	0.268379	-3.09414	0.00197383	0.0313651
Gm42788	6.63469	2.60128	0.840573	3.09465	0.00197044	0.0313651
Slc39a6	3019.42	-0.282879	0.0914218	-3.09421	0.00197335	0.0313651
Grm7	10.8012	-4.41254	1.42679	-3.09264	0.00198383	0.0314695
Myot	5.01869	-2.38174	0.770111	-3.09272	0.00198329	0.0314695
Psma8	40.7671	-1.22835	0.397281	-3.09189	0.00198884	0.031522
Tram1l1	179.798	-0.956098	0.30928	-3.09137	0.00199237	0.0315507
Prrx2	1035.6	-0.860195	0.278414	-3.08963	0.00200408	0.0317089
Ndnf	437.421	-2.21837	0.718155	-3.08898	0.00200842	0.0317503
Fads3	5060.32	0.688322	0.222927	3.08766	0.00201742	0.0318652
Ulk1	1047.57	0.257593	0.083455	3.0866	0.00202457	0.0319508
Rhoc	6386.17	0.377273	0.122309	3.08459	0.00203832	0.0321401
Ywhag	10667.9	-0.246407	0.0799206	-3.08315	0.00204821	0.0322685
Chl1	6.03895	1.92887	0.625723	3.08263	0.00205179	0.0322972
Tril	17.4841	-2.79248	0.906481	-3.08057	0.00206603	0.0324383
Mgst1	569.275	1.29027	0.418826	3.08067	0.00206533	0.0324383
Gabra1	47.8134	2.22813	0.723275	3.08061	0.00206579	0.0324383
Thy1	14201.9	-0.98208	0.318844	-3.08013	0.00206912	0.0324591
Prr32	4.41145	-3.65206	1.18605	-3.07918	0.00207573	0.0325351
Stox2	902.291	-0.538404	0.175047	-3.07576	0.00209964	0.0328818
Irx2	382.311	-0.713339	0.231957	-3.07531	0.00210282	0.0329037
Lmnb1	641.609	0.422823	0.137572	3.07346	0.00211594	0.0330808
Rabl2	128.99	-0.474838	0.154619	-3.07102	0.00213327	0.0332953
Mpc1	252.151	0.506104	0.16479	3.0712	0.00213198	0.0332953
Kctd12	151.888	-1.85813	0.605105	-3.07076	0.00213516	0.0332966
Ankrd10	436.79	-0.475392	0.154837	-3.07028	0.0021386	0.033322
1200007C13Rik	1.90393	3.30446	1.07648	3.06969	0.00214283	0.0333596
Gm36099	37.9656	1.64004	0.534383	3.06903	0.00214755	0.0334049
Cx3cr1	9.56774	2.01808	0.657964	3.06716	0.00216101	0.033586
Ntm	1.85189	3.79219	1.23739	3.06466	0.00217915	0.0338317
Jakmip2	7.82394	-2.28926	0.747029	-3.06448	0.0021805	0.0338317
Cmbl	30.6125	1.30378	0.426282	3.0585	0.00222446	0.0344847
Ube2ql1	7.02215	-2.59321	0.848405	-3.05657	0.00223883	0.0346507
Rragb	28.1701	0.728855	0.238456	3.05656	0.00223893	0.0346507
Ppip5k1	254.443	0.334351	0.109457	3.05465	0.00225325	0.034843
Cyp2u1	112.209	0.453015	0.148341	3.05388	0.002259	0.0348734
Peg10	342.99	-0.920631	0.301459	-3.05392	0.00225872	0.0348734
Glis1	41.6339	-0.822605	0.269498	-3.05236	0.00227049	0.0350214
Bckdhb	125.523	-1.00944	0.33085	-3.05104	0.00228049	0.0351463
Hccs	678.874	0.43522	0.142908	3.04545	0.00232329	0.035776
Rnft1	1480.76	-0.238237	0.0782528	-3.04445	0.00233103	0.0358652
Fgf2	4995.96	-0.696845	0.229089	-3.04181	0.00235161	0.0360313
Tmem140	58.2643	-0.797304	0.262114	-3.04182	0.0023515	0.0360313
Ap3s2	577.158	0.332278	0.109221	3.04224	0.00234821	0.0360313
Kifc3	495.453	0.724841	0.238272	3.04207	0.00234959	0.0360313
Pgr	41.1211	-1.84962	0.608061	-3.04184	0.00235139	0.0360313
Mboat2	42.0264	0.749669	0.246886	3.0365	0.00239344	0.0366377
Cd248	14484.6	-0.704325	0.23197	-3.03628	0.00239517	0.0366377
S1pr3	1199.19	-1.90396	0.627174	-3.03577	0.00239921	0.0366691
Vwa7	8.25773	1.45279	0.478813	3.03415	0.00241212	0.0368358
Snx10	850.424	0.27906	0.0920591	3.03132	0.0024349	0.0371221
Nol4	6.44092	2.19858	0.725261	3.03143	0.00243396	0.0371221
Rhoj	2553.48	0.286299	0.0946377	3.02521	0.00248457	0.0378481
Zfp677	111.215	-0.681803	0.225512	-3.02335	0.00249989	0.03805
Bche	86.921	0.9701	0.320923	3.02284	0.00250413	0.0380822
Vamp3	2627.97	0.334639	0.110712	3.0226	0.00250614	0.0380822
Rtl1	30.4738	-1.10439	0.3656	-3.02075	0.00252149	0.0382838
1190002N15Rik	2856.67	1.12013	0.370941	3.01969	0.00253032	0.0383862
Nkd2	204.831	-0.866944	0.287141	-3.01922	0.00253423	0.038414
Neurl3	3.55937	2.71117	0.898317	3.01805	0.00254408	0.0385315
Kank1	1340.89	0.400056	0.132567	3.01775	0.00254658	0.0385378
Sbno2	1457.4	0.697634	0.231222	3.01717	0.00255148	0.0385801
Nkain4	1015.08	1.54377	0.51178	3.01647	0.00255733	0.0386111
Gsg1l	4.26537	-4.03574	1.33792	-3.01643	0.00255772	0.0386111
Dbp	413.1	0.582078	0.193012	3.01577	0.0025633	0.038632
Armcx2	3525.29	-0.359207	0.119102	-3.01595	0.00256175	0.038632
Tfpi	2108.64	-1.06224	0.352356	-3.01468	0.00257253	0.0387395
Mmadhc	1394.38	0.312454	0.103737	3.01197	0.00259561	0.0390551
Agfg1	2203.26	-0.446195	0.148246	-3.00982	0.00261402	0.039172
Sez6l	6.34061	3.30433	1.09767	3.01031	0.00260984	0.039172
Gm29054	3.3185	2.58316	0.858197	3.00998	0.00261262	0.039172
Aes	7705.26	0.514181	0.17078	3.01078	0.00260573	0.039172
Nhsl2	59.5327	-1.17387	0.389955	-3.01027	0.00261012	0.039172
Cck	2.40017	-4.74022	1.57505	-3.00957	0.00261616	0.0391722
Timp3	78895.8	-0.795958	0.264588	-3.0083	0.00262715	0.0393049
Gm13307	4.48078	1.97887	0.658505	3.0051	0.00265494	0.0396884
Tmod1	37.6508	1.32382	0.440581	3.00471	0.00265833	0.0397068
Slc35g1	34.8737	1.26951	0.422691	3.0034	0.00266982	0.039846
Zfp658	65.2903	-0.642155	0.21383	-3.00311	0.00267232	0.0398512
B4galt6	1248.93	-0.39808	0.132605	-3.00199	0.00268222	0.0399664
Phkg1	29.8497	0.651311	0.217009	3.00131	0.0026882	0.0400231
Gm18030	18.7825	-1.60685	0.535735	-2.99934	0.00270562	0.0402178
Has2os	9.89163	-2.04065	0.680365	-2.99934	0.00270564	0.0402178
Slfn10-ps	6.12102	1.56181	0.521093	2.99718	0.00272488	0.0404711
Gm13166	14.8318	-1.06692	0.356158	-2.99563	0.00273877	0.0406446
Mmp1b	2.14392	3.44472	1.15043	2.9943	0.00275078	0.0407899
Pkhd1l1	670.354	3.14866	1.05253	2.99151	0.00277601	0.041131
Jdp2	1354.35	-0.546796	0.182956	-2.98867	0.00280193	0.0414816
Dnah8	89.5254	-0.621782	0.208094	-2.98798	0.00280825	0.0415418
Lmbr1	508.33	0.459576	0.153831	2.98754	0.00281235	0.0415691
Ddit3	918.561	-0.382554	0.128097	-2.98644	0.0028225	0.0416856
Stxbp1	1517.44	-0.52681	0.17643	-2.98595	0.00282698	0.0417183
Map7d1	6831.04	-0.205592	0.0689023	-2.98382	0.00284671	0.0419759
Pold1	243.638	0.45957	0.154048	2.98329	0.00285163	0.0419762
Fignl1	124.043	0.643179	0.215589	2.98335	0.00285109	0.0419762
Spry2	495.121	1.16292	0.389837	2.98309	0.00285357	0.0419762
Hspa12a	299.326	-1.068	0.358083	-2.98254	0.00285865	0.0420173
Jph4	34.1007	-0.715839	0.240282	-2.97917	0.00289034	0.0424493
Selenbp1	166.421	2.41696	0.811681	2.97772	0.00290398	0.0425816
Cystm1	230.368	1.80367	0.605698	2.97783	0.00290297	0.0425816
Npas3	39.9038	0.78204	0.262866	2.97505	0.00292936	0.0429197
Smad9	435.925	-1.04176	0.350221	-2.97456	0.00293408	0.0429546
Npas1	15.8918	1.38278	0.465048	2.97342	0.002945	0.0429939
Colec11	10.2707	1.37933	0.463905	2.97331	0.0029461	0.0429939
Mslnl	1.49457	4.02367	1.3532	2.97345	0.0029447	0.0429939
Nsdhl	767.432	-0.675841	0.227247	-2.97403	0.00293917	0.0429939
Ss18l1	180.408	-0.418677	0.140904	-2.97137	0.00296478	0.0432323
Cap1	12016.3	-0.154445	0.0519954	-2.97036	0.00297452	0.04334
Bid	455.948	0.455413	0.153363	2.96951	0.0029827	0.0433906
Lrg1	16.0103	-3.03452	1.02187	-2.96957	0.00298216	0.0433906
Klhl23	208.018	-0.379405	0.127854	-2.96749	0.00300244	0.0436088
Gm34304	1.73811	-3.73695	1.25926	-2.96756	0.00300171	0.0436088
Slc12a1	2.53527	-3.77835	1.27343	-2.96707	0.00300654	0.0436269
Sptlc2	1912.27	0.135677	0.0457305	2.96688	0.00300843	0.0436269
Fam110a	138.018	0.540202	0.182227	2.96445	0.00303223	0.0438685
Rbp1	5397.25	1.06923	0.360677	2.9645	0.00303179	0.0438685
Myom1	244.674	-0.443303	0.149527	-2.9647	0.00302979	0.0438685
Fam174a	622.087	0.278106	0.0938218	2.96419	0.00303477	0.0438707
G730003C15Rik	2.4592	3.14939	1.06287	2.96311	0.00304547	0.043922
Thbs2	8834.28	-0.705294	0.23802	-2.96317	0.00304487	0.043922
Piezo2	1922.41	-1.45895	0.492317	-2.96344	0.00304216	0.043922
Gm42783	7.07899	-3.27493	1.10609	-2.96082	0.00306821	0.0441808
Sema3e	782.864	0.743946	0.251258	2.96088	0.0030676	0.0441808
Elf2	671.767	0.195637	0.066092	2.96007	0.00307568	0.0442192
Cxxc1	509.066	0.210009	0.0709441	2.96021	0.00307433	0.0442192
Prickle3	223.11	-0.367605	0.124228	-2.95911	0.00308531	0.044323
Gm38393	118.924	-1.14353	0.386527	-2.95848	0.00309165	0.0443794
E2f2	13.0005	1.12622	0.380751	2.95789	0.0030975	0.0444288
Cspp1	452.563	-1.06528	0.360178	-2.95764	0.00310009	0.0444314
Gm6634	51.7517	1.37265	0.46428	2.95651	0.00311144	0.0445594
Dync1i1	11.5681	1.3916	0.470809	2.95577	0.00311885	0.0446047
Elf1	925.748	-0.551776	0.186681	-2.95572	0.00311945	0.0446047
Atmin	433.5	0.376732	0.127492	2.95496	0.00312712	0.0446797
Acsl3	419.041	-0.862857	0.292118	-2.9538	0.0031389	0.0447786
Gm36211	17.6284	1.03236	0.349484	2.95395	0.0031373	0.0447786
Frem1	6.87014	1.87686	0.63561	2.95285	0.00314858	0.0448472
Maf	427.433	-1.65585	0.560724	-2.95306	0.00314643	0.0448472
Xrcc2	104.385	0.421969	0.14297	2.95146	0.00316271	0.0450137
Dmpk	6963.66	-0.385978	0.130896	-2.94874	0.00319072	0.0453073
Adra1b	815.45	0.735751	0.249491	2.949	0.00318803	0.0453073
Fgd3	1162.36	-1.35017	0.457878	-2.94876	0.00319053	0.0453073
Gm16299	8.026	-2.54356	0.862792	-2.94806	0.00319775	0.045372
Swap70	786.289	-0.483177	0.163988	-2.94641	0.00321481	0.0455791
Pappa2	23.7395	-1.84269	0.625643	-2.94528	0.00322659	0.0456348
Cabcoco1	6.13775	2.16233	0.734038	2.94579	0.00322126	0.0456348
Aipl1	6.52495	1.89079	0.641944	2.94541	0.00322524	0.0456348
Trac	28.1255	-1.16649	0.396079	-2.94509	0.00322865	0.0456348
Rnf2	980.739	-0.649748	0.220676	-2.94435	0.00323637	0.0457087
Grhpr	317.19	0.409931	0.139247	2.94392	0.00324084	0.0457368
Serpinb6c	540.621	-1.18703	0.403619	-2.94097	0.00327182	0.0461387
Sae1	2115.92	0.209565	0.071274	2.94027	0.00327926	0.0462082
Gm43517	17.7926	-1.58729	0.540585	-2.93624	0.00332216	0.0467769
Rpp25	2.4821	-3.23278	1.10126	-2.93554	0.00332969	0.0468471
Lrrn2	3.59903	2.41786	0.823953	2.93446	0.00334125	0.0469739
Asf1b	112.576	0.694611	0.236769	2.93371	0.00334942	0.0470528
AC168220.3	5.13421	1.96751	0.671941	2.9281	0.00341041	0.0478731
Pim1	382.255	0.488275	0.166791	2.92747	0.00341735	0.047934
Med13	1470.23	-0.597803	0.204266	-2.92659	0.00342703	0.0480331
Lvrn	3.28729	2.49395	0.852309	2.92612	0.00343223	0.0480694
Plekhb2	1203.45	-0.514057	0.175707	-2.92566	0.00343727	0.0480752
Ptprs	6278.66	-0.456918	0.156179	-2.92561	0.00343786	0.0480752
Fam171a1	1914.52	0.32752	0.111973	2.92499	0.00344466	0.0481338
Podn	336.715	-0.593543	0.202985	-2.92408	0.00345477	0.0482088
Adrb3	126.621	-0.740828	0.253358	-2.92403	0.00345527	0.0482088
Elovl6	694.997	-0.452564	0.1548	-2.92354	0.00346073	0.0482485
Dsel	979.054	-0.266566	0.091277	-2.9204	0.00349577	0.0487002
Slf2	896.017	0.372841	0.127775	2.91795	0.0035234	0.049048
Grik5	435.369	0.958858	0.328717	2.91697	0.00353448	0.049165
Ehd3	772.495	-0.646691	0.221856	-2.91492	0.0035578	0.0494521
Rnf217	468.424	0.418376	0.143597	2.91354	0.00357359	0.049522
Sgcd	476.31	-0.511927	0.175693	-2.91375	0.00357113	0.049522
Htr2a	274.893	-0.809349	0.277723	-2.91423	0.00356568	0.049522
Acvrl1	1652.24	0.829479	0.284655	2.91398	0.00356848	0.049522
Lrrc8d	425.163	-0.42908	0.147297	-2.91303	0.0035794	0.0495653
Mkl1	1944.82	-0.468725	0.160972	-2.91185	0.00359296	0.0497157
Nod1	692.621	0.996434	0.342331	2.91073	0.00360586	0.0497447
Tyrobp	23.381	2.56884	0.882404	2.91119	0.00360059	0.0497447
Col6a2	6165.87	-1.2118	0.416279	-2.91102	0.00360248	0.0497447
Dnmt3a	530.302	0.477241	0.163953	2.91085	0.0036045	0.0497447
Gm39526	4.19741	-3.96485	1.36239	-2.91021	0.00361187	0.0497903
Hoxaas3	28.1497	-1.61276	0.554266	-2.90972	0.00361754	0.0498311
Zfp53	130.198	-0.358779	0.123329	-2.90913	0.00362439	0.0498882
Isoc1	438.359	-0.497594	0.171087	-2.90843	0.00363253	0.0499628
Lipe	75.3446	-0.981798	0.337647	-2.90777	0.00364021	0.0499938
Tk2	499.645	0.322108	0.110774	2.90778	0.00364005	0.0499938
Tlr13	17.112	2.66684	0.91731	2.90724	0.0036463	0.0500402
Sh3bp2	169.223	0.485147	0.167353	2.89895	0.00374417	0.0512386
L3mbtl3	343.551	0.522678	0.180284	2.89919	0.00374124	0.0512386
Comt	2771.04	0.49915	0.172186	2.8989	0.00374475	0.0512386
Me2	861.24	0.248844	0.0858398	2.89893	0.00374436	0.0512386
Gm34719	14.1039	1.503	0.518579	2.8983	0.00375192	0.0512688
Dennd1c	1.83409	3.76364	1.29859	2.89825	0.00375253	0.0512688
Nr4a2	150.674	-0.91836	0.316966	-2.89734	0.00376337	0.0513788
Cpxm1	312.847	-1.59753	0.551485	-2.89679	0.00377004	0.0514317
Agtr2	64.2972	-5.25922	1.81597	-2.89609	0.00377843	0.051508
Gm20878	2.0872	3.4212	1.18194	2.89457	0.00379683	0.0517206
Rasgef1a	5.53743	2.42934	0.839707	2.89308	0.00381487	0.0519279
Foxd1	20.9095	-1.78316	0.61662	-2.89182	0.00383012	0.052097
Gm5834	3.98297	2.6416	0.91497	2.88709	0.00388828	0.0528491
Ankrd9	105.002	0.658683	0.22825	2.8858	0.0039042	0.0529934
Gldc	49.9577	1.37081	0.475025	2.88576	0.00390466	0.0529934
Zfp110	583.777	-0.292811	0.101508	-2.88461	0.00391896	0.0531205
Cdh8	3.76465	-5.37263	1.86256	-2.88455	0.00391979	0.0531205
Ispd	88.1861	0.578422	0.200614	2.88326	0.00393577	0.0532978
Sacs	263.292	-0.604157	0.209699	-2.88107	0.00396333	0.0535922
Stard8	235.635	0.760613	0.263992	2.88119	0.00396171	0.0535922
Arl6ip5	3198.46	0.426447	0.148037	2.88068	0.00396822	0.053619
Pla1a	190.511	-0.989717	0.343789	-2.87885	0.00399129	0.0538912
Map3k11	589.362	0.491297	0.170681	2.87845	0.0039964	0.0538991
Aldh1a7	539.015	1.37581	0.477988	2.87834	0.00399773	0.0538991
Bend5	23.5455	1.79416	0.623457	2.87777	0.00400502	0.0539184
Uggt2	486.534	-0.318219	0.110576	-2.87782	0.00400434	0.0539184
Has1	113.906	-0.999207	0.347378	-2.87643	0.00402206	0.0541083
Cfi	1.25535	3.7538	1.30632	2.87356	0.00405877	0.0545623
Gm13291	2.44843	4.7268	1.64676	2.87036	0.00409998	0.0550761
Zfp580	200.993	-0.549258	0.191425	-2.86932	0.00411359	0.0552186
Mylip	97.7497	-0.629803	0.219568	-2.86837	0.00412589	0.0553434
Lrrc4	6.74308	-3.01398	1.05096	-2.86783	0.00413295	0.0553978
5930403N24Rik	174.99	-0.997623	0.347942	-2.86721	0.00414107	0.0554663
Cdhr1	399.072	0.830413	0.289977	2.86372	0.00418697	0.0560402
Ptpn11	6392.54	0.33327	0.116455	2.86178	0.0042127	0.0563437
Zfpm1	1042.09	-0.22224	0.0776992	-2.86026	0.00423299	0.0565554
Dnmbp	582.415	-0.319661	0.111764	-2.86013	0.00423467	0.0565554
Sh3glb2	1287.81	0.755808	0.264403	2.85855	0.00425587	0.0567019
Ctrl	4.00264	-2.52787	0.884307	-2.85858	0.00425536	0.0567019
Tdg	510.394	0.411279	0.143885	2.85839	0.00425795	0.0567019
Gtpbp8	413.653	-0.500259	0.174997	-2.85867	0.00425419	0.0567019
Zmat3	3472.1	-0.229817	0.0804108	-2.85804	0.00426265	0.0567234
Kcnd2	3.03215	-4.0545	1.42017	-2.85495	0.00430443	0.057238
Xlr3a	2.50239	-3.2068	1.12337	-2.85463	0.00430875	0.0572541
Chodl	5.443	-3.32683	1.166	-2.85321	0.00432802	0.0574688
Olfr1372-ps1	23.0199	1.53151	0.536885	2.85259	0.00433648	0.0575396
Cep85	181.721	-0.351197	0.123132	-2.8522	0.00434182	0.0575472
Tfdp2	685.037	0.606397	0.212615	2.85209	0.0043433	0.0575472
Tgfa	99.2318	1.50915	0.529198	2.85177	0.00434768	0.0575638
Myo10	2387.73	-0.580247	0.203544	-2.85072	0.00436199	0.0577117
Mcm10	71.9126	0.553983	0.194428	2.8493	0.0043816	0.0579296
Gsta3	14.7352	1.65379	0.580879	2.84704	0.00441274	0.0582994
Ly75	55.7303	-0.529073	0.185903	-2.84596	0.00442784	0.058457
Pea15a	10406.6	0.338384	0.118938	2.84504	0.00444065	0.0585784
Wdr66	34.3436	-1.61536	0.567821	-2.84484	0.0044434	0.0585784
Rabgap1l	736.007	-0.702466	0.246961	-2.84444	0.00444892	0.0586092
Ppp2r2b	5.97328	2.20884	0.777687	2.84027	0.00450755	0.0593392
Gabarapl1	1945.9	0.338884	0.119331	2.83987	0.00451319	0.059371
H2-K1	432.731	0.561807	0.197907	2.83875	0.0045291	0.0595378
Inf2	2892.4	0.207537	0.0732006	2.83518	0.00457999	0.0601639
Atp1b1	217.267	1.41694	0.499925	2.8343	0.00459257	0.0602861
Kdm5b	1207.29	-0.197266	0.0696065	-2.83402	0.00459663	0.0602963
Gm13431	2.31202	3.59252	1.26819	2.8328	0.00461416	0.0604072
Dpy19l4	1001.87	-0.334078	0.117924	-2.83298	0.00461156	0.0604072
Lcp2	6.82974	2.84678	1.00495	2.83275	0.00461492	0.0604072
Prdx5	4031.35	0.453056	0.160081	2.83016	0.00465244	0.0608119
Ikbkg	2083.51	0.643019	0.227188	2.83034	0.00464984	0.0608119
Arhgap32	453.036	-0.736116	0.260503	-2.82575	0.00471704	0.0616126
Gm16183	8.53302	-1.92389	0.681038	-2.82494	0.00472902	0.0617253
Kctd18	310.839	-0.296639	0.105041	-2.82404	0.00474229	0.0618546
Pcgf2	434.017	-0.395244	0.139988	-2.82341	0.00475163	0.0619327
Gda	614.964	2.224	0.787904	2.82268	0.0047624	0.062029
P2ry14	2.66908	2.80318	0.993315	2.82205	0.00477182	0.0621078
Amot	752.175	-0.452186	0.160253	-2.8217	0.00477703	0.0621318
Ldb2	7.00168	-3.31343	1.17463	-2.82084	0.00478986	0.0622547
Umps	520.641	0.442983	0.157073	2.82023	0.00479886	0.0623277
Lama4	2280.58	0.625604	0.221887	2.81947	0.00481024	0.0624314
Ak1	4917.16	-0.116529	0.0413467	-2.81835	0.00482715	0.0626068
Crybg1	7.86831	1.91398	0.679231	2.81786	0.00483444	0.0626573
2900041M22Rik	6.18361	1.38308	0.49101	2.81681	0.00485038	0.0628196
Gm10134	32.3058	1.1248	0.399577	2.81499	0.00487792	0.0631318
Fam214b	1691.4	0.473227	0.168156	2.81421	0.00488977	0.0631964
Bsg	15677.2	0.403849	0.143499	2.81429	0.00488845	0.0631964
Adra1d	2008.69	-0.846106	0.30069	-2.81389	0.00489467	0.0632154
Hdgfl3	643.554	-0.790215	0.280917	-2.81298	0.0049084	0.0633483
Sdsl	80.8476	1.37879	0.490197	2.81273	0.00491224	0.0633535
Nmral1	83.5837	0.52566	0.186976	2.81138	0.00493298	0.0635764
Emc3	2153.8	0.264919	0.0942872	2.8097	0.00495877	0.0638641
Mcm6	600.886	0.284233	0.101198	2.80868	0.00497451	0.0640221
Lrrc73	104.412	-0.662297	0.235945	-2.80699	0.00500066	0.0643137
Arhgap5	2160.37	-0.583076	0.207893	-2.80469	0.00503654	0.0646848
Fam120aos	120.57	-0.864591	0.308266	-2.80469	0.00503642	0.0646848
Serpina3g	15.3711	-2.0315	0.724419	-2.80432	0.00504234	0.0647141
Hrct1	105.475	-0.568345	0.202706	-2.80379	0.00505054	0.0647743
Mab21l1	5.68145	1.62943	0.581298	2.80309	0.00506159	0.0648707
Gm40841	8.78869	-1.52124	0.542811	-2.80252	0.00507049	0.0649396
Adgrd1	160.203	-0.913615	0.326029	-2.80225	0.0050748	0.0649497
Dstn	13342.7	-0.558092	0.199195	-2.80174	0.00508278	0.0650066
Gm10359	2.72233	2.8049	1.0013	2.80125	0.00509058	0.0650612
Gm3325	60.2395	-0.679813	0.242782	-2.80009	0.00510879	0.0652487
Abcb1a	136.868	1.52474	0.544684	2.79932	0.00512105	0.0653599
Catip	27.1008	-1.60678	0.574244	-2.79809	0.00514062	0.0655643
Ryk	3934.64	-0.360317	0.128832	-2.79681	0.00516106	0.0657794
L1cam	85.9283	1.26156	0.451304	2.79537	0.00518402	0.0660264
Rps3a1	15377.6	0.142286	0.0509047	2.79514	0.00518777	0.0660285
Parvg	2.52998	2.71357	0.970932	2.79481	0.00519304	0.0660498
Slc22a18	243.16	1.19403	0.427307	2.79431	0.00520112	0.0660579
Catsperd	12.8896	-1.92894	0.690262	-2.79451	0.00519789	0.0660579
As3mt	77.0786	-0.890723	0.318787	-2.7941	0.00520443	0.0660579
Hmgcr	1730.55	-0.440186	0.157561	-2.79375	0.00521004	0.0660835
Jmjd1c	1043.22	-0.446501	0.159863	-2.79302	0.00522181	0.0661872
Abcb7	200.023	0.480816	0.172442	2.78827	0.00529901	0.0671196
Creb3l1	2156.89	-0.92457	0.33164	-2.78788	0.00530549	0.0671554
Gm43289	5.64054	1.539	0.552333	2.78635	0.00533045	0.0674251
Chaf1a	270.558	0.444703	0.159616	2.78608	0.00533497	0.0674359
Fpgt	411.144	-0.247266	0.0888702	-2.78232	0.00539711	0.0681746
Rapgef3	1419.87	0.771942	0.277471	2.78207	0.00540138	0.0681818
S100a14	7.3441	1.40304	0.504509	2.781	0.00541917	0.0683127
Plekhh1	21.7983	1.35022	0.485507	2.78105	0.0054183	0.0683127
Sema3c	5031.36	-1.51471	0.544743	-2.78059	0.00542605	0.0683526
Plekha6	29.3106	2.43443	0.875765	2.77978	0.00543962	0.0684767
Hmgcs1	2219.46	-0.782509	0.281717	-2.77764	0.00547545	0.0688807
Sord	302.367	0.990357	0.356585	2.77733	0.00548067	0.0688993
Aff2	570.319	0.68785	0.247987	2.77373	0.00554177	0.0696199
Gm14305	113.316	-0.543269	0.19601	-2.77164	0.0055774	0.0700197
Cdo1	1135.27	-0.556541	0.200936	-2.76974	0.00561017	0.0703832
Slc6a6	6365.01	-0.711229	0.257213	-2.76514	0.00568987	0.071286
Atxn7l1	250.251	-0.497324	0.179843	-2.76533	0.0056865	0.071286
Map3k7cl	852.473	-1.15044	0.416171	-2.76434	0.00570377	0.0714115
Renbp	762.157	-0.473815	0.171443	-2.76368	0.00571531	0.0715074
Ppp1r14a	79.0148	-0.883543	0.319885	-2.76206	0.00574375	0.0718144
Pik3ap1	15.6825	2.62147	0.949593	2.76062	0.00576914	0.0720829
1110002E22Rik	6.44356	-1.77234	0.642161	-2.75996	0.00578088	0.0721807
Galnt5	10.1699	-1.74212	0.631417	-2.75907	0.00579656	0.0723274
Asap3	407.528	-0.35106	0.127284	-2.75809	0.00581394	0.0724951
Ptprm	1573.87	-0.336635	0.122095	-2.75716	0.00583056	0.0726532
Crybg3	628.028	-0.607881	0.220494	-2.7569	0.00583522	0.0726621
Pter	592.566	0.199534	0.0723919	2.7563	0.00584587	0.0727363
Pak4	724.748	0.776266	0.281654	2.7561	0.00584948	0.0727363
Tmem50b	1018.74	0.195844	0.0710635	2.7559	0.00585302	0.0727363
Gfra1	34.6922	1.55552	0.564609	2.75503	0.00586864	0.0728812
B230311B06Rik	14.8589	1.23809	0.449569	2.75394	0.00588826	0.0730755
Kcnip3	41.7885	-0.889131	0.322901	-2.75357	0.00589496	0.0731094
Gm13522	13.3758	-1.57202	0.571323	-2.75154	0.00593157	0.0734645
Mogat2	66.8294	1.97487	0.717721	2.75159	0.00593066	0.0734645
Gm7240	41.9944	-1.30574	0.474857	-2.74976	0.00596387	0.0738149
Tmem202	75.3986	0.719918	0.262053	2.74722	0.00601029	0.0743165
Tmem267	338.278	-0.807504	0.293948	-2.7471	0.00601247	0.0743165
Sesn3	1150.8	-0.516612	0.188076	-2.74683	0.0060175	0.0743289
Epha2	1413.8	0.876531	0.319219	2.74586	0.00603527	0.0744983
Slc43a1	29.182	-1.07603	0.391965	-2.74521	0.00604718	0.0745954
Slc30a4	1387.3	-0.197082	0.0718191	-2.74414	0.00606697	0.074742
Fam167a	1.66301	-3.14491	1.14605	-2.74413	0.00606718	0.074742
Rad51	188.381	0.978927	0.356844	2.74329	0.00608265	0.0748825
St6gal1	206.035	-0.491967	0.179355	-2.74297	0.00608861	0.0749057
Rfx2	23.4725	1.19237	0.434888	2.74179	0.00611055	0.0751254
Tmx4	916.397	0.252284	0.0920476	2.7408	0.00612902	0.0753023
Shc2	1548.65	0.707495	0.258268	2.73938	0.00615553	0.0755611
Ston2	157.316	0.711225	0.259644	2.73923	0.00615829	0.0755611
Nrp2	237.069	-0.592339	0.216278	-2.73878	0.00616668	0.0756137
Plpp2	1044.61	0.832063	0.304136	2.73583	0.00622232	0.0762451
Pik3r6	13.3258	2.61977	0.95833	2.73368	0.00626307	0.0766935
Alcam	1970.22	-0.511972	0.187308	-2.73331	0.00627004	0.0767278
Dbf4	405.753	0.444345	0.162584	2.73302	0.00627564	0.0767454
Gm11841	1.3336	3.84433	1.40744	2.73144	0.00630591	0.0769622
Tk1	239.128	0.60416	0.221177	2.73156	0.00630346	0.0769622
B430306N03Rik	3.55669	3.7346	1.36711	2.73174	0.00630004	0.0769622
Epha1	117.765	1.43674	0.52609	2.73098	0.00631456	0.0770168
Cda	35.5575	-1.00203	0.366962	-2.73062	0.00632146	0.0770499
5730596B20Rik	88.3313	-0.583088	0.213571	-2.73018	0.00632995	0.0770573
Txnrd3	284.456	-0.632327	0.231608	-2.73016	0.00633044	0.0770573
Gpr146	153.869	0.901675	0.330357	2.7294	0.00634499	0.0771402
Tenm4	111.133	-0.656503	0.240533	-2.72937	0.00634562	0.0771402
Nwd1	4.1383	3.01354	1.10452	2.72836	0.00636494	0.077324
Nfxl1	261.071	-0.495232	0.181537	-2.728	0.00637203	0.0773245
Sdhaf3	83.0981	-0.53567	0.196365	-2.72793	0.00637338	0.0773245
Slc25a36	1322.23	-0.218079	0.0799508	-2.72766	0.0063785	0.0773357
Anxa3	9935.09	0.280073	0.102689	2.72738	0.00638387	0.0773499
Tmem47	794.835	-0.746868	0.274002	-2.72577	0.00641508	0.0776769
Tnfrsf10b	2632.52	-0.814289	0.298832	-2.72491	0.00643194	0.0778298
Inpp5d	14.1147	1.90607	0.699789	2.72377	0.00645405	0.0779437
Gm9949	64.4799	0.538177	0.197578	2.72387	0.00645213	0.0779437
Elk1	611.638	-0.221308	0.0812388	-2.72416	0.00644647	0.0779437
Usp11	198.15	-0.850069	0.312184	-2.72297	0.00646975	0.0780822
Gm14230	37.1592	-0.711087	0.261324	-2.72109	0.00650672	0.0782718
Clec11a	126.089	1.60277	0.58896	2.72135	0.00650161	0.0782718
Aldh5a1	79.477	0.477369	0.175392	2.72172	0.0064943	0.0782718
Pdgfb	46.7668	2.22244	0.816646	2.72143	0.00650005	0.0782718
Setbp1	638.25	-0.645778	0.237316	-2.72117	0.00650507	0.0782718
Itga4	676.42	1.51558	0.557358	2.71922	0.00654368	0.0786138
Aebp2	1785.83	-0.203939	0.0749956	-2.71934	0.00654119	0.0786138
Casz1	7.68752	1.59332	0.58617	2.7182	0.0065639	0.0788053
4921524J17Rik	591.645	-0.857211	0.315447	-2.71745	0.00657871	0.0789316
Gm47118	3.40203	2.33117	0.858431	2.71562	0.00661528	0.0793187
Gm44509	89.3666	-0.842707	0.310377	-2.71511	0.00662538	0.0793882
Copg2	1015.9	0.221354	0.0815418	2.71461	0.00663544	0.0794571
Vav1	5.5934	2.8411	1.04699	2.71358	0.00665597	0.0796511
Sqor	702.753	0.63531	0.23442	2.71013	0.00672563	0.0804324
Shf	128.9	-0.474704	0.175316	-2.7077	0.00677509	0.0808783
Tlr2	62.4906	0.531385	0.196253	2.70765	0.00677609	0.0808783
Stap2	18.4388	1.21442	0.448491	2.70779	0.00677324	0.0808783
4933411K16Rik	8.29286	-1.59258	0.588493	-2.70621	0.00680568	0.0811789
Gm20684	15.311	1.62452	0.600503	2.70527	0.00682486	0.081355
Rbks	16.3838	1.11961	0.413987	2.70446	0.00684145	0.0815
Zfp991	237.88	-1.01188	0.374268	-2.70361	0.006859	0.0816562
Traf1	16.4338	1.1269	0.416894	2.70309	0.00686972	0.0817311
Lancl3	76.1451	-0.465676	0.172317	-2.70244	0.00688322	0.0818388
Cyp4f14	4.7514	3.55139	1.31464	2.70141	0.00690451	0.082039
Ednra	104.163	-1.49397	0.553189	-2.70065	0.00692041	0.0821219
Tmem117	149.258	1.01357	0.375277	2.70086	0.00691597	0.0821219
Fjx1	168.22	-0.97679	0.361887	-2.69916	0.0069515	0.0824377
Bend6	104.16	-0.552571	0.204798	-2.69813	0.00697304	0.0826399
1700001C19Rik	1.17125	-3.72313	1.38015	-2.69763	0.00698342	0.0827098
Hoxd9	1.94637	3.32052	1.23101	2.6974	0.0069884	0.0827155
Gm27028	4.60274	1.5858	0.587988	2.69699	0.006997	0.0827641
Plcd3	326.6	0.476825	0.176842	2.69633	0.00701072	0.0828732
Irs1	798.079	-0.364177	0.135147	-2.69468	0.00704571	0.0832334
Lrch1	543.065	0.484307	0.179777	2.69393	0.00706151	0.0833665
Svil	976.636	-0.453579	0.16847	-2.69234	0.00709516	0.0837102
Mcm2	448.346	0.621124	0.230752	2.69174	0.00710814	0.0838096
Fuca1	1799.71	0.417744	0.155239	2.69097	0.00712456	0.0839495
Tnfrsf13b	1.7092	3.11479	1.15763	2.69065	0.00713123	0.0839743
Trim37	430.073	0.261942	0.0973715	2.69013	0.00714233	0.0840512
Jaml	2.45469	3.10907	1.15611	2.68925	0.0071612	0.0841809
Fstl4	16.1273	-2.36493	0.879418	-2.68919	0.00716249	0.0841809
Abcc9	3.12405	2.47592	0.920774	2.68895	0.00716762	0.0841875
Phf24	6.66722	2.44372	0.908945	2.68853	0.00717684	0.0842421
Thnsl1	137.718	0.599476	0.22324	2.68534	0.00724569	0.0849961
Tmem144	94.4482	0.515443	0.192191	2.68194	0.00731971	0.0858097
Olfr78	2.12663	2.95321	1.10142	2.68127	0.00733436	0.0859268
Hs6st1	766.104	-0.404556	0.150923	-2.68054	0.00735032	0.086059
Zfp979	23.1885	1.09247	0.407718	2.67948	0.0073737	0.0862145
Heg1	23976	0.989751	0.369407	2.6793	0.00737764	0.0862145
Csf1r	100.936	1.01811	0.379965	2.67947	0.00737382	0.0862145
Apmap	404.832	0.524263	0.195703	2.67887	0.00738706	0.0862698
Eno2	415.185	-0.901844	0.336807	-2.67763	0.00741452	0.0863714
Sbk3	7.91351	1.59915	0.597207	2.67771	0.00741266	0.0863714
Ctsd	16885.8	0.599836	0.223989	2.67798	0.00740686	0.0863714
Tmem35a	317.221	-1.07792	0.402474	-2.67825	0.00740086	0.0863714
Pdzd2	200.813	1.48179	0.553908	2.67515	0.00746968	0.086959
Dlx6os1	7.4505	-1.9579	0.731963	-2.67486	0.0074761	0.0869787
Ccdc103	7.2173	1.44527	0.540786	2.67253	0.00752817	0.0875293
E230020D15Rik	3.80561	2.16481	0.810153	2.6721	0.00753784	0.0875864
Pcdh17	4.60229	-3.1162	1.16646	-2.6715	0.00755137	0.0876882
Arfgef3	7.88105	2.11231	0.790861	2.6709	0.00756479	0.0877888
Fam228b	18.5303	-0.938062	0.351572	-2.66819	0.00762602	0.0884436
Myo9a	1117.74	-0.502501	0.18835	-2.66791	0.00763249	0.088463
Ctnnd1	1200.42	-0.590348	0.221368	-2.66681	0.00765746	0.0886965
Ifi35	210.234	-0.351891	0.131965	-2.66654	0.00766366	0.0887125
Bub1	216.76	0.677143	0.253974	2.66619	0.00767153	0.0887479
Camk2n1	657.521	0.990494	0.371563	2.66575	0.00768172	0.0887711
Cox7a2l	2913.52	0.217535	0.0816057	2.66568	0.00768318	0.0887711
Tinagl1	11653	0.584138	0.219205	2.66481	0.0077032	0.0888479
Zfp626	198.938	-0.252192	0.0946395	-2.66476	0.0077043	0.0888479
Parvb	593.84	0.653232	0.245115	2.665	0.00769875	0.0888479
Ttc12	227.492	-0.657526	0.246917	-2.66295	0.00774592	0.089272
Sntg2	2.99128	3.42729	1.28847	2.65996	0.00781488	0.0900104
Gm37174	13.5933	-2.40151	0.903029	-2.65939	0.00782817	0.0901071
Dcbld2	4214.41	0.384174	0.144492	2.65879	0.00784209	0.090211
Eda2r	1429.3	-0.356684	0.134175	-2.65836	0.00785224	0.0902713
Herc6	37.2039	0.693253	0.260883	2.65734	0.00787611	0.0904893
Txndc16	898.065	0.443814	0.167054	2.65672	0.00789055	0.0905986
Snhg11	343.564	-1.02331	0.385256	-2.65617	0.00790327	0.0906881
Macf1	8182.22	0.41302	0.155595	2.65446	0.00794357	0.0910939
Ano6	4087.67	-0.329573	0.124281	-2.65185	0.0080052	0.0917434
Taf15	1008.17	-0.653427	0.246515	-2.65066	0.00803336	0.0920089
Ing1	613.868	-0.199423	0.0752593	-2.64981	0.00805382	0.0921859
Rassf2	62.0885	-2.34454	0.885042	-2.64907	0.00807136	0.0923293
Kntc1	267.018	0.741675	0.28007	2.64817	0.00809277	0.0923448
A230050P20Rik	22.9861	-1.30467	0.492665	-2.64818	0.00809254	0.0923448
Tspan7	253.969	-0.723989	0.273334	-2.64874	0.00807932	0.0923448
Zfp449	312.971	-0.509224	0.192267	-2.64853	0.00808436	0.0923448
Adam19	5138.29	-0.533309	0.20153	-2.64631	0.00813759	0.0927987
1700012B09Rik	59.394	1.27137	0.4805	2.64593	0.00814662	0.0928442
Bcl3	77.2724	0.92503	0.34974	2.64491	0.00817135	0.0930685
Pm20d2	44.1638	2.02072	0.764122	2.6445	0.00818122	0.0931233
Dbndd2	34.9523	1.09989	0.415979	2.64409	0.00819111	0.0931783
Lpp	4577.9	-0.320926	0.121427	-2.64295	0.00821871	0.0934346
Cpe	34299.9	0.255061	0.0965372	2.6421	0.00823926	0.0935527
Agt	19.9991	-2.32985	0.881811	-2.64212	0.00823889	0.0935527
Rnf24	619.393	-0.267868	0.101441	-2.64062	0.00827554	0.0939067
Atp11a	4626.87	-0.30958	0.117279	-2.6397	0.00829797	0.0940453
Sult4a1	25.0447	1.44774	0.548443	2.63973	0.0082973	0.0940453
Gm5421	31.8027	1.05121	0.398278	2.63938	0.00830588	0.0940771
Galnt11	559.846	0.236966	0.0898535	2.63725	0.00835815	0.094611
Gm25492	1.45584	3.40747	1.29221	2.63693	0.00836589	0.094638
2900092C05Rik	1.80075	3.21545	1.21948	2.63674	0.00837082	0.094638
Efhd1	13.6916	2.22632	0.845837	2.63209	0.00848615	0.0958831
9930004E17Rik	6.479	1.26885	0.482131	2.63175	0.00849472	0.0959211
Gria3	2724.17	-0.829103	0.315219	-2.63025	0.00853232	0.0962866
Wscd2	36.0604	1.11297	0.423413	2.62857	0.00857448	0.0967031
Aunip	16.7561	1.10214	0.419392	2.62795	0.00859005	0.0968194
Gpr45	29.6569	1.10015	0.418725	2.62737	0.00860467	0.0969249
Gm38357	26.5373	1.41583	0.539248	2.62556	0.00865065	0.0973833
Armcx1	620.993	-0.400673	0.152725	-2.62349	0.00870341	0.0979173
Gm47175	115.881	0.338959	0.129222	2.62307	0.0087141	0.0979777
Tuba1c	1380.23	0.653859	0.249322	2.62255	0.00872737	0.0980671
Thap2	344.062	-0.618423	0.235861	-2.62198	0.00874197	0.0981712
Gzmm	9.40549	1.24907	0.476459	2.62156	0.00875281	0.0982087
Tpt1	29622.5	0.161809	0.0617254	2.62144	0.00875597	0.0982087
Akap1	896.266	-0.449556	0.171515	-2.62109	0.00876492	0.0982492
Igfbpl1	1.31728	3.83017	1.46164	2.62047	0.00878093	0.0983688
Ccdc15	37.2499	0.61607	0.235223	2.61909	0.00881649	0.0987072
Csf2rb	5.54645	2.01073	0.767914	2.61843	0.0088335	0.0988375
C1qtnf2	71.7678	1.38186	0.52779	2.6182	0.00883956	0.0988453
Cd52	4.11555	2.68581	1.02632	2.61693	0.00887252	0.0991536
Mgll	1654.99	0.796679	0.304558	2.61585	0.00890059	0.099407
Trim59	1050.39	0.262196	0.100244	2.61557	0.00890774	0.0994265
Ahcyl2	502.321	-0.396147	0.151518	-2.61452	0.00893523	0.0996127
Atl2	652.767	0.367742	0.140643	2.61472	0.00892994	0.0996127
Mmp9	12.7317	3.01101	1.15192	2.61391	0.00895124	0.0997307
Card6	113.788	-0.526908	0.201611	-2.61349	0.00896222	0.0997927
Rbm43	182.242	0.492029	0.188283	2.61324	0.00896885	0.0998062
Gm12454	32.8461	-0.991593	0.379534	-2.61266	0.00898402	0.0999147
Mgat5	1117.62	-0.42499	0.162706	-2.61201	0.00900126	0.100046
Jrkl	360.2	-0.492388	0.188542	-2.61155	0.00901319	0.100118
Selp	23.3559	0.941086	0.360837	2.60807	0.00910555	0.101059
Gm9104	3.56076	-2.90293	1.11311	-2.60794	0.00910885	0.101059
Rhobtb3	2246.18	0.205448	0.0788237	2.60642	0.00914933	0.101447
Ect2	333.669	0.529155	0.20306	2.6059	0.00916332	0.101541
Uhmk1	3297.38	0.227343	0.087276	2.60487	0.00919095	0.101725
2810471M01Rik	1.70214	3.10559	1.19221	2.6049	0.0091902	0.101725
2310044K18Rik	2.20908	3.51602	1.35028	2.60392	0.00921654	0.101947
Sema6a	77.0481	-0.836114	0.321213	-2.60299	0.0092416	0.102162
Pfkl	1242.88	0.665967	0.255995	2.60149	0.00928198	0.102547
C130074G19Rik	167.046	-1.21729	0.468202	-2.59993	0.00932438	0.102938
Gm16141	4.98728	1.68978	0.650075	2.59936	0.00933969	0.102938
Gm9269	4.35223	-1.97714	0.760624	-2.59937	0.00933945	0.102938
Prrg3	511.343	0.879777	0.338407	2.59976	0.00932898	0.102938
Arf3	4883.41	0.120824	0.0465074	2.59794	0.00937845	0.103303
Tigd2	223.831	0.449006	0.172867	2.5974	0.00939311	0.103403
Ubn1	1173.94	0.216849	0.0835531	2.59535	0.00944947	0.103925
Dynap	1.32916	-3.33829	1.2863	-2.59526	0.00945187	0.103925
Scai	372.509	-0.610818	0.235451	-2.59424	0.00947995	0.104172
Dopey2	794.313	0.255023	0.0983305	2.59353	0.00949956	0.104325
Jag1	7187.57	0.366504	0.141464	2.59078	0.0095758	0.1051
Mtmr1	484.011	0.345856	0.133551	2.58969	0.00960612	0.105342
Map3k15	50.4251	-0.54565	0.21071	-2.58958	0.00960933	0.105342
Il10ra	6.54592	2.09437	0.80885	2.58932	0.0096167	0.10536
Sh3d21	72.2834	-0.517904	0.200048	-2.5889	0.00962821	0.105424
Sik1	286.857	1.14928	0.444045	2.58822	0.00964743	0.105509
Prepl	952.489	-0.419142	0.161939	-2.58827	0.00964595	0.105509
Mamdc2	104.169	-1.03526	0.400099	-2.5875	0.00966748	0.105665
Kif21a	204.388	0.366182	0.141541	2.5871	0.00967864	0.105725
Zfp60	367.078	-0.312582	0.120947	-2.58445	0.00975336	0.106478
9330104G04Rik	62.3665	-0.568605	0.220055	-2.58392	0.00976841	0.106528
Ano5	11.2037	-1.61769	0.626108	-2.58372	0.00977413	0.106528
Drd4	2.33894	-2.6379	1.02105	-2.58351	0.00978008	0.106528
Gm16096	1.64586	-3.12625	1.2101	-2.58347	0.00978114	0.106528
Ppif	190.358	-0.347828	0.13467	-2.58282	0.00979969	0.106667
Pif1	81.1013	0.70218	0.2721	2.5806	0.00986295	0.107103
Prkd1	247.232	0.361153	0.139947	2.58064	0.00986183	0.107103
Kat6b	701.394	-0.902326	0.349615	-2.58092	0.00985381	0.107103
Zdhhc24	314.486	-0.272695	0.105656	-2.58098	0.0098521	0.107103
Cacng7	989.732	-0.638852	0.247688	-2.57926	0.00990129	0.107456
Kiss1r	43.8249	-1.47544	0.572439	-2.57746	0.00995292	0.107952
Rps6ka4	2289.37	0.703933	0.273164	2.57696	0.00996724	0.108044
Ifitm10	43.8899	1.17166	0.454773	2.57637	0.00998443	0.108167
Zfp618	153.275	-0.418634	0.162581	-2.57492	0.0100264	0.108558
Hcn4	42.0495	-3.60356	1.39962	-2.57466	0.0100338	0.108574
Cyp7b1	35.6547	-1.15259	0.447782	-2.57399	0.0100534	0.108722
Gm5424	79.2126	0.753013	0.292596	2.57355	0.010066	0.108794
Igsf10	71.8757	-2.0419	0.79372	-2.57257	0.0100947	0.109037
Rcbtb1	851.048	-0.215047	0.0835985	-2.57238	0.0101003	0.109037
3110099E03Rik	3.91119	1.83283	0.713066	2.57035	0.0101595	0.109612
Hoxc10	2.65308	-4.86133	1.89277	-2.56837	0.0102178	0.110177
Cfap45	36.9328	0.735057	0.286246	2.56792	0.010231	0.11019
Eny2	637.045	-0.387705	0.150978	-2.56796	0.01023	0.11019
Trp53bp2	635.223	-0.346143	0.134824	-2.56738	0.0102471	0.110234
Npnt	2128.04	-0.479903	0.186916	-2.56748	0.0102441	0.110234
Adam8	77.316	1.6666	0.649331	2.56665	0.0102687	0.110402
Cnot8	914.01	-0.278943	0.108713	-2.56586	0.010292	0.110588
Kif6	3.56506	-2.17237	0.846733	-2.56559	0.0103001	0.110611
Tbl2	520.522	-0.213806	0.0833647	-2.56471	0.0103263	0.110828
B3glct	574.808	-0.20091	0.0783456	-2.56441	0.0103351	0.110857
Gm16263	8.69576	-3.80138	1.4825	-2.56417	0.0103423	0.11087
Plxdc2	4917.38	-0.658864	0.257054	-2.56313	0.0103732	0.111137
Dnase1l2	24.8162	-1.0699	0.417522	-2.5625	0.0103921	0.111274
Aurka	236.75	0.773021	0.301898	2.56054	0.010451	0.11182
Cyb561	49.0612	0.5281	0.206257	2.5604	0.0104553	0.11182
Chst2	296.804	-0.642662	0.251066	-2.55973	0.0104753	0.11197
Acss2	170.3	-1.10751	0.432754	-2.55923	0.0104906	0.112068
Padi2	1.83188	2.69409	1.05292	2.55868	0.010507	0.112178
Fgf10	422.087	-1.95137	0.762733	-2.55839	0.0105158	0.112207
Ppfia3	33.4144	-0.667499	0.260933	-2.55813	0.0105238	0.112227
Cd37	4.54328	2.39275	0.935748	2.55704	0.0105566	0.112379
A530016L24Rik	6.33296	-2.35133	0.919618	-2.55685	0.0105624	0.112379
Jak2	757.915	-0.469268	0.183499	-2.55734	0.0105477	0.112379
Itgb1bp2	11.8472	-2.25241	0.880812	-2.55719	0.0105521	0.112379
Cldn12	504.932	-0.394703	0.154399	-2.55638	0.0105769	0.112403
Zfp260	1110.23	-0.645037	0.252315	-2.55647	0.0105739	0.112403
Prr15	1.33432	3.85866	1.50995	2.55549	0.0106037	0.112623
Col4a2	21530.1	-0.518742	0.203039	-2.55489	0.0106223	0.11269
Il10rb	465.584	0.43811	0.171473	2.55498	0.0106193	0.11269
Thsd7b	3.34691	3.60792	1.41239	2.55449	0.0106344	0.112754
Lef1	52.2969	-1.4161	0.55462	-2.55328	0.0106713	0.113043
Sgsh	905.603	0.383537	0.150218	2.5532	0.010674	0.113043
Fermt3	18.9922	1.58796	0.622092	2.55262	0.0106916	0.113166
Glcci1	26.5802	-0.994512	0.389652	-2.55231	0.0107013	0.113202
Homer3	1096.02	0.35895	0.140656	2.55196	0.0107119	0.113249
Nt5c3	284.08	-0.62873	0.246493	-2.5507	0.0107506	0.113539
Zfp266	1164.93	-0.355316	0.139303	-2.55067	0.0107516	0.113539
Fam131c	11.071	1.3077	0.512755	2.55034	0.0107619	0.113543
Mtss1	625.793	-0.555247	0.217722	-2.55026	0.0107643	0.113543
Ndufc1	682.127	-0.201781	0.0791694	-2.54872	0.0108118	0.113979
Tnfrsf25	46.2567	1.18283	0.464823	2.54469	0.0109374	0.115237
Lpar1	1379.7	-0.684934	0.269419	-2.54226	0.0110137	0.115975
Arhgef6	487.271	0.396644	0.156034	2.54203	0.0110211	0.115986
Tll1	6158.38	1.21631	0.478707	2.54082	0.0110593	0.116322
Gm26788	6.14012	2.08867	0.822177	2.54042	0.0110721	0.116345
Snx9	2816.02	-0.273253	0.107565	-2.54035	0.0110741	0.116345
Gal3st1	29.051	0.950621	0.374238	2.54015	0.0110805	0.116346
Psat1	2194.72	-0.445984	0.175608	-2.53965	0.0110963	0.116445
Cacnb4	37.506	1.44046	0.567355	2.5389	0.0111201	0.116628
Tmem181b-ps	219.121	0.580227	0.228628	2.53786	0.0111531	0.116908
Wdr31	14.9544	-1.64004	0.646476	-2.53689	0.0111843	0.117168
Pitpnc1	302.506	-0.651354	0.256852	-2.53591	0.0112155	0.117428
Abcc12	1.25869	3.77463	1.48863	2.53564	0.0112243	0.117453
Sdcbp	4744.07	0.408234	0.161068	2.53455	0.0112593	0.117703
Icosl	18.4488	-2.17323	0.857459	-2.53449	0.011261	0.117703
S100pbp	713.369	-0.343178	0.135429	-2.53401	0.0112765	0.117799
Strbp	372.372	0.576638	0.227625	2.53329	0.0112999	0.117932
Zmiz2	753.571	0.425219	0.167864	2.53311	0.0113055	0.117932
Mlana	3.0632	1.9304	0.762096	2.53302	0.0113085	0.117932
Mob3c	194.709	0.414853	0.163796	2.53273	0.0113177	0.117962
Eya4	886.026	0.622881	0.246041	2.53162	0.0113538	0.118271
Wincr1	16.256	1.28715	0.508726	2.53014	0.0114016	0.118701
Gm10822	2.12982	2.42908	0.960294	2.52952	0.0114218	0.118845
Rsbn1	230.036	-0.276328	0.109255	-2.5292	0.0114324	0.118888
Tnnt3	19.6668	-1.38491	0.547999	-2.52722	0.0114971	0.119493
Il2rg	9.36753	1.55376	0.615008	2.52641	0.0115234	0.119699
Xylt1	119.359	-0.803884	0.318447	-2.52439	0.0115899	0.120322
Idi1	709.121	-0.967201	0.383407	-2.52265	0.0116474	0.120783
4930415O20Rik	7.19174	-1.64745	0.65305	-2.5227	0.0116458	0.120783
Zfp940	26.4225	-1.01309	0.401832	-2.52117	0.0116967	0.121225
Zscan18	42.8833	-0.756083	0.300092	-2.5195	0.011752	0.121662
Zfp608	99.0131	0.792856	0.314676	2.51959	0.0117491	0.121662
6330549D23Rik	10.8068	-1.24225	0.493263	-2.51843	0.011788	0.12183
Tgfb1i1	4000.51	-0.392442	0.155823	-2.51852	0.0117851	0.12183
Wbp1l	2563.75	0.37559	0.149117	2.51877	0.0117767	0.12183
Gcnt2	250.621	0.535124	0.212527	2.51791	0.0118052	0.12187
3222401L13Rik	107.47	-0.610667	0.242521	-2.518	0.0118024	0.12187
Btn2a2	1.22437	-3.78875	1.50486	-2.51768	0.0118132	0.121884
Prss36	106.491	-0.507667	0.201734	-2.51652	0.0118521	0.122217
Trak2	1812.67	0.160418	0.0637537	2.51622	0.011862	0.12223
Rasgef1b	18.1956	-1.58538	0.630096	-2.51609	0.0118666	0.12223
C630028M04Rik	2.20285	2.51401	0.999253	2.51589	0.0118733	0.12223
Ikbkb	840.211	0.207744	0.0826129	2.51467	0.0119145	0.12245
Gramd2	88.1861	-1.18051	0.469438	-2.51473	0.0119125	0.12245
Malat1	9781.41	-0.75765	0.30128	-2.51477	0.0119109	0.12245
Tnfaip8l2	4.21865	2.36801	0.94189	2.5141	0.0119336	0.12257
Camkk2	872.713	0.399604	0.158968	2.51374	0.0119459	0.12257
Gm7292	8.28962	0.989073	0.393468	2.51373	0.0119462	0.12257
Hyi	361.239	0.478589	0.190406	2.51352	0.0119533	0.122575
Cyp3a13	2.76841	3.45063	1.37304	2.51313	0.0119665	0.122642
2500002B13Rik	9.68093	1.43862	0.572509	2.51283	0.0119769	0.122679
Gm34756	2.61094	2.46203	0.979967	2.51236	0.0119928	0.122775
Ifitm1	33.0293	1.70557	0.678973	2.51199	0.0120052	0.122833
Pdpn	3971.08	-0.361802	0.144118	-2.51045	0.0120577	0.123165
Gm15706	32.4896	-1.10747	0.441142	-2.51047	0.0120571	0.123165
Cyth4	17.9198	1.95113	0.777123	2.51071	0.012049	0.123165
Rassf9	4.43727	-3.66359	1.45955	-2.51008	0.0120702	0.123225
C530050E15Rik	16.0822	1.30623	0.520724	2.5085	0.0121246	0.123711
Tph2	5.69837	1.45422	0.580185	2.50648	0.012194	0.12435
Adss	1802.97	-0.361082	0.144116	-2.50549	0.0122283	0.124631
Gm20430	16.9222	0.982544	0.392257	2.50485	0.0122503	0.124787
Mmp17	126.361	-0.784493	0.313408	-2.50311	0.0123108	0.125301
Mgam	29.2124	-2.81679	1.12537	-2.503	0.0123144	0.125301
Olfr1312	4.34838	-4.06325	1.62381	-2.5023	0.012339	0.125413
Zfp975	52.2184	-0.825037	0.329711	-2.5023	0.0123389	0.125413
Hpcal4	1.52786	3.49752	1.39798	2.50183	0.0123554	0.12551
Phf19	102.791	0.732409	0.292839	2.50106	0.0123822	0.125713
Lhx4	14.9539	2.41858	0.967707	2.49929	0.0124442	0.126272
Gm30122	12.1335	1.3529	0.541451	2.49866	0.0124665	0.126412
Ebf1	1275.04	-1.20076	0.480592	-2.49851	0.0124717	0.126412
Rnf144b	5.80714	1.79423	0.71865	2.49666	0.0125369	0.127003
Adam3	2.47559	2.75499	1.10369	2.49616	0.0125545	0.127042
Abcd2	54.3826	-1.82033	0.729242	-2.4962	0.0125533	0.127042
Ptgis	3522.58	0.877123	0.351505	2.49534	0.0125837	0.127268
Gm13713	4.30506	2.91955	1.17103	2.49314	0.012662	0.127989
Tnni1	10.8719	-1.93324	0.775819	-2.49187	0.0127074	0.128377
Col19a1	31.6276	-1.81856	0.730304	-2.49014	0.0127694	0.128933
Zbtb5	182.861	-0.261022	0.104871	-2.48899	0.0128105	0.129278
Lrrn1	1.89485	-3.83641	1.54308	-2.4862	0.0129116	0.130226
Jup	2365.89	0.751659	0.30254	2.48449	0.0129736	0.13078
Bfsp1	41.2068	-0.742091	0.298726	-2.48418	0.0129849	0.130822
Agxt	6.00921	-2.16185	0.870525	-2.48339	0.0130138	0.130827
Cacna1b	16.06	-1.4563	0.586303	-2.48388	0.0129961	0.130827
Dennd1a	473.91	0.34274	0.138003	2.48356	0.0130076	0.130827
Pcdhb6	3.98553	-3.15398	1.26998	-2.48349	0.0130103	0.130827
Rgs4	787.28	-2.60399	1.04877	-2.4829	0.0130318	0.130936
Mlkl	648.712	-0.687967	0.277157	-2.48223	0.0130564	0.131112
4930417H01Rik	1.28524	3.22893	1.30128	2.48135	0.0130885	0.131363
Hsf3	10.8244	-2.08628	0.841363	-2.47964	0.0131515	0.131923
Krt20	39.3783	-2.46734	0.995499	-2.47849	0.013194	0.132277
Ido1	3.07612	2.51152	1.01355	2.47795	0.013214	0.132334
Rmnd5b	531.318	0.328114	0.132403	2.47814	0.0132069	0.132334
Snrpe	598.31	0.189382	0.0764545	2.47706	0.013247	0.13253
Kifap3	1417.47	-0.512017	0.206721	-2.47685	0.0132548	0.13253
Nmt2	1510.23	0.390209	0.157555	2.47665	0.0132623	0.13253
Gpc4	14918.2	-0.541131	0.218483	-2.47677	0.0132578	0.13253
Stx11	80.8639	0.47456	0.191684	2.47574	0.0132961	0.132651
Ppp1r12a	2574.17	-0.716038	0.289181	-2.47609	0.013283	0.132651
Ccdc71l	435.118	-0.337388	0.136271	-2.47586	0.0132917	0.132651
Slc16a2	100.39	0.873207	0.352821	2.47493	0.0133262	0.13288
Fuca2	865.049	0.391289	0.158141	2.47431	0.0133493	0.133038
Rnf141	1233.63	0.271524	0.109759	2.47381	0.013368	0.13308
Pak3	917.429	0.307813	0.124421	2.47396	0.0133623	0.13308
Arrdc1	161.785	0.673173	0.272233	2.47278	0.0134067	0.133241
Tyms	402.367	0.683377	0.276377	2.47262	0.0134125	0.133241
Rtn2	141.104	-0.878018	0.355098	-2.47261	0.0134131	0.133241
2610035D17Rik	51.1506	-0.896323	0.362475	-2.47279	0.0134063	0.133241
Trpc1	309.651	0.257979	0.104368	2.47183	0.0134424	0.13346
B4galnt3	3.95159	2.06288	0.835071	2.4703	0.0135	0.133815
Sox5	68.2603	1.13194	0.458326	2.46973	0.0135216	0.133815
Ppfibp2	138.3	-0.985943	0.399227	-2.46963	0.0135252	0.133815
Gde1	1115.82	0.364263	0.147503	2.46953	0.013529	0.133815
Mettl24	43.102	1.22364	0.49527	2.47065	0.0134867	0.133815
Bcdin3d	95.0697	-0.566545	0.229405	-2.46962	0.0135255	0.133815
Ston1	2804.43	0.167431	0.0677854	2.47002	0.0135104	0.133815
Slco3a1	2361.69	-0.466778	0.189079	-2.46869	0.0135609	0.134059
Tprn	161.467	0.382422	0.154967	2.46776	0.0135963	0.134336
Mark1	420.26	-0.231376	0.0937803	-2.46721	0.0136171	0.13447
Nrros	15.4812	1.67456	0.67893	2.46647	0.0136452	0.134675
Rab18	4244.19	-0.120938	0.0490596	-2.46513	0.0136964	0.135108
Mlxipl	5.29881	-2.63511	1.06921	-2.46453	0.0137193	0.135262
Ap1s3	9.04974	1.32778	0.538825	2.46421	0.0137317	0.135306
Kcnj12	1.13155	3.61548	1.4673	2.46403	0.0137385	0.135306
Gm10557	133.516	-0.735832	0.298663	-2.46376	0.013749	0.135337
Bmp6	1779.59	0.607888	0.246754	2.46354	0.0137573	0.135346
Oplah	269.378	1.12628	0.457471	2.46197	0.0138176	0.135866
C1qb	71.6927	1.67757	0.681519	2.46151	0.0138352	0.135968
A530053M12Rik	3.37134	2.84171	1.15461	2.4612	0.0138475	0.136015
Ovgp1	11.013	1.30783	0.531992	2.45836	0.0139572	0.13702
Ccdc80	16563.9	-0.769616	0.313092	-2.45811	0.013967	0.137043
Arhgap18	103.185	1.75405	0.713781	2.4574	0.0139946	0.137241
Ccdc163	114.833	0.431804	0.175746	2.45698	0.0140111	0.13733
Alg14	571.579	0.247128	0.10063	2.45582	0.0140565	0.137701
Gm16046	24.9934	-0.916777	0.373401	-2.4552	0.0140805	0.137863
Birc5	232.845	0.521812	0.212555	2.45495	0.0140904	0.137887
Dlx2	276.816	-0.56935	0.23206	-2.45347	0.0141487	0.13831
4932438A13Rik	1026.89	-0.465621	0.189771	-2.4536	0.0141436	0.13831
Sv2a	15.4582	1.37938	0.562283	2.45317	0.0141602	0.138349
Rnf157	241.847	0.649638	0.264836	2.45298	0.0141677	0.138349
Zyx	14555.1	0.419128	0.170912	2.4523	0.0141946	0.138392
Col23a1	16.7544	-1.01027	0.411938	-2.45248	0.0141876	0.138392
Gm29292	8.04309	1.30091	0.530459	2.45242	0.0141901	0.138392
Prox2	37.3869	0.729513	0.297548	2.45175	0.0142163	0.13853
Cryzl1	518.493	-0.243755	0.0994414	-2.45124	0.0142364	0.138641
Tmem217	2.74126	-3.31558	1.3527	-2.45108	0.0142428	0.138641
P4ha1	15130.4	0.441485	0.18022	2.4497	0.0142975	0.139101
Mxra7	3462.61	-0.305222	0.12469	-2.44784	0.0143715	0.139747
Cep78	173.908	-0.445803	0.182192	-2.44689	0.0144094	0.140042
Slamf7	2.33826	4.13578	1.69084	2.44599	0.0144454	0.140309
Acat2	543.117	-0.48608	0.198739	-2.44582	0.0144522	0.140309
Gm42732	22.7912	-0.75261	0.307946	-2.44397	0.0145267	0.140846
Rbms3	2976.41	-0.271435	0.111058	-2.44408	0.0145223	0.140846
Cxxc5	1190.75	-0.33029	0.13515	-2.44388	0.0145304	0.140846
Oxnad1	154.222	0.509894	0.208668	2.44356	0.014543	0.140893
Ppp1r13b	257.498	0.282226	0.11554	2.44266	0.0145793	0.141107
Zfp934	60.3377	-0.602581	0.246693	-2.44264	0.0145803	0.141107
Atp2b1	2790.43	-0.659083	0.269882	-2.44212	0.0146013	0.141236
Hspd1-ps4	1.11456	3.00846	1.23225	2.44143	0.0146292	0.141431
Gm9530	7.38892	-1.35778	0.556378	-2.4404	0.0146711	0.141762
Peg13	854.561	-0.286456	0.117409	-2.43982	0.0146947	0.141916
Ncapd2	607.044	0.608131	0.249276	2.43959	0.0147038	0.141929
Styk1	483.566	-0.363631	0.149101	-2.43882	0.0147355	0.14216
Sh2d6	14.5093	-1.42654	0.585033	-2.4384	0.0147526	0.142251
Cd163	4.57069	3.81957	1.56754	2.43666	0.0148236	0.1428
Fdft1	1075.29	-0.313962	0.128851	-2.43662	0.0148251	0.1428
Gm19510	1.58978	3.56572	1.46435	2.43501	0.0148913	0.143363
Syngr4	4.12057	1.85641	0.762733	2.43389	0.0149375	0.143733
Rimklb	1.11577	-3.06686	1.26026	-2.43352	0.0149528	0.143804
Aqp1	3579.3	1.11392	0.457974	2.43228	0.015004	0.144222
Myh1	21.3178	1.95622	0.804481	2.43165	0.01503	0.144397
Slc25a51	1618.56	0.139079	0.0572048	2.43125	0.0150469	0.144483
Pcdhb3	11.2404	-1.03263	0.424868	-2.43048	0.0150788	0.144714
Syna	14.0233	-1.02047	0.41991	-2.4302	0.0150903	0.144749
AC130815.2	35.0113	-1.26901	0.522673	-2.42792	0.0151856	0.145587
Gm2238	9.26554	1.14589	0.472286	2.42626	0.0152554	0.14618
Podxl2	224.541	0.776908	0.32035	2.42519	0.0153005	0.146536
8030442B05Rik	1.53327	2.9304	1.20846	2.42491	0.0153122	0.146572
Dennd2c	139.595	-0.446751	0.184517	-2.42119	0.0154697	0.148003
Csnk1g1	1225.27	-0.437486	0.180715	-2.42086	0.0154839	0.148062
Hykk	292.22	-0.622243	0.257514	-2.41635	0.0156771	0.149754
Fut8	557.665	-0.229221	0.0948621	-2.41636	0.0156765	0.149754
A330058E17Rik	1.70409	2.52323	1.04444	2.41587	0.0156975	0.149871
Tubb3	3296.7	0.72738	0.301122	2.41556	0.0157109	0.149921
Slc45a1	3.36223	-2.31153	0.957142	-2.41503	0.0157337	0.149984
Gm15953	2.09807	2.44165	1.01096	2.41517	0.0157278	0.149984
Ptpn6	18.6811	1.54183	0.638656	2.41418	0.0157706	0.150257
1700034H15Rik	2.96253	2.41275	0.999772	2.4133	0.0158089	0.150544
Max	1848.65	-0.595052	0.246692	-2.41212	0.0158598	0.150951
Aifm2	431.871	0.426938	0.177052	2.41137	0.0158927	0.151185
Tyw3	48.3486	-1.17307	0.486568	-2.4109	0.0159131	0.151302
Enkur	8.87531	1.23405	0.511945	2.41051	0.0159302	0.151386
Gm13502	6.98054	-1.5071	0.625335	-2.41007	0.0159496	0.151492
Nsmce1	545.506	0.253026	0.10504	2.40885	0.0160028	0.151842
Gli1	9.1069	-1.70052	0.705903	-2.409	0.0159963	0.151842
E130201H02Rik	1.38118	-2.76702	1.14925	-2.40768	0.0160544	0.152178
Fyn	1712.36	-0.252188	0.104744	-2.40767	0.0160548	0.152178
Foxc1	987.714	-0.180885	0.0751364	-2.40742	0.0160656	0.152201
Lancl2	265.21	-0.269853	0.112141	-2.40637	0.0161119	0.152484
Il7r	2.43842	4.18971	1.74098	2.40653	0.016105	0.152484
Gm8181	8.31381	-2.11658	0.879842	-2.40564	0.0161442	0.152711
Mtrf1	82.8249	-0.390145	0.162201	-2.40531	0.0161586	0.152769
Slc48a1	3356.07	0.372835	0.155131	2.40335	0.0162456	0.153512
Arhgef10l	744.103	0.413412	0.172063	2.40268	0.0162753	0.153714
B3galnt1	917.855	-0.385359	0.160409	-2.40235	0.0162903	0.153736
Tpcn1	2472.05	0.575885	0.239727	2.40225	0.0162944	0.153736
Trim33	700.848	-0.364516	0.151811	-2.40112	0.0163451	0.154136
Fam129a	3787.2	-0.402216	0.167571	-2.40027	0.0163831	0.154368
Nkd1	117.998	-0.883839	0.36826	-2.40004	0.0163933	0.154368
Pcdhga4	63.0436	-0.791082	0.329617	-2.4	0.0163949	0.154368
Samhd1	2645.13	-0.346699	0.144543	-2.39859	0.0164584	0.154887
Arhgef33	6.8041	-1.68516	0.70264	-2.39833	0.0164701	0.154918
Tcea1	1559.5	-0.501317	0.209105	-2.39745	0.0165099	0.154985
Arhgef5	765.32	0.575908	0.240201	2.39761	0.0165025	0.154985
Bcat1	1846.73	-1.07092	0.446696	-2.39742	0.0165109	0.154985
Gm31135	1.91897	2.75745	1.15015	2.39747	0.0165088	0.154985
Gstp-ps	6.45381	-1.40426	0.585824	-2.39706	0.016527	0.155016
Heyl	79.2818	1.61416	0.673418	2.39697	0.0165312	0.155016
Chst3	20.1865	1.55911	0.650552	2.3966	0.0165479	0.155016
Satb1	33.385	-1.00454	0.419132	-2.39672	0.0165426	0.155016
Brdt	36.9991	-1.29189	0.539095	-2.3964	0.0165568	0.155022
AC166832.3	2.68218	2.48871	1.03882	2.39571	0.0165882	0.155236
Gm830	1.59133	4.10829	1.7168	2.39299	0.0167118	0.156314
Xrra1	8.02071	1.29504	0.541367	2.39217	0.0167491	0.156561
Ndufa4l2	85.6178	1.725	0.721142	2.39203	0.0167553	0.156561
C1qc	62.5527	1.71941	0.719186	2.39078	0.0168128	0.157019
Rab32	886.463	-0.408915	0.171055	-2.39055	0.0168232	0.157037
Anpep	497.197	0.770678	0.323137	2.38499	0.0170798	0.15919
Tln2	2027.79	0.198527	0.0832325	2.38521	0.0170694	0.15919
Ddx23	1629.49	0.142488	0.05974	2.38514	0.0170726	0.15919
Fcer1g	24.7658	1.67902	0.704074	2.38472	0.0170922	0.159225
Fam189a1	1.24602	-3.23845	1.35868	-2.38353	0.0171473	0.159657
Mboat1	96.3501	0.854376	0.358531	2.38299	0.0171726	0.159812
Ift81	255.359	-0.719829	0.302197	-2.38198	0.0172197	0.160169
Sema4d	8.92183	1.30867	0.55021	2.37849	0.0173838	0.161614
Rspo2	1564.98	-2.22755	0.936652	-2.3782	0.0173973	0.161658
Gm45442	6.12192	-2.22814	0.937391	-2.37696	0.0174561	0.162122
Prkcz	24.8534	0.980972	0.412863	2.37602	0.0175003	0.162451
Gm15731	7.5853	1.23241	0.518754	2.37572	0.0175148	0.162503
Lbhd2	1.86489	2.77286	1.16749	2.37507	0.0175456	0.162708
Car12	15.5166	1.08659	0.457537	2.37486	0.0175556	0.162718
Nrxn1	13.6187	-2.45375	1.0336	-2.37399	0.0175969	0.163019
Large1	2601.79	0.35867	0.151143	2.37305	0.0176419	0.163272
Srgap1	770.294	-0.776658	0.327263	-2.37319	0.0176352	0.163272
Znhit6	940.949	-0.860643	0.362709	-2.37282	0.0176528	0.16329
Zfp101	102.505	0.46942	0.197867	2.3724	0.0176729	0.163395
Psmc4	1890.44	0.166184	0.0700731	2.37158	0.0177124	0.163411
Anln	1680	0.674435	0.28435	2.37185	0.0176995	0.163411
Gm23645	6.11974	-2.08602	0.879643	-2.37144	0.0177191	0.163411
Tst	47.3147	1.16395	0.490736	2.37185	0.0176994	0.163411
Agpat4	722.535	0.45867	0.193406	2.37154	0.0177141	0.163411
Ncf2	23.7288	1.20528	0.508448	2.3705	0.0177639	0.16366
[truncated: 52,354 more rows]

## Sheet: Dataset EV20 legend
Dataset EV20. Differential expression analysis by bulk RNA seq in primary adventitial fibroblasts comparing between cells originating from ascending and descending aortic tissue (N = 3 ascending control, 3 ascending TGFb, 3 descending control, 3 descending TGFb). Positive log2FC indicates higher expression in ascending fibroblasts.
