# Supplementary material for: Epigenomic landscape of single vascular cells reflects developmental origin and disease risk loci
Source: Mol Syst Biol. 2025 Sep 10;21(11):1522–46. doi: 10.1038/s44320-025-00140-2 (PMC12583710; doi:10.1038/s44320-025-00140-2)
Supplement: Supplementary file 23 — Dataset EV21 [file 44320_2025_140_MOESM23_ESM.xlsx]

## Sheet: Sheet 1 - EV21_AllSamplesbyTrea
EV21_AllSamplesbyTreatmentDEseq
	baseMean	log2FoldChange	lfcSE	stat	pvalue	padj
Ada	1506.28	3.85546	0.0879068	43.8585	0	0
Adm	3470.52	-2.93654	0.0791928	-37.081	5.696e-301	4.95467e-297
Gstm1	1828.36	-2.0327	0.0720533	-28.211	4.28412e-175	2.48436e-171
Snx30	1576.36	1.68246	0.0623875	26.9679	3.52253e-160	1.53203e-156
Wisp1	7852.94	3.85406	0.155048	24.8572	2.15919e-136	7.51269e-133
Mcc	1080.42	-1.89699	0.0795763	-23.8386	1.33004e-125	3.85646e-122
Cthrc1	1308.72	3.81375	0.168548	22.6271	2.34602e-113	5.83053e-110
Asns	2778.8	0.872199	0.0398422	21.8914	3.14057e-106	6.82956e-103
Prkar1a	10116.3	-0.61925	0.0287166	-21.5642	3.89844e-103	7.53568e-100
Rras2	5500.38	-1.10597	0.0521949	-21.1893	1.19884e-99	2.08562e-96
Il6ra	406.666	-2.33128	0.112648	-20.6952	3.82281e-95	6.04595e-92
Loxl2	11559.1	2.09624	0.101741	20.6038	2.53973e-94	3.68197e-91
Akap5	283.532	3.15014	0.153806	20.4813	3.16186e-93	4.2313e-90
Slc41a2	1184.28	1.14857	0.0565853	20.2981	1.33704e-91	1.66147e-88
Cx3cl1	891.993	2.87541	0.142008	20.2482	3.68105e-91	4.26929e-88
Gsto1	4115.57	1.47403	0.0737088	19.998	5.7286e-89	6.22878e-86
Vegfd	10600.1	-2.57544	0.129715	-19.8547	1.00432e-87	1.02777e-84
Ssr1	7257.46	0.703571	0.0363124	19.3755	1.24222e-83	1.20061e-80
Ly6a	3232.84	-2.95196	0.153051	-19.2874	6.85131e-83	6.27327e-80
Mrgprf	413.638	-3.15688	0.171016	-18.4596	4.36725e-76	3.79886e-73
Pmepa1	9128.85	2.2323	0.123564	18.0659	5.91733e-73	4.90208e-70
Sorbs3	4099.62	-1.61863	0.090966	-17.7938	7.90058e-71	6.24756e-68
Xdh	996.832	-2.25366	0.12716	-17.7231	2.78274e-70	2.10484e-67
Ddx21	2219.78	0.795487	0.0449676	17.6902	4.98755e-70	3.61535e-67
Nuak1	3018.8	1.39679	0.0807289	17.3023	4.52279e-67	3.14732e-64
Tars	2773.5	0.8236	0.0480824	17.1289	9.02899e-66	6.04143e-63
Rpn1	5230.95	0.725258	0.043529	16.6615	2.49826e-62	1.60971e-59
Plin2	2080.16	1.33769	0.0811229	16.4896	4.35705e-61	2.70713e-58
Selenop	2752.72	-2.94514	0.178662	-16.4844	4.75196e-61	2.85069e-58
Ltbp1	4568.45	1.05925	0.0652049	16.2449	2.42648e-59	1.40712e-56
Fblim1	2537.01	1.37533	0.0855975	16.0674	4.31918e-58	2.42389e-55
Tes	987.476	1.35622	0.0844457	16.0603	4.84499e-58	2.63401e-55
Uck2	1157.82	1.45835	0.0910968	16.0088	1.10966e-57	5.84992e-55
Efemp1	29606.3	-1.91327	0.119538	-16.0056	1.16838e-57	5.97833e-55
Cd53	93.2392	-3.44517	0.21594	-15.9543	2.65913e-57	1.32174e-54
Gnl3	987.647	0.949636	0.0602522	15.761	5.76944e-56	2.78808e-53
Lrrc59	5812.04	0.959882	0.0610618	15.7199	1.10579e-55	5.19929e-53
Rflnb	3528.81	3.09774	0.197135	15.7138	1.2165e-55	5.56933e-53
Prag1	498.167	1.84076	0.117654	15.6455	3.56702e-55	1.59117e-52
Ctgf	65446.8	1.8753	0.120366	15.58	9.95676e-55	4.33044e-52
Odc1	5075.74	1.50273	0.096495	15.5731	1.1088e-54	4.70482e-52
Rusc2	6178.14	1.55388	0.100378	15.4803	4.70996e-54	1.95093e-51
Dpysl3	13947.1	1.60347	0.106348	15.0776	2.27386e-51	9.1996e-49
Prkar2b	477.091	-2.07681	0.138926	-14.9491	1.57846e-50	6.24103e-48
Slco2a1	2948.4	-1.37945	0.0929877	-14.8347	8.73785e-50	3.37805e-47
Scara5	213.388	-7.21195	0.486328	-14.8294	9.45598e-50	3.57621e-47
Serpine1	110453	3.2892	0.222448	14.7864	1.79358e-49	6.63891e-47
Slc25a25	301.256	1.28772	0.0871255	14.7801	1.96955e-49	7.1384e-47
Il6	350.742	2.9554	0.200217	14.7609	2.61613e-49	9.28831e-47
Aldh1l2	1417.61	1.73007	0.117371	14.7402	3.55985e-49	1.23861e-46
Ptgs2	2730.95	3.62865	0.246651	14.7117	5.42313e-49	1.84992e-46
3300005D01Rik	325.815	1.49516	0.101743	14.6955	6.88571e-49	2.30367e-46
Egr2	97.9693	2.81575	0.191713	14.6873	7.77543e-49	2.55225e-46
Mturn	525.206	-1.86394	0.127453	-14.6244	1.96179e-48	6.28757e-46
Csdc2	389.472	3.58965	0.245471	14.6235	1.98779e-48	6.28757e-46
Loxl3	8067.97	1.78892	0.122916	14.554	5.5085e-48	1.71127e-45
Tgfbr2	3049.59	-0.894705	0.0616397	-14.5151	9.7258e-48	2.96842e-45
Tgfbr3	792.862	-2.20438	0.152908	-14.4164	4.08066e-47	1.22399e-44
Adrb2	213.082	-2.36673	0.164745	-14.366	8.45325e-47	2.49256e-44
Rnf19b	990.452	1.15755	0.0807114	14.3419	1.19776e-46	3.47289e-44
Gcnt1	346.813	-1.73512	0.121385	-14.2943	2.37312e-46	6.76805e-44
Cdh6	74.1374	5.4206	0.379834	14.271	3.319e-46	9.31302e-44
Nop2	1014.85	0.922488	0.0646555	14.2677	3.47661e-46	9.60041e-44
Fmod	641.55	-1.4905	0.105412	-14.1397	2.16077e-45	5.87358e-43
Coq10b	1022.74	1.13383	0.0805962	14.0681	5.96593e-45	1.59676e-42
Thbd	8409.31	-2.00464	0.143629	-13.957	2.85017e-44	7.51279e-42
Cyr61	16857.3	0.987258	0.070772	13.9498	3.15311e-44	8.18727e-42
Adam23	2165.18	-1.22899	0.0882254	-13.9301	4.15552e-44	1.04773e-41
Ar	348.244	-1.25463	0.0900613	-13.9309	4.11359e-44	1.04773e-41
Atp8b1	296.969	-1.81593	0.130576	-13.907	5.74341e-44	1.4274e-41
Fmo2	381.316	-5.51803	0.398922	-13.8323	1.62662e-43	3.98569e-41
Kif26b	929.422	2.86288	0.208353	13.7406	5.80164e-43	1.40182e-40
Prrc1	2896.62	0.604814	0.0440814	13.7204	7.66565e-43	1.82684e-40
Frmd3	97.4913	-2.50368	0.182522	-13.7171	8.01855e-43	1.88512e-40
Atoh8	1789.99	-1.49976	0.109467	-13.7006	1.0072e-42	2.33631e-40
Inhbb	323.466	-2.78674	0.204534	-13.6248	2.85072e-42	6.52552e-40
2010300F17Rik	65.4041	4.31267	0.318563	13.5379	9.34662e-42	2.11173e-39
Zfp36l2	3720.63	-1.35094	0.0999269	-13.5193	1.20375e-41	2.68483e-39
Nxnl2	109.172	-2.94068	0.218273	-13.4725	2.27097e-41	5.00101e-39
Chst1	243.065	-2.19789	0.167529	-13.1194	2.54848e-39	5.54198e-37
Rhoq	4046.46	0.596885	0.0457447	13.0482	6.50904e-39	1.398e-36
Akr1c14	590.509	-3.13581	0.24468	-12.816	1.33437e-37	2.83097e-35
Pdgfc	970.301	2.01987	0.15852	12.7421	3.45069e-37	7.23273e-35
Tgif1	647.046	1.10564	0.0871068	12.6929	6.4743e-37	1.34087e-34
Angpt2	543.755	-4.95937	0.391233	-12.6763	8.00678e-37	1.63875e-34
Sh3bp5	2031.56	-1.06297	0.0838873	-12.6714	8.52076e-37	1.72367e-34
Nt5c2	602.438	0.876106	0.0691816	12.6639	9.37704e-37	1.87508e-34
Itga11	3809.43	3.18693	0.252319	12.6306	1.43252e-36	2.83199e-34
Plxna4	669.759	3.88942	0.309239	12.5774	2.811e-36	5.49471e-34
Plaur	822.28	2.23068	0.178209	12.5172	6.01212e-36	1.16214e-33
Nedd9	3273.64	2.65147	0.212726	12.4643	1.16917e-35	2.23516e-33
Trerf1	181.843	-2.30083	0.18474	-12.4545	1.32232e-35	2.50048e-33
1700017B05Rik	697.186	1.30406	0.104723	12.4525	1.35548e-35	2.53562e-33
Ldlrad4	957.246	1.09102	0.0877614	12.4316	1.7605e-35	3.25823e-33
Slc44a1	1098.76	-1.31288	0.10572	-12.4184	2.07705e-35	3.80363e-33
Crispld2	218.129	2.00415	0.161519	12.4082	2.35959e-35	4.27602e-33
Tbc1d1	1171.11	0.940267	0.0758811	12.3913	2.91172e-35	5.22218e-33
Cd47	1371.77	-0.934894	0.0754826	-12.3856	3.12915e-35	5.55488e-33
Cnksr3	354.621	-1.84365	0.148978	-12.3753	3.55651e-35	6.24977e-33
Plk2	2825.17	1.50381	0.121543	12.3726	3.67672e-35	6.39638e-33
Dcun1d3	857.079	0.647487	0.0524708	12.34	5.51822e-35	9.505e-33
Igf1	993.352	2.57789	0.209627	12.2975	9.34044e-35	1.5931e-32
Epas1	2379.22	-3.72513	0.303524	-12.2729	1.26575e-34	2.13789e-32
Tsku	1316.79	1.16532	0.095147	12.2475	1.73194e-34	2.89717e-32
Olr1	196.598	5.28184	0.433517	12.1837	3.79586e-34	6.28919e-32
Ptgs1	704.32	-1.15569	0.0956064	-12.088	1.22262e-33	2.00562e-31
Rasl11a	116.786	-3.1736	0.262558	-12.0872	1.23356e-33	2.00562e-31
Kitl	1422.02	-1.84594	0.153584	-12.0191	2.82195e-33	4.54569e-31
Ecm1	23111.1	-0.649893	0.0542341	-11.9831	4.35677e-33	6.95365e-31
Nop56	1197.99	0.834171	0.0698415	11.9438	6.99709e-33	1.10662e-30
Spire1	1125.46	0.822694	0.0691	11.9058	1.10336e-32	1.7293e-30
Pdlim7	2727.53	1.09351	0.0925578	11.8144	3.28988e-32	5.11017e-30
Cdh10	51.0864	5.19413	0.439682	11.8134	3.32952e-32	5.12599e-30
Ext1	6374.58	1.48205	0.125565	11.803	3.76494e-32	5.7455e-30
Golt1b	1837.98	0.703345	0.0598084	11.76	6.27577e-32	9.49387e-30
Serpinb1a	1754.87	-1.31971	0.112395	-11.7417	7.79183e-32	1.16857e-29
Arpc5	4295.33	0.478576	0.0411447	11.6315	2.84994e-31	4.23764e-29
Itih5	218.162	-1.64144	0.141263	-11.6198	3.26934e-31	4.82006e-29
Slc20a1	1114.37	1.29796	0.112079	11.5807	5.1608e-31	7.54474e-29
Calcrl	294.874	-1.81689	0.156929	-11.5777	5.34337e-31	7.74655e-29
Plk3	376.012	1.1556	0.0999483	11.5619	6.42341e-31	9.23537e-29
Parm1	1605.2	2.80792	0.244271	11.4951	1.39602e-30	1.9907e-28
Camk1d	150.292	-1.75113	0.15251	-11.4821	1.62346e-30	2.2962e-28
Gpr165	952.624	-1.75046	0.153341	-11.4155	3.49875e-30	4.9087e-28
Dpt	1558.13	-1.01972	0.0893427	-11.4136	3.57626e-30	4.97729e-28
Sybu	102.359	-3.29373	0.288937	-11.3995	4.2057e-30	5.80687e-28
Lmln	88.1153	1.53291	0.13474	11.3768	5.45841e-30	7.47717e-28
Creb3l2	5058.98	1.51874	0.134044	11.3302	9.30352e-30	1.26448e-27
Mettl7a1	1073.33	-3.08018	0.271949	-11.3263	9.72109e-30	1.31099e-27
Clec2d	311.394	-1.61369	0.142991	-11.2852	1.55256e-29	2.07769e-27
Tspan5	1885.13	-1.30039	0.115949	-11.2152	3.43399e-29	4.56039e-27
Coro6	233.608	2.44739	0.218445	11.2037	3.91041e-29	5.15374e-27
Cd3eap	528.486	1.023	0.0917943	11.1445	7.61612e-29	9.96223e-27
Itga5	7245.99	1.60868	0.144467	11.1353	8.44633e-29	1.09657e-26
Serinc2	267.711	2.90523	0.262184	11.0809	1.55325e-28	2.00162e-26
Ly6c1	324.302	-2.56205	0.231701	-11.0576	2.01416e-28	2.57649e-26
Tle2	502.536	-2.11475	0.191387	-11.0496	2.20172e-28	2.79586e-26
Nov	2023.98	-1.74811	0.15828	-11.0444	2.33423e-28	2.94266e-26
Esr1	165.918	-1.88871	0.171071	-11.0405	2.4375e-28	3.05073e-26
Yrdc	283.759	1.10071	0.0997658	11.0329	2.65091e-28	3.29414e-26
Ifitm3	2240.73	-0.965944	0.0875822	-11.029	2.7691e-28	3.4166e-26
Skil	2137.76	1.61261	0.146308	11.022	2.99389e-28	3.66794e-26
Fam124a	758.668	-2.51114	0.227963	-11.0156	3.21411e-28	3.9102e-26
Ccdc86	477.669	0.877493	0.079689	11.0115	3.36453e-28	4.06477e-26
Zfp395	199.168	-1.86363	0.169541	-10.9922	4.16421e-28	4.99619e-26
Col11a1	16526.7	1.66103	0.151456	10.9671	5.50034e-28	6.55407e-26
Dock6	1290.82	-0.685308	0.0625416	-10.9576	6.10806e-28	7.22871e-26
Ppa1	916.626	1.01193	0.0930367	10.8767	1.48826e-27	1.74941e-25
Ccnd1	15349.5	-1.22499	0.113174	-10.8239	2.65113e-27	3.09542e-25
Copb2	6735.29	0.420707	0.0388739	10.8223	2.69772e-27	3.12881e-25
Aars	5744.43	0.436165	0.0404094	10.7936	3.68845e-27	4.24954e-25
Chmp2b	2268.59	-0.488139	0.045788	-10.6609	1.55162e-26	1.77589e-24
Arrb1	782.95	-1.37877	0.12974	-10.6272	2.22654e-26	2.53171e-24
Serpina3n	547.269	-1.76572	0.166755	-10.5888	3.35998e-26	3.79569e-24
Man1a	2308.16	-1.16058	0.109808	-10.5691	4.14478e-26	4.65205e-24
Gucy1a1	52.944	-2.93687	0.277975	-10.5653	4.31789e-26	4.81528e-24
9930012K11Rik	191.081	-1.27778	0.121025	-10.558	4.66676e-26	5.17118e-24
Lbp	166.8	-1.64341	0.156433	-10.5055	8.1504e-26	8.97421e-24
Pxdn	3556.81	0.788681	0.0755739	10.4359	1.70019e-25	1.86026e-23
Met	965.934	-1.83257	0.175735	-10.428	1.84649e-25	2.00771e-23
Ebna1bp2	835.516	0.71271	0.0684745	10.4084	2.27023e-25	2.45312e-23
Gstt1	178.089	-2.2518	0.216748	-10.389	2.78183e-25	2.96917e-23
Plekhh2	526.342	-0.967671	0.0931436	-10.389	2.78194e-25	2.96917e-23
Zdhhc2	1618.47	2.3915	0.230668	10.3677	3.47666e-25	3.68802e-23
Nupr1	3988.54	2.0127	0.194642	10.3405	4.61986e-25	4.87101e-23
Srm	1851.8	1.07548	0.104057	10.3355	4.8672e-25	5.10088e-23
Aldh18a1	2536.9	1.0963	0.106149	10.328	5.26721e-25	5.48704e-23
Sash1	3417.66	-0.720474	0.0699782	-10.2957	7.36897e-25	7.63083e-23
Adamts9	141.573	-1.99106	0.193488	-10.2904	7.78741e-25	8.01642e-23
Masp1	1419.23	2.36292	0.231323	10.2148	1.7018e-24	1.74154e-22
Esrp2	85.346	3.44755	0.33914	10.1656	2.82493e-24	2.874e-22
Ephx1	7668.7	-0.832922	0.0819541	-10.1633	2.89197e-24	2.92509e-22
Btg1	1347.01	2.05671	0.20264	10.1496	3.32795e-24	3.34661e-22
Tfpi2	167.401	1.90805	0.188098	10.1439	3.52805e-24	3.52744e-22
Nox4	1792.39	2.53296	0.250903	10.0954	5.79122e-24	5.75714e-22
Slc7a2	833.195	-1.18429	0.117392	-10.0883	6.22259e-24	6.15082e-22
Arhgap6	833.044	-2.63643	0.261425	-10.0848	6.44693e-24	6.33657e-22
Kmt5c	377.366	-0.824955	0.0818536	-10.0784	6.88267e-24	6.72684e-22
Crebrf	700.02	-1.57964	0.156918	-10.0667	7.75382e-24	7.53593e-22
Rab40b	94.1364	-1.5402	0.153031	-10.0646	7.92137e-24	7.656e-22
Ramp2	57.4061	-2.06286	0.205291	-10.0485	9.33032e-24	8.96793e-22
Mapre2	1480.48	-1.39044	0.138401	-10.0464	9.52438e-24	9.10415e-22
Atp13a5	36.666	4.18283	0.420362	9.95053	2.50848e-23	2.3847e-21
Plau	421.26	-2.76048	0.27832	-9.91837	3.46378e-23	3.27497e-21
Nol9	811.065	0.66392	0.0669926	9.91035	3.75331e-23	3.52953e-21
Olfml2b	1114	-1.22305	0.123436	-9.90831	3.8306e-23	3.58285e-21
Zfp469	195.132	2.11461	0.213464	9.90617	3.9136e-23	3.64091e-21
Kprp	192.822	-4.49404	0.454123	-9.89607	4.3295e-23	4.0064e-21
Klc2	610.258	0.656918	0.0664018	9.89307	4.46121e-23	4.10643e-21
Xpo5	1640.79	0.485943	0.0491653	9.88385	4.89167e-23	4.47897e-21
Mamstr	53.4107	-2.47631	0.250624	-9.88055	5.05545e-23	4.60469e-21
Ralgps2	515.661	-2.25694	0.228808	-9.86393	5.96668e-23	5.40637e-21
Map3k1	138.219	-1.36609	0.138571	-9.85839	6.30494e-23	5.68327e-21
Slfn5	230.132	-4.30716	0.437349	-9.84834	6.96823e-23	6.24878e-21
Fmo5	131.61	-1.7456	0.177817	-9.81683	9.52895e-23	8.50129e-21
Iqgap1	13506.4	1.04442	0.106484	9.80829	1.03709e-22	9.20526e-21
P3h1	3342.93	1.08617	0.110951	9.78964	1.24743e-22	1.1016e-20
Endod1	1779.58	1.42311	0.145485	9.78182	1.34763e-22	1.18407e-20
Mllt11	658.105	1.20165	0.123048	9.76571	1.58001e-22	1.38128e-20
Ctps	3435.16	0.83315	0.0853789	9.75827	1.70035e-22	1.47905e-20
Chst11	1589.24	2.19275	0.225124	9.74019	2.03182e-22	1.75859e-20
AW551984	67.288	-5.91105	0.607459	-9.73078	2.22884e-22	1.91956e-20
Arhgap20	400.494	-3.25905	0.335221	-9.7221	2.42734e-22	2.08022e-20
Trim2	763.857	-0.934876	0.0961737	-9.72071	2.46067e-22	2.09844e-20
Mthfd2	1497.45	1.22131	0.125784	9.70951	2.74658e-22	2.33084e-20
Eps8	1020.78	-1.73989	0.179851	-9.67402	3.88804e-22	3.28351e-20
Cyth3	2625.05	-0.830993	0.0859726	-9.66579	4.21357e-22	3.54123e-20
Gadd45g	4443.96	1.1048	0.114945	9.61158	7.14457e-22	5.97567e-20
Smarcd3	560.531	1.07445	0.112008	9.59265	8.58524e-22	7.14629e-20
Col1a1	182867	1.03864	0.108439	9.57804	9.89076e-22	8.19379e-20
Rab36	121.095	-1.42084	0.148488	-9.56871	1.08252e-21	8.92537e-20
Fam210b	436.029	1.63019	0.170578	9.55684	1.21406e-21	9.96278e-20
Foxc2	1340.64	1.17959	0.12364	9.54049	1.42164e-21	1.16114e-19
Rab3ip	1069.89	1.01859	0.106826	9.53503	1.49847e-21	1.21817e-19
Adamts6	358.272	2.46223	0.258374	9.52973	1.5769e-21	1.27597e-19
Slc8a1	556.145	1.89744	0.19971	9.50101	2.0787e-21	1.67422e-19
Pycr1	836.501	0.882225	0.0928746	9.4991	2.11708e-21	1.69727e-19
Eaf1	1340.45	1.06961	0.112789	9.48331	2.46354e-21	1.96597e-19
Ehbp1	1999.52	-2.17483	0.230025	-9.45479	3.23676e-21	2.57123e-19
Fbxo17	354.31	0.857782	0.091161	9.40953	4.98362e-21	3.94091e-19
Ckap4	11587.7	0.646772	0.0687844	9.40288	5.30881e-21	4.17907e-19
Ppp1r13l	1002.59	2.19287	0.233225	9.40238	5.33432e-21	4.18023e-19
Sigmar1	1857.16	0.631653	0.0672042	9.39901	5.50783e-21	4.29685e-19
Prkacb	2707.44	0.477316	0.0508238	9.39158	5.9109e-21	4.59071e-19
Slc1a4	1469.19	1.07774	0.114827	9.38575	6.24724e-21	4.83037e-19
Loxl4	1704.42	1.51962	0.162062	9.37678	6.80202e-21	5.23605e-19
Antxr1	4642.21	-1.71825	0.183659	-9.3557	8.30498e-21	6.36483e-19
Myc	780.911	1.38914	0.148498	9.35463	8.38944e-21	6.40137e-19
4931406P16Rik	1461.09	1.00009	0.106967	9.34948	8.80818e-21	6.69152e-19
Pde4dip	2636.7	0.749927	0.0804139	9.32584	1.10106e-20	8.32835e-19
Bhlhe41	551.678	0.726657	0.0779791	9.31861	1.17878e-20	8.8776e-19
Lama2	4000.65	0.84514	0.0910323	9.28395	1.6331e-20	1.22461e-18
Adamts5	36152.8	-0.707297	0.0763096	-9.26878	1.88286e-20	1.40585e-18
Colgalt1	5266.51	0.515068	0.0556137	9.26152	2.01541e-20	1.49838e-18
Erg	35.72	6.45548	0.697246	9.25853	2.0726e-20	1.53434e-18
Enpp1	765.017	1.55681	0.168416	9.2438	2.37886e-20	1.7536e-18
Mapk8ip1	278.529	-1.51708	0.164372	-9.22955	2.71782e-20	1.99502e-18
Farsb	978.405	0.651482	0.070694	9.21552	3.09786e-20	2.26443e-18
Timp2	109490	-1.04008	0.113218	-9.18647	4.05947e-20	2.95492e-18
Tmtc2	245.628	-2.0183	0.219773	-9.18359	4.16962e-20	3.02245e-18
Nop16	470.741	0.709146	0.0773505	9.16796	4.82064e-20	3.47986e-18
Serping1	2484.49	-1.7731	0.193472	-9.16465	4.97094e-20	3.57353e-18
Rrp9	588.834	0.95825	0.104827	9.14123	6.17443e-20	4.42043e-18
Irak2	610.375	2.01265	0.220724	9.11842	7.6227e-20	5.43492e-18
Lynx1	1767.06	-0.586216	0.0643735	-9.10648	8.50986e-20	6.04269e-18
Notch4	337.088	4.11533	0.452703	9.09056	9.85326e-20	6.96818e-18
Mfap4	883.106	2.9894	0.329059	9.0847	1.03982e-19	7.32381e-18
Ssbp3	1154.12	-0.961454	0.1059	-9.07887	1.09705e-19	7.67334e-18
Calr4	22.7262	3.44773	0.379758	9.07875	1.09827e-19	7.67334e-18
Dock10	70.6639	-2.07628	0.228713	-9.0781	1.10488e-19	7.68862e-18
Rgma	493.425	-1.40103	0.154386	-9.07488	1.13807e-19	7.88804e-18
Slc25a32	469.413	0.972351	0.107256	9.06571	1.23795e-19	8.54624e-18
Hk2	1015.68	1.94531	0.214985	9.04858	1.44839e-19	9.95953e-18
Cped1	2230.08	-1.60622	0.177548	-9.04667	1.47394e-19	1.00557e-17
Ptprb	1420.55	2.86094	0.316238	9.04678	1.47245e-19	1.00557e-17
Ypel5	1623.45	0.650755	0.0720284	9.0347	1.64457e-19	1.1176e-17
Cgnl1	3338.65	-1.27576	0.141389	-9.02301	1.82992e-19	1.23872e-17
Myo7a	723.435	1.69609	0.18829	9.00785	2.10142e-19	1.41699e-17
Cars	2111.31	0.578489	0.0643763	8.98606	2.5626e-19	1.72129e-17
Tmod3	5537.28	-0.992276	0.110444	-8.98445	2.60043e-19	1.73999e-17
Glul	1015.61	-1.68958	0.188097	-8.98249	2.64704e-19	1.76439e-17
Tgfb1	919.465	1.731	0.192937	8.97187	2.91536e-19	1.93582e-17
Timm17a	1470.68	0.59657	0.0666569	8.94987	3.55897e-19	2.3542e-17
Prelp	8689.09	-2.45229	0.274359	-8.93822	3.95492e-19	2.59637e-17
Nqo2	549.008	-1.21894	0.136369	-8.93855	3.94317e-19	2.59637e-17
Kctd11	1372.91	0.78401	0.0878109	8.92839	4.3225e-19	2.82701e-17
Colec12	1909.6	-1.97179	0.220862	-8.9277	4.34948e-19	2.83401e-17
Leprotl1	1498.59	0.453006	0.0510126	8.88027	6.66965e-19	4.32955e-17
Lrig3	616.839	1.19773	0.13491	8.87803	6.80569e-19	4.40144e-17
Plpp3	4223.93	-2.69647	0.304064	-8.8681	7.44018e-19	4.79396e-17
Tnk2	2109.5	1.01845	0.115002	8.85594	8.29788e-19	5.32687e-17
Aldh6a1	536.671	-1.22196	0.138189	-8.84273	9.34118e-19	5.97458e-17
Adh1	57.7034	-3.54056	0.40062	-8.83771	9.77045e-19	6.22625e-17
Arxes2	465.865	1.31564	0.149117	8.82285	1.11585e-18	7.08482e-17
Ankrd1	4612.08	2.33455	0.264876	8.81374	1.21035e-18	7.65691e-17
Akap10	571.264	0.520676	0.0591742	8.79903	1.37998e-18	8.69838e-17
Car2	41.896	4.11497	0.468172	8.78945	1.50296e-18	9.43935e-17
Trim16	2098.28	0.821796	0.0935026	8.78902	1.50874e-18	9.44155e-17
Fam98a	1369.63	0.823457	0.0938664	8.77265	1.74517e-18	1.0882e-16
Abcc5	2067.22	-0.791362	0.0902478	-8.76877	1.80634e-18	1.12029e-16
Pygm	31.3173	-2.02425	0.230853	-8.76857	1.80952e-18	1.12029e-16
Exoc4	4498.68	-0.470768	0.0537448	-8.75933	1.96421e-18	1.21175e-16
Vwa5a	2172.5	-1.04098	0.118884	-8.75628	2.01801e-18	1.24054e-16
Zfp503	945.977	-1.84714	0.211101	-8.75003	2.13296e-18	1.30659e-16
Anxa1	53063.5	-0.995262	0.11381	-8.74493	2.23153e-18	1.36217e-16
Necap1	1161.52	0.551333	0.0630711	8.74145	2.30134e-18	1.39988e-16
Wnt5a	2427.75	2.31613	0.265133	8.73572	2.42106e-18	1.46756e-16
Scn7a	121.225	-2.55491	0.29282	-8.72516	2.65794e-18	1.60001e-16
Smoc1	1109.64	-1.47809	0.169404	-8.72521	2.65696e-18	1.60001e-16
Bcar1	1988.77	0.64075	0.0735341	8.71364	2.9426e-18	1.76526e-16
Ednrb	69.2338	4.20402	0.48297	8.70452	3.18934e-18	1.9067e-16
Rgl1	1971.46	-0.912217	0.104837	-8.70125	3.28237e-18	1.95559e-16
Wdr1	7792.41	0.551712	0.0634652	8.69314	3.52544e-18	2.09325e-16
Galnt15	30.1816	-4.53174	0.522043	-8.68079	3.93039e-18	2.32575e-16
Chsy1	2326.81	1.14186	0.131602	8.67664	4.07616e-18	2.40383e-16
Pfn2	2986.46	-0.516913	0.0596426	-8.66684	4.44273e-18	2.61116e-16
Pde1a	216.632	-1.28467	0.148323	-8.66127	4.66551e-18	2.73286e-16
Tbc1d2b	1597.29	-1.13153	0.130731	-8.65542	4.91102e-18	2.86702e-16
Uba5	1537.05	0.508377	0.0587448	8.65399	4.97292e-18	2.89344e-16
Myl9	4838.95	1.18851	0.137375	8.65159	5.07847e-18	2.94501e-16
Aqp5	32.8278	-2.59284	0.299917	-8.64519	5.37181e-18	3.09448e-16
Hnrnpa1	5841.05	0.627926	0.0726314	8.64538	5.36262e-18	3.09448e-16
Pdzrn3	2075.76	2.20625	0.255369	8.63948	5.647e-18	3.24227e-16
Cyb5a	2391.74	-0.6093	0.0707873	-8.60748	7.46839e-18	4.27393e-16
Srf	1393.47	0.424991	0.0494019	8.60272	7.78493e-18	4.44047e-16
Tlr1	32.1556	-2.67282	0.310932	-8.59614	8.24395e-18	4.68623e-16
Mtus1	391.022	2.33488	0.271631	8.59579	8.26965e-18	4.68623e-16
AA414768	402.752	1.10198	0.128334	8.58682	8.94081e-18	5.05011e-16
St5	818.986	1.62273	0.189241	8.57489	9.91775e-18	5.58379e-16
Synj2	744.063	0.871026	0.101726	8.56246	1.10484e-17	6.20028e-16
Pvr	1310.32	1.1809	0.137966	8.55935	1.13506e-17	6.34939e-16
Ism1	197.574	-1.18068	0.138001	-8.55558	1.17273e-17	6.53909e-16
Myo1d	2686.38	1.52612	0.178443	8.55238	1.20573e-17	6.70162e-16
Naaa	581.412	-0.911068	0.107526	-8.47297	2.39218e-17	1.32537e-15
Grwd1	289.141	0.890664	0.105206	8.4659	2.54178e-17	1.40379e-15
Epn2	1988.91	0.979616	0.11582	8.45806	2.71865e-17	1.49672e-15
Nars	5891.09	0.496815	0.0587495	8.45651	2.75509e-17	1.512e-15
Dcaf4	383.268	-0.814656	0.0963523	-8.45497	2.7915e-17	1.52716e-15
Adgrg2	174.372	-1.75089	0.2071	-8.45431	2.80739e-17	1.53104e-15
Dzip1	1775	-1.05942	0.125354	-8.45141	2.87797e-17	1.56463e-15
Anxa5	36783.3	1.18101	0.139915	8.44096	3.14738e-17	1.70576e-15
Mylk3	37.7413	-2.90101	0.344314	-8.42549	3.59258e-17	1.941e-15
Tbl1xr1	776.97	-1.4202	0.168614	-8.42278	3.67644e-17	1.98015e-15
Pamr1	692.851	-2.44382	0.290287	-8.41866	3.8082e-17	2.04479e-15
Ikbke	347.311	-0.882033	0.104807	-8.4158	3.90217e-17	2.0888e-15
Tgfbi	299.601	-2.17452	0.25869	-8.4059	4.24588e-17	2.26581e-15
Vapa	2525.06	0.482312	0.0573934	8.40361	4.32945e-17	2.30335e-15
Evc	912.878	-0.831741	0.0990515	-8.39706	4.57805e-17	2.42818e-15
Gjb3	490.135	2.68318	0.319581	8.39593	4.62212e-17	2.4441e-15
Ddx39	1020.73	0.6827	0.0813648	8.39061	4.83619e-17	2.54955e-15
Spon2	731.225	-1.80579	0.215294	-8.38754	4.9642e-17	2.60913e-15
Scara3	2262	-1.39501	0.166401	-8.38342	5.14102e-17	2.69393e-15
Actg1	50171.6	0.829716	0.0991448	8.36873	5.82425e-17	3.04278e-15
Lgi2	93.0307	-4.17008	0.499448	-8.34936	6.86312e-17	3.57478e-15
Las1l	967.705	1.0404	0.124706	8.34286	7.25164e-17	3.76587e-15
Mill2	354.383	-1.81986	0.218238	-8.33887	7.50015e-17	3.88334e-15
Acta2	83627.3	1.73638	0.208434	8.33059	8.04414e-17	4.15264e-15
Ptger4	85.3581	-2.16222	0.259669	-8.32682	8.30431e-17	4.27426e-15
Gm34294	16.9151	-3.74771	0.45035	-8.32179	8.66481e-17	4.44666e-15
Mtfr1	1044.37	0.608136	0.0731094	8.31816	8.93422e-17	4.57143e-15
Tek	310.508	-1.95347	0.234953	-8.31432	9.22799e-17	4.7079e-15
Ifit2	473.142	-1.03614	0.124904	-8.29544	1.08188e-16	5.50336e-15
Ackr3	1415.48	-1.74287	0.210287	-8.28805	1.15125e-16	5.83914e-15
Nfkbia	492.759	-0.741736	0.0896601	-8.27276	1.30896e-16	6.60059e-15
Eef1e1	595.582	0.783368	0.0946922	8.27278	1.30873e-16	6.60059e-15
Fryl	1025.2	-0.854986	0.103436	-8.26589	1.38661e-16	6.97192e-15
Thra	984.305	-1.33683	0.161869	-8.25874	1.47221e-16	7.38097e-15
Nuak2	972.669	2.05782	0.24924	8.25637	1.50174e-16	7.50741e-15
Hspa1b	281.539	-1.51341	0.183574	-8.24415	1.66344e-16	8.29192e-15
Wls	11872.4	0.471213	0.0572293	8.23377	1.81418e-16	9.01753e-15
Sirpa	890.67	-1.34471	0.163666	-8.21621	2.10038e-16	1.03999e-14
Zfp568	456.122	1.08443	0.13199	8.21599	2.10424e-16	1.03999e-14
Fkbp11	671.26	1.17785	0.14343	8.21199	2.1755e-16	1.07216e-14
Fmo1	49.5861	-4.6073	0.561359	-8.2074	2.26032e-16	1.11081e-14
Fndc3b	9345.8	0.684061	0.0834691	8.19538	2.49811e-16	1.22422e-14
Aldh1l1	81.1364	-1.81661	0.221832	-8.18913	2.6312e-16	1.28581e-14
Ildr2	392.184	-1.45401	0.177794	-8.17805	2.88473e-16	1.39793e-14
Actn1	32667.3	0.985026	0.120443	8.17838	2.8768e-16	1.39793e-14
Deptor	59.573	-2.13429	0.260978	-8.17805	2.88464e-16	1.39793e-14
Celf5	221.204	-1.28268	0.157006	-8.16964	3.09307e-16	1.49473e-14
Fpgs	493.428	0.973174	0.119148	8.16777	3.14153e-16	1.51394e-14
Cpne2	899.536	-0.599347	0.0733875	-8.16688	3.16457e-16	1.52083e-14
Hhipl1	472.672	1.49979	0.183799	8.15994	3.35197e-16	1.60645e-14
Tnni3k	151.495	2.92998	0.359224	8.15642	3.45095e-16	1.64935e-14
Pde3a	916.642	-1.33883	0.164516	-8.13796	4.01979e-16	1.91595e-14
Glrx	162.416	-1.28665	0.158272	-8.12934	4.31637e-16	2.05169e-14
Ccl17	124.172	5.12432	0.631175	8.1187	4.71222e-16	2.23375e-14
Bag2	779.587	1.40139	0.172746	8.11244	4.96132e-16	2.34544e-14
Agps	2104.98	0.457436	0.0564057	8.10975	5.07234e-16	2.39142e-14
Plxna2	844.035	-0.765508	0.0944923	-8.10127	5.43869e-16	2.55721e-14
Tfrc	536.547	1.30327	0.160952	8.09729	5.61978e-16	2.63524e-14
Hpse	100.267	-2.51774	0.311549	-8.08136	6.40488e-16	2.99531e-14
Tiam1	928.6	1.14442	0.14167	8.07807	6.58018e-16	3.06905e-14
Degs1	6095.41	0.385561	0.0477381	8.0766	6.65987e-16	3.09791e-14
Nr3c1	3637.9	-0.791869	0.0981389	-8.06886	7.09571e-16	3.29184e-14
C2cd5	239.11	-0.997746	0.123705	-8.06556	7.29017e-16	3.37306e-14
Gxylt2	2040.5	2.72725	0.338281	8.06207	7.50107e-16	3.46144e-14
Rcan2	936.316	-2.43993	0.303128	-8.04918	8.33538e-16	3.83626e-14
Slc35e1	2331.67	0.509258	0.063293	8.04605	8.55087e-16	3.92505e-14
Usp2	218.515	-1.0953	0.136213	-8.04109	8.90452e-16	4.07663e-14
Garem2	239.89	2.56668	0.319506	8.03327	9.49059e-16	4.33354e-14
Nrk	177.777	-3.81236	0.474599	-8.03279	9.52816e-16	4.3393e-14
Plekha4	196.475	-1.55551	0.193765	-8.02785	9.91972e-16	4.50583e-14
Shmt2	1817.64	0.975446	0.121526	8.02666	1.0016e-15	4.53772e-14
Rassf8	2379.01	0.581918	0.0725307	8.02305	1.03149e-15	4.66098e-14
Id2	520.315	-1.26178	0.157567	-8.00794	1.16649e-15	5.25736e-14
Smim10l2a	56.1372	2.79022	0.348601	8.00406	1.20386e-15	5.41176e-14
Pdgfrl	262.902	2.20953	0.276388	7.99431	1.30307e-15	5.84265e-14
Lifr	187.985	-1.39651	0.174866	-7.98616	1.39207e-15	6.22565e-14
Zbtb4	2615.18	-0.656982	0.0822837	-7.98435	1.41262e-15	6.30137e-14
Gars	6491.43	0.744794	0.0933683	7.97695	1.49992e-15	6.6737e-14
Tmem263	1884.69	0.671764	0.0843193	7.96691	1.62692e-15	7.2203e-14
Atg16l2	312.977	-0.975999	0.122625	-7.95919	1.73166e-15	7.66558e-14
Il4ra	4102.31	-1.45923	0.183477	-7.95318	1.81778e-15	8.02638e-14
Rnf11	4852.48	0.621918	0.0782271	7.95016	1.86271e-15	8.20392e-14
Kpna1	1426.36	0.431394	0.0544246	7.92645	2.25504e-15	9.90682e-14
Greb1	126.188	-1.36078	0.17207	-7.90829	2.60939e-15	1.14346e-13
Tcp11l2	259.12	-1.27406	0.16137	-7.89528	2.89665e-15	1.26616e-13
Hyou1	5879.45	0.959884	0.122045	7.86497	3.6918e-15	1.60896e-13
Etv5	736.166	-0.815303	0.103666	-7.86471	3.6994e-15	1.60896e-13
Cdc42ep3	234.113	-2.2742	0.290099	-7.83939	4.52752e-15	1.96422e-13
Cyp26b1	921.393	-1.57065	0.201118	-7.80962	5.73588e-15	2.48227e-13
Calcoco1	1067.34	-0.757761	0.097055	-7.80754	5.83153e-15	2.5174e-13
Srpr	4596.08	0.564446	0.0723197	7.80487	5.95633e-15	2.56491e-13
Ugdh	7493.3	-0.832295	0.106823	-7.79132	6.6314e-15	2.84856e-13
Fas	874.969	0.951995	0.122258	7.78674	6.87578e-15	2.94625e-13
Wnt10b	364.611	2.27118	0.291812	7.78305	7.07978e-15	3.02622e-13
Siah2	287.099	0.813839	0.10459	7.78125	7.18105e-15	3.06198e-13
Rab3il1	155.904	-1.92122	0.247003	-7.77811	7.36147e-15	3.13124e-13
Slc30a5	1255.64	0.468251	0.0602432	7.77269	7.68396e-15	3.26043e-13
Vps53	1149.28	0.644168	0.0828953	7.77086	7.79528e-15	3.29962e-13
Inava	23.6205	2.51212	0.32348	7.76591	8.10596e-15	3.4228e-13
Ntf5	33.3146	2.41073	0.310628	7.76084	8.43666e-15	3.55381e-13
Pdgfra	3524.55	-2.00398	0.2586	-7.74934	9.2375e-15	3.8724e-13
Gm32255	23.5135	6.16415	0.79543	7.74945	9.22888e-15	3.8724e-13
Prl3a1	882.66	3.04202	0.392616	7.74808	9.32917e-15	3.90143e-13
Gm3716	64.6584	-2.22275	0.287158	-7.7405	9.90254e-15	4.13128e-13
Gbp2	145.213	-1.27801	0.165241	-7.73426	1.0401e-14	4.32886e-13
Ibtk	969.421	0.567607	0.0734204	7.73092	1.06772e-14	4.43319e-13
Car5b	365.833	-0.834158	0.107962	-7.72641	1.1062e-14	4.58202e-13
Uba7	73.9283	-1.55104	0.200923	-7.71956	1.1673e-14	4.82366e-13
C1ra	546.112	-1.10303	0.142898	-7.71903	1.17218e-14	4.83234e-13
Ifih1	101.374	-1.77673	0.230553	-7.70637	1.29445e-14	5.32379e-13
Lxn	2559.59	-1.60171	0.207978	-7.70136	1.34623e-14	5.52366e-13
Chrdl1	34.2342	-4.05921	0.527267	-7.69858	1.37581e-14	5.63177e-13
Cyb5r1	2511.44	0.778187	0.101121	7.69562	1.40812e-14	5.75048e-13
Rasgrp3	238.702	1.25933	0.163668	7.69441	1.42144e-14	5.79127e-13
Mnt	752.802	-0.473554	0.0615578	-7.69284	1.43904e-14	5.8493e-13
Fsd1l	132.756	-1.04868	0.136388	-7.68895	1.48351e-14	6.01599e-13
Rcn3	7443.31	0.423192	0.0550757	7.68384	1.54393e-14	6.24645e-13
Heatr5a	2404	0.498939	0.0649429	7.68273	1.55735e-14	6.28615e-13
Add3	2861.86	-0.72059	0.0938325	-7.67954	1.59666e-14	6.42986e-13
Bicc1	2364.04	-0.901301	0.117404	-7.67693	1.62945e-14	6.54678e-13
Slc7a5	3047.51	1.21405	0.158158	7.67616	1.63927e-14	6.57104e-13
Nrbp2	367.582	-1.07777	0.140615	-7.66472	1.79227e-14	7.16784e-13
Nrn1	308.107	-2.21406	0.289031	-7.66029	1.85515e-14	7.40231e-13
Mybbp1a	2906.34	0.773284	0.10099	7.65703	1.90278e-14	7.575e-13
Dis3	463.651	0.517557	0.067615	7.65446	1.94125e-14	7.71047e-13
Noct	805.77	1.71675	0.224495	7.64717	2.05452e-14	8.1418e-13
Fam43a	1604.03	-1.28614	0.168226	-7.6453	2.0846e-14	8.24224e-13
Ifi204	190.326	-3.668	0.480333	-7.63638	2.23422e-14	8.81376e-13
Evi5l	760.66	-0.691607	0.0907206	-7.62349	2.46908e-14	9.71823e-13
Gadd45b	1255.56	2.24222	0.294298	7.61887	2.55905e-14	1.00496e-12
Myh9	41348	0.596926	0.0783567	7.61806	2.57518e-14	1.00902e-12
Slc2a13	349.98	1.10687	0.145342	7.61568	2.62314e-14	1.0255e-12
Atraid	1160.36	-0.508884	0.0669016	-7.60645	2.81722e-14	1.09891e-12
Atic	2033.04	0.476854	0.0626974	7.60564	2.835e-14	1.10337e-12
Hspd1	6870.92	0.667764	0.0879133	7.59572	3.06097e-14	1.18865e-12
Gstm7	87.0069	-2.08962	0.275506	-7.58466	3.33357e-14	1.29163e-12
Sec22c	524.092	-0.605025	0.0798586	-7.5762	3.55814e-14	1.37253e-12
Syne3	527.822	-1.53808	0.203008	-7.57645	3.55141e-14	1.37253e-12
Slc22a23	529.628	2.46227	0.325137	7.57304	3.64595e-14	1.40329e-12
Tubb6	5646.51	1.03574	0.136839	7.569	3.7612e-14	1.44445e-12
Camk2g	1903.17	-0.632246	0.083779	-7.54659	4.46793e-14	1.71208e-12
Clec3b	116.895	-3.69831	0.49024	-7.54386	4.56244e-14	1.74446e-12
Irak3	420.698	-2.64197	0.350887	-7.52941	5.09694e-14	1.94455e-12
Lgi4	119.38	-1.91412	0.254438	-7.52291	5.35683e-14	2.03923e-12
Ppp4r1l-ps	378.715	-0.982872	0.130682	-7.52111	5.43151e-14	2.06314e-12
Csrp2	1759.07	1.7312	0.230606	7.50719	6.04078e-14	2.28958e-12
Rab13	559.406	-0.58877	0.0784785	-7.50231	6.27052e-14	2.37148e-12
Gcsh	1169.9	0.606728	0.0808995	7.49978	6.39259e-14	2.4124e-12
Angptl2	2415.79	-0.982448	0.131086	-7.49469	6.64555e-14	2.50244e-12
Gm15867	38.1287	2.33242	0.31171	7.48264	7.28434e-14	2.73116e-12
Col28a1	942.84	-1.98634	0.265459	-7.48265	7.28402e-14	2.73116e-12
Foxp4	1299.76	1.13902	0.152452	7.47137	7.93645e-14	2.96926e-12
Ngf	2563.23	0.972168	0.130392	7.45571	8.93842e-14	3.33695e-12
Spsb1	1543.9	2.1633	0.290272	7.45267	9.14721e-14	3.40758e-12
Klf4	4453.98	-1.14507	0.153672	-7.45137	9.23752e-14	3.43387e-12
Aff1	2005.32	0.879154	0.118065	7.44634	9.59624e-14	3.55961e-12
Ostc	2437.67	0.684484	0.0919464	7.44438	9.73994e-14	3.60523e-12
D5Ertd579e	1483.9	-0.649152	0.0873518	-7.43146	1.07402e-13	3.96702e-12
Tmem159	494.789	0.632552	0.0853042	7.41526	1.21391e-13	4.47423e-12
C1galt1	1516.52	-1.28725	0.173626	-7.41391	1.22628e-13	4.51028e-12
Itm2b	11265	-0.699848	0.094523	-7.404	1.32144e-13	4.85003e-12
Sec31a	7812.49	0.429935	0.0580758	7.40301	1.33135e-13	4.87609e-12
Fgf9	37.1406	4.14734	0.56052	7.3991	1.37111e-13	5.01117e-12
Hbegf	1169.99	2.1423	0.28978	7.39283	1.43737e-13	5.24233e-12
Trio	2643.72	-0.691419	0.093671	-7.38135	1.56696e-13	5.703e-12
Usp36	638.733	0.603429	0.081796	7.37725	1.61596e-13	5.86908e-12
Rab33b	888.771	0.504374	0.0683971	7.37421	1.65325e-13	5.99198e-12
Stx1a	229.887	1.40519	0.190565	7.37382	1.65809e-13	5.99704e-12
Dok1	840.895	1.82627	0.248107	7.36083	1.82765e-13	6.59374e-12
Tpm1	24315.6	1.50861	0.204957	7.36062	1.83065e-13	6.59374e-12
Pmvk	168.967	-0.913357	0.124143	-7.35731	1.87654e-13	6.74506e-12
Cdk19	241.219	-1.08716	0.147844	-7.35344	1.93165e-13	6.92886e-12
Sncg	263.466	-3.03062	0.412174	-7.35276	1.94156e-13	6.95006e-12
Crot	793.76	-0.74839	0.102102	-7.32983	2.30447e-13	8.2322e-12
Npy1r	106.73	1.34014	0.182887	7.32769	2.34155e-13	8.34753e-12
Cbx5	2803.36	0.617134	0.0842268	7.32705	2.35276e-13	8.37033e-12
Capn5	816.145	-0.854932	0.116697	-7.32608	2.36987e-13	8.41401e-12
Pofut2	3285.09	0.581258	0.0793492	7.32531	2.38352e-13	8.44524e-12
Mdfic	1523.07	0.434757	0.0593666	7.32326	2.42021e-13	8.55779e-12
Coro1c	3896.9	0.484784	0.0662033	7.32266	2.4311e-13	8.57887e-12
Synpo	10101.7	0.928372	0.12682	7.3204	2.47239e-13	8.70691e-12
Triobp	1700.93	-0.588623	0.0804303	-7.31842	2.50905e-13	8.81818e-12
Tagln	277.057	1.40857	0.192543	7.3156	2.56227e-13	8.97169e-12
Cxcl16	115.717	1.56335	0.213702	7.31556	2.56305e-13	8.97169e-12
Ftsj3	1213.2	0.613699	0.0838947	7.31511	2.57169e-13	8.98388e-12
Rxfp3	64.4512	4.04697	0.553592	7.3104	2.66357e-13	9.28621e-12
Itga9	788.088	0.638326	0.0873892	7.3044	2.78503e-13	9.69022e-12
Il1r1	468.234	-2.28557	0.313145	-7.29877	2.90421e-13	1.00644e-11
Sfrp1	6515.49	-1.76233	0.241465	-7.2985	2.90992e-13	1.00644e-11
Mark3	1460.55	0.355909	0.048763	7.29876	2.90425e-13	1.00644e-11
Plekhg2	4626.44	0.577428	0.0791331	7.29692	2.94439e-13	1.01634e-11
Rhbdd1	1273.17	0.712834	0.0977773	7.29039	3.09063e-13	1.06471e-11
Stt3a	8238.34	0.500929	0.0687301	7.28835	3.13783e-13	1.07677e-11
Kdelr3	2448.3	0.994577	0.136461	7.28834	3.13801e-13	1.07677e-11
Col6a1	9811.02	-1.63304	0.224292	-7.28085	3.31717e-13	1.136e-11
Sptbn1	56474.7	-0.720361	0.098977	-7.27806	3.38651e-13	1.15747e-11
Phip	1112.08	-1.46993	0.202162	-7.27104	3.56732e-13	1.21688e-11
Fbxo10	490.299	0.698726	0.0961547	7.26668	3.6843e-13	1.25432e-11
Idh3a	1558.85	0.832752	0.114704	7.26	3.87077e-13	1.31523e-11
Hspa5	24107.7	0.548054	0.0755505	7.25415	4.04206e-13	1.37076e-11
Usp31	691.186	0.625847	0.0863006	7.25194	4.10851e-13	1.38788e-11
Fam110c	63.9832	1.63749	0.225798	7.25202	4.10594e-13	1.38788e-11
Gas1	321.324	-2.5909	0.358042	-7.23631	4.61069e-13	1.5545e-11
Dlat	1715.87	0.433259	0.0599011	7.23291	4.72761e-13	1.59084e-11
Stat5a	298.744	-0.832631	0.115159	-7.23025	4.82112e-13	1.61917e-11
Chp1	4751.07	-0.620422	0.0858604	-7.22594	4.97638e-13	1.66809e-11
Micu1	1718.13	-0.312228	0.0432115	-7.22558	4.98986e-13	1.6694e-11
Peli2	161.227	-1.6813	0.233086	-7.21321	5.46471e-13	1.82475e-11
Zmynd19	461.244	0.664071	0.0920678	7.21284	5.47952e-13	1.82619e-11
Npr2	4111	-0.600487	0.0833593	-7.20361	5.86403e-13	1.9506e-11
Cdh13	741.457	-1.05758	0.147087	-7.19017	6.47106e-13	2.14842e-11
Ogn	7129.53	-2.39949	0.333945	-7.1853	6.7062e-13	2.22224e-11
Sema6d	654.929	-2.36359	0.329626	-7.17054	7.47027e-13	2.47073e-11
Atad3a	640.717	0.56495	0.0788003	7.16938	7.53362e-13	2.48695e-11
Ipo5	5835.59	0.811524	0.113356	7.15909	8.12132e-13	2.67588e-11
Ltbp2	27759.9	2.54188	0.356064	7.13882	9.41363e-13	3.09582e-11
Snx18	3964.92	-0.467653	0.0655729	-7.1318	9.90623e-13	3.25167e-11
Gpr88	22.0664	-4.66024	0.654069	-7.12499	1.04089e-12	3.41025e-11
Arhgef26	44.8433	1.83275	0.257578	7.1153	1.11672e-12	3.65181e-11
Hspa13	1697.39	0.44194	0.062128	7.11338	1.13233e-12	3.6959e-11
Col24a1	23.8263	-3.80038	0.534301	-7.11281	1.13707e-12	3.70441e-11
Dusp6	224.566	-1.05162	0.148005	-7.10526	1.20098e-12	3.90531e-11
Actr3	7612.13	0.459421	0.0646691	7.10419	1.21034e-12	3.9284e-11
Dclk1	1971.42	-1.22651	0.172863	-7.09529	1.29079e-12	4.18173e-11
Rbpj	3953.72	-1.47771	0.2085	-7.08737	1.36684e-12	4.41987e-11
Syngap1	499.155	-1.27814	0.180347	-7.08709	1.36963e-12	4.42068e-11
Il11	163.889	3.39574	0.479698	7.07891	1.4529e-12	4.68077e-11
Amd1	1066.21	0.562295	0.079452	7.07717	1.47131e-12	4.73131e-11
Cct3	4197.98	0.4574	0.0646508	7.07494	1.49514e-12	4.79908e-11
Gramd4	919.203	-1.07074	0.151375	-7.07342	1.51163e-12	4.84305e-11
Tlr4	683.73	-0.744517	0.105415	-7.06272	1.63273e-12	5.22145e-11
Polr3d	783.088	0.793819	0.112421	7.0611	1.65185e-12	5.27288e-11
Kcne4	250.09	-1.49068	0.211184	-7.05868	1.68094e-12	5.35592e-11
Pmepa1os	11.9692	3.53325	0.500993	7.05249	1.75748e-12	5.58956e-11
Slc33a1	888.398	0.443192	0.0629412	7.04136	1.90371e-12	6.04245e-11
Fignl2	105.268	-1.33761	0.189971	-7.04113	1.90683e-12	6.04245e-11
Gm28875	117.503	-1.78583	0.253674	-7.03987	1.92423e-12	6.0865e-11
Srgap3	745.463	-1.81051	0.257303	-7.03649	1.97143e-12	6.21898e-11
Htra4	58.3341	-2.64718	0.376215	-7.03636	1.97326e-12	6.21898e-11
Tbc1d8b	838.586	0.479102	0.0681205	7.03315	2.01926e-12	6.35244e-11
Plscr1	327.801	-1.00424	0.142952	-7.02497	2.14108e-12	6.72353e-11
Reck	4141.11	-1.00949	0.143843	-7.01801	2.25056e-12	7.05458e-11
Sinhcaf	51.9575	1.28233	0.182915	7.01052	2.3743e-12	7.41761e-11
Gamt	231.594	-1.21738	0.173651	-7.01049	2.3749e-12	7.41761e-11
Sh3rf3	368.682	-1.16204	0.165904	-7.0043	2.48221e-12	7.7389e-11
Utp18	558.1	0.57631	0.0823883	6.99505	2.65168e-12	8.25248e-11
Zdhhc16	492.188	1.44045	0.206068	6.99014	2.74604e-12	8.53087e-11
Sema7a	890.914	1.57903	0.226049	6.98533	2.84188e-12	8.81286e-11
Zswim6	1163.59	0.696324	0.099789	6.97797	2.99479e-12	9.27052e-11
Carm1	1773.35	0.365351	0.0524419	6.96678	3.24281e-12	1.00205e-10
Cox4i2	65.6206	-2.08678	0.299608	-6.96503	3.28323e-12	1.01274e-10
Fam8a1	3178.72	0.651567	0.09387	6.94116	3.88883e-12	1.19741e-10
Fads2	1708.77	-1.52944	0.220563	-6.93425	4.08382e-12	1.25523e-10
Gstm2	3094.04	-0.433332	0.0624977	-6.93356	4.10369e-12	1.25912e-10
Adamts7	129.633	-1.24527	0.179793	-6.92613	4.32506e-12	1.3247e-10
Lrrc1	114.283	1.37722	0.199006	6.92047	4.50152e-12	1.37633e-10
Ajuba	1196.18	0.932788	0.134792	6.92018	4.51062e-12	1.37669e-10
Lingo1	1766.77	-1.15969	0.167739	-6.91364	4.72358e-12	1.43916e-10
Ube2h	3972.6	-0.429155	0.0620925	-6.91154	4.79405e-12	1.45808e-10
Tspan2	674.442	1.18904	0.172569	6.89023	5.57042e-12	1.69125e-10
Vsig10l	120.968	-1.50672	0.218695	-6.88961	5.59464e-12	1.69564e-10
Tead4	220.89	0.977281	0.141854	6.88934	5.6051e-12	1.69586e-10
Hck	92.9298	3.04414	0.442502	6.87938	6.01129e-12	1.8156e-10
Dnajb13	17.1325	-3.29487	0.479107	-6.87712	6.10749e-12	1.84146e-10
Rbm47	19.4656	-3.30027	0.480895	-6.86277	6.75371e-12	2.02926e-10
Fstl3	1921.3	2.25282	0.328266	6.8628	6.75215e-12	2.02926e-10
Rspo2	1564.98	-3.74699	0.546136	-6.86091	6.84235e-12	2.05235e-10
Tmem167	1990.52	0.340719	0.0496774	6.85863	6.95231e-12	2.08174e-10
Plekha3	1119.14	0.407324	0.0594578	6.85065	7.35176e-12	2.19757e-10
Ssbp2	327.306	0.843067	0.123086	6.84944	7.4141e-12	2.2124e-10
Grem2	1058.28	1.77519	0.259304	6.84598	7.59565e-12	2.2627e-10
Hadh	791.491	-0.661892	0.0968288	-6.83569	8.16102e-12	2.42696e-10
Rarres1	593.073	-2.22009	0.324812	-6.83499	8.20109e-12	2.43472e-10
Mapk6	3085.5	0.858539	0.125755	6.82706	8.66718e-12	2.5687e-10
Islr	1061.52	-1.86392	0.273038	-6.82658	8.69648e-12	2.573e-10
Acta1	467.446	3.7335	0.547202	6.82288	8.92301e-12	2.63555e-10
Morc4	409.648	0.939786	0.137995	6.81026	9.74201e-12	2.87257e-10
Ppp1r3c	61.8074	-4.02094	0.590502	-6.80935	9.80376e-12	2.88589e-10
Tuba4a	539.972	1.29467	0.190184	6.80743	9.93572e-12	2.91979e-10
Nid2	2101.65	-1.31851	0.194072	-6.79394	1.09109e-11	3.20095e-10
Gm48874	9.42002	-6.65938	0.980339	-6.79293	1.09875e-11	3.21801e-10
Galm	530.088	-0.906154	0.133519	-6.78669	1.14736e-11	3.35474e-10
Fxyd1	354.625	-1.19379	0.176025	-6.78195	1.18563e-11	3.4608e-10
Sulf2	6845.72	-0.491634	0.0725291	-6.77844	1.21482e-11	3.54006e-10
Phlpp1	654.189	0.686584	0.101384	6.77211	1.26921e-11	3.69238e-10
Zbtb38	1848.32	0.964495	0.142465	6.77006	1.28729e-11	3.73871e-10
Wnk4	90.6957	-2.26538	0.335225	-6.75778	1.40122e-11	4.06285e-10
Eif3g	1185.79	0.327574	0.0484803	6.75685	1.41019e-11	4.08205e-10
Plekhg3	1859	0.467659	0.0692236	6.75577	1.42075e-11	4.10578e-10
D630003M21Rik	10.9039	3.2733	0.484909	6.75035	1.47487e-11	4.25512e-10
Igsf11	39.9034	2.64519	0.392754	6.73499	1.63936e-11	4.72185e-10
Herpud1	1657.95	0.786974	0.116877	6.73334	1.65812e-11	4.76799e-10
Cycs	1258.07	0.670355	0.0995724	6.73233	1.66964e-11	4.7932e-10
Lilr4b	35.9424	-3.54667	0.526988	-6.73008	1.69575e-11	4.86012e-10
Tppp	23.9131	2.75413	0.409527	6.72514	1.75422e-11	5.01943e-10
Irgm2	76.4513	-1.47554	0.21958	-6.71982	1.81944e-11	5.19751e-10
Spidr	448.932	-0.943167	0.140603	-6.70802	1.97286e-11	5.62654e-10
Enoph1	387.32	0.605732	0.0904231	6.69886	2.10049e-11	5.97095e-10
Ptn	235.601	-2.27363	0.339401	-6.69896	2.0991e-11	5.97095e-10
Actb	88294.1	0.702411	0.104885	6.69697	2.12783e-11	6.03881e-10
Ncoa2	1017.27	-0.716088	0.10702	-6.69114	2.21446e-11	6.27442e-10
Cers6	1491.93	0.830187	0.124101	6.68958	2.2381e-11	6.33109e-10
Fem1b	1079.16	0.518887	0.0776148	6.68542	2.30268e-11	6.50321e-10
Klhl2	475.987	0.702098	0.105052	6.68333	2.3358e-11	6.58604e-10
Rap1gap2	492.469	1.74456	0.261269	6.67725	2.43465e-11	6.85365e-10
Dixdc1	165.717	-0.79509	0.119106	-6.67546	2.46465e-11	6.9269e-10
Plscr4	1001.54	-2.16548	0.324663	-6.66993	2.55924e-11	7.18114e-10
Unc5c	128.046	-1.07395	0.161045	-6.66859	2.58274e-11	7.23542e-10
Maob	356.585	-1.49056	0.22371	-6.66291	2.6845e-11	7.50839e-10
Pik3cb	762.661	1.55329	0.233304	6.6578	2.77957e-11	7.76182e-10
A530020G20Rik	52.6281	-4.16362	0.626086	-6.65023	2.9263e-11	8.15848e-10
Tmem14a	108.298	-1.00751	0.151511	-6.64979	2.93513e-11	8.17001e-10
Mical3	737.032	1.46676	0.220615	6.64854	2.96009e-11	8.22631e-10
Ivns1abp	1210.9	0.968127	0.145741	6.64278	3.07821e-11	8.54094e-10
Agmo	44.512	-2.98565	0.449608	-6.64056	3.12495e-11	8.6568e-10
Kcp	53.2689	-1.76468	0.265793	-6.6393	3.15179e-11	8.71727e-10
Pdgfrb	11592.1	0.756026	0.1139	6.63766	3.18708e-11	8.8009e-10
Specc1	1033.87	1.15547	0.174126	6.63581	3.2273e-11	8.89783e-10
Rrp12	414.902	0.924427	0.139427	6.63021	3.35215e-11	9.22743e-10
Prps2	973.472	-0.469665	0.0708597	-6.6281	3.40033e-11	9.34526e-10
Sgms2	1300.38	-0.477	0.0720297	-6.62227	3.53717e-11	9.69223e-10
Utp20	1181.52	0.455027	0.0687118	6.62225	3.53772e-11	9.69223e-10
Prmt5	943.948	0.535645	0.0809114	6.62014	3.58865e-11	9.81631e-10
Disp1	2544.62	-0.459898	0.0695022	-6.61703	3.66493e-11	9.99354e-10
Sspn	1713.34	-0.415157	0.0627399	-6.61711	3.66284e-11	9.99354e-10
Cep295nl	272.558	-0.88563	0.133988	-6.60977	3.8492e-11	1.04796e-09
Gabra3	126.111	-1.53024	0.231644	-6.606	3.94833e-11	1.07327e-09
Slc7a6	914.653	1.05496	0.159835	6.60031	4.10289e-11	1.11354e-09
Rapgef4	22.5699	3.50013	0.530419	6.59879	4.14517e-11	1.12326e-09
Ddit4l	333.559	-1.11582	0.169207	-6.59444	4.26857e-11	1.15351e-09
Btc	173.554	-2.18996	0.332094	-6.59439	4.27006e-11	1.15351e-09
Pdlim1	4798.47	1.72792	0.262145	6.59144	4.35581e-11	1.17485e-09
Zfp185	29.3693	2.6317	0.399334	6.59022	4.39162e-11	1.18268e-09
Hspa1a	52.5824	-1.70199	0.258335	-6.58832	4.44841e-11	1.19612e-09
Slc35b1	1339.9	0.40895	0.0621134	6.58394	4.58157e-11	1.23002e-09
Acaa2	494.836	-0.919138	0.13977	-6.57607	4.83041e-11	1.29483e-09
Ndnf	437.421	-3.26484	0.49675	-6.57239	4.95123e-11	1.32518e-09
Pi4k2b	1035.91	0.73802	0.112492	6.56064	5.35783e-11	1.4318e-09
Fth1	23229	-0.73543	0.112148	-6.55767	5.4654e-11	1.45831e-09
Rgs4	787.28	4.26704	0.651111	6.55348	5.6213e-11	1.49761e-09
Trp53inp1	2119.11	-0.797461	0.121715	-6.55188	5.68184e-11	1.51142e-09
Stk17b	408.842	1.02987	0.15731	6.54676	5.87988e-11	1.56172e-09
Smpdl3a	797.389	-1.03947	0.158836	-6.54433	5.97607e-11	1.58484e-09
Lpin1	766.415	-0.693235	0.105986	-6.54082	6.11819e-11	1.62006e-09
Col5a2	90513.7	1.22767	0.187926	6.53276	6.45696e-11	1.70717e-09
Rtn4r	121.878	1.08639	0.166421	6.52797	6.6669e-11	1.76e-09
Igfbp3	2581.76	-1.48447	0.227467	-6.52609	6.75095e-11	1.77949e-09
Tacc2	2185.26	-0.933322	0.143036	-6.52511	6.79537e-11	1.78849e-09
Coro2b	151.245	1.49768	0.229565	6.52401	6.8454e-11	1.79893e-09
Sat1	2532.18	1.25074	0.191786	6.52156	6.958e-11	1.82577e-09
Xpot	3106.57	0.941016	0.144371	6.51803	7.12354e-11	1.86639e-09
Prorsd1	244.612	0.54487	0.0836103	6.51678	7.18335e-11	1.87923e-09
Bcl9l	3220.25	-0.451149	0.0692501	-6.51477	7.28003e-11	1.90166e-09
Atp2a2	9370.57	0.512415	0.0786796	6.51267	7.38256e-11	1.92555e-09
Synpo2	707.834	1.98272	0.304494	6.51152	7.4396e-11	1.93753e-09
Adm2	19.9029	2.63061	0.40405	6.5106	7.48527e-11	1.94651e-09
Tmem120b	106.699	0.848636	0.130485	6.50372	7.83602e-11	2.03467e-09
Kctd3	721.547	0.453469	0.0697552	6.50086	7.98597e-11	2.07052e-09
Susd2	366.732	-1.73469	0.266868	-6.50017	8.02292e-11	2.077e-09
Spon1	78.7256	-1.82508	0.2808	-6.4996	8.05344e-11	2.08181e-09
Trim21	60.1293	-1.32059	0.203196	-6.4991	8.07997e-11	2.08557e-09
Eif2b3	477.066	0.822762	0.126638	6.49695	8.19643e-11	2.11249e-09
Hcn4	42.0495	-6.16718	0.949432	-6.49565	8.26759e-11	2.12768e-09
Gpc6	2746.69	-1.40996	0.217815	-6.4732	9.59484e-11	2.4656e-09
Ncoa7	363.684	-1.77538	0.274444	-6.469	9.86535e-11	2.53138e-09
Ugcg	1411.82	0.434671	0.0671996	6.46835	9.90773e-11	2.53851e-09
Magi1	511.727	1.36083	0.210391	6.46812	9.92293e-11	2.53866e-09
Aff3	440.395	-1.67782	0.259414	-6.46773	9.94879e-11	2.54154e-09
Abca6	161.483	-2.55126	0.394565	-6.46602	1.00615e-10	2.56656e-09
Ifit3	334.355	-1.87968	0.290741	-6.46512	1.01216e-10	2.57813e-09
Pnrc1	918.333	-1.80599	0.279509	-6.46129	1.03814e-10	2.64042e-09
Sesn1	319.243	-1.12233	0.173729	-6.46026	1.04524e-10	2.65459e-09
Mrps18b	294.237	0.656477	0.101697	6.45519	1.08082e-10	2.74097e-09
Fgf10	422.087	-3.27254	0.507217	-6.45195	1.10417e-10	2.79612e-09
Cct6a	4273.49	0.472607	0.0733061	6.44704	1.14057e-10	2.88408e-09
Zfp467	109.112	-1.34561	0.208979	-6.43895	1.20299e-10	3.03751e-09
Stat1	111.63	-1.05102	0.16331	-6.43574	1.22874e-10	3.09802e-09
Iars	2938.22	0.741646	0.115267	6.43413	1.24179e-10	3.12641e-09
S100a1	748.763	-0.518093	0.0805254	-6.43391	1.24366e-10	3.12658e-09
2810433D01Rik	51.9885	2.19043	0.340669	6.42979	1.27779e-10	3.20775e-09
Ksr1	177.611	-1.03139	0.160414	-6.42953	1.27998e-10	3.20861e-09
Pdcd4	921.492	-1.13373	0.176619	-6.41907	1.37106e-10	3.43198e-09
Lipg	76.7506	1.44139	0.224735	6.41372	1.42014e-10	3.54973e-09
Smarca2	1651.35	-1.32686	0.207182	-6.40435	1.51009e-10	3.76915e-09
Ifi30	731.875	0.890792	0.13912	6.40307	1.52284e-10	3.79555e-09
Arhgap29	2663.74	-0.896558	0.140055	-6.40147	1.53887e-10	3.82999e-09
Tm4sf1	8620.43	-2.36679	0.369758	-6.40091	1.54452e-10	3.83857e-09
Ier3	729.173	1.82785	0.285659	6.39871	1.56696e-10	3.88879e-09
Rpe	1006.57	0.331229	0.0517836	6.3964	1.59081e-10	3.94236e-09
Pcdhb19	54.092	-1.18884	0.185993	-6.39185	1.63887e-10	4.05567e-09
Tmem237	524.514	-0.562641	0.0883246	-6.37015	1.88849e-10	4.66676e-09
Htr1b	199.596	2.92743	0.459864	6.36586	1.94201e-10	4.79221e-09
Tsga10	90.7405	-0.981383	0.154239	-6.36272	1.98208e-10	4.88416e-09
Abcb10	589.081	0.89539	0.140769	6.3607	2.00837e-10	4.94196e-09
Psmd7	2253.17	0.360302	0.0566777	6.35704	2.05681e-10	5.054e-09
Washc1	643.926	-0.47709	0.0751447	-6.34896	2.16781e-10	5.31924e-09
Ctnna1	11713.4	-0.328797	0.051795	-6.34805	2.18059e-10	5.34306e-09
Ide	1370.74	0.316664	0.0499191	6.34355	2.24528e-10	5.49382e-09
Sfn	206.688	2.90374	0.458158	6.33785	2.32991e-10	5.69291e-09
Ube2f	1038.64	0.481591	0.075995	6.33713	2.34082e-10	5.71154e-09
Crabp2	207.62	2.06492	0.326119	6.3318	2.42317e-10	5.9042e-09
Gm26705	94.3052	1.4613	0.230847	6.3302	2.44846e-10	5.95746e-09
Peak1	14486.4	-1.00877	0.159379	-6.3294	2.46118e-10	5.98005e-09
Cyb5r3	19185.1	-0.430356	0.0680071	-6.3281	2.48194e-10	6.02209e-09
Gpnmb	4547.8	-1.2843	0.203121	-6.32285	2.56783e-10	6.22179e-09
Mndal	55.4449	-3.13561	0.496356	-6.31726	2.6624e-10	6.44197e-09
Dnajb11	3202.49	0.437362	0.0692531	6.31542	2.69432e-10	6.51014e-09
Tmem2	621.398	0.706728	0.11193	6.31404	2.71841e-10	6.55925e-09
Angpt4	152.779	1.88061	0.297977	6.31124	2.76806e-10	6.64775e-09
Jak1	5634.07	-0.782411	0.123969	-6.31133	2.76652e-10	6.64775e-09
Chst5	12.7941	3.66668	0.580973	6.31127	2.76755e-10	6.64775e-09
Fam13c	662.674	-2.0567	0.325885	-6.31111	2.77037e-10	6.64775e-09
Dzip1l	1099.03	1.22197	0.193636	6.31068	2.77805e-10	6.65698e-09
Pno1	756.717	0.613259	0.0972852	6.30373	2.90572e-10	6.95334e-09
Pcdhb17	234.858	-0.688643	0.109297	-6.30067	2.96366e-10	7.08225e-09
Pole4	907.408	0.763405	0.121201	6.29867	3.00213e-10	7.16434e-09
Smg6	756.257	-0.602709	0.0957097	-6.29726	3.02953e-10	7.21469e-09
Glis3	240.969	-1.10357	0.175248	-6.29716	3.03152e-10	7.21469e-09
Cdc25b	250.781	-1.28054	0.203403	-6.29556	3.06297e-10	7.26965e-09
Prrt4	193.358	-1.41942	0.225462	-6.29559	3.06239e-10	7.26965e-09
Pir	694.234	-1.00221	0.159222	-6.29438	3.08639e-10	7.31526e-09
Sprr3	103.483	-3.07582	0.488932	-6.2909	3.15628e-10	7.47072e-09
Gstm5	617.14	-0.664537	0.105693	-6.28744	3.22747e-10	7.62884e-09
Cc2d2a	510.79	-0.865775	0.13784	-6.28102	3.36361e-10	7.93985e-09
Ift140	363.236	-0.737712	0.117475	-6.27973	3.39168e-10	7.99527e-09
Adamts10	6146.98	1.20162	0.191475	6.27561	3.48259e-10	8.18737e-09
Oacyl	17.7101	2.76571	0.440701	6.27571	3.48036e-10	8.18737e-09
Ttc39b	1594.47	0.751638	0.119865	6.2707	3.59435e-10	8.43872e-09
Mphosph6	215.821	0.669513	0.107056	6.25383	4.0051e-10	9.39039e-09
Tacc1	1598.84	-1.30591	0.208958	-6.24965	4.11379e-10	9.63224e-09
Nsun7	29.1064	-1.69016	0.270671	-6.24433	4.25623e-10	9.95238e-09
Ypel2	235.962	-0.622222	0.0997721	-6.23644	4.47654e-10	1.04535e-08
Kcnj15	85.2952	1.67166	0.268148	6.23409	4.54412e-10	1.05971e-08
Polr1b	225.045	0.891349	0.14303	6.2319	4.60816e-10	1.0732e-08
Gnao1	549.237	-1.11155	0.178419	-6.23002	4.66369e-10	1.08468e-08
Krt20	39.3783	4.36648	0.702299	6.2174	5.05461e-10	1.17403e-08
Cyp39a1	113.21	-1.89791	0.30554	-6.21165	5.24323e-10	1.21622e-08
Megf9	1206.89	-0.904974	0.145887	-6.20323	5.53155e-10	1.28139e-08
Lars	2485.51	0.68072	0.109765	6.20162	5.58842e-10	1.29284e-08
Selenbp1	166.421	-3.64048	0.587838	-6.19299	5.90332e-10	1.36388e-08
Rasal2	781.759	0.830017	0.134042	6.19222	5.9323e-10	1.36876e-08
Selenoi	1286.76	0.643471	0.103996	6.18746	6.11402e-10	1.40882e-08
Syt13	44.6744	-3.05684	0.494134	-6.18626	6.16076e-10	1.41771e-08
Farp1	4742.5	0.766276	0.123927	6.18327	6.27887e-10	1.44298e-08
Serp1	5500.09	0.724622	0.117265	6.17933	6.43735e-10	1.47745e-08
Frmd6	2181.52	-0.952947	0.154223	-6.17902	6.45e-10	1.4784e-08
Acot9	1328.11	0.627113	0.101551	6.17537	6.60069e-10	1.51095e-08
Sec61a2	412.202	0.781778	0.126635	6.17348	6.68042e-10	1.52719e-08
Psph	711.224	0.965284	0.156485	6.16854	6.8925e-10	1.57361e-08
Slc7a1	3013.68	1.09692	0.17788	6.16664	6.97551e-10	1.59047e-08
Insig1	1970.6	-0.406693	0.0659565	-6.16608	7.00042e-10	1.59406e-08
N4bp2l1	21.4017	-1.88297	0.305566	-6.16222	7.17308e-10	1.63124e-08
Sbf2	1462.94	-0.326872	0.0530473	-6.1619	7.18774e-10	1.63244e-08
Fads1	3636.5	-0.498893	0.0809926	-6.15974	7.28639e-10	1.65269e-08
Mettl21a	562.028	-0.459646	0.0746874	-6.15427	7.54249e-10	1.70855e-08
Ace	503.679	-0.96844	0.157546	-6.14702	7.89537e-10	1.78616e-08
Arrdc2	103.199	-1.21149	0.197113	-6.14617	7.9378e-10	1.79343e-08
Acadsb	2279.09	-0.552973	0.090081	-6.13862	8.32424e-10	1.8783e-08
Sertad4	575.487	2.03176	0.331166	6.13517	8.5067e-10	1.91698e-08
Hebp2	349.51	-0.771324	0.12576	-6.1333	8.60759e-10	1.93721e-08
Bbs2	122.347	-1.10263	0.179904	-6.12897	8.84505e-10	1.98808e-08
Afdn	1566.62	-0.422749	0.0689976	-6.12701	8.95485e-10	2.01016e-08
Acot7	2530.43	0.943889	0.154105	6.12499	9.06901e-10	2.03316e-08
Arhgef2	3149.98	0.527907	0.0862794	6.11858	9.4413e-10	2.1139e-08
Tcf23	18.5665	-1.82046	0.297649	-6.11611	9.58845e-10	2.14409e-08
Slc2a10	499.498	1.04962	0.171658	6.11462	9.67883e-10	2.16152e-08
Lig3	489.982	0.551146	0.0902146	6.10927	1.00085e-09	2.23229e-08
Gm38398	9.7074	-3.5608	0.583173	-6.10591	1.02216e-09	2.27689e-08
Sec24d	4398.44	0.582797	0.0954839	6.10362	1.03696e-09	2.3069e-08
Olfm1	631.456	-0.63949	0.104802	-6.10188	1.04831e-09	2.32917e-08
Itgb5	10411.7	1.45349	0.238263	6.10037	1.05826e-09	2.34828e-08
Slc12a7	220.871	0.631975	0.103654	6.09696	1.08105e-09	2.39581e-08
Dyrk2	940.639	0.662776	0.108805	6.09144	1.11902e-09	2.4768e-08
Rims2	11.7949	3.31258	0.543895	6.09048	1.1257e-09	2.4884e-08
Gm19439	12.0639	-2.64746	0.434716	-6.0901	1.12837e-09	2.49115e-08
Cdr2	1569.77	1.14512	0.188268	6.08239	1.18406e-09	2.61078e-08
Gm15271	17.1055	2.78181	0.45774	6.07727	1.22243e-09	2.68856e-08
Clmn	57.555	-2.26397	0.372521	-6.07743	1.22122e-09	2.68856e-08
Bud31	825.398	0.519714	0.0855347	6.07606	1.23172e-09	2.70559e-08
Smpd3	1664.45	-0.963793	0.158713	-6.07257	1.25883e-09	2.76164e-08
Mafb	63.0126	-2.63974	0.434726	-6.07219	1.26175e-09	2.76456e-08
Cfap43	775.308	0.896795	0.147747	6.0698	1.28069e-09	2.80253e-08
Msn	31107.4	0.537636	0.088579	6.06956	1.28263e-09	2.80326e-08
Gnl3l	1887.74	0.398528	0.0657285	6.06325	1.33399e-09	2.91185e-08
Htr1d	9.18652	4.78935	0.79037	6.05963	1.36433e-09	2.97434e-08
Clic5	725.343	-3.47461	0.573465	-6.05897	1.36992e-09	2.98279e-08
Gda	614.964	-3.42313	0.565029	-6.05833	1.37542e-09	2.99102e-08
Nip7	469.116	0.557955	0.0922134	6.05069	1.44225e-09	3.13243e-08
Stat2	504.214	-0.892438	0.147548	-6.04847	1.46227e-09	3.17196e-08
Rgs5	386.369	1.98146	0.327743	6.04577	1.487e-09	3.22158e-08
Emx2	30.7717	2.69512	0.445882	6.04447	1.49905e-09	3.24364e-08
Tmem37	330.814	1.99765	0.330949	6.03611	1.57872e-09	3.41181e-08
Arfgap3	1789.23	0.420015	0.0696014	6.03458	1.59376e-09	3.44004e-08
Adamtsl4	2567.13	-1.06397	0.176458	-6.02959	1.64377e-09	3.54358e-08
Manf	3314.79	0.487998	0.0809587	6.02774	1.66265e-09	3.57985e-08
Grk5	2492.51	0.355083	0.0589183	6.02671	1.67334e-09	3.59841e-08
Rap1gds1	2192.55	0.622551	0.103323	6.02531	1.68788e-09	3.62518e-08
Zfp827	342.776	1.18445	0.196646	6.02325	1.70952e-09	3.66713e-08
Lrrn4cl	1304.54	-1.65098	0.274478	-6.015	1.79881e-09	3.85394e-08
Nrip3	25.5651	1.84945	0.307586	6.01279	1.82357e-09	3.90217e-08
Zdhhc13	472.636	0.664083	0.11046	6.01195	1.83304e-09	3.91761e-08
Paqr4	365.775	-0.584189	0.0972248	-6.00863	1.87092e-09	3.99368e-08
E330013P04Rik	41.0689	3.60077	0.599543	6.00585	1.90333e-09	4.05786e-08
Ppp3ca	2993.24	-0.357412	0.0595735	-5.99951	1.97911e-09	4.21427e-08
Acsbg1	23.7367	3.57299	0.596266	5.99228	2.06924e-09	4.4008e-08
Neo1	4165.6	0.451393	0.0753432	5.99116	2.08346e-09	4.42563e-08
Sars	4227.12	0.418075	0.0697953	5.99002	2.09821e-09	4.45153e-08
Dok5	189.151	1.48818	0.24852	5.98816	2.12229e-09	4.49714e-08
Tmcc2	978.015	1.58381	0.264532	5.98722	2.1346e-09	4.51771e-08
Ncam1	3133.97	2.28558	0.381807	5.98621	2.14782e-09	4.54017e-08
Prr12	1175.21	-0.438902	0.0733375	-5.98469	2.16804e-09	4.57735e-08
AI506816	5346.67	0.438322	0.0732863	5.98095	2.21834e-09	4.67788e-08
Pdk2	356.114	-0.577934	0.0966424	-5.98013	2.22964e-09	4.696e-08
Mindy2	1309.15	-0.701633	0.117371	-5.97792	2.26009e-09	4.75439e-08
Gm7265	56.5752	1.73696	0.291076	5.96738	2.41089e-09	5.06549e-08
Cdc42ep2	484.92	-1.29296	0.216754	-5.96512	2.44458e-09	5.13009e-08
Timm22	686.67	0.502308	0.084279	5.96006	2.5214e-09	5.28491e-08
Kansl1l	169.58	-0.84576	0.141921	-5.95939	2.53176e-09	5.30024e-08
Lce1g	25.6319	-2.20867	0.370657	-5.95879	2.54109e-09	5.31337e-08
Arhgef18	1467.59	0.649495	0.10905	5.95592	2.5862e-09	5.40121e-08
Zfpl1	536.915	0.425161	0.0713892	5.95554	2.59207e-09	5.40699e-08
Ifi207	27.4525	-4.26736	0.716873	-5.95274	2.63682e-09	5.49375e-08
Wnt1	10.2552	4.96134	0.833541	5.95212	2.64689e-09	5.50812e-08
Tagln2	5502.35	1.43179	0.240851	5.94471	2.7695e-09	5.75639e-08
Vldlr	1743.49	-1.32717	0.22334	-5.94237	2.80937e-09	5.8323e-08
St3gal1	1317.17	-1.73401	0.292021	-5.93795	2.88604e-09	5.98431e-08
Ampd3	353.778	-0.947618	0.159662	-5.93516	2.93553e-09	6.07969e-08
Bhlhe40	1067.66	1.16041	0.195731	5.9286	3.05521e-09	6.32003e-08
Phf8	1255.21	0.924519	0.156023	5.92554	3.11279e-09	6.43151e-08
Robo1	1024.35	0.868418	0.146614	5.92316	3.1582e-09	6.51758e-08
Fign	42.8146	-1.2411	0.209574	-5.92201	3.18038e-09	6.54783e-08
H19	190.597	-4.00438	0.676174	-5.92211	3.17834e-09	6.54783e-08
Timm9	191.191	0.784563	0.132568	5.91819	3.25504e-09	6.69361e-08
Csrnp1	292.339	1.29704	0.219291	5.91472	3.32432e-09	6.828e-08
Ttc30b	200.231	-0.887544	0.150119	-5.91225	3.37457e-09	6.92304e-08
Mat2a	2798.77	0.374581	0.0634338	5.90507	3.52499e-09	7.22312e-08
Txnrd1	5196.38	0.668471	0.113237	5.9033	3.56296e-09	7.29232e-08
Hmgn3	715.998	-1.26951	0.215074	-5.90265	3.57709e-09	7.31265e-08
Steap3	314.916	-1.20189	0.203694	-5.90044	3.62535e-09	7.40261e-08
Dubr	439.712	-0.844451	0.143174	-5.89809	3.67735e-09	7.49998e-08
Ttc19	658.167	0.579164	0.0982073	5.89736	3.69354e-09	7.52418e-08
Mex3c	2023.33	0.379062	0.0642807	5.89699	3.70202e-09	7.53265e-08
Imp4	667.545	0.508891	0.0863302	5.8947	3.75353e-09	7.62853e-08
Hs2st1	1810.38	0.872223	0.148088	5.8899	3.86438e-09	7.82723e-08
Tfr2	24.2748	4.1414	0.703139	5.88988	3.8648e-09	7.82723e-08
Pitpnm3	17.56	-4.46294	0.757687	-5.89021	3.85702e-09	7.82723e-08
Lif	541.439	3.34652	0.568475	5.88683	3.93665e-09	7.96348e-08
Larp1b	239.089	1.27876	0.217399	5.88209	4.05127e-09	8.18581e-08
Asah1	15163.2	0.335537	0.0570808	5.87829	4.14524e-09	8.36597e-08
Acer3	466.699	0.513905	0.0875828	5.86764	4.42029e-09	8.91075e-08
Gdf15	958.349	1.35823	0.232009	5.85422	4.79257e-09	9.65005e-08
Itih2	626.809	-0.936988	0.160127	-5.85152	4.87105e-09	9.79673e-08
Fxyd6	77.8007	4.49015	0.768468	5.84299	5.12734e-09	1.03003e-07
Tanc1	1566.88	0.521894	0.089323	5.84277	5.13386e-09	1.03015e-07
Polr1a	866.475	0.618413	0.105848	5.84246	5.14351e-09	1.03089e-07
Atp10a	1670.57	1.2245	0.209645	5.8408	5.19512e-09	1.04004e-07
Nepro	275.681	0.602523	0.103166	5.84034	5.20955e-09	1.04173e-07
Nrp1	1643.12	-0.812636	0.139261	-5.83533	5.36847e-09	1.07228e-07
Mapk3	3850.37	-0.614154	0.105437	-5.82483	5.71705e-09	1.14059e-07
Arhgef9	262.189	-1.28282	0.220356	-5.82158	5.82956e-09	1.1617e-07
Crls1	695.125	0.442818	0.0760953	5.81926	5.91091e-09	1.17657e-07
Atf4	3831.72	0.677917	0.116651	5.81149	6.19186e-09	1.23108e-07
Ifi203	20.3957	-3.82285	0.657883	-5.81084	6.21604e-09	1.23448e-07
Ifitm2	1770.42	-0.569697	0.0980801	-5.80849	6.30393e-09	1.25051e-07
Mxi1	258.337	-0.534386	0.0920307	-5.80661	6.37508e-09	1.26318e-07
Jmjd4	181.56	0.765872	0.131925	5.80537	6.42259e-09	1.27115e-07
Gpsm2	210.812	-0.783062	0.134911	-5.80427	6.46465e-09	1.27802e-07
Itpkb	645.174	-0.652763	0.112478	-5.80345	6.4963e-09	1.28282e-07
Cmas	855.237	0.639101	0.110158	5.80167	6.56593e-09	1.2951e-07
Tnfrsf23	1237.44	0.677489	0.116914	5.79478	6.84121e-09	1.34787e-07
Gm14005	322.103	1.10025	0.190122	5.78707	7.16248e-09	1.40957e-07
Fez1	897.26	-0.455442	0.0787365	-5.78438	7.27804e-09	1.43069e-07
Plcl1	484.62	1.01763	0.176108	5.77844	7.5395e-09	1.48041e-07
Sgsm2	799.283	-0.743765	0.128737	-5.77739	7.58668e-09	1.488e-07
Tmem97	631.723	0.619651	0.107284	5.77579	7.65913e-09	1.50052e-07
Cngb1	40.6514	-1.6016	0.27733	-5.77505	7.69282e-09	1.50542e-07
Paics	3772.33	-0.424419	0.0735524	-5.77029	7.9134e-09	1.54685e-07
Fkbp5	322.832	1.1459	0.19872	5.76643	8.09687e-09	1.58093e-07
Pcyt2	541.425	-0.499463	0.0866742	-5.76254	8.28588e-09	1.61602e-07
Hdac10	227.731	-0.630018	0.109383	-5.75973	8.42496e-09	1.64131e-07
Zswim9	238.506	-0.582316	0.101107	-5.75942	8.4402e-09	1.64244e-07
Pi15	650.774	-1.58181	0.274705	-5.7582	8.50171e-09	1.65256e-07
Gja3	341.121	1.73444	0.302257	5.7383	9.56317e-09	1.85681e-07
Slc1a3	23.1888	2.35622	0.410719	5.73681	9.64791e-09	1.87082e-07
AC105304.1	5.19649	5.34878	0.932387	5.73665	9.65683e-09	1.87082e-07
Kars	2037.72	0.393325	0.0686364	5.73055	1.00103e-08	1.93714e-07
Notch3	1362.53	-1.51021	0.263917	-5.7223	1.05091e-08	2.03141e-07
Jpt2	1302.05	0.503759	0.0881786	5.71294	1.11042e-08	2.14405e-07
Glce	864.431	0.782232	0.136956	5.71155	1.11955e-08	2.15929e-07
Zbtb18	470.414	0.615331	0.107762	5.71011	1.12906e-08	2.17522e-07
Rapgef2	680.593	-0.74101	0.129864	-5.70604	1.15635e-08	2.22534e-07
Grap	124.298	1.73587	0.304495	5.70079	1.19251e-08	2.29239e-07
Plat	180.609	-2.35508	0.413453	-5.69612	1.22568e-08	2.35121e-07
Stxbp5	753.175	-0.875181	0.153646	-5.6961	1.22581e-08	2.35121e-07
Atp10d	116.214	-1.0684	0.187665	-5.69314	1.24723e-08	2.38966e-07
Acvr1b	334.115	-0.415924	0.0730596	-5.69294	1.2487e-08	2.38985e-07
Dgkk	12.5281	3.13124	0.550155	5.69157	1.25878e-08	2.40648e-07
4933434E20Rik	864.566	0.444523	0.0782104	5.68368	1.31829e-08	2.51749e-07
Arhgap42	562.411	-1.23438	0.217196	-5.68323	1.32176e-08	2.52134e-07
Dysf	1033.13	0.881426	0.155233	5.67808	1.36214e-08	2.59552e-07
Vdr	87.0669	-1.99622	0.351765	-5.67485	1.38808e-08	2.64205e-07
Stn1	284.259	-0.702652	0.123868	-5.6726	1.4065e-08	2.6742e-07
Kctd12b	71.392	-2.15442	0.380309	-5.66491	1.47102e-08	2.79382e-07
Spata13	176.794	2.23977	0.395504	5.66309	1.48675e-08	2.82061e-07
Lrp2	91.4258	2.6809	0.473591	5.66078	1.50684e-08	2.85249e-07
Rcl1	252.821	0.644443	0.113842	5.66084	1.50636e-08	2.85249e-07
Pik3c2a	2172.53	0.550436	0.0972424	5.66045	1.50978e-08	2.85496e-07
Pard3b	300.077	-0.973299	0.172066	-5.65654	1.54455e-08	2.91437e-07
Gbp3	39.9863	-2.09869	0.371011	-5.65667	1.54342e-08	2.91437e-07
Cnpy4	932.569	-0.350433	0.0619904	-5.65301	1.57661e-08	2.97165e-07
Gm7361	13.6351	-2.97669	0.526727	-5.65129	1.59244e-08	2.99824e-07
Omd	405.541	-4.0012	0.708212	-5.64972	1.60711e-08	3.02257e-07
Angptl4	243.017	0.867479	0.153619	5.64697	1.63305e-08	3.06805e-07
Whrn	217.23	1.77392	0.314152	5.6467	1.63561e-08	3.06954e-07
Fbxo40	88.4547	3.71618	0.658374	5.64448	1.65677e-08	3.1059e-07
Pdp1	188.062	-0.835309	0.148054	-5.64191	1.6817e-08	3.14925e-07
Trim27	764.592	0.49352	0.087571	5.63565	1.74401e-08	3.26242e-07
Dlg5	2893.88	-0.396086	0.0702864	-5.63532	1.74734e-08	3.26514e-07
Arhgap28	141.611	-1.36172	0.241675	-5.63451	1.75556e-08	3.27698e-07
Pts	305.472	-0.716055	0.127103	-5.63366	1.76428e-08	3.28973e-07
P2ry1	27.4458	-2.4663	0.437874	-5.63244	1.77677e-08	3.30947e-07
Dock4	331.029	-0.93162	0.165489	-5.6295	1.80734e-08	3.36282e-07
Pik3ip1	360.77	-1.18331	0.210244	-5.6283	1.81991e-08	3.38259e-07
Paxx	213.918	-0.720456	0.128015	-5.6279	1.82413e-08	3.38682e-07
Bmpr1b	116.884	1.94813	0.346259	5.62624	1.84183e-08	3.41602e-07
Ghitm	5659.86	0.400314	0.0711595	5.62558	1.84883e-08	3.4217e-07
Phf11d	53.0697	-2.76302	0.491144	-5.62568	1.84781e-08	3.4217e-07
Slc7a7	301.488	0.912602	0.162238	5.62506	1.85439e-08	3.42835e-07
Minpp1	1306.47	0.413612	0.0735781	5.62141	1.89409e-08	3.49803e-07
Mn1	556.559	0.808181	0.143807	5.61992	1.9105e-08	3.5246e-07
Rom1	139.518	-1.06833	0.190277	-5.61458	1.97036e-08	3.63118e-07
Galnt1	3019.25	0.356697	0.0635958	5.60881	2.03724e-08	3.75047e-07
Nr3c2	22.1961	-2.09161	0.373132	-5.60554	2.07611e-08	3.81799e-07
Adh7	60.338	-1.77566	0.316937	-5.60257	2.11195e-08	3.87978e-07
Lrrfip1	6377.57	0.953868	0.170342	5.59971	2.14707e-08	3.94014e-07
Ganc	242.185	-0.638907	0.114138	-5.59769	2.17229e-08	3.98222e-07
Zfp575	113.584	-1.4041	0.250994	-5.59414	2.21715e-08	4.05856e-07
Sorl1	29.4992	-2.0224	0.361528	-5.59403	2.2186e-08	4.05856e-07
Slit2	10638.4	0.623842	0.111539	5.59306	2.23106e-08	4.07707e-07
Cercam	1498.15	0.617135	0.110374	5.59131	2.25369e-08	4.11411e-07
Kti12	154.075	0.674432	0.120638	5.59056	2.2634e-08	4.12751e-07
Tnfrsf11b	2891.9	2.95607	0.529316	5.58469	2.34113e-08	4.26477e-07
2310001H17Rik	56.8802	-1.6156	0.2894	-5.58257	2.36997e-08	4.3128e-07
Alg5	753.193	0.517954	0.0928142	5.58054	2.39769e-08	4.35869e-07
Rtn4	21885.7	0.550244	0.098767	5.57113	2.53095e-08	4.59613e-07
Pros1	2007.07	-0.5393	0.096828	-5.56967	2.5522e-08	4.62989e-07
Txndc5	19490.8	0.571913	0.102708	5.56836	2.57143e-08	4.65992e-07
Pdxdc1	2763.69	0.419891	0.0754145	5.56778	2.58006e-08	4.67069e-07
Trim30d	123.305	-1.37945	0.247955	-5.56332	2.64689e-08	4.78668e-07
Slc25a42	397.289	-0.832626	0.149892	-5.55485	2.77852e-08	5.01951e-07
Hspb7	1242.42	1.85844	0.334625	5.5538	2.79532e-08	5.04462e-07
Slc9a3r1	209.385	-1.00606	0.18118	-5.55282	2.81104e-08	5.06379e-07
Reep5	6265.7	0.183752	0.0330919	5.55277	2.81176e-08	5.06379e-07
Rnasel	119.876	-2.07214	0.37358	-5.54672	2.91084e-08	5.2368e-07
Mfsd7a	97.9719	-0.984206	0.1775	-5.54484	2.94222e-08	5.28779e-07
Fitm2	517.317	0.571709	0.103173	5.54127	3.00285e-08	5.39119e-07
Chrna2	10.3294	2.24741	0.405653	5.54023	3.0207e-08	5.41765e-07
Pstpip1	216.996	0.764142	0.137968	5.53853	3.05027e-08	5.46503e-07
Gemin5	536.902	0.695266	0.125577	5.53656	3.08462e-08	5.5209e-07
Thsd7a	1248.85	-0.974296	0.176072	-5.5335	3.13895e-08	5.61237e-07
Senp5	1865.94	0.656094	0.118756	5.52471	3.3004e-08	5.89497e-07
Mettl1	292.167	0.897946	0.162592	5.52269	3.33847e-08	5.95685e-07
Vkorc1l1	1206.4	0.405118	0.0733587	5.52242	3.34367e-08	5.96002e-07
Meox2	21.9078	-4.81468	0.872157	-5.52043	3.38172e-08	6.02168e-07
Igfbp7	32247.9	0.252896	0.045832	5.51789	3.431e-08	6.10318e-07
Pkp2	359.547	2.1341	0.3868	5.51731	3.44227e-08	6.11697e-07
Adra2b	10.7288	-6.85971	1.24367	-5.51572	3.47356e-08	6.16629e-07
Tshz2	76.5849	-1.90494	0.345411	-5.51501	3.48768e-08	6.18504e-07
Txnl1	2115.1	0.296029	0.053685	5.51418	3.50412e-08	6.20786e-07
Gja1	4722.16	-1.29874	0.235556	-5.51352	3.51723e-08	6.22474e-07
Hspe1	2221.6	0.536377	0.0973762	5.5083	3.62315e-08	6.40032e-07
Cd40	28.9003	2.95377	0.536244	5.50827	3.62379e-08	6.40032e-07
Snhg4	117.34	0.987451	0.179475	5.50189	3.7574e-08	6.62956e-07
Pcdh18	1549.54	0.585942	0.10661	5.49612	3.88237e-08	6.84312e-07
Pik3r1	1407.74	-1.96243	0.357131	-5.495	3.9071e-08	6.87974e-07
Fzd9	12.9926	2.01088	0.366228	5.4908	4.00122e-08	7.03834e-07
Gm21451	110.587	1.04002	0.189501	5.4882	4.06059e-08	7.13557e-07
Ube2e1	746.48	0.511369	0.0932235	5.48541	4.12505e-08	7.24152e-07
Tg	109.404	3.12136	0.569115	5.48458	4.14448e-08	7.2683e-07
Tnrc6b	817.251	-0.509377	0.0929013	-5.48299	4.18192e-08	7.32658e-07
Adamts12	3529.44	1.46714	0.267819	5.47812	4.29871e-08	7.52361e-07
Gm43682	308.236	-1.29528	0.236669	-5.47297	4.42546e-08	7.73767e-07
Snhg17	364.907	0.471472	0.0862156	5.46852	4.53802e-08	7.9265e-07
Pdzd2	200.813	-2.16488	0.3959	-5.46825	4.54507e-08	7.93084e-07
Arl10	342.285	0.926399	0.169531	5.46448	4.64258e-08	8.09288e-07
Mgam	29.2124	-4.94022	0.90425	-5.46333	4.67277e-08	8.13735e-07
C1qtnf3	3398.36	6.12412	1.12158	5.46026	4.75432e-08	8.27109e-07
Bmp3	80.1224	-2.76247	0.506041	-5.45898	4.7887e-08	8.32258e-07
Myo5a	3840.72	0.653438	0.119713	5.45838	4.8049e-08	8.34241e-07
Lypd1	48.7302	-2.55519	0.468177	-5.45774	4.82223e-08	8.3558e-07
Ahdc1	1292.48	-0.678271	0.124274	-5.45787	4.8189e-08	8.3558e-07
Zik1	118.581	0.75478	0.138357	5.45531	4.88863e-08	8.46243e-07
Cyp2j9	67.4035	-1.25892	0.231036	-5.44903	5.06451e-08	8.75817e-07
Slc25a33	105.514	0.772775	0.142217	5.43377	5.51747e-08	9.53201e-07
Med12	1146.78	-0.377533	0.069522	-5.4304	5.62264e-08	9.70408e-07
Vegfb	588.167	-0.623649	0.11486	-5.42963	5.64695e-08	9.73637e-07
Ctso	243.66	-1.01996	0.187862	-5.42928	5.65807e-08	9.74588e-07
Rassf2	62.0885	-3.6579	0.673792	-5.42882	5.67274e-08	9.76149e-07
Cgref1	790.084	1.26528	0.233141	5.42708	5.72844e-08	9.8476e-07
Slc45a3	113.151	1.05476	0.194505	5.42282	5.86647e-08	1.0065e-06
Fam172a	847.272	-0.506978	0.0934894	-5.42284	5.86589e-08	1.0065e-06
Ece1	7306.82	-0.515378	0.0950602	-5.4216	5.90692e-08	1.01244e-06
Rbpj-ps3	20.4105	-1.82176	0.336103	-5.42025	5.9517e-08	1.01911e-06
Crocc	216.343	-0.641003	0.118269	-5.41985	5.96479e-08	1.02035e-06
Tmem136	93.4356	0.855035	0.157817	5.41789	6.03058e-08	1.03059e-06
Lcmt1	430.471	-0.363101	0.0670464	-5.41567	6.10579e-08	1.04242e-06
Ifit3b	76.5592	-1.80858	0.333996	-5.41497	6.12976e-08	1.04548e-06
Arih1	4204.94	0.552454	0.102058	5.41316	6.19231e-08	1.05512e-06
Mmp19	839.367	-0.642971	0.118802	-5.41212	6.22823e-08	1.0602e-06
Igsf10	71.8757	-3.21899	0.596756	-5.39414	6.8852e-08	1.169e-06
Adam22	440.041	-1.42848	0.264824	-5.39408	6.88753e-08	1.169e-06
Ednra	104.163	-2.16179	0.400756	-5.39428	6.87993e-08	1.169e-06
Ets1	1212.96	0.596516	0.110608	5.39305	6.92716e-08	1.17458e-06
Auh	385.828	-0.705919	0.130905	-5.39259	6.94474e-08	1.17641e-06
Kcna4	30.2224	-1.89903	0.352465	-5.38786	7.13009e-08	1.20429e-06
Casp6	235.6	-0.481193	0.0893105	-5.38787	7.12973e-08	1.20429e-06
Cth	151.836	1.43499	0.266321	5.38821	7.11628e-08	1.20429e-06
Klhl1	17.8961	3.0728	0.570774	5.38357	7.30248e-08	1.23221e-06
Col5a3	634.386	-1.23294	0.229212	-5.37901	7.48957e-08	1.26256e-06
Flrt2	5528.51	-0.914405	0.170062	-5.3769	7.57786e-08	1.27621e-06
Tob1	776.516	-0.478578	0.0890445	-5.3746	7.67543e-08	1.29139e-06
Rgs2	50.9461	-1.71554	0.319721	-5.36575	8.06142e-08	1.35502e-06
Slc7a11	241.098	0.801358	0.149354	5.36548	8.07337e-08	1.35572e-06
Taf4b	124.266	0.922806	0.172106	5.36185	8.23725e-08	1.3819e-06
Dag1	8254.38	0.470827	0.0878253	5.36095	8.27861e-08	1.3875e-06
Fam91a1	3307.43	0.46142	0.0861687	5.35484	8.5631e-08	1.4338e-06
Etv6	552.559	0.509681	0.0952056	5.35348	8.62791e-08	1.44327e-06
Ctdspl	1345.13	-0.601892	0.112498	-5.35024	8.78374e-08	1.46792e-06
Actg2	436.125	0.981929	0.183635	5.34718	8.93327e-08	1.49148e-06
Myof	6935.22	-0.358944	0.0671353	-5.34658	8.96308e-08	1.49502e-06
Mafg	1502.89	0.538786	0.100785	5.34593	8.9956e-08	1.49901e-06
Prune2	499.198	-0.77339	0.144694	-5.34502	9.04083e-08	1.5051e-06
Gngt2	13.0531	-4.4223	0.827771	-5.34242	9.17127e-08	1.52536e-06
Zbtb8a	83.2012	-0.993236	0.185951	-5.34138	9.22431e-08	1.53272e-06
Tmem170b	207.964	0.685694	0.12842	5.33947	9.32205e-08	1.54748e-06
Slc25a43	73.515	0.906112	0.169772	5.33723	9.43785e-08	1.56521e-06
Spta1	1027.97	-1.44924	0.271789	-5.33223	9.70152e-08	1.6074e-06
Klhdc8b	366.132	-0.880261	0.165147	-5.33018	9.81173e-08	1.62412e-06
Samd12	86.56	-0.927839	0.174105	-5.32918	9.86554e-08	1.63147e-06
Slc10a6	9.60453	-4.75848	0.89302	-5.32853	9.90098e-08	1.63578e-06
Selenos	1655.89	0.470907	0.088382	5.32809	9.92522e-08	1.63823e-06
Psd3	1771.67	-1.08549	0.203774	-5.32695	9.98775e-08	1.64698e-06
Scn1b	1467.37	-0.697876	0.131029	-5.32613	1.00325e-07	1.6528e-06
Limk2	1768.45	0.74682	0.140225	5.32588	1.00468e-07	1.65358e-06
Gm12473	272.133	-0.734578	0.138106	-5.31893	1.04381e-07	1.71637e-06
Abca1	1220.26	-1.48325	0.278991	-5.31651	1.05779e-07	1.73771e-06
Sgk1	418.881	0.761867	0.143355	5.31454	1.06926e-07	1.7549e-06
Rbm3	4087.38	0.335964	0.0632351	5.31294	1.07869e-07	1.76871e-06
Orc2	386.202	0.455299	0.0858781	5.3017	1.14731e-07	1.87945e-06
Hsd17b11	561.52	-0.798422	0.150653	-5.29975	1.15964e-07	1.89786e-06
Mgat3	215.068	-0.826082	0.155931	-5.29774	1.17244e-07	1.917e-06
Kcnh1	7.66585	3.10947	0.587165	5.29574	1.18537e-07	1.93575e-06
Mapkapk3	553.31	-0.41058	0.0775319	-5.29562	1.18613e-07	1.93575e-06
Mcam	889.327	1.24991	0.236125	5.29341	1.20054e-07	1.95742e-06
Ankrd35	25.4841	-2.15788	0.407888	-5.29037	1.22067e-07	1.98838e-06
Gjb4	96.0781	1.41834	0.268259	5.28722	1.24189e-07	2.02107e-06
Socs2	412.959	-1.49755	0.283304	-5.28602	1.25007e-07	2.03248e-06
Tvp23a	200.317	-0.561648	0.10627	-5.2851	1.25634e-07	2.04075e-06
Zcchc9	431.491	0.403431	0.0765081	5.27305	1.34174e-07	2.17744e-06
Map2	4110.1	1.79912	0.341282	5.27165	1.35202e-07	2.19209e-06
Polr2c	722.184	0.480243	0.0911501	5.26871	1.37386e-07	2.22338e-06
Mocs1	363.317	-0.929437	0.176407	-5.26871	1.37388e-07	2.22338e-06
Espn	62.0801	-1.23787	0.235014	-5.26723	1.38495e-07	2.23923e-06
Abcf2	1672.14	0.246879	0.0468788	5.26632	1.39183e-07	2.24826e-06
Ncald	47.9201	-1.24206	0.235967	-5.26369	1.41195e-07	2.27863e-06
Adamts2	3938.01	-1.06698	0.202847	-5.26001	1.44047e-07	2.3225e-06
Tapt1	698.941	0.56039	0.106579	5.25799	1.4564e-07	2.34602e-06
Ank3	168.314	-0.717592	0.136489	-5.25749	1.46032e-07	2.35015e-06
2810032G03Rik	51.9749	-2.19315	0.417357	-5.25485	1.48142e-07	2.3819e-06
Efhd2	1268.99	0.321863	0.061263	5.25379	1.48999e-07	2.39348e-06
Kctd12	151.888	-2.46926	0.470084	-5.2528	1.49802e-07	2.40415e-06
Ensa	2526.82	-0.2197	0.0418423	-5.25065	1.51559e-07	2.42666e-06
Kcnq4	38.2668	-2.16943	0.41318	-5.25058	1.51623e-07	2.42666e-06
Dennd5b	183.244	0.803699	0.153066	5.25067	1.51547e-07	2.42666e-06
Ptx3	1464.34	-1.16868	0.22269	-5.24801	1.53754e-07	2.45851e-06
Lrig1	1618.45	0.725014	0.138211	5.24572	1.55677e-07	2.48697e-06
Rwdd4a	794.022	0.647452	0.123448	5.24474	1.56503e-07	2.49787e-06
Osbpl1a	993.179	-0.500871	0.0955153	-5.24389	1.57228e-07	2.50715e-06
Eif4a1	9909.7	0.350386	0.066832	5.24279	1.5817e-07	2.51986e-06
Tmod2	479.26	-1.14262	0.217992	-5.24159	1.59202e-07	2.53397e-06
Tent4a	686.865	0.652736	0.124573	5.23977	1.60776e-07	2.55669e-06
Mars2	237.198	0.757308	0.1446	5.23727	1.62967e-07	2.58916e-06
Hspb1	3440.54	0.994289	0.189901	5.23583	1.64243e-07	2.60705e-06
Gm28863	15.1687	-3.93944	0.752636	-5.23419	1.65709e-07	2.62554e-06
Tmtc4	354.199	0.829222	0.158422	5.23425	1.65655e-07	2.62554e-06
Snhg5	300.112	0.632526	0.120881	5.23262	1.67126e-07	2.64558e-06
Gm2670	17.7037	2.15868	0.412599	5.23191	1.67772e-07	2.65339e-06
Riiad1	27.7172	1.63096	0.311823	5.23041	1.69138e-07	2.67256e-06
D10Wsu102e	579.641	0.40471	0.0774563	5.22501	1.74146e-07	2.7492e-06
Grb14	766.044	-0.615526	0.117829	-5.22387	1.75222e-07	2.76369e-06
Dpysl2	2145.38	-0.716562	0.137197	-5.22286	1.76176e-07	2.77622e-06
Gpm6b	451.318	-3.19314	0.611414	-5.22255	1.76476e-07	2.77841e-06
Ttc37	1045.15	0.675563	0.129365	5.22214	1.76872e-07	2.78213e-06
Klhl29	403.612	-1.83661	0.351871	-5.21955	1.79358e-07	2.81869e-06
Arfgap1	1562.3	0.612433	0.117364	5.21825	1.80619e-07	2.83595e-06
Aldh9a1	432.436	-0.528271	0.1013	-5.2149	1.83921e-07	2.88519e-06
Glt8d2	536.573	-1.24626	0.239133	-5.21159	1.8723e-07	2.93445e-06
Tma16	161.543	0.602625	0.11564	5.21123	1.87593e-07	2.93749e-06
Fhl3	516.803	0.810561	0.15556	5.21062	1.88211e-07	2.94452e-06
Nob1	494.607	0.624837	0.119949	5.20918	1.89681e-07	2.96485e-06
Daam2	364.108	-3.75946	0.722706	-5.20193	1.97234e-07	3.08015e-06
Loxl1	10052.4	0.968744	0.186325	5.19921	2.00139e-07	3.12271e-06
Tmem200a	252.769	1.35175	0.260349	5.19209	2.07948e-07	3.24164e-06
Ntf3	14.0116	3.41126	0.657113	5.19129	2.08845e-07	3.25271e-06
Nxph4	144.824	1.63957	0.315877	5.19055	2.0967e-07	3.26264e-06
Ascc2	1543.57	0.444253	0.0856348	5.18777	2.12829e-07	3.30884e-06
Aox1	505.372	-0.777981	0.150177	-5.18042	2.2139e-07	3.43885e-06
C9orf72	312.087	0.658457	0.127125	5.17958	2.22387e-07	3.45126e-06
Matn2	375.626	-1.31202	0.253584	-5.17391	2.29248e-07	3.55457e-06
Col1a2	122339	0.678379	0.131151	5.17251	2.30971e-07	3.57809e-06
Nsg1	554.391	-1.4363	0.277933	-5.1678	2.36871e-07	3.66622e-06
Akap7	400.08	-0.97241	0.188215	-5.16649	2.38537e-07	3.68874e-06
Rabggtb	809.614	0.383536	0.074257	5.16498	2.40459e-07	3.71515e-06
Dync1li1	2264.51	0.214109	0.0414627	5.16389	2.4187e-07	3.73365e-06
2810025M15Rik	219.901	0.939141	0.18193	5.1621	2.4419e-07	3.76278e-06
Itgb1	53756.4	0.590787	0.114446	5.16215	2.44136e-07	3.76278e-06
Timp1	17664.5	1.01541	0.196722	5.16163	2.44803e-07	3.76889e-06
Col8a1	34548.8	0.842956	0.163338	5.16081	2.45888e-07	3.78223e-06
Dnaaf5	419.313	0.511519	0.0991203	5.16058	2.46184e-07	3.78306e-06
Eif4g1	17297.5	0.36963	0.0716278	5.16044	2.46376e-07	3.78306e-06
Tmem158	105.551	-2.12569	0.412352	-5.15503	2.53591e-07	3.89042e-06
Ciart	63.5767	0.929047	0.18024	5.15451	2.543e-07	3.89442e-06
Ralbp1	1968.35	-0.309244	0.0599937	-5.15461	2.54154e-07	3.89442e-06
Cbx6	1878.42	-0.759308	0.147337	-5.15356	2.55588e-07	3.9107e-06
Gpbar1	6.99141	3.3045	0.641591	5.15048	2.5982e-07	3.97196e-06
Sgip1	16.1066	-2.37722	0.461956	-5.14598	2.66125e-07	4.06477e-06
Polr3e	497.368	0.797594	0.155153	5.1407	2.73722e-07	4.17715e-06
1500015O10Rik	255.772	-2.13229	0.414818	-5.14029	2.74318e-07	4.18206e-06
Lrp8	228.201	1.6599	0.322928	5.14015	2.74525e-07	4.18206e-06
Cd302	1063.85	-0.385878	0.0751193	-5.13687	2.79352e-07	4.25187e-06
Lox	160986	0.908508	0.176962	5.13391	2.8379e-07	4.31565e-06
Junb	948.442	1.30758	0.25477	5.1324	2.86069e-07	4.34651e-06
Cd200	884.414	1.58268	0.308991	5.12208	3.02179e-07	4.58726e-06
Gtf2i	2459.2	-0.302887	0.0591357	-5.1219	3.02467e-07	4.58764e-06
Rheb	2865.35	0.692923	0.135316	5.12079	3.04252e-07	4.6107e-06
Klf8	59.0185	1.94362	0.379765	5.11795	3.08879e-07	4.67674e-06
Pde1c	13.7426	-2.27279	0.444646	-5.11147	3.19659e-07	4.83574e-06
Rarb	61.6544	3.00112	0.587918	5.10466	3.31387e-07	5.00881e-06
Fmnl3	985.226	0.809913	0.158672	5.10431	3.32005e-07	5.0138e-06
Pprc1	1214.03	0.785115	0.153883	5.10202	3.36049e-07	5.07047e-06
Dnase1l1	229.016	-0.567804	0.111303	-5.10145	3.37066e-07	5.08141e-06
Igfbp2	6524.37	2.07059	0.405945	5.10065	3.38482e-07	5.09833e-06
Rmnd5a	922.209	-0.505684	0.0991459	-5.1004	3.38935e-07	5.10074e-06
Edem3	2140.6	0.333601	0.0654642	5.09593	3.47035e-07	5.21812e-06
Adcy7	992.429	1.9807	0.388753	5.09501	3.48722e-07	5.23897e-06
Vstm2b	17.6378	3.27081	0.642379	5.09171	3.54848e-07	5.32639e-06
Wsb2	5415.74	0.75562	0.148589	5.0853	3.67038e-07	5.50462e-06
Angptl1	136.2	-2.16956	0.426724	-5.08422	3.69149e-07	5.53151e-06
Chchd1	415.235	0.471431	0.0927852	5.08089	3.75679e-07	5.62452e-06
Tmem183a	1134.45	0.308911	0.0608074	5.08015	3.77145e-07	5.64161e-06
Gm49336	753.076	0.594635	0.117086	5.07862	3.80178e-07	5.68209e-06
Rad21	1915.67	-0.443586	0.0873558	-5.07792	3.81591e-07	5.69832e-06
Gm14025	25.5359	2.40269	0.473771	5.07142	3.94852e-07	5.89129e-06
Vmp1	2702.11	0.515439	0.101658	5.07033	3.97124e-07	5.92012e-06
Itpr1	1034.81	0.480562	0.0947856	5.06999	3.97842e-07	5.92574e-06
Klf3	4571.05	-1.18162	0.233328	-5.06418	4.1017e-07	6.10413e-06
Rab5b	2517.88	-0.315436	0.0623298	-5.06075	4.17607e-07	6.20949e-06
Scamp3	1426.73	0.335623	0.0663453	5.05872	4.2207e-07	6.2705e-06
Mlec	13921	0.316607	0.0625997	5.05765	4.2446e-07	6.29526e-06
Gm36033	81.4317	-1.52797	0.302103	-5.05778	4.2417e-07	6.29526e-06
Lrrcc1	1152.03	-1.77011	0.350121	-5.05571	4.28789e-07	6.35404e-06
Gm11149	7.86317	3.53777	0.700105	5.0532	4.34474e-07	6.4328e-06
Slc17a9	141.295	1.44358	0.285921	5.04886	4.44443e-07	6.57481e-06
Fancb	83.8264	-0.986239	0.195422	-5.04671	4.4948e-07	6.64367e-06
Cggbp1	2554.5	0.381389	0.0756006	5.04479	4.54012e-07	6.70496e-06
Map1a	4924.69	-0.502823	0.0996808	-5.04434	4.55098e-07	6.71521e-06
Myl12a	8850.14	0.383842	0.0760962	5.04418	4.55478e-07	6.71521e-06
H2afv	377.081	-0.791629	0.157	-5.04221	4.60176e-07	6.77873e-06
Pou6f1	292.869	-0.495927	0.098367	-5.0416	4.61648e-07	6.79467e-06
Proz	28.4191	-1.40382	0.278517	-5.04032	4.64756e-07	6.83463e-06
Gal3st2	172.988	2.64553	0.525071	5.03841	4.69403e-07	6.89714e-06
Mef2c	307.141	-1.28286	0.25465	-5.03772	4.71105e-07	6.9163e-06
Lemd3	542.565	0.654293	0.129906	5.03665	4.73752e-07	6.9493e-06
AC114585.1	50.4679	-1.25131	0.248621	-5.03301	4.82831e-07	7.0765e-06
Nsun2	1593.81	0.723702	0.143864	5.03044	4.89346e-07	7.16595e-06
Pitpnm2	716.896	0.628547	0.124959	5.03002	4.90429e-07	7.17577e-06
Ido2	10.223	-3.15603	0.62858	-5.02088	5.14343e-07	7.51934e-06
Slc3a2	2576.8	0.721682	0.143807	5.0184	5.21041e-07	7.61087e-06
Rab7b	726.628	-0.562187	0.112039	-5.01778	5.2271e-07	7.62885e-06
Dock5	816.606	0.669854	0.133508	5.01732	5.23976e-07	7.63655e-06
Tmem184b	4878.74	0.62751	0.12507	5.01727	5.24116e-07	7.63655e-06
Dcn	2479.66	-1.58422	0.315901	-5.01494	5.30505e-07	7.72317e-06
Rrp7a	1103.08	0.313487	0.0625166	5.01447	5.31812e-07	7.73573e-06
Reps2	27.3798	-3.00354	0.599626	-5.00902	5.47065e-07	7.95095e-06
Wwc2	7032.06	0.704481	0.140657	5.00851	5.4852e-07	7.96545e-06
Prkdc	253.953	-0.488462	0.0975442	-5.00759	5.51152e-07	7.99699e-06
Speg	784.457	-0.511541	0.102178	-5.00636	5.54689e-07	8.0416e-06
Pcmtd2	515.186	-0.575099	0.114896	-5.00538	5.57522e-07	8.07594e-06
Col12a1	38020.8	1.39055	0.277989	5.00217	5.66887e-07	8.20477e-06
Ndufs8	673.036	0.383005	0.0765877	5.00087	5.70722e-07	8.25341e-06
Rnf4	2447.11	0.233636	0.0467306	4.99963	5.74404e-07	8.29975e-06
Lgals8	1092.36	-0.359988	0.0720329	-4.99755	5.80624e-07	8.38266e-06
E2f6	851.007	-0.66276	0.132641	-4.99663	5.8341e-07	8.4159e-06
Gpr155	51.0688	-1.51154	0.302648	-4.99438	5.90239e-07	8.50736e-06
Rftn1	995.585	-0.887025	0.177792	-4.98913	6.0652e-07	8.7348e-06
Lipt1	90.9621	0.863864	0.173217	4.98718	6.12666e-07	8.816e-06
Ptgs2os	17.0105	1.94143	0.389437	4.98523	6.18896e-07	8.89829e-06
Smad3	1483.13	-1.00871	0.20236	-4.98473	6.20477e-07	8.91366e-06
Snx31	19.1412	1.91926	0.385064	4.98427	6.21971e-07	8.92775e-06
Rps12	17269.8	0.271088	0.0543906	4.9841	6.22511e-07	8.92813e-06
Nhp2	620.314	0.819218	0.164418	4.98252	6.27611e-07	8.99386e-06
Ctsw	11.4571	2.4084	0.483392	4.98228	6.28385e-07	8.99754e-06
Sec16a	2641.03	0.424784	0.0853514	4.97689	6.46138e-07	9.24413e-06
Cerkl	31.1752	-1.17184	0.23554	-4.97514	6.52021e-07	9.32063e-06
Stc1	22.2106	-4.5197	0.908623	-4.97423	6.55089e-07	9.3568e-06
Elavl1	1304.99	0.400612	0.0805585	4.97294	6.59463e-07	9.41155e-06
Ppp6r2	601.44	-0.427268	0.0859627	-4.97039	6.68191e-07	9.52829e-06
Uggt1	4857.79	0.268094	0.0539621	4.96819	6.75805e-07	9.62898e-06
Fzd6	654.916	3.31262	0.667098	4.96573	6.84441e-07	9.74405e-06
Slc43a2	213.278	-1.23231	0.248193	-4.96513	6.86535e-07	9.76586e-06
Ldhb	429.24	-0.717035	0.144428	-4.96466	6.88203e-07	9.7736e-06
Sbsn	43.7218	-1.27104	0.256017	-4.9647	6.88087e-07	9.7736e-06
Edem1	3414.41	0.289414	0.0583273	4.9619	6.98058e-07	9.90547e-06
Plpp5	1116.61	1.06562	0.214833	4.9602	7.04211e-07	9.98465e-06
Bnip3l	2106.57	-0.796381	0.16056	-4.96003	7.04833e-07	9.98533e-06
Adhfe1	55.002	-2.02129	0.407553	-4.95956	7.06533e-07	1.00013e-05
Itga2b	55.2623	-1.11586	0.22507	-4.95785	7.1278e-07	1.00815e-05
Cpd	4791.8	0.269443	0.0543509	4.95748	7.14149e-07	1.00926e-05
Armcx4	609.253	0.715668	0.144465	4.95392	7.27336e-07	1.02707e-05
Map3k8	41.1747	-1.36578	0.275813	-4.95182	7.35217e-07	1.03735e-05
Lppos	56.4643	-1.21594	0.245812	-4.94661	7.55173e-07	1.06465e-05
Ttll1	471.085	-0.420118	0.0850557	-4.93932	7.83953e-07	1.10433e-05
Dapk1	1491.76	-0.857677	0.173668	-4.9386	7.86857e-07	1.10752e-05
Rtn4rl1	106.723	-2.13318	0.432088	-4.93691	7.93699e-07	1.11625e-05
Plag1	134.173	-1.23783	0.250881	-4.93393	8.05917e-07	1.13252e-05
Fgf7	2739.47	-3.17722	0.644059	-4.93312	8.09284e-07	1.13633e-05
Utp15	339.92	0.361915	0.0733814	4.93197	8.14058e-07	1.14211e-05
Eef1akmt3	38.214	1.6132	0.327223	4.92998	8.22378e-07	1.15285e-05
Actr10	1856.51	0.267001	0.054175	4.92848	8.2872e-07	1.16081e-05
Kcns1	10.277	3.79585	0.770448	4.9268	8.35869e-07	1.168e-05
M1ap	35.7216	2.18087	0.442653	4.92682	8.35776e-07	1.168e-05
Map6	4756.74	0.80543	0.16347	4.92709	8.34622e-07	1.168e-05
Ptk2	2253.94	0.818615	0.166222	4.92483	8.44346e-07	1.1789e-05
Ptprg	2936.51	-0.446128	0.0906271	-4.92267	8.53693e-07	1.19099e-05
Nus1	3584.42	0.264829	0.0538223	4.92043	8.63555e-07	1.20379e-05
Bahcc1	869.709	-1.01122	0.205648	-4.91723	8.77757e-07	1.22261e-05
Ypel4	40.2443	-1.19332	0.242845	-4.91393	8.92698e-07	1.24242e-05
Gm42476	5.90617	4.15257	0.845172	4.91329	8.95612e-07	1.24548e-05
Idh1	3158.83	-0.658408	0.134102	-4.90974	9.11982e-07	1.26689e-05
Vps13c	520.812	-0.514492	0.104792	-4.90963	9.12464e-07	1.26689e-05
Ccl6	32.2147	-4.21579	0.858984	-4.90789	9.20632e-07	1.27721e-05
Fgf21	5.8815	5.5303	1.12717	4.90634	9.27917e-07	1.28629e-05
Cltc	11704.9	0.26741	0.0545124	4.90548	9.31984e-07	1.2909e-05
Rrs1	598.596	0.620887	0.126574	4.90532	9.32759e-07	1.29095e-05
Zfp36l1	287.506	-1.4445	0.294612	-4.90307	9.43503e-07	1.30478e-05
Igf2r	7190.36	0.624164	0.127317	4.90245	9.46485e-07	1.30786e-05
4931406C07Rik	884.753	-0.749262	0.152946	-4.89888	9.63839e-07	1.33079e-05
Thrb	110	-1.27151	0.259561	-4.8987	9.64732e-07	1.33096e-05
Sntb2	2287.34	-1.04234	0.212805	-4.8981	9.67669e-07	1.33396e-05
Sema3c	5031.36	-2.06353	0.421488	-4.89582	9.78985e-07	1.34849e-05
Zpr1	596.42	0.667403	0.136329	4.89554	9.80339e-07	1.34928e-05
Aatf	379.625	0.596696	0.121993	4.89125	1.00198e-06	1.37799e-05
Nxpe4	254.76	-0.511005	0.10448	-4.89092	1.00365e-06	1.37918e-05
Tnks2	3216.02	0.290744	0.0594572	4.88998	1.00848e-06	1.38473e-05
Znhit6	940.949	-1.25862	0.257431	-4.88915	1.0127e-06	1.38943e-05
Abca4	37.4578	-1.40099	0.286717	-4.88631	1.02742e-06	1.40741e-05
Slurp1	4.69288	-5.6783	1.16205	-4.88644	1.02676e-06	1.40741e-05
Nans	1433.27	0.327945	0.067132	4.88508	1.03389e-06	1.41515e-05
Rbl2	586.488	-0.519583	0.106436	-4.88165	1.052e-06	1.43881e-05
Zfp462	1296.29	0.898676	0.184132	4.88061	1.05759e-06	1.44418e-05
Aldh3a1	26.9916	-3.83756	0.786282	-4.88064	1.0574e-06	1.44418e-05
Prkag2	719.767	0.525043	0.107705	4.87484	1.08899e-06	1.4859e-05
Mamld1	485.712	-1.39943	0.287174	-4.87312	1.09851e-06	1.49771e-05
Suco	1433.41	0.377496	0.0775093	4.87033	1.11411e-06	1.51778e-05
S100a13	1076.65	-0.804359	0.165218	-4.86847	1.12468e-06	1.5296e-05
Adgra1	2.93749	5.02951	1.03311	4.86834	1.12541e-06	1.5296e-05
Acap2	2106.48	-0.794101	0.163112	-4.86845	1.12475e-06	1.5296e-05
Lurap1l	1958.46	-0.548946	0.113016	-4.85723	1.19037e-06	1.61662e-05
Eif4ebp2	2384.29	-0.407111	0.0838537	-4.85501	1.20378e-06	1.63355e-05
Dtnbp1	816.995	-0.391315	0.0806028	-4.85486	1.20473e-06	1.63358e-05
Ablim3	66.8879	-1.52022	0.313187	-4.85404	1.20973e-06	1.63907e-05
Srsf1	2761.41	0.241754	0.0498096	4.85356	1.21266e-06	1.64176e-05
Maf	427.433	-2.16737	0.446789	-4.85099	1.22845e-06	1.66185e-05
Naa30	640.721	0.354154	0.0730291	4.84949	1.23779e-06	1.67318e-05
Slc39a14	1260	0.80984	0.167051	4.84786	1.24799e-06	1.68566e-05
Sfrp4	346.964	-2.06353	0.425676	-4.84764	1.24938e-06	1.68623e-05
Arhgap11a	679.862	-1.07275	0.221319	-4.8471	1.25279e-06	1.68952e-05
Gm15228	158.973	0.825063	0.170238	4.84653	1.25642e-06	1.6931e-05
Ogfod1	728.857	0.392259	0.0809989	4.84277	1.28039e-06	1.72407e-05
Gm12715	385.743	0.716171	0.147907	4.84204	1.28512e-06	1.7291e-05
Foxq1	5.30012	5.37968	1.11123	4.8412	1.29056e-06	1.73508e-05
Nt5dc3	696.244	0.827066	0.170907	4.83927	1.30315e-06	1.75065e-05
Pm20d1	116.518	-0.932653	0.192872	-4.83561	1.32738e-06	1.78182e-05
Cnot11	585.386	0.323299	0.0668707	4.83469	1.33356e-06	1.78874e-05
Rmi1	204.453	-0.447656	0.0926699	-4.83066	1.36084e-06	1.82304e-05
Gm32764	57.5645	2.63476	0.545431	4.8306	1.36123e-06	1.82304e-05
Ccng2	793.028	-0.461946	0.0956601	-4.82903	1.372e-06	1.83605e-05
Lrrn3	91.0701	-2.09524	0.433941	-4.82841	1.37629e-06	1.84038e-05
Ids	2892.68	-0.499605	0.103482	-4.82794	1.37954e-06	1.84331e-05
G6pdx	2315.65	-0.583238	0.120821	-4.82731	1.38389e-06	1.84769e-05
Gm9938	104.079	0.696709	0.144375	4.8257	1.39511e-06	1.86125e-05
4930550C14Rik	46.6755	-2.01764	0.418253	-4.82397	1.40727e-06	1.87603e-05
Fkbp10	9039.77	1.15823	0.24013	4.82336	1.41163e-06	1.88041e-05
Mir22hg	723.529	0.500317	0.103744	4.82263	1.41674e-06	1.88577e-05
Medag	1272.47	-0.727887	0.150938	-4.82244	1.41815e-06	1.8862e-05
Flt3l	31.4929	-1.17105	0.242976	-4.81962	1.43832e-06	1.91157e-05
Me3	177.574	-1.15182	0.239073	-4.81786	1.45108e-06	1.92706e-05
Polr1e	212.861	0.462597	0.0960368	4.81688	1.45823e-06	1.9336e-05
Cnn1	916.688	1.92689	0.400026	4.81692	1.45788e-06	1.9336e-05
Gfpt1	3173.01	0.523286	0.108746	4.81201	1.4942e-06	1.97979e-05
Ankrd13a	2801.6	-0.206947	0.043009	-4.8117	1.49649e-06	1.98131e-05
Usp13	210.972	0.558559	0.116107	4.81073	1.50376e-06	1.98943e-05
Cpq	3168.33	-0.373302	0.0776351	-4.80842	1.52126e-06	2.01105e-05
Slamf9	26.4032	2.1642	0.450189	4.80731	1.52973e-06	2.01764e-05
Arl1	4312.66	0.276213	0.0574564	4.80734	1.52949e-06	2.01764e-05
Parp14	58.5419	-1.89852	0.394918	-4.80739	1.52912e-06	2.01764e-05
Rims1	26.8622	-1.94295	0.404204	-4.80685	1.53327e-06	2.02077e-05
Fbxo9	642.404	0.371134	0.077232	4.80544	1.54408e-06	2.03349e-05
Pola1	218.983	-0.831447	0.173157	-4.80169	1.57331e-06	2.07041e-05
Dsp	46.1594	2.24655	0.46797	4.80064	1.58162e-06	2.07978e-05
Agtr2	64.2972	-7.53111	1.56922	-4.79928	1.59236e-06	2.09231e-05
Tram1	2576.28	0.395165	0.0823479	4.79872	1.5968e-06	2.09657e-05
Rftn2	284.331	0.558251	0.116373	4.79708	1.60992e-06	2.1122e-05
Lrrk1	3377.29	0.822934	0.1716	4.79565	1.62147e-06	2.12575e-05
Pdlim2	2520.62	-1.13296	0.236307	-4.79444	1.63131e-06	2.13705e-05
Dad1	2200.74	0.568747	0.118755	4.78926	1.67401e-06	2.19132e-05
Fam160b1	1215.02	0.427362	0.0892785	4.78684	1.69431e-06	2.21623e-05
Ccdc148	25.3821	-2.92055	0.610264	-4.78572	1.70377e-06	2.22694e-05
Ube2j2	915.898	0.427129	0.089255	4.78549	1.70572e-06	2.22781e-05
Ubxn2a	658.587	0.564983	0.118087	4.78447	1.71439e-06	2.23745e-05
Hpn	23.334	-1.2984	0.271436	-4.78343	1.72327e-06	2.24736e-05
Acy3	184.155	-0.881984	0.184468	-4.78122	1.74237e-06	2.27056e-05
Polr2g	561.036	0.531201	0.111122	4.78035	1.74994e-06	2.27872e-05
Myo19	467.757	0.563793	0.118007	4.7776	1.77396e-06	2.30828e-05
Alg9	572.057	0.384491	0.0805069	4.77588	1.78926e-06	2.32644e-05
Zfp474	10.4282	2.20767	0.462275	4.77568	1.79104e-06	2.32702e-05
Pcdhgc5	363.417	0.738321	0.154634	4.77464	1.8003e-06	2.3373e-05
Gmppb	671.894	0.967168	0.202683	4.77182	1.82571e-06	2.36852e-05
Prkd2	476.717	-0.878534	0.184455	-4.76286	1.90865e-06	2.47428e-05
Prnp	9998.42	0.589422	0.123792	4.76141	1.92249e-06	2.48866e-05
Bysl	649.76	0.959466	0.20151	4.76139	1.92261e-06	2.48866e-05
Cdkn2d	184.896	-0.615774	0.129368	-4.75984	1.93743e-06	2.50599e-05
Uevld	612.348	-0.521925	0.109659	-4.75952	1.94058e-06	2.5082e-05
Ubtf	2149.37	-0.346292	0.072819	-4.75551	1.97948e-06	2.55657e-05
Grm7	10.8012	-6.36647	1.33891	-4.75497	1.98478e-06	2.56152e-05
Rnf145	3222.32	0.711132	0.149669	4.75138	2.02035e-06	2.60549e-05
Gm6277	7.0308	3.35925	0.707458	4.74834	2.05094e-06	2.64298e-05
Rabif	615.754	0.388042	0.0817303	4.74784	2.05599e-06	2.64753e-05
Zer1	711.556	-0.4876	0.102727	-4.74658	2.06886e-06	2.66213e-05
Hivep2	426.328	-0.723669	0.152498	-4.74542	2.08071e-06	2.6754e-05
Runx1t1	417.442	-1.52985	0.3224	-4.7452	2.08296e-06	2.67631e-05
Dkc1	374.782	0.599971	0.126539	4.74139	2.12259e-06	2.72521e-05
Ahctf1	1527.54	0.277709	0.058586	4.74019	2.13519e-06	2.73937e-05
Srr	364.942	-0.432345	0.0912896	-4.73597	2.18015e-06	2.79499e-05
Fetub	51.9773	-1.10565	0.233528	-4.73453	2.19559e-06	2.81271e-05
Mrto4	701.912	0.703957	0.1488	4.73088	2.2355e-06	2.85963e-05
Slc8a3	71.1624	-1.96943	0.416282	-4.73099	2.23423e-06	2.85963e-05
Ydjc	190.221	1.19802	0.253284	4.72993	2.24596e-06	2.8709e-05
Miga1	120.352	0.878358	0.185757	4.72854	2.2614e-06	2.88852e-05
Tcn2	2100.42	-0.510313	0.107976	-4.72616	2.28803e-06	2.92038e-05
Frmd4b	66.6619	-1.53074	0.323957	-4.72515	2.29951e-06	2.93289e-05
Lgi3	16.5029	-1.80703	0.382643	-4.72249	2.32971e-06	2.96923e-05
Il17d	235.998	-0.662429	0.140402	-4.71809	2.38068e-06	3.03196e-05
Gfra2	33.4555	-2.76955	0.587236	-4.71625	2.40234e-06	3.05731e-05
Klf9	1298.9	-0.601096	0.127462	-4.71589	2.40656e-06	3.06045e-05
Rab31	2465.7	0.867952	0.184057	4.71566	2.40923e-06	3.0616e-05
Gm12258	144.946	-0.586105	0.124301	-4.71521	2.41467e-06	3.06628e-05
Ccnd2	32550.1	-0.694594	0.14735	-4.7139	2.43022e-06	3.08377e-05
Cdk5r1	65.9246	2.0996	0.445482	4.71311	2.43966e-06	3.0935e-05
Prss46	4.82812	4.73781	1.00555	4.71168	2.4568e-06	3.11297e-05
Gm49097	2.82248	4.9649	1.05441	4.70871	2.49284e-06	3.15633e-05
Sv2b	6.04579	3.81712	0.811316	4.70484	2.5406e-06	3.21446e-05
Elovl5	1114.2	-0.386832	0.0823056	-4.69994	2.60234e-06	3.29018e-05
Zbtb2	370.951	-0.407512	0.0867135	-4.69953	2.60764e-06	3.29449e-05
Gm16365	49.6872	-2.0375	0.433727	-4.69765	2.63169e-06	3.32246e-05
Ifit1	42.5362	-1.78024	0.379045	-4.69665	2.64467e-06	3.33643e-05
Ifi209	7.90824	-3.40529	0.725119	-4.69618	2.65075e-06	3.34167e-05
S100b	275.669	-0.77032	0.164201	-4.69134	2.71427e-06	3.41927e-05
Col6a2	6165.87	-1.54272	0.328877	-4.69086	2.72059e-06	3.42475e-05
Gys1	1122.11	0.50141	0.106911	4.68999	2.73222e-06	3.4369e-05
Tmeff1	775.58	1.25979	0.268645	4.68942	2.73975e-06	3.44389e-05
Tcf7l1	1134.42	-1.09587	0.233862	-4.68598	2.78619e-06	3.49973e-05
Rtl9	7.40081	-3.13028	0.66872	-4.68099	2.8549e-06	3.58346e-05
Apc2	768.347	-0.718561	0.153591	-4.67842	2.89099e-06	3.62613e-05
Prpf31	709.344	0.427218	0.0914187	4.6732	2.96548e-06	3.7169e-05
Kcnc3	9.87038	2.70778	0.579867	4.66966	3.01703e-06	3.7776e-05
Rrp8	614.555	0.525382	0.112515	4.66943	3.02043e-06	3.7776e-05
Cct5	4523.14	0.259825	0.0556426	4.66952	3.01898e-06	3.7776e-05
Psme1	540.731	-0.537294	0.115131	-4.66682	3.05899e-06	3.82308e-05
Sp3	1470.76	-0.683315	0.146496	-4.66439	3.09531e-06	3.86569e-05
1700020I14Rik	1790.08	-0.376702	0.0808217	-4.6609	3.14827e-06	3.92902e-05
Has2	138.433	2.54584	0.546394	4.65935	3.17204e-06	3.95584e-05
Tram2	972.984	0.487684	0.104686	4.65853	3.18472e-06	3.96705e-05
Gm48529	34.3896	1.62318	0.348435	4.65848	3.18559e-06	3.96705e-05
Htra3	604.071	-1.27333	0.273354	-4.65817	3.19037e-06	3.97016e-05
Cd14	33.6242	-1.00349	0.215542	-4.65564	3.22968e-06	4.01621e-05
Abracl	994.096	0.876883	0.188403	4.65429	3.25093e-06	4.03975e-05
Sparc	142142	0.507805	0.10911	4.65405	3.2548e-06	4.04167e-05
Haghl	233.39	-0.58463	0.125745	-4.64933	3.3301e-06	4.13222e-05
Inpp5a	1465.29	0.560194	0.12054	4.64738	3.36178e-06	4.16856e-05
Palm3	27.6233	-1.33493	0.287324	-4.6461	3.38277e-06	4.18861e-05
Prps1	458.525	0.459218	0.0988371	4.64621	3.38095e-06	4.18861e-05
Chuk	1126.18	0.284031	0.0611795	4.64259	3.44071e-06	4.25733e-05
Cyhr1	1645.57	-0.227704	0.0490781	-4.63963	3.49036e-06	4.31569e-05
Camk2n1	657.521	1.31645	0.283758	4.63934	3.49529e-06	4.31872e-05
1810037I17Rik	1215.34	0.62226	0.134201	4.63676	3.53905e-06	4.36969e-05
Fbxl20	1830.09	-0.44258	0.0956517	-4.62699	3.71011e-06	4.57764e-05
Calm3	10912.5	-0.266281	0.0575569	-4.62639	3.72093e-06	4.58775e-05
Hspa12b	334.881	-0.904351	0.195512	-4.62555	3.73611e-06	4.59993e-05
Qpct	354.054	-0.77482	0.167507	-4.62559	3.7354e-06	4.59993e-05
Noc2l	955.81	0.501298	0.108396	4.62469	3.75152e-06	4.61564e-05
Mettl27	222.53	-0.623174	0.134823	-4.62217	3.79744e-06	4.66884e-05
Kctd5	1289.39	0.836996	0.181117	4.62131	3.8133e-06	4.68503e-05
Gm39090	34.4207	1.93525	0.418795	4.62101	3.81885e-06	4.68853e-05
Insr	785.218	0.392431	0.0849337	4.62044	3.82923e-06	4.69796e-05
Elmo1	79.1376	-1.27788	0.276817	-4.61632	3.90607e-06	4.78885e-05
Aldh1a7	539.015	-1.76762	0.383475	-4.60949	4.03656e-06	4.94536e-05
Arrdc3	555.193	-0.723423	0.156982	-4.60832	4.05938e-06	4.96981e-05
Lsp1	1314.19	0.499308	0.108424	4.60514	4.12182e-06	5.0427e-05
Dlst	2716.33	0.210521	0.0457222	4.60436	4.1374e-06	5.05821e-05
Noc4l	325.949	0.520294	0.113006	4.60413	4.14184e-06	5.06009e-05
C1qtnf1	241.277	-0.74172	0.161107	-4.60389	4.14675e-06	5.06253e-05
Itsn1	4810.93	0.751237	0.163351	4.59893	4.24676e-06	5.18098e-05
Oxr1	962.874	-0.751186	0.163389	-4.59752	4.27553e-06	5.21244e-05
Afg3l2	1191.64	0.470782	0.102626	4.58735	4.48913e-06	5.469e-05
Stard4	795.769	-0.463569	0.101064	-4.58687	4.49943e-06	5.47771e-05
Hus1	218.831	0.536449	0.116996	4.58521	4.53539e-06	5.51763e-05
Cspg4	4400.23	1.3683	0.29862	4.58207	4.60393e-06	5.59711e-05
Ephb3	968.594	1.43739	0.313984	4.5779	4.69667e-06	5.70587e-05
Lrrtm2	186.734	-1.40632	0.307273	-4.57678	4.72182e-06	5.72842e-05
C430049B03Rik	51.3183	-1.43953	0.31452	-4.57692	4.71863e-06	5.72842e-05
Arhgap10	1222.52	0.284369	0.0622109	4.57105	4.85283e-06	5.88325e-05
Bbs5	163.837	0.738496	0.161625	4.56921	4.89576e-06	5.93117e-05
Slc44a3	15.7874	-2.35573	0.515827	-4.56689	4.95004e-06	5.99275e-05
Pde4a	443.452	-0.409242	0.0896356	-4.56562	4.98024e-06	6.02141e-05
Lmo7	240.105	-2.61115	0.571919	-4.5656	4.98063e-06	6.02141e-05
Irf2bp2	1172.01	-0.601187	0.131682	-4.56543	4.98479e-06	6.02226e-05
Zfp760	146.374	-0.57566	0.1261	-4.56511	4.99238e-06	6.02723e-05
Pbp2	144.166	1.07646	0.235856	4.56404	5.01778e-06	6.05369e-05
Ctsf	748.757	-0.635401	0.139239	-4.56338	5.03375e-06	6.06876e-05
Dnaja3	820.765	0.375741	0.0823634	4.56199	5.06711e-06	6.10474e-05
Hacd4	1284.56	-0.493763	0.108246	-4.5615	5.07899e-06	6.11483e-05
C030015A19Rik	52.2481	-1.4048	0.307996	-4.56108	5.089e-06	6.12264e-05
Appl2	789.162	-0.636948	0.139655	-4.56086	5.09443e-06	6.12432e-05
Prdm4	818.201	0.326541	0.0715984	4.56074	5.09744e-06	6.12432e-05
Kcnd1	258.018	-1.28151	0.281	-4.56053	5.10248e-06	6.12615e-05
Nampt	521.871	-0.683532	0.149922	-4.55925	5.1337e-06	6.15937e-05
Insig2	719.618	-0.472798	0.103743	-4.55738	5.1796e-06	6.21017e-05
Phf1	503.259	-0.71002	0.15581	-4.55697	5.1897e-06	6.21799e-05
Snx33	950.458	-0.590773	0.129696	-4.55507	5.23688e-06	6.27019e-05
Exoc7	1141.54	-0.295663	0.0649416	-4.55276	5.29471e-06	6.33508e-05
Fstl4	16.1273	-3.45322	0.759185	-4.54859	5.40074e-06	6.4575e-05
Zdhhc5	3428.08	0.314194	0.0690781	4.54838	5.40598e-06	6.45933e-05
Ermp1	363.314	-0.603921	0.132787	-4.54803	5.4151e-06	6.46578e-05
Parl	687.111	0.380552	0.083689	4.54721	5.43615e-06	6.48646e-05
Abca7	548.093	-1.00501	0.221037	-4.54682	5.44637e-06	6.49421e-05
Ppp1r9b	2737.68	-0.269621	0.0593011	-4.54664	5.45083e-06	6.49508e-05
E130102H24Rik	16.374	-1.81295	0.398817	-4.54581	5.47239e-06	6.5163e-05
44807	39.353	-1.2245	0.269467	-4.54417	5.51528e-06	6.56288e-05
Sned1	6085.81	-2.75188	0.605715	-4.54319	5.54091e-06	6.58888e-05
Smyd5	691.331	0.684679	0.150854	4.53868	5.66076e-06	6.72679e-05
Srfbp1	218.573	0.508286	0.111995	4.53846	5.66675e-06	6.72931e-05
Vcam1	6169.39	-0.762792	0.168089	-4.53802	5.67859e-06	6.73877e-05
Vamp5	609.413	1.4742	0.324865	4.53787	5.68248e-06	6.73879e-05
Ddi2	1091.12	0.377307	0.0831688	4.53664	5.71583e-06	6.77372e-05
Ankrd29	128.387	-1.65008	0.363738	-4.53646	5.72067e-06	6.77484e-05
Jtb	486.474	0.524849	0.115704	4.53613	5.7295e-06	6.77608e-05
Abhd2	1540.53	0.602723	0.13287	4.53619	5.72801e-06	6.77608e-05
Tmem39a	999.473	0.765213	0.168718	4.53547	5.74762e-06	6.79289e-05
Marcks	10146.5	-0.800913	0.176615	-4.53479	5.76621e-06	6.81023e-05
Cnp	359.747	-1.04423	0.230472	-4.53086	5.87437e-06	6.93327e-05
Rnf130	649.792	-0.645992	0.142588	-4.53049	5.88474e-06	6.9408e-05
Rnase10	26.9526	-1.72329	0.380687	-4.52679	5.98867e-06	7.0586e-05
Sh3rf1	1233.74	0.845754	0.186904	4.52507	6.03769e-06	7.11156e-05
Rabgef1	892.235	0.358921	0.079324	4.52474	6.0469e-06	7.11759e-05
Fam84b	78.4535	2.24101	0.495775	4.52022	6.17751e-06	7.26641e-05
Spc25	266.104	-0.764835	0.169248	-4.51902	6.21262e-06	7.30277e-05
Arid3a	158.35	2.30491	0.510244	4.51727	6.26426e-06	7.3585e-05
Pigw	116.682	0.596271	0.132094	4.514	6.36172e-06	7.46794e-05
Maml3	71.7701	-1.0453	0.231704	-4.51134	6.44188e-06	7.55693e-05
Sh3d19	1516.7	-0.963021	0.213482	-4.51101	6.45206e-06	7.56378e-05
Ascl2	3.52123	-5.26324	1.16698	-4.51014	6.47859e-06	7.58977e-05
Nup188	1019.96	0.27074	0.0600708	4.50702	6.57448e-06	7.69252e-05
Mtrr	452.634	0.45103	0.100073	4.507	6.57515e-06	7.69252e-05
Tbck	434.904	-0.415129	0.0921247	-4.50617	6.60097e-06	7.71468e-05
Ccdc97	826.815	0.35666	0.0791505	4.5061	6.60296e-06	7.71468e-05
Tmem35a	317.221	-1.41958	0.315132	-4.50473	6.64585e-06	7.75959e-05
Ssr2	2142.32	0.571515	0.126885	4.5042	6.6622e-06	7.77346e-05
Prx	315.897	-0.722805	0.160542	-4.50229	6.72266e-06	7.83875e-05
Hmgn2	1214.66	-0.659441	0.146559	-4.4995	6.81146e-06	7.93698e-05
Dnajc9	484.521	-0.866285	0.192664	-4.49634	6.91318e-06	8.0501e-05
Apaf1	1100.77	0.366243	0.0814691	4.49549	6.94105e-06	8.07715e-05
Armh1	16.9712	-2.3687	0.526954	-4.49508	6.95428e-06	8.08173e-05
Oxtr	29.8122	-3.50834	0.780474	-4.49515	6.95226e-06	8.08173e-05
Dock1	1765.43	-0.335709	0.0746875	-4.49484	6.96208e-06	8.0854e-05
Pwwp2b	420.956	-0.571229	0.127116	-4.49374	6.99824e-06	8.12198e-05
Ddr2	14295.5	-0.77138	0.171666	-4.49349	7.00664e-06	8.1263e-05
Adora2a	55.8001	-3.02823	0.674046	-4.49262	7.03523e-06	8.15403e-05
Ndrg3	947.523	-0.389179	0.0866628	-4.49072	7.09826e-06	8.2216e-05
S1pr1	43.2146	-1.25966	0.280543	-4.49007	7.1201e-06	8.24141e-05
Hikeshi	451.697	-0.378057	0.0842039	-4.48978	7.12954e-06	8.24685e-05
Iqcd	14.7749	-2.16276	0.481951	-4.48751	7.20602e-06	8.32977e-05
Pmp22	11682.9	0.663829	0.147987	4.48572	7.26681e-06	8.39447e-05
Stk24	1437.66	-0.304374	0.0679091	-4.48209	7.39166e-06	8.53302e-05
Agap1	305.72	-0.410188	0.0915265	-4.48164	7.40728e-06	8.54539e-05
Abi3bp	32.1452	-3.23862	0.722803	-4.48064	7.44185e-06	8.57958e-05
AC161607.1	16.0262	-2.72734	0.60896	-4.47869	7.5103e-06	8.65276e-05
Slc25a35	86.28	-1.16107	0.259426	-4.47554	7.62189e-06	8.77551e-05
Erh	1753.19	0.423799	0.0947177	4.47434	7.66461e-06	8.81887e-05
Sphk1	474.628	1.5159	0.33887	4.4734	7.69872e-06	8.85226e-05
Lgals4	26.3321	-1.77302	0.396387	-4.47296	7.71451e-06	8.86455e-05
Tril	17.4841	-3.59284	0.803679	-4.47049	7.80402e-06	8.96149e-05
Cfl2	3460.69	0.420014	0.0939696	4.46968	7.83374e-06	8.98969e-05
Icam1	891.399	-0.649911	0.145442	-4.46851	7.87659e-06	9.03289e-05
A730049H05Rik	13.5751	2.20577	0.493733	4.46753	7.91294e-06	9.0686e-05
Ggta1	1524.7	-0.306049	0.0685459	-4.46487	8.01162e-06	9.17565e-05
Zdhhc18	967.129	0.69758	0.156258	4.46427	8.03415e-06	9.1954e-05
Slc31a1	859.14	0.707516	0.158544	4.46259	8.09741e-06	9.26171e-05
F2rl2	2.78374	4.42721	0.992628	4.46009	8.19249e-06	9.3643e-05
2310057M21Rik	243.691	0.52627	0.118007	4.45966	8.20895e-06	9.37696e-05
Tll1	6158.38	1.67355	0.375331	4.45887	8.2393e-06	9.40545e-05
Nebl	27.9883	2.10015	0.471049	4.45845	8.25557e-06	9.41784e-05
Il17ra	867.557	-0.297501	0.066744	-4.45735	8.29799e-06	9.46004e-05
Slc31a2	460.8	-0.675237	0.151528	-4.45619	8.34309e-06	9.50523e-05
Tnfaip8	96.4932	-0.77798	0.174638	-4.4548	8.3971e-06	9.56049e-05
Cdk17	620.06	0.411109	0.09231	4.45356	8.44563e-06	9.60508e-05
Cacul1	1807.95	0.633731	0.142299	4.45352	8.4473e-06	9.60508e-05
Ncdn	933.847	1.02809	0.230925	4.45203	8.50614e-06	9.66567e-05
Tmem220	99.3874	-0.838055	0.188299	-4.45066	8.56078e-06	9.72141e-05
Tcaf2	617.398	-0.651923	0.146588	-4.44732	8.69469e-06	9.86703e-05
Rae1	706.936	0.356489	0.0801834	4.44592	8.75151e-06	9.92503e-05
Pirb	11.6861	-4.22534	0.950994	-4.44308	8.86798e-06	0.000100506
Hbs1l	1594.95	0.402517	0.090662	4.43976	9.00609e-06	0.000102005
Wdr19	375.046	-0.744807	0.167847	-4.43742	9.1043e-06	0.00010305
Cox18	306.093	0.644313	0.14527	4.43527	9.19578e-06	0.000104018
Akap13	1965.82	0.33263	0.0750016	4.43497	9.20834e-06	0.000104092
Clptm1l	4223.49	0.55552	0.125315	4.43299	9.29371e-06	0.000104989
Fam193b	650.73	-0.368274	0.0830811	-4.43271	9.30561e-06	0.000105055
Magi3	1545.51	-1.09454	0.246961	-4.43204	9.33441e-06	0.000105269
Dab2	2848.79	-1.21835	0.274907	-4.43185	9.34271e-06	0.000105269
Twsg1	3668.83	-0.400053	0.0902652	-4.43197	9.33762e-06	0.000105269
Naaladl2	318.017	-0.927146	0.20926	-4.4306	9.39695e-06	0.000105811
Nek6	1468.86	0.26486	0.0597929	4.42962	9.43993e-06	0.000106227
Hrasls	31.0408	2.00318	0.452298	4.42889	9.47177e-06	0.000106516
Hoga1	56.6939	-0.878379	0.198357	-4.42826	9.49949e-06	0.000106759
Casp12	448.943	-1.19956	0.270936	-4.42745	9.53531e-06	0.000107092
Tnpo1	3827.63	0.200651	0.0453448	4.42501	9.64373e-06	0.00010824
Nmt1	2639.51	0.445737	0.100746	4.42437	9.67221e-06	0.00010849
Hecw2	158.051	-0.659237	0.149047	-4.42302	9.73293e-06	0.00010896
AA986860	45.4549	-1.1727	0.265131	-4.42308	9.73019e-06	0.00010896
Msantd3	330.463	0.614894	0.139015	4.42321	9.72451e-06	0.00010896
Sox5	68.2603	-1.57027	0.355136	-4.42159	9.7976e-06	0.000109602
Fam117a	144.179	-0.602331	0.136228	-4.42148	9.80287e-06	0.000109602
Rtn1	48.6657	-1.81889	0.4114	-4.42124	9.81377e-06	0.000109653
Wnt7b	4.49753	-5.11355	1.15663	-4.42108	9.82091e-06	0.000109663
Ralgapa2	352.628	1.24429	0.281562	4.41926	9.90389e-06	0.000110518
Gfra4	161.34	-1.00544	0.227533	-4.41886	9.92212e-06	0.000110651
Rab3d	612.719	-0.801043	0.181329	-4.41762	9.97936e-06	0.000111218
Ube2g2	1368.54	0.656788	0.14868	4.41745	9.98709e-06	0.000111233
Ppme1	2074.2	0.70128	0.158877	4.41397	1.01494e-05	0.000112968
Tmem41b	1174.95	0.272907	0.0618352	4.41346	1.01734e-05	0.000113162
Snai2	1351.85	-2.86256	0.648663	-4.41301	1.01941e-05	0.000113321
1810019D21Rik	8.95238	1.90039	0.430742	4.41189	1.02474e-05	0.00011384
Cdv3	3438.17	0.384213	0.0871138	4.41047	1.03145e-05	0.000114512
Gm10561	59.4603	0.871914	0.197725	4.40973	1.03501e-05	0.000114835
Gjb2	6.98389	4.75611	1.07876	4.40885	1.03922e-05	0.000115229
Faf1	1262.15	0.3337	0.0757004	4.40817	1.04247e-05	0.000115515
Pyroxd2	178.269	-1.20781	0.274216	-4.40458	1.05991e-05	0.000117373
Sorbs2	4065.35	-1.29786	0.29469	-4.40416	1.06196e-05	0.000117525
Pak1	528.783	0.67536	0.153369	4.40349	1.06525e-05	0.000117815
Psmd12	1319.76	0.358383	0.0814048	4.40248	1.07019e-05	0.000118285
Wnk1	11449	-0.650421	0.147795	-4.40082	1.07842e-05	0.000119119
Kmt2c	436.589	-0.663925	0.150886	-4.40018	1.08162e-05	0.000119397
Tmem70	761.45	0.622578	0.1416	4.39673	1.09894e-05	0.000121232
Plod1	1821.61	0.922789	0.209903	4.39626	1.10131e-05	0.000121417
Tmem181a	1194.16	0.407039	0.0926177	4.39483	1.10861e-05	0.000122144
Vps8	1111.24	0.325881	0.0741658	4.39396	1.11306e-05	0.000122557
Ndfip2	1002.83	0.398923	0.0908337	4.3918	1.12417e-05	0.000123701
Gm15663	72.1023	-1.12079	0.255376	-4.38878	1.13989e-05	0.000125352
Cxcr6	5.93518	3.25422	0.741552	4.38839	1.14192e-05	0.000125496
Rgs6	25.8972	-2.74763	0.626143	-4.38819	1.143e-05	0.000125536
Frrs1l	14.5036	-1.82725	0.416451	-4.38767	1.14571e-05	0.000125754
Sec23b	1104.48	0.601983	0.137208	4.38737	1.14731e-05	0.000125849
Per3	736.923	-0.863438	0.196907	-4.38499	1.1599e-05	0.00012707
Fbln1	446.777	-0.711022	0.162146	-4.38507	1.15951e-05	0.00012707
Gstt3	144.327	-0.814883	0.185858	-4.38444	1.16285e-05	0.000127313
Fermt2	3417.51	0.778373	0.177694	4.38042	1.18448e-05	0.000129601
Lman1	5877.86	0.64348	0.14695	4.37891	1.19276e-05	0.000130424
Efcab1	4.89422	-5.18914	1.18562	-4.37674	1.20469e-05	0.000131645
Itpripl1	152.723	-0.545651	0.124695	-4.37587	1.20948e-05	0.000132086
Cadm2	30.0911	-1.75173	0.400418	-4.37476	1.21568e-05	0.000132596
Bbip1	438.813	0.31377	0.0717211	4.37486	1.21513e-05	0.000132596
Prr13	2431.34	-0.346855	0.0793263	-4.37251	1.22827e-05	0.000133886
Akip1	217.206	0.479599	0.109695	4.37212	1.23047e-05	0.000134042
Ubqln4	1060.24	0.597398	0.136678	4.37085	1.23764e-05	0.000134683
Ankrd24	208.797	-0.767105	0.175507	-4.3708	1.2379e-05	0.000134683
Nckap5	17.5435	-3.17756	0.72728	-4.3691	1.24762e-05	0.000135571
D6Wsu163e	388.45	-0.396736	0.0908035	-4.36917	1.24722e-05	0.000135571
Cpz	34.6739	-1.66459	0.381075	-4.36813	1.25316e-05	0.000136088
Osbp	1769.86	0.254095	0.0581798	4.36741	1.25729e-05	0.000136451
Slc27a3	311.277	-1.08762	0.249045	-4.36716	1.25874e-05	0.000136523
Shq1	108.656	0.821006	0.188126	4.36412	1.27634e-05	0.000138259
Arnt2	649.759	-0.524301	0.120137	-4.36418	1.276e-05	0.000138259
Psma7	2025.41	0.359702	0.0824353	4.36345	1.28027e-05	0.000138599
Capza2	4604.11	-0.398691	0.0913833	-4.36285	1.28379e-05	0.000138894
Epb41l2	11231.4	-0.947013	0.217124	-4.36163	1.29095e-05	0.000139582
Anpep	497.197	-1.06569	0.244466	-4.35928	1.30492e-05	0.000141004
Zfp362	686.292	0.686698	0.157549	4.35863	1.30879e-05	0.000141335
Bop1	992.721	0.675176	0.154976	4.35665	1.32066e-05	0.000142528
Scn2a	108.977	-0.677894	0.155664	-4.35485	1.3316e-05	0.000143619
Cep104	897.943	0.387245	0.0889258	4.3547	1.33252e-05	0.00014363
Adamts8	77.9847	3.02651	0.695094	4.3541	1.33617e-05	0.000143934
Noa1	251.025	0.563649	0.129472	4.35345	1.3401e-05	0.0001442
Aplp2	9412.8	-0.590643	0.135673	-4.35342	1.34029e-05	0.0001442
Ace2	18.0486	-3.31029	0.760497	-4.3528	1.3441e-05	0.000144519
Arpin	562.307	-0.414141	0.0951531	-4.35236	1.34678e-05	0.000144719
Rev3l	432.762	-0.821419	0.18874	-4.35211	1.34832e-05	0.000144794
Prrg3	511.343	-1.15198	0.264721	-4.35167	1.35103e-05	0.000144996
Nfia	777.633	-0.984307	0.226261	-4.35033	1.35935e-05	0.000145799
Acvr1	1739.34	0.609012	0.140023	4.34938	1.36523e-05	0.000146339
Lhx4	14.9539	3.50338	0.806138	4.34589	1.38715e-05	0.000148598
Mis18a	100.026	-0.680711	0.156762	-4.34232	1.40983e-05	0.000150935
Polr3a	472.841	0.377615	0.0869673	4.34203	1.41169e-05	0.000151041
Abcc6	13.4505	-1.92093	0.442442	-4.34164	1.4142e-05	0.000151216
Atrn	2102.79	0.393601	0.0906775	4.34067	1.4205e-05	0.000151796
Zcwpw1	26.5504	-1.23135	0.283773	-4.3392	1.43001e-05	0.000152719
Cdk7	873.363	0.440242	0.101589	4.33357	1.46714e-05	0.000156588
Mpzl2	3.48297	5.27796	1.21819	4.33262	1.47343e-05	0.000157163
BC030343	44.9774	-0.806227	0.186179	-4.33038	1.48851e-05	0.000158674
Gm11356	3.5187	4.77554	1.10286	4.33013	1.49021e-05	0.000158758
Prep	2345.95	0.517854	0.119674	4.32721	1.51013e-05	0.000160781
Lcorl	261.777	-0.743261	0.171789	-4.32659	1.51437e-05	0.000161135
Nfic	5355.9	0.493137	0.114234	4.3169	1.58237e-05	0.000168267
Nme1	779.967	0.638416	0.147956	4.31491	1.59668e-05	0.000169685
Alkbh1	227.202	0.677402	0.15713	4.31109	1.62451e-05	0.000172537
Khk	88.1441	-1.15677	0.268426	-4.30946	1.6365e-05	0.000173705
Wdr12	532.857	0.638204	0.148113	4.30891	1.64064e-05	0.000174038
Ces2e	184.723	-1.17427	0.272571	-4.30813	1.64642e-05	0.000174544
Mdh2	4745.06	0.654796	0.152001	4.30784	1.64857e-05	0.000174666
Camsap3	56.3545	-1.7109	0.397276	-4.30656	1.6581e-05	0.000175569
Foxk2	2013.6	0.521297	0.121108	4.30441	1.67428e-05	0.000177175
Cpb1	69.6886	-3.20206	0.743975	-4.30398	1.67754e-05	0.000177411
Fzd7	2373.94	-0.657469	0.152785	-4.30322	1.68331e-05	0.000177913
Sik1	286.857	-1.52773	0.355058	-4.30275	1.68687e-05	0.000178182
Ube3c	1814.4	0.410607	0.0954465	4.30196	1.69297e-05	0.000178717
Usp14	1537.37	0.255873	0.0594932	4.30087	1.70125e-05	0.000179483
Gab1	548.855	-0.362173	0.0842705	-4.29775	1.72543e-05	0.000181924
Trmt61a	194.452	1.10059	0.256156	4.29656	1.73467e-05	0.000182786
Cfl1	17350.9	0.37358	0.0869565	4.29617	1.73772e-05	0.000182997
Zbtb42	105.626	-0.713849	0.166174	-4.29579	1.7407e-05	0.0001832
Fam13b	1537.22	-0.411215	0.0957624	-4.29412	1.75391e-05	0.000184367
2900055J20Rik	2.19386	4.60616	1.07264	4.29424	1.75291e-05	0.000184367
Ror1	292.738	1.0712	0.249496	4.29348	1.75895e-05	0.000184786
Cd9	2192.98	-0.643753	0.149965	-4.29268	1.76531e-05	0.000185278
Abhd13	621.243	0.362053	0.0843474	4.2924	1.76754e-05	0.000185278
Uqcrq	1963.34	0.453664	0.105688	4.2925	1.76671e-05	0.000185278
Slc39a9	1091.59	0.345629	0.0805222	4.29235	1.7679e-05	0.000185278
Wisp2	11940.4	1.05614	0.246073	4.29196	1.77102e-05	0.000185493
Ddx49	380.862	0.558478	0.130162	4.29063	1.7817e-05	0.000186499
G3bp1	3252.06	0.260184	0.0606483	4.29004	1.78641e-05	0.00018688
Enox2	271.201	-0.979678	0.228441	-4.28853	1.79856e-05	0.000188039
Gstm4	422.745	-0.560881	0.130823	-4.28734	1.80826e-05	0.000188939
Pde7b	140.56	-2.69018	0.627796	-4.28512	1.82642e-05	0.000190722
Csgalnact2	1335.42	-0.40183	0.0938073	-4.28357	1.83917e-05	0.000191938
Srprb	1092.22	0.77995	0.182291	4.2786	1.8807e-05	0.000196154
Pdia5	1794.83	1.15171	0.269277	4.27703	1.894e-05	0.000197424
Des	33.4873	-1.3871	0.324366	-4.27633	1.89998e-05	0.000197928
Sptssa	639.182	-0.404917	0.0947058	-4.27553	1.90682e-05	0.000198522
Rph3a	2.27144	4.65778	1.08992	4.27349	1.92434e-05	0.000200148
Baiap2l2	23.2082	-2.17034	0.507867	-4.27345	1.92475e-05	0.000200148
Plekha6	29.3106	-3.21183	0.751805	-4.27216	1.93585e-05	0.000201183
Col2a1	4997.56	1.89886	0.444783	4.26919	1.96183e-05	0.000203761
Ak2	801.805	0.466728	0.109333	4.26888	1.96458e-05	0.000203925
Begain	80.4681	-1.3323	0.312121	-4.26853	1.96761e-05	0.000204118
Sec11a	1277.22	0.401723	0.0941289	4.2678	1.97413e-05	0.000204672
Brip1os	1336.17	-0.45008	0.105561	-4.26371	2.01064e-05	0.000208333
Nbas	1080.67	0.651475	0.152831	4.26271	2.0196e-05	0.000209094
Cldn1	27.2587	-2.78266	0.652803	-4.26263	2.02039e-05	0.000209094
Pcdhb16	62.6404	-0.92954	0.218169	-4.26064	2.03842e-05	0.000210834
Smim4	118.047	0.577447	0.135545	4.26018	2.04259e-05	0.00021114
Uxs1	1081.85	0.36599	0.085914	4.25996	2.04468e-05	0.000211231
Cep112	81.731	-1.66804	0.391639	-4.25912	2.05229e-05	0.000211891
Enpp5	1786.25	-0.611852	0.14367	-4.25874	2.05583e-05	0.000212131
Larp4	1349.02	0.564176	0.132508	4.25767	2.06566e-05	0.000213018
Syvn1	1765.11	0.352553	0.0828147	4.25713	2.07069e-05	0.000213411
Gm15222	99.0175	-2.09635	0.493181	-4.25067	2.13136e-05	0.000219534
D2hgdh	224.317	-0.560474	0.13202	-4.24537	2.18237e-05	0.000224655
4932442E05Rik	9.6098	1.70384	0.401453	4.24417	2.19407e-05	0.000225726
Ccdc152	31.7103	-2.73704	0.644973	-4.24365	2.19909e-05	0.000226108
Nrcam	149.72	0.95899	0.226107	4.24132	2.22209e-05	0.000228338
Gm20300	146.591	-0.87254	0.205788	-4.23999	2.2353e-05	0.00022956
Psmd5	1083.55	0.288272	0.0680126	4.2385	2.25014e-05	0.000230948
Rbfox1	10.7397	3.40508	0.803923	4.23558	2.27965e-05	0.000233839
Kdelr2	6168.16	0.798303	0.188625	4.23222	2.31393e-05	0.000237215
Cfap100	76.2645	-1.13213	0.26761	-4.23052	2.33154e-05	0.00023888
Gm4117	13.0108	1.77685	0.420078	4.22982	2.33881e-05	0.000239343
Klhl24	873.497	-0.665777	0.157397	-4.22992	2.33778e-05	0.000239343
Itgav	12150.9	0.671645	0.158811	4.2292	2.34521e-05	0.000239857
Grpel2	353.319	0.499223	0.118049	4.22895	2.34788e-05	0.000239989
Adgrl2	1066.68	-0.642517	0.15202	-4.22653	2.37321e-05	0.000242435
4833420G17Rik	348.354	-0.382076	0.0904316	-4.22503	2.38911e-05	0.000243916
Asb3	462.659	-0.459425	0.10877	-4.22383	2.40186e-05	0.000245074
Shroom4	185.913	0.812648	0.192458	4.22248	2.41627e-05	0.0002464
Cbfa2t2	668.269	0.382582	0.0906817	4.21896	2.45431e-05	0.000250132
R74862	97.3995	-0.707845	0.16779	-4.21864	2.45784e-05	0.000250343
Lcp1	80.3598	-2.35952	0.559326	-4.21851	2.45926e-05	0.000250343
Stmn1	546.416	-1.15874	0.274697	-4.21823	2.46226e-05	0.000250356
Abca9	179.594	-1.22994	0.291572	-4.21831	2.46138e-05	0.000250356
Relt	291.663	2.33675	0.554121	4.21703	2.47536e-05	0.000251541
Snd1	4086.97	0.531211	0.126021	4.21527	2.4948e-05	0.000253368
Heatr3	952.99	0.283687	0.0673067	4.21483	2.49963e-05	0.000253563
Usp10	847.964	0.390835	0.0927267	4.21492	2.49872e-05	0.000253563
Arhgef37	17.0228	-2.79342	0.663039	-4.21306	2.51938e-05	0.000255418
Phyh	207.454	-0.658954	0.156592	-4.2081	2.57528e-05	0.000260781
Sugct	51.212	-1.30723	0.310639	-4.2082	2.57416e-05	0.000260781
Pgf	31.3342	1.75282	0.416758	4.20585	2.60103e-05	0.000263236
Ift46	975.038	-0.370045	0.0880015	-4.20499	2.61095e-05	0.000263779
Tbc1d32	186.936	-1.22421	0.291116	-4.20525	2.60797e-05	0.000263779
Rnase4	5619.68	-0.240629	0.0572241	-4.20504	2.61038e-05	0.000263779
Stag3	41.6623	-1.05172	0.250144	-4.20446	2.61701e-05	0.000264237
Picalm	7202.53	0.645631	0.153581	4.20383	2.62433e-05	0.000264823
Tcf7l2	653.15	-1.08409	0.257903	-4.20346	2.62871e-05	0.000265111
Olfml3	541.288	-2.09848	0.499553	-4.20072	2.66073e-05	0.000268171
Srpx2	464.378	1.85471	0.441536	4.2006	2.66214e-05	0.000268171
Styx	373.71	0.34113	0.0812145	4.20036	2.6649e-05	0.000268295
Gm35940	31.7947	1.32224	0.315113	4.19608	2.71574e-05	0.000273255
Tatdn2	706.409	0.603827	0.143975	4.19397	2.74115e-05	0.000275652
Gm4961	32.2758	1.61126	0.384856	4.18666	2.83094e-05	0.000284517
Ano4	28.8619	1.60673	0.383786	4.18652	2.83269e-05	0.000284528
Entpd6	362.367	0.596559	0.142504	4.18625	2.83597e-05	0.000284693
Ctsl	14580.5	0.360848	0.0862131	4.18554	2.84493e-05	0.000285428
Pgm5	117.847	-3.16775	0.756863	-4.18537	2.84698e-05	0.000285469
Gfm1	865.535	0.355059	0.0848375	4.18517	2.84955e-05	0.000285563
Drd3	4.42724	5.11445	1.22255	4.18341	2.87166e-05	0.000287612
Ccdc9b	1085.73	0.457654	0.109504	4.17935	2.92346e-05	0.000292295
Gpc2	43.0201	-1.40236	0.335539	-4.17942	2.9225e-05	0.000292295
Adgrg5	6.07591	2.4397	0.583749	4.17936	2.92334e-05	0.000292295
Tpd52	481.136	1.08044	0.258565	4.17861	2.93292e-05	0.000293073
Dhx8	738.741	0.337849	0.0808829	4.17702	2.95356e-05	0.000294966
Mmab	695.626	-0.590354	0.141373	-4.17587	2.96849e-05	0.000296287
Fut4	50.2924	0.924317	0.221361	4.17561	2.97188e-05	0.000296456
Chac2	214.531	-1.08692	0.260343	-4.17498	2.98019e-05	0.000297114
Zkscan7	141.749	-0.570637	0.136707	-4.17416	2.99089e-05	0.00029801
Gpat4	1955.25	0.420553	0.100775	4.17321	3.00336e-05	0.00029891
Tmcc3	2086.66	1.26857	0.303979	4.17323	3.00308e-05	0.00029891
Cap2	107.129	-0.738609	0.177031	-4.17221	3.01662e-05	0.000300057
Pfn1	10717.3	0.326397	0.0782454	4.17146	3.02657e-05	0.000300876
Rnf213	550.184	-0.291609	0.069923	-4.17043	3.04025e-05	0.000302063
1190002N15Rik	2856.67	-1.31885	0.316255	-4.17021	3.04324e-05	0.000302188
Cyp2j6	555.417	-0.325175	0.0779937	-4.16925	3.05605e-05	0.000303286
Efna4	136.458	-0.685082	0.164374	-4.16783	3.07517e-05	0.00030501
Tbcel	961.928	-0.395222	0.0948503	-4.1668	3.08906e-05	0.000306213
Epb41l4b	118.564	-0.838405	0.201264	-4.16569	3.10409e-05	0.000307352
Vnn1	370.128	1.47063	0.35303	4.16574	3.10342e-05	0.000307352
Mrpl38	414.766	0.487045	0.116965	4.16402	3.12696e-05	0.000309441
Enox1	33.0505	-2.25899	0.542652	-4.16287	3.14272e-05	0.000310823
Fkbp1a	8296.64	0.451894	0.10856	4.16263	3.14605e-05	0.000310976
Plcxd3	9.76033	-3.76086	0.903817	-4.16109	3.16732e-05	0.000312901
Ebf1	1275.04	-1.62075	0.389548	-4.16059	3.17431e-05	0.000313414
Neb	56.1634	-1.64609	0.395973	-4.15706	3.22367e-05	0.000317824
Bco1	8.96959	2.70536	0.650789	4.15705	3.22377e-05	0.000317824
Eif3l	3532.81	0.196041	0.0471593	4.15699	3.22474e-05	0.000317824
Timm8a1	79.0667	0.907901	0.21841	4.15688	3.22628e-05	0.000317824
Heatr1	566.697	0.962179	0.231553	4.15533	3.24823e-05	0.000319805
Nova1	122.697	-1.04671	0.252026	-4.15317	3.27906e-05	0.000322658
Prss35	148.839	-2.88666	0.695421	-4.15096	3.3109e-05	0.000325606
Pde7a	514.655	0.628729	0.151621	4.14672	3.37278e-05	0.000331504
Pabpc4	5135.66	0.598987	0.144457	4.14648	3.37627e-05	0.00033166
Dctn2	4195.16	-0.187379	0.0451975	-4.14578	3.38664e-05	0.000332491
Klhl5	2345.82	-0.525784	0.126834	-4.14546	3.39133e-05	0.000332764
Qsox2	528.75	0.425781	0.102721	4.14504	3.39761e-05	0.000332851
Nnt	892.016	-0.382104	0.0921837	-4.14503	3.39774e-05	0.000332851
Gm20544	122.226	0.623053	0.150314	4.14501	3.39797e-05	0.000332851
Sik3	1471.58	-0.494812	0.119404	-4.14402	3.41272e-05	0.000334109
Arl5a	4572.13	-0.422269	0.101961	-4.14147	3.45089e-05	0.000337655
Pcdhb22	122.273	-0.664298	0.160449	-4.14023	3.46956e-05	0.000339291
Pcbp3	131.755	-0.927985	0.224154	-4.13994	3.47397e-05	0.000339532
Lamb1	8437.56	0.285685	0.0690156	4.13943	3.48177e-05	0.000340103
Slc39a13	2705.12	0.476158	0.115043	4.13896	3.48881e-05	0.0003406
Ppa2	412.953	-0.4489	0.108462	-4.13877	3.49169e-05	0.000340603
Maoa	3646.86	-0.720748	0.174148	-4.1387	3.49277e-05	0.000340603
Polr3gl	212.626	-0.715225	0.172947	-4.13551	3.54171e-05	0.000345182
Slfn9	226.079	-1.40837	0.340621	-4.13472	3.5538e-05	0.000346167
Fh1	1094.1	0.225795	0.054617	4.13416	3.56261e-05	0.000346831
Pls3	16556	-0.67514	0.163314	-4.13399	3.56512e-05	0.000346881
Atf6	1531.88	0.461925	0.111795	4.13189	3.598e-05	0.000349885
Cpxm1	312.847	-1.96121	0.474839	-4.13027	3.62341e-05	0.000352159
Ccdc170	11.7083	-2.95788	0.716267	-4.12958	3.63425e-05	0.000353015
Lhfpl4	67.379	-0.916905	0.222052	-4.12924	3.63962e-05	0.000353339
Il18	25.846	-1.61079	0.390651	-4.12334	3.73425e-05	0.000362324
Dync2h1	235.634	-0.899138	0.218076	-4.12304	3.73898e-05	0.000362431
Ezh1	528.628	-0.45855	0.111217	-4.12301	3.73952e-05	0.000362431
Pxdc1	1986.06	1.00785	0.244478	4.12246	3.7485e-05	0.0003631
Micu3	200.229	0.672673	0.1632	4.12176	3.75991e-05	0.000364002
Scn9a	10.9569	1.74005	0.422187	4.12151	3.76398e-05	0.000364193
Stard13	989.202	0.394217	0.0956541	4.12127	3.76788e-05	0.000364368
Snhg6	624.242	0.840441	0.20396	4.12061	3.77876e-05	0.000365217
Cdadc1	377.187	-0.574731	0.139542	-4.1187	3.81016e-05	0.000368048
Sec23a	5260.92	0.560663	0.136189	4.1168	3.84172e-05	0.00037089
Pfkm	758.434	-0.380458	0.0924304	-4.11616	3.85241e-05	0.000371716
Snhg12	301.585	0.416565	0.101209	4.11591	3.85661e-05	0.000371915
Uty	396.787	-0.299365	0.0727504	-4.11496	3.87241e-05	0.000373231
Knstrn	272.084	-0.999893	0.24303	-4.11429	3.88378e-05	0.00037412
Cpne5	18.0357	1.65276	0.401988	4.11148	3.93138e-05	0.000378496
Rasa3	1083.75	-0.432102	0.105128	-4.11024	3.95251e-05	0.00038032
Rufy4	48.2913	0.726014	0.176646	4.11	3.95656e-05	0.000380499
Camk2b	29.107	-1.77309	0.431557	-4.1086	3.98071e-05	0.00038261
Cradd	47.5146	-0.934458	0.227525	-4.10706	4.00729e-05	0.000384952
Cenpf	268.224	-1.40585	0.342622	-4.10322	4.0744e-05	0.000391183
Fam126a	766.196	-0.331663	0.0808332	-4.10305	4.07739e-05	0.000391254
Tm9sf2	4879.4	0.265303	0.0646653	4.1027	4.08348e-05	0.000391623
Srgap2	2032.9	-0.396381	0.0966272	-4.10217	4.09292e-05	0.000392311
Pde10a	178.134	0.483044	0.11782	4.09984	4.13436e-05	0.000396066
Synm	65.2149	-1.02197	0.249396	-4.09778	4.17123e-05	0.000399158
Ppp4r1	1943.41	0.411477	0.100413	4.09786	4.16995e-05	0.000399158
Pgrmc1	4103.13	0.289155	0.0705893	4.09631	4.19796e-05	0.000401494
Ddx51	275.513	0.347899	0.084956	4.09505	4.22077e-05	0.000403454
Eif4ebp1	2447.53	0.601229	0.146833	4.09466	4.22793e-05	0.000403917
Il1rn	89.5196	-5.84389	1.4274	-4.09408	4.23856e-05	0.00040471
Ubald2	387.957	-0.724556	0.177042	-4.09257	4.26623e-05	0.000407129
Btd	378.556	-0.666423	0.162886	-4.09135	4.28863e-05	0.000409042
Pam	14145.1	-0.672845	0.164472	-4.09095	4.29612e-05	0.000409252
Sdf4	3050.6	-0.16491	0.040312	-4.09085	4.29788e-05	0.000409252
Tuba1a	22678.6	0.251014	0.0613582	4.09096	4.29586e-05	0.000409252
M6pr	1932.62	0.255822	0.0625879	4.08741	4.36212e-05	0.000415141
Atp6v0a2	1815.93	0.424969	0.103998	4.08631	4.38291e-05	0.000416892
Rab5a	1788.86	0.242305	0.0593071	4.08559	4.39641e-05	0.000417947
Gm29237	139.313	-0.593133	0.145316	-4.08169	4.47095e-05	0.00042457
Slc14a1	32.8642	-2.25452	0.552344	-4.08173	4.47015e-05	0.00042457
Ly6e	933.221	-0.615089	0.15071	-4.08128	4.47892e-05	0.000425094
Hlx	95.4736	-0.682967	0.167359	-4.08084	4.48727e-05	0.000425581
Cep250	874.811	-0.34546	0.0846558	-4.08076	4.48894e-05	0.000425581
Cdnf	126.92	-1.00575	0.246471	-4.08061	4.49178e-05	0.000425618
Rabep2	418.739	-0.347333	0.0851233	-4.08036	4.4967e-05	0.000425852
Kat2b	633.622	-0.753552	0.184703	-4.07981	4.50732e-05	0.000426626
Mmd	615.869	0.879139	0.215517	4.0792	4.51909e-05	0.000427507
Ifi44l	2.66096	4.36402	1.06995	4.07871	4.52854e-05	0.000428168
Kif16b	548.994	-0.415589	0.101898	-4.07847	4.53321e-05	0.000428377
Ppm1a	2603.96	-0.273039	0.0669881	-4.07594	4.58293e-05	0.000432841
Abcg4	31.8774	-0.952672	0.233742	-4.07574	4.58681e-05	0.000432972
4930402H24Rik	3671.91	0.399724	0.0980984	4.07472	4.60689e-05	0.000434525
Sec22b	2224.41	0.286491	0.0703105	4.07466	4.60826e-05	0.000434525
Pde5a	743.074	0.844237	0.207209	4.07432	4.61495e-05	0.00043492
Klhl30	56.3442	2.14502	0.526643	4.073	4.6411e-05	0.000437148
Emx2os	12.822	2.09327	0.514131	4.07147	4.67166e-05	0.000439788
C1qtnf7	117.195	-2.513	0.61736	-4.07055	4.69024e-05	0.000441299
Psmd11	1946.86	0.332529	0.0817024	4.07	4.70129e-05	0.000442099
Abcd2	54.3826	-2.5035	0.615141	-4.0698	4.70533e-05	0.00044224
Pawr	639.064	-1.0625	0.261187	-4.06796	4.74257e-05	0.0004455
Bok	569.313	1.52805	0.375696	4.06725	4.75717e-05	0.0004465
Zcchc24	2490.06	-0.615395	0.151307	-4.06719	4.75835e-05	0.0004465
Gpsm1	1046.27	1.75575	0.43181	4.06602	4.78222e-05	0.000448498
Arhgap21	3231.83	-0.4257	0.104706	-4.06566	4.78971e-05	0.000448958
Snx32	229.291	-0.757233	0.186294	-4.06472	4.80911e-05	0.000450533
Ifrd1	1135.67	0.736648	0.18125	4.06426	4.81847e-05	0.000451168
Cabp1	99.9591	0.963217	0.23703	4.06368	4.83042e-05	0.000452044
Ntn4	2576.96	0.712606	0.175407	4.06258	4.85326e-05	0.000453936
Nol6	1036.79	0.530273	0.130571	4.06117	4.88275e-05	0.000456449
Hapln4	29.1284	1.67496	0.412498	4.06052	4.89637e-05	0.000457477
Fam102b	2053.95	-0.307808	0.0758486	-4.05819	4.94551e-05	0.000461819
Bscl2	1336.68	-0.467479	0.115222	-4.05721	4.96619e-05	0.000463502
Mdga1	536.265	1.09448	0.269845	4.05596	4.99292e-05	0.000465747
Lair1	16.8199	-3.30528	0.814987	-4.05562	5.00006e-05	0.000466163
Abca13	7.15786	-2.73668	0.674817	-4.05544	5.00401e-05	0.000466282
Nat8l	35.6085	1.65307	0.407728	4.05435	5.02746e-05	0.000468216
Sav1	1265.79	-0.647786	0.159884	-4.05159	5.08704e-05	0.000473511
2900097C17Rik	3712.73	-0.243662	0.0601537	-4.05066	5.10736e-05	0.000474627
Mitf	84.5567	-1.0543	0.260275	-4.05072	5.10612e-05	0.000474627
Tns4	9.02814	-2.69932	0.666389	-4.05066	5.10725e-05	0.000474627
Fzd2	2973.87	0.983319	0.242762	4.05054	5.10994e-05	0.000474627
Amy1	14.3105	-2.43523	0.60137	-4.04947	5.13338e-05	0.00047655
Nkain2	184.204	-2.33892	0.57771	-4.0486	5.15249e-05	0.000478068
Ifi27l2a	5.87294	-3.42448	0.845908	-4.04829	5.1593e-05	0.000478445
Surf4	10854.7	0.804576	0.198779	4.04759	5.17487e-05	0.000479634
Bcl2l11	97.2506	-0.875117	0.216258	-4.04663	5.19601e-05	0.000481336
Terc	7.21101	2.58198	0.638095	4.04638	5.20155e-05	0.000481593
Rab6b	379.117	-1.05818	0.261602	-4.045	5.23233e-05	0.000484186
Gm10052	90.0203	0.597855	0.147818	4.04453	5.24278e-05	0.000484894
Adarb1	117.228	0.634012	0.156794	4.04359	5.26386e-05	0.000486586
Gpam	583.833	-0.551396	0.136369	-4.04342	5.26777e-05	0.000486688
Bdh2	124.297	-0.668525	0.16535	-4.04309	5.27511e-05	0.000487107
B130024G19Rik	42.5571	-2.36044	0.583839	-4.04296	5.27807e-05	0.000487123
Kat14	476.638	0.384011	0.0950108	4.04176	5.30522e-05	0.000489369
Itgb8	133.031	-1.39874	0.346108	-4.04135	5.31435e-05	0.000489951
Baalc	34.893	2.49848	0.618403	4.04021	5.34035e-05	0.000492087
Ptpn13	441.5	-1.14729	0.284048	-4.03905	5.36681e-05	0.000494002
Cpped1	1692.64	-0.936703	0.231912	-4.03905	5.36676e-05	0.000494002
Ubqln2	1987.4	0.670528	0.166027	4.03867	5.37559e-05	0.000494549
Psmd6	2009.32	0.27866	0.0690136	4.03775	5.3966e-05	0.000496219
Nusap1	236.358	-1.20649	0.29895	-4.03578	5.44221e-05	0.000500149
Gm2065	29.8983	-2.27676	0.564224	-4.0352	5.45563e-05	0.000501118
Trim12a	339.121	1.32968	0.329582	4.03444	5.47331e-05	0.000502476
Shank1	46.9985	-1.7092	0.423771	-4.0333	5.49979e-05	0.000504641
Elp3	973.43	0.355262	0.0881689	4.02934	5.59343e-05	0.000512962
Rhob	5648.41	0.966179	0.239823	4.02871	5.60836e-05	0.000514061
Myadm	14715.9	0.26478	0.0657299	4.02831	5.61802e-05	0.000514675
Usb1	366.848	0.401377	0.0996758	4.02682	5.65359e-05	0.000517661
Hist1h2ab	23.6226	1.84754	0.458846	4.02648	5.66175e-05	0.000518135
Opcml	21.2526	-2.61814	0.650344	-4.02578	5.67878e-05	0.00051942
Gm49335	17.7868	-2.59245	0.644064	-4.02514	5.69409e-05	0.000520547
Rcc2	2536.96	0.643518	0.159947	4.02332	5.73846e-05	0.000524327
Msto1	842.99	0.334588	0.0832263	4.02021	5.81452e-05	0.00053072
Eif4b	6827.09	-0.25381	0.0631317	-4.02033	5.81176e-05	0.00053072
Hpgds	15.8229	-3.25451	0.810338	-4.01623	5.91356e-05	0.000539477
Rps19bp1	317.721	0.40137	0.0999622	4.01521	5.93916e-05	0.000541529
Kcnb1	39.7321	-1.69158	0.421617	-4.01213	6.01738e-05	0.000548372
Gm14221	16.844	-1.6904	0.42136	-4.01176	6.02678e-05	0.000548942
Ngly1	599.241	-0.804954	0.200699	-4.01075	6.0525e-05	0.000550996
Col4a1	32981.8	0.631901	0.157664	4.0079	6.126e-05	0.000557104
Nt5dc2	742.208	0.519573	0.129635	4.00796	6.12467e-05	0.000557104
Mfsd2a	37.4677	2.38509	0.595146	4.00757	6.13455e-05	0.00055759
Azi2	907.531	0.279682	0.0698189	4.00582	6.18025e-05	0.00056145
Traf3ip2	249.817	-0.656183	0.163843	-4.00494	6.20322e-05	0.000563243
Rin2	596.766	-0.56178	0.1403	-4.00413	6.22461e-05	0.00056489
Irf7	41.8801	-1.23447	0.308428	-4.00246	6.26886e-05	0.00056861
Gnb4	426.115	0.865999	0.216511	3.99979	6.33992e-05	0.000574755
Galnt14	4.80438	2.77816	0.694695	3.99911	6.35822e-05	0.000576114
Itga4	676.42	1.90958	0.477759	3.99695	6.41634e-05	0.000581078
Klf15	71.8964	-1.44697	0.362044	-3.99668	6.42377e-05	0.000581448
S1pr3	1199.19	-2.24385	0.561639	-3.99519	6.46437e-05	0.000584819
Sfxn5	47.3137	-0.863531	0.216182	-3.99446	6.4843e-05	0.000586317
Nxpe5	4.74156	-5.17594	1.29594	-3.99397	6.49767e-05	0.00058722
Thsd4	11.2249	-2.75427	0.689837	-3.99265	6.53403e-05	0.0005902
4930429H19Rik	3.83511	-5.34214	1.33806	-3.99246	6.53925e-05	0.000590365
Igfbp4	1070.93	-2.05542	0.515096	-3.99036	6.59731e-05	0.000595298
Pkhd1l1	670.354	-3.77853	0.947682	-3.98713	6.68777e-05	0.000603147
Plod2	24228.2	0.438568	0.110069	3.98448	6.76282e-05	0.000609284
Ptbp1	5114.35	0.230115	0.0577512	3.9846	6.75942e-05	0.000609284
Ntn1	1383.5	-1.06304	0.266878	-3.98326	6.79776e-05	0.000612115
Abca8a	356.86	-2.23342	0.560785	-3.98267	6.81449e-05	0.000613304
Tspyl1	1592.78	-0.233677	0.0586779	-3.98237	6.82313e-05	0.000613764
Best3	21.9888	1.69114	0.424893	3.98016	6.88685e-05	0.000619176
Mpdz	3070.83	-0.573913	0.144216	-3.97953	6.90507e-05	0.000620493
Nap1l3	37.7853	-1.21325	0.304893	-3.97926	6.91298e-05	0.000620883
Nudcd2	1058.89	0.308289	0.0774886	3.97851	6.93479e-05	0.000622521
Gm47765	10.7018	1.57098	0.394971	3.97746	6.96565e-05	0.000624968
Exoc8	639.297	0.446679	0.112349	3.9758	7.01424e-05	0.000629004
Zfand1	284.313	-0.539966	0.13582	-3.9756	7.0203e-05	0.000629223
Khnyn	445.962	-0.279584	0.0703311	-3.97526	7.03019e-05	0.000629785
Pias1	646.996	-0.623811	0.156954	-3.97447	7.05351e-05	0.000631549
Lgr6	234.421	-0.891894	0.224474	-3.97326	7.08942e-05	0.000634437
Pfdn1	950.619	0.310132	0.0780651	3.97274	7.10508e-05	0.000635512
1700009N14Rik	16.9141	1.79081	0.450941	3.97127	7.14916e-05	0.000638798
Fndc3a	1294.4	-0.850168	0.214074	-3.97137	7.14613e-05	0.000638798
Sult1a1	36.0906	-2.93529	0.739197	-3.97091	7.15984e-05	0.000639424
Ssr3	13748.2	0.267484	0.0673645	3.9707	7.16619e-05	0.000639663
Sestd1	781.259	-0.562806	0.141749	-3.97043	7.17421e-05	0.000639835
Ust	502.575	0.702089	0.176831	3.97039	7.17547e-05	0.000639835
Nup93	1053.94	0.250828	0.063189	3.9695	7.20244e-05	0.00064191
Cp	180.435	-1.73216	0.436721	-3.96629	7.29996e-05	0.000650269
H2-T10	5.10496	-2.48866	0.62763	-3.96517	7.33441e-05	0.000653003
Gm26645	14.0916	-2.5844	0.652312	-3.9619	7.43554e-05	0.000661668
Ccnf	192.875	-0.869449	0.219467	-3.96165	7.44351e-05	0.000662039
Greb1l	120.951	0.726886	0.183546	3.96024	7.48752e-05	0.000665612
Pcdhga7	205.65	-0.596498	0.150628	-3.96006	7.49301e-05	0.000665761
Lhx9	9.83485	2.16896	0.547786	3.95951	7.51048e-05	0.000666972
Pycard	30.3611	-2.23257	0.563953	-3.95879	7.53319e-05	0.000668648
Zeb2os	25.4707	-1.76168	0.44505	-3.95838	7.54586e-05	0.000669431
Gm45338	9.49142	1.91264	0.483332	3.95719	7.58374e-05	0.000672448
Serpinb6a	12346.8	-0.658118	0.166337	-3.95653	7.60477e-05	0.000673969
Bend3	320.279	0.447337	0.113075	3.95611	7.61794e-05	0.000674793
Rhpn2	25.457	-1.78221	0.450515	-3.95594	7.62338e-05	0.000674931
Zc3h6	116.846	-0.964561	0.243884	-3.95499	7.65372e-05	0.000677273
Lonrf1	313.508	0.366562	0.0926886	3.95477	7.66088e-05	0.000677561
Hirip3	114.874	-0.775628	0.196172	-3.95381	7.69173e-05	0.000679944
Siae	334.908	-0.909671	0.230087	-3.9536	7.69853e-05	0.0006802
Tuft1	177.76	1.12889	0.285549	3.95341	7.70454e-05	0.000680385
Tjp2	529.265	0.606343	0.153458	3.95119	7.77621e-05	0.000686366
Wdr46	486.76	0.428803	0.108533	3.95091	7.78537e-05	0.000686826
Tmem56	118.356	-0.472132	0.119554	-3.9491	7.84443e-05	0.000691686
Sec61a1	5077	0.66038	0.167264	3.94813	7.87646e-05	0.000694158
Hacd3	802.304	0.565643	0.143444	3.9433	8.03686e-05	0.000707935
Ces2g	1152.72	-1.14713	0.290924	-3.94307	8.04465e-05	0.000708263
B4galt7	689.16	0.992029	0.251605	3.94281	8.05336e-05	0.000708671
Igfals	6.44124	-3.86502	0.980464	-3.94203	8.07945e-05	0.000710608
Chrna7	30.0181	1.97124	0.500108	3.94163	8.09297e-05	0.000711078
Slc10a7	488.214	0.399697	0.101404	3.94164	8.09271e-05	0.000711078
Dnal1	689.455	-0.222595	0.0564846	-3.94081	8.12076e-05	0.000713159
Cavin3	1904.59	0.479896	0.121813	3.93962	8.16118e-05	0.000716348
Mrpl17	1024.36	0.521706	0.13244	3.93918	8.17612e-05	0.000717296
Pom121	1279.28	0.375293	0.0952961	3.93817	8.21043e-05	0.000719944
Cdh19	78.9448	-1.08666	0.276049	-3.93647	8.26876e-05	0.000724507
Adamts1	19814.7	-1.02169	0.259548	-3.93641	8.2708e-05	0.000724507
Car11	87.3824	-0.996973	0.253629	-3.93084	8.46505e-05	0.00074115
Crlf1	9761.3	0.667766	0.169984	3.9284	8.55128e-05	0.000748323
Tyms	402.367	0.874431	0.222604	3.9282	8.5585e-05	0.000748579
Celf2	3770.88	-0.41588	0.105883	-3.92773	8.57501e-05	0.000749645
Kpna6	2675.49	0.279065	0.071063	3.92701	8.60088e-05	0.000751529
Gm21781	110.44	-0.808141	0.205895	-3.92501	8.67272e-05	0.000757426
Ptprz1	188.634	1.07856	0.274809	3.92477	8.68137e-05	0.000757801
Tmem30a	5635.31	0.315164	0.0803386	3.92295	8.74726e-05	0.00076317
Mrpl37	680.518	0.281011	0.0716358	3.92277	8.75353e-05	0.000763334
Slc35d1	442.307	0.347968	0.0887281	3.92173	8.79147e-05	0.000765491
Gns	12715	-0.25657	0.0654224	-3.92174	8.791e-05	0.000765491
Gpr180	1022.4	0.785324	0.200248	3.92176	8.79029e-05	0.000765491
[truncated: 52,354 more rows]

## Sheet: Dataset EV21 legend
Dataset EV21. Differential expression analysis by bulk RNA seq in primary adventitial fibroblasts comparing between cells treated with control or TGFb (N = 3 ascending control, 3 descending control, 3 ascending TGFb, 3 descending TGFb). Positive log2FC indicates higher expression in TGFb treatment.
