# Supplementary material for: Epigenomic landscape of single vascular cells reflects developmental origin and disease risk loci
Source: Mol Syst Biol. 2025 Sep 10;21(11):1522–46. doi: 10.1038/s44320-025-00140-2 (PMC12583710; doi:10.1038/s44320-025-00140-2)
Supplement: Supplementary file 24 — Dataset EV22 [file 44320_2025_140_MOESM24_ESM.xlsx]

## Sheet: Sheet 1 - EV22_ASCbyTreatmentDE
EV22_ASCbyTreatmentDEseq
	baseMean	log2FoldChange	lfcSE	stat	pvalue	padj
Map2	5350.17	1.52256	0.0404094	37.6785	0	0
Prelp	10451.1	-2.16155	0.0381896	-56.6004	0	0
Ptgs2	2968.1	4.28442	0.0656747	65.237	0	0
Cd34	6394.49	-1.9033	0.0381373	-49.9066	0	0
Thbd	8545.95	-1.99824	0.0378017	-52.8612	0	0
Ada	1573.75	4.01884	0.0856086	46.9443	0	0
Pmepa1	8670.04	2.38845	0.0425808	56.0921	0	0
Nkain4	1532.32	-2.44204	0.0649	-37.6278	0	0
Postn	8465.88	2.11758	0.0364965	58.0216	0	0
Tm4sf1	12348.5	-2.50175	0.0411549	-60.7887	0	0
Col11a1	15051	1.72829	0.0365836	47.2422	0	0
Klf4	4541.61	-1.55804	0.0404869	-38.4825	0	0
Plpp3	2935.36	-2.77303	0.0580645	-47.7577	0	0
Serpine1	116250	2.89789	0.0239205	121.147	0	0
Creb3l2	5765.15	1.71372	0.0365552	46.8804	0	0
Loxl3	8069.92	2.0345	0.0381052	53.3916	0	0
Antxr1	4092.63	-1.82555	0.045232	-40.3597	0	0
Gxylt2	2626.62	2.50483	0.0564885	44.3422	0	0
Nox4	1966.03	3.05204	0.062478	48.8498	0	0
Adm	3371.4	-2.79618	0.0611881	-45.698	0	0
Ccnd1	16887.8	-1.24882	0.0296785	-42.0781	0	0
Tll1	8798.21	1.6039	0.0379293	42.2865	0	0
Ncam1	2078.37	2.57673	0.0601707	42.8236	0	0
Tpm1	20449.1	1.62915	0.0302864	53.7916	0	0
Rbp1	7465.97	1.34795	0.0327635	41.1418	0	0
Ctgf	66552.4	1.65306	0.0316599	52.2129	0	0
Fstl3	2353.11	2.13362	0.0543859	39.2311	0	0
Chst11	1568.68	2.80807	0.0678285	41.3995	0	0
Efemp1	30796.5	-1.91149	0.0266571	-71.7066	0	0
Rflnb	2914.97	2.59582	0.0508835	51.0149	0	0
Col1a1	168457	0.973722	0.0244484	39.8276	0	0
Timp2	122245	-1.1836	0.026039	-45.4549	0	0
Ltbp2	20019.7	2.97011	0.0336859	88.1709	0	0
Nedd9	2524.41	2.3828	0.0529655	44.9878	0	0
Loxl2	10956.4	1.96632	0.0312232	62.9764	0	0
Sorbs3	4438.04	-1.73927	0.0420009	-41.4104	0	0
Cthrc1	1160.52	3.67762	0.0916512	40.1263	0	0
Ext1	6829.2	1.37723	0.0336597	40.9164	0	0
Tnfrsf11b	3541.52	2.50947	0.0468934	53.5143	0	0
Wisp1	8050.04	3.60772	0.0380617	94.7861	0	0
Ly6a	3028.06	-2.93421	0.0524487	-55.9443	0	0
Mettl7a1	1408.97	-3.23357	0.0750753	-43.0709	0	0
Itga5	6768.14	1.56393	0.0392122	39.8836	0	0
Itgb5	12027	1.22204	0.0285864	42.7492	0	0
Epas1	3136.97	-3.66641	0.0612955	-59.8153	0	0
Dpysl3	13878.2	1.48695	0.0319797	46.4966	0	0
Lox	144878	1.04541	0.0212394	49.2201	0	0
Acta2	66151.2	1.72526	0.0287333	60.044	0	0
Ankrd1	5722.83	2.1978	0.0420723	52.2388	0	0
Pdlim1	3579.45	1.84779	0.0491964	37.5594	0	0
Vegfd	10159.7	-2.46952	0.0380056	-64.9777	0	0
Gda	1025.82	-3.43607	0.0919133	-37.3838	7.17278e-306	2.47958e-303
Col5a2	104797	1.02306	0.0274292	37.2983	1.74609e-304	5.92222e-302
Pdzrn3	1616.05	2.39307	0.0642686	37.2355	1.81976e-303	6.05778e-301
Tagln2	6968.12	1.37791	0.037015	37.2257	2.6172e-303	8.55397e-301
Nupr1	4233.59	1.96696	0.0529877	37.1211	1.28391e-301	4.12137e-299
Adamts1	14894	-1.19038	0.0320745	-37.113	1.73334e-301	5.46641e-299
Col6a1	7326.2	-1.35411	0.0369855	-36.6119	1.84625e-293	5.7221e-291
Selenop	2369.16	-2.445	0.0671732	-36.3984	4.51376e-290	1.37524e-287
Actn1	35097.5	0.985247	0.0270712	36.3946	5.17897e-290	1.55162e-287
Anxa1	54718.6	-0.918593	0.025871	-35.5067	3.88007e-276	1.14341e-273
Anxa5	32749.4	1.09409	0.0309106	35.3954	2.01303e-274	5.83648e-272
Wnt5a	2372.41	1.92279	0.0548002	35.0873	1.0544e-269	3.00856e-267
Ackr3	1639.25	-2.33555	0.0666044	-35.066	2.22085e-269	6.23781e-267
Cyr61	16196.6	1.00612	0.0287012	35.055	3.27258e-269	9.05045e-267
Gsto1	4041.34	1.54456	0.0441156	35.0116	1.4961e-268	4.07482e-266
Plk2	2773.78	1.73301	0.0495415	34.981	4.36893e-268	1.17218e-265
Odc1	5360.95	1.40763	0.0402752	34.9503	1.28248e-267	3.39028e-265
Col14a1	1887.91	-2.28097	0.0654229	-34.865	2.5234e-266	6.57399e-264
Thbs1	115652	1.07034	0.0309602	34.5714	6.79736e-262	1.74556e-259
Iqgap1	12404.3	1.04172	0.0302253	34.4651	2.67433e-260	6.77095e-258
Cx3cl1	982.045	2.78919	0.0822331	33.9181	3.59898e-252	8.98547e-250
Zdhhc2	1739.77	2.06009	0.0617294	33.3729	3.3927e-244	8.35442e-242
Rusc2	6199.34	1.36917	0.0412642	33.1805	2.0547e-241	4.99125e-239
Gdf6	4820.3	1.52306	0.0462774	32.9116	1.50156e-237	3.59893e-235
Myo1d	3204.2	1.53115	0.0465367	32.9019	2.06242e-237	4.87817e-235
Hbegf	1540.4	2.2098	0.0671664	32.9003	2.17366e-237	5.07451e-235
Gstm1	1884.21	-2.00367	0.0609089	-32.8961	2.49739e-237	5.75552e-235
Wisp2	13074.9	0.943953	0.0288381	32.7328	5.33299e-235	1.21349e-232
Ehbp1	1657.41	-1.9371	0.0592224	-32.709	1.16468e-234	2.61703e-232
Igfbp3	3266.43	-1.50075	0.0465331	-32.2513	3.37822e-228	7.49714e-226
Pdgfra	2468.37	-1.74269	0.0541307	-32.1942	2.12758e-227	4.66406e-225
Sema3f	2563.61	-1.66341	0.052043	-31.9623	3.65011e-224	7.90534e-222
Tmod3	5887.75	-1.0839	0.0341157	-31.7713	1.614e-221	3.45397e-219
Rras2	5731.36	-1.14154	0.0360782	-31.6407	1.01872e-219	2.15442e-217
Mfap4	759.585	3.33242	0.105525	31.5793	7.09557e-219	1.48314e-216
Rcan2	1216.54	-2.32994	0.0738166	-31.5639	1.15685e-218	2.39029e-216
Vldlr	2124.19	-1.81876	0.0576895	-31.5266	3.7502e-218	7.66064e-216
Serping1	2909.64	-1.60272	0.0516385	-31.0373	1.69539e-211	3.42431e-209
Ephx1	8185.76	-0.973741	0.031483	-30.9291	4.8573e-210	9.70165e-208
1190002N15Rik	3970.87	-1.65698	0.0536089	-30.9087	9.14004e-210	1.80551e-207
S100a10	10829.3	-0.976427	0.0318169	-30.6889	7.99548e-207	1.56225e-204
Akr1c14	717.589	-3.01304	0.0985702	-30.5674	3.31574e-205	6.409e-203
Xdh	1088.37	-2.45585	0.0805417	-30.4916	3.3629e-204	6.43101e-202
Adamts12	2699.69	1.60703	0.0533245	30.1368	1.59781e-199	3.0234e-197
Cdh11	5715.66	1.26547	0.0420597	30.0874	7.07374e-199	1.32456e-196
Fblim1	2606.18	1.39838	0.0464917	30.0781	9.37045e-199	1.73653e-196
Sema3c	2646.34	-1.79731	0.0598463	-30.0321	3.73942e-198	6.85916e-196
Ppl	573.176	-3.69115	0.123597	-29.8644	5.71624e-196	1.03793e-193
Fhl1	7099.17	-1.13653	0.0381679	-29.7772	7.7002e-195	1.38419e-192
Adamts5	35489.5	-0.798225	0.0268451	-29.7345	2.75299e-194	4.89978e-192
Skil	2173.71	1.69283	0.056971	29.7138	5.09346e-194	8.97647e-192
Ltbp1	4914.95	1.12817	0.0381499	29.572	3.42429e-192	5.97622e-190
Heg1	32406.7	-0.939583	0.031776	-29.5689	3.74935e-192	6.4806e-190
Lif	677.984	3.15236	0.106994	29.4631	8.55542e-191	1.46469e-188
Pltp	3114.32	-1.47804	0.0501693	-29.4611	9.08823e-191	1.54123e-188
Fzd6	806.967	2.74647	0.0932675	29.4472	1.36624e-190	2.29529e-188
Pdlim2	2687.51	-1.50684	0.0512278	-29.4145	3.5879e-190	5.97186e-188
Nuak1	3198.43	1.45919	0.0496567	29.3856	8.40084e-190	1.38545e-187
Timp1	21513.3	0.967587	0.0329667	29.3505	2.35746e-189	3.85252e-187
Ogn	5138.73	-1.39349	0.0477128	-29.2058	1.6355e-187	2.64863e-185
Bcat1	1217.91	2.03952	0.0698682	29.191	2.51992e-187	4.04448e-185
Parm1	1135.91	2.21617	0.0759836	29.1664	5.18003e-187	8.24038e-185
Tubb6	6095.77	1.00195	0.0344008	29.1257	1.69901e-186	2.67906e-184
Sned1	1789.1	-2.16917	0.0748069	-28.9969	7.20353e-185	1.12601e-182
Zfp36l2	4008.33	-1.21518	0.0421348	-28.8403	6.70056e-183	1.03836e-180
Ccdc80	12495	0.822537	0.0286789	28.6809	6.60551e-181	1.01488e-178
Man1a	2460.85	-1.41735	0.0494847	-28.6422	2.00697e-180	3.05739e-178
Lingo1	2001.2	-1.51251	0.0528626	-28.612	4.76196e-180	7.19336e-178
Thy1	9700.89	-0.913179	0.031928	-28.6012	6.49168e-180	9.72454e-178
Fkbp10	9997.76	0.961566	0.0336229	28.5986	7.00215e-180	1.04025e-177
Cd81	13760.6	-0.766372	0.0269724	-28.4132	1.38922e-177	2.04694e-175
Gjb3	678.23	2.75143	0.096986	28.3694	4.828e-177	7.05595e-175
Grem2	1342.84	2.29513	0.0810405	28.3208	1.91453e-176	2.77546e-174
Lrrc59	5997.94	0.950866	0.0336245	28.279	6.27263e-176	9.02054e-174
Gadd45b	1147.05	1.9484	0.0689441	28.2606	1.05509e-175	1.50526e-173
Fndc1	867.33	2.59645	0.0926052	28.0378	5.62359e-173	7.95982e-171
Col3a1	75525.9	-0.995429	0.035514	-28.0292	7.1638e-173	1.00607e-170
Il4ra	4135.75	-1.12998	0.0405026	-27.899	2.74132e-171	3.81999e-169
Timp3	58840.2	0.877382	0.0315201	27.8356	1.60926e-170	2.22523e-168
Sfrp1	4943.46	-1.23923	0.0447995	-27.6617	2.01568e-168	2.76595e-166
Cd44	4491.4	1.19287	0.0433217	27.5352	6.65874e-167	9.06799e-165
Flrt2	5143.89	-1.28874	0.0468388	-27.5144	1.18183e-166	1.59734e-164
Pls3	19425	-0.718966	0.0261719	-27.4709	3.91264e-166	5.24877e-164
Spcs3	3668.2	1.14562	0.0417338	27.4507	6.8135e-166	9.07256e-164
Rbpj	4255.01	-1.08237	0.0394999	-27.4019	2.60059e-165	3.43737e-163
Atoh8	1721.31	-1.54783	0.0565141	-27.3883	3.77599e-165	4.95453e-163
Btg1	1251.13	1.88593	0.0692508	27.2334	2.61722e-163	3.40922e-161
Cped1	2217.04	-1.41415	0.0521638	-27.1098	7.53808e-162	9.74853e-160
Cavin1	28345.6	-0.696558	0.025858	-26.9379	7.91327e-160	1.01606e-157
Sema6d	882.968	-2.27718	0.0845517	-26.9324	9.16586e-160	1.16855e-157
Snx30	1588.97	1.60505	0.0598111	26.8354	1.24842e-158	1.58039e-156
Dclk1	1798.54	-1.50425	0.0561331	-26.7979	3.41814e-158	4.29682e-156
Serpinh1	57384.9	0.602733	0.0225223	26.7616	9.05287e-158	1.1301e-155
Tmcc3	1510.89	1.64415	0.0616145	26.6845	7.11643e-157	8.8224e-155
Itgb1	53105.1	0.634558	0.0238916	26.5599	1.97358e-155	2.42993e-153
Slco2a1	3043.08	-1.31487	0.0496443	-26.4858	1.41255e-154	1.72735e-152
St5	999.459	1.9968	0.0757288	26.3678	3.20756e-153	3.89588e-151
Loxl1	10927.9	0.85806	0.0326064	26.3157	1.26791e-152	1.52966e-150
Glul	1145.22	-1.85195	0.0704129	-26.3013	1.85485e-152	2.22285e-150
Mcc	1058.48	-1.94612	0.0743412	-26.1782	4.71072e-151	5.60794e-149
Synpo	11088.9	0.800966	0.030793	26.0113	3.68538e-149	4.35845e-147
Hspb7	1562.88	1.58977	0.0612496	25.9557	1.56888e-148	1.84328e-146
Lrrfip1	7255.66	0.880469	0.0339596	25.927	3.30813e-148	3.86149e-146
Sorbs2	5234.59	-1.11015	0.0428293	-25.9203	3.93756e-148	4.56655e-146
Adcy7	1340.34	1.81194	0.0699617	25.899	6.83432e-148	7.87524e-146
Maoa	3366.32	-1.10572	0.042827	-25.8183	5.5185e-147	6.3185e-145
Colec12	1556.69	-1.95256	0.075711	-25.7896	1.15965e-146	1.31936e-144
Actb	88886.8	0.661261	0.0257421	25.6879	1.59454e-145	1.80274e-143
Fam13c	904.891	-2.00948	0.0782823	-25.6696	2.55442e-145	2.86989e-143
Ptx3	1771.76	-1.6056	0.0625524	-25.6681	2.65593e-145	2.9654e-143
Masp1	1082.35	1.93457	0.0756724	25.565	3.73597e-144	4.14554e-142
Itsn1	4709.87	1.0231	0.0401147	25.5043	1.76595e-143	1.94753e-141
Arhgap6	834.621	-2.11214	0.0828846	-25.4828	3.05543e-143	3.34905e-141
Rspo2	557.776	-3.27172	0.128491	-25.4625	5.12807e-143	5.5868e-141
Endod1	2015.02	1.32206	0.0520599	25.3949	2.86894e-142	3.10675e-140
Aldh1l2	1286.68	1.67076	0.0657988	25.3919	3.09627e-142	3.33284e-140
Notch4	432.783	4.16138	0.164066	25.364	6.29229e-142	6.73275e-140
Ngf	2849.58	1.17149	0.0462331	25.3387	1.19861e-141	1.27492e-139
Pamr1	598.109	-3.0556	0.121355	-25.179	6.80463e-140	7.19529e-138
Clca3a1	1777.67	-1.62415	0.0647087	-25.0995	5.03879e-139	5.29692e-137
Ppp1r13l	978.982	1.94584	0.0775912	25.0781	8.62325e-139	9.0123e-137
Nid2	2487.95	-1.60704	0.0641357	-25.0569	1.46939e-138	1.52681e-136
Chsy1	2211.83	1.29503	0.0518491	24.9769	1.08986e-137	1.12594e-135
Prrx1	2784.4	-1.20898	0.048711	-24.8194	5.54036e-136	5.69105e-134
Med14	1869.11	1.43965	0.0581781	24.7456	3.45869e-135	3.53258e-133
Bmp4	2805.68	-1.11606	0.0452465	-24.6662	2.46895e-134	2.50745e-132
Serpinb9b	12197.2	-0.93931	0.0381697	-24.6088	1.01684e-133	1.0269e-131
Islr	852.653	-2.24382	0.0911952	-24.6046	1.1268e-133	1.13159e-131
Surf4	11660.4	0.680358	0.0277529	24.5148	1.02677e-132	1.0254e-130
Ugdh	8238.11	-0.790402	0.0323479	-24.4344	7.37031e-132	7.31981e-130
Sntb2	2845.01	-1.14381	0.0469433	-24.3657	3.9522e-131	3.90355e-129
Myl9	4393.36	0.933535	0.0384002	24.3106	1.51283e-130	1.48604e-128
Reck	4812.61	-1.03044	0.0424	-24.3029	1.82581e-130	1.78374e-128
Spsb1	1008.68	1.82496	0.075119	24.2943	2.25379e-130	2.18995e-128
Kitl	1274.17	-1.71272	0.0708469	-24.1749	4.08943e-129	3.95223e-127
Met	1104.24	-1.67452	0.0693816	-24.135	1.0744e-128	1.0328e-126
Cgnl1	3301.11	-1.07174	0.0444322	-24.1207	1.51484e-128	1.44844e-126
Loxl4	1881.8	1.33956	0.0555491	24.1148	1.74659e-128	1.6612e-126
Ipo5	6568.39	0.930919	0.0387667	24.0134	2.01618e-127	1.90752e-125
Klf3	3836.89	-0.956101	0.0399048	-23.9595	7.3535e-127	6.92076e-125
Il6	423.243	2.95243	0.123408	23.9241	1.71994e-126	1.61029e-124
Mrgprf	390.691	-3.34972	0.140425	-23.8541	9.1814e-126	8.55155e-124
Sh3bp5	2174.61	-1.19677	0.0501985	-23.8408	1.26058e-125	1.16805e-123
Clic5	382.045	-4.60489	0.193384	-23.8122	2.49631e-125	2.30122e-123
Csdc2	331.791	3.91584	0.16489	23.7482	1.14667e-124	1.05166e-122
Gpc6	2114.79	-1.23247	0.0519542	-23.7221	2.13136e-124	1.94484e-122
Fgf2	3890.02	0.926061	0.0390705	23.7023	3.41477e-124	3.1002e-122
S1pr3	512.515	-2.5768	0.109157	-23.6063	3.32055e-123	2.99951e-121
Nuak2	1083.88	1.74132	0.0738008	23.5949	4.34872e-123	3.90863e-121
Neat1	7963.34	-1.09805	0.0465491	-23.5891	4.98282e-123	4.45628e-121
Hyou1	6077.04	0.789884	0.0336762	23.4553	1.16821e-121	1.03959e-119
Cfh	11006	-0.974945	0.0416114	-23.4298	2.12661e-121	1.88315e-119
Msn	32129.4	0.654888	0.027976	23.4089	3.47073e-121	3.05832e-119
Notch3	1119.01	-1.8173	0.0784151	-23.1753	8.0741e-119	7.08e-117
Ptprb	840.479	1.94545	0.0843238	23.0711	9.02791e-118	7.87795e-116
Gpr165	923.036	-2.0122	0.0872647	-23.0586	1.20601e-117	1.04731e-115
Spon2	862.823	-1.87614	0.0814073	-23.0463	1.60146e-117	1.38403e-115
Mapk6	3174.53	0.974236	0.0422816	23.0416	1.78413e-117	1.53452e-115
Vwa5a	2468.82	-1.104	0.0480857	-22.959	1.1981e-116	1.02558e-114
Dok1	856.393	1.83371	0.0799207	22.9441	1.68591e-116	1.4363e-114
Fermt2	3196.75	0.998787	0.0435366	22.9413	1.79928e-116	1.52565e-114
Cavin2	18996	-0.732844	0.0319483	-22.9384	1.92395e-116	1.6237e-114
Serpinb1a	1921.45	-1.52735	0.0666314	-22.9224	2.78097e-116	2.33601e-114
P3h1	3450.34	0.964667	0.0421955	22.8618	1.11416e-115	9.31546e-114
Plxna4	423.891	3.32902	0.145717	22.8458	1.60857e-115	1.33869e-113
Slit3	2940.84	-1.50528	0.0660757	-22.7811	7.06224e-115	5.85027e-113
Plaur	887.471	1.95868	0.0862735	22.7031	4.17236e-114	3.44048e-112
Lman1	5725.15	0.769472	0.0339608	22.6577	1.17216e-113	9.62134e-112
Lxn	2084.69	-1.20122	0.0531808	-22.5875	5.7447e-113	4.69394e-111
Fam124a	682.44	-2.13722	0.0946832	-22.5723	8.11211e-113	6.59834e-111
Adamtsl4	2481.43	-1.26896	0.056322	-22.5305	2.08743e-112	1.69026e-110
Ssr1	7284.91	0.727204	0.0322948	22.5177	2.78705e-112	2.24664e-110
Plin2	2107.91	1.47	0.0653811	22.4836	6.00472e-112	4.81879e-110
Itga11	2640.72	2.67207	0.118899	22.4734	7.55694e-112	6.03749e-110
Cemip	52864.3	-0.651662	0.0290035	-22.4684	8.46069e-112	6.72962e-110
Itga4	1024.48	1.82151	0.0811527	22.4455	1.41662e-111	1.12181e-109
Enpp1	873.934	1.79596	0.0800765	22.4281	2.09516e-111	1.65187e-109
Tpcn1	3006.23	-1.00798	0.0450434	-22.3781	6.43434e-111	5.05081e-109
Col2a1	2357.42	1.48048	0.0661909	22.3668	8.29034e-111	6.47944e-109
Aldh1a7	789.365	-1.83915	0.0825906	-22.2683	7.50459e-110	5.83993e-108
Slc1a5	2777.04	-1.03109	0.0463204	-22.26	9.02533e-110	6.99308e-108
Tnfrsf12a	3539.81	1.05182	0.0472836	22.245	1.26005e-109	9.7213e-108
Nov	2201.77	-1.52581	0.0688064	-22.1755	5.92435e-109	4.55112e-107
Gadd45g	4257.55	0.868848	0.0392916	22.1128	2.38084e-108	1.82119e-106
Col6a2	3777.42	-1.08001	0.0490309	-22.0271	1.58415e-107	1.20664e-105
Pdlim7	2681.74	1.03479	0.0470002	22.0167	1.99314e-107	1.51176e-105
Piezo2	1048.77	2.09051	0.0957679	21.8289	1.23275e-105	9.31091e-104
Sertad4	437.964	2.64236	0.121226	21.7969	2.48034e-105	1.86555e-103
Selenbp1	283.895	-3.86051	0.177689	-21.7262	1.15965e-104	8.68574e-103
Pdgfc	853.9	1.84889	0.0852192	21.6957	2.25303e-104	1.68052e-102
Sat1	2855.47	1.0807	0.0500334	21.5995	1.81465e-103	1.34794e-101
Akap5	322.944	3.4058	0.157708	21.5956	1.97437e-103	1.46054e-101
Cald1	52525.7	0.680469	0.0315628	21.5592	4.34268e-103	3.19935e-101
Noct	946.995	1.61761	0.0750655	21.5494	5.36687e-103	3.93775e-101
Inhbb	366.132	-3.00671	0.139589	-21.5397	6.60893e-103	4.82936e-101
Pdgfrb	11397.7	0.710645	0.0330092	21.5287	8.38971e-103	6.1058e-101
Slc6a6	4924.35	0.821623	0.0382281	21.4926	1.82467e-102	1.32259e-100
Picalm	6573.73	0.799891	0.0373	21.4448	5.10269e-102	3.68377e-100
Nrk	275.34	-4.12889	0.192784	-21.4172	9.23664e-102	6.64152e-100
Tgfbr3	667.58	-1.92714	0.0900135	-21.4095	1.0902e-101	7.80772e-100
Pik3cb	946.268	1.63057	0.076462	21.3253	6.61974e-101	4.72208e-99
Ckap4	11360	0.676614	0.0317519	21.3094	9.2854e-101	6.5974e-99
Col28a1	1079.83	-1.57319	0.0740306	-21.2505	3.26308e-100	2.30934e-98
P4hb	29759.8	0.596574	0.0283601	21.0357	3.09394e-98	2.18105e-96
Fam198b	13875.1	0.606874	0.028886	21.0092	5.39836e-98	3.79066e-96
Prl3a1	473.782	2.70036	0.129039	20.9267	3.05702e-97	2.13825e-95
Eps8	835.242	-1.62958	0.0778994	-20.919	3.59718e-97	2.50631e-95
Carhsp1	3662.56	-0.837258	0.0400374	-20.9119	4.17338e-97	2.89655e-95
Il6st	16898.9	-0.695476	0.0332821	-20.8964	5.77154e-97	3.99036e-95
Rpn1	5403.36	0.735212	0.0352178	20.8762	8.81678e-97	6.07243e-95
Fndc3b	9299.41	0.696532	0.0333774	20.8684	1.03774e-96	7.12004e-95
Scara3	2338.94	-1.03246	0.0496078	-20.8125	3.33576e-96	2.27999e-94
Sptbn1	57040.5	-0.714265	0.034377	-20.7774	6.93036e-96	4.71894e-94
Rhob	4761.56	0.863772	0.0416957	20.7161	2.47845e-95	1.68123e-93
Tmeff1	653.814	1.89469	0.0916048	20.6832	4.90293e-95	3.31335e-93
Sh3glb1	7409.18	0.670069	0.0324402	20.6555	8.7096e-95	5.86381e-93
Cd200	1064.84	1.77971	0.0864005	20.5984	2.83775e-94	1.90341e-92
Fads2	1604.34	-1.19636	0.0582421	-20.5412	9.22397e-94	6.16395e-92
Nid1	29270.7	-0.511023	0.0249024	-20.521	1.39701e-93	9.30095e-92
Gyg	3154.4	-0.962979	0.0469542	-20.5089	1.79247e-93	1.18898e-91
Uhrf1bp1l	1914.94	1.08618	0.0530273	20.4835	3.0243e-93	1.9987e-91
Aldh18a1	2486.89	1.01064	0.0494563	20.435	8.17748e-93	5.38456e-91
Hspa5	23635.9	0.562829	0.0275598	20.4221	1.06324e-92	6.97547e-91
Foxp1	2147.4	1.07254	0.0526333	20.3777	2.63898e-92	1.72503e-90
Unc5b	11216.5	0.657952	0.0323852	20.3164	9.19942e-92	5.99162e-90
Cyth3	2770.72	-1.00317	0.0493782	-20.3161	9.25735e-92	6.00759e-90
Ccnd2	28837	-0.526037	0.0259008	-20.3097	1.05503e-91	6.82199e-90
Ece1	7739.44	-0.685421	0.0337721	-20.2955	1.4104e-91	9.0872e-90
Glipr1	2536.37	1.17825	0.0581077	20.277	2.05285e-91	1.31793e-89
Ctps	3700.61	0.797104	0.0393664	20.2483	3.6765e-91	2.35191e-89
Myo7a	846.625	1.69093	0.0835464	20.2394	4.40775e-91	2.8097e-89
Cyb5r3	19620	-0.51762	0.0255837	-20.2324	5.07489e-91	3.22354e-89
Foxc2	1277.81	1.38635	0.0685318	20.2293	5.4103e-91	3.42449e-89
Col1a2	113893	0.49269	0.0243664	20.2201	6.51915e-91	4.11187e-89
Epb41l2	10204.6	-0.584527	0.0289126	-20.2171	6.93016e-91	4.35582e-89
Jade1	1930.14	1.06441	0.0527968	20.1605	2.17518e-90	1.36241e-88
Palld	6345.67	0.674912	0.0335411	20.122	4.73937e-90	2.95816e-88
Garem2	332.338	2.71268	0.135099	20.0792	1.12089e-89	6.97204e-88
Col12a1	27958.6	1.50615	0.0751694	20.0367	2.63569e-89	1.63377e-87
Irak2	617.618	1.8933	0.0948631	19.9582	1.27165e-88	7.85536e-87
Adgra2	4784.85	-0.812085	0.0407363	-19.9352	2.01669e-88	1.24151e-86
Slc7a5	3133.11	0.949837	0.0476487	19.9342	2.05703e-88	1.26202e-86
Csrp2	1423.72	1.48769	0.0746846	19.9197	2.74839e-88	1.68044e-86
Slc8a1	586.731	1.97177	0.0990008	19.9167	2.91711e-88	1.77756e-86
Acvrl1	2148.13	-1.08819	0.0546568	-19.9095	3.36695e-88	2.04474e-86
Adam23	2125.74	-0.997111	0.0501463	-19.884	5.59365e-88	3.38557e-86
Igfbp6	743.413	-1.97832	0.0995595	-19.8708	7.29012e-88	4.39756e-86
Phldb2	11655.1	0.562828	0.0283547	19.8495	1.11283e-87	6.69037e-86
Olfml2b	1108.4	-1.48457	0.0748317	-19.8387	1.37845e-87	8.25967e-86
Abca8a	598.737	-2.33306	0.117666	-19.8279	1.71036e-87	1.02144e-85
Cnn1	561.231	1.93909	0.0978232	19.8224	1.90735e-87	1.13531e-85
Myh9	39638	0.633042	0.0319677	19.8025	2.83198e-87	1.68012e-85
Uck2	1218.41	1.3382	0.0676627	19.7776	4.64501e-87	2.74667e-85
Hspd1	6820.58	0.674167	0.0341266	19.7549	7.27675e-87	4.28875e-85
Arrb1	849.209	-1.58106	0.0801296	-19.7313	1.16238e-86	6.82842e-85
Add3	2944.82	-0.906837	0.0461123	-19.6658	4.23061e-86	2.47718e-84
Kdelr2	6353.8	0.723007	0.0368117	19.6407	6.94549e-86	4.05364e-84
Sec23a	4842.22	0.750098	0.0382339	19.6187	1.0709e-85	6.22995e-84
Nexn	1050.22	1.34979	0.0690187	19.5568	3.60831e-85	2.09235e-83
Slc7a1	3249.9	0.866203	0.0443117	19.548	4.29283e-85	2.48128e-83
Ctla2a	601.762	1.87004	0.095672	19.5464	4.43042e-85	2.55261e-83
Actg1	50275.2	0.72388	0.0371	19.5116	8.75601e-85	5.02869e-83
Asns	2802.15	0.864764	0.044427	19.4648	2.18326e-84	1.24988e-82
Fgd3	669.583	1.97418	0.101748	19.4026	7.33896e-84	4.1881e-82
Rap1gap2	631.536	1.73578	0.0897343	19.3435	2.3115e-83	1.31492e-81
Iars	2909.04	0.845999	0.0438625	19.2875	6.83646e-83	3.87673e-81
Itgav	10812.8	0.730044	0.0379053	19.2597	1.17069e-82	6.61773e-81
Gpsm1	1112.07	1.34801	0.0701184	19.2248	2.29435e-82	1.29289e-80
Zfp503	816.468	-1.81512	0.0950046	-19.1056	2.26944e-81	1.27486e-79
G0s2	275.675	-2.96419	0.155198	-19.0994	2.55427e-81	1.43039e-79
Stt3a	8261.69	0.606944	0.0318105	19.08	3.70115e-81	2.06621e-79
Hdlbp	20946.8	0.55022	0.0288395	19.0787	3.7974e-81	2.11338e-79
Ctdsp2	4754.12	-0.765477	0.0401683	-19.0567	5.77671e-81	3.205e-79
Hk2	830.551	1.73662	0.0911908	19.0438	7.40185e-81	4.09402e-79
Tpm4	19951.1	0.514771	0.0270382	19.0387	8.1545e-81	4.49648e-79
Acta1	224.146	4.21245	0.221746	18.9968	1.81385e-80	9.97119e-79
Camk2n1	893.584	1.47679	0.0777973	18.9825	2.37867e-80	1.30363e-78
Angpt2	263.518	-3.78913	0.199663	-18.9776	2.61122e-80	1.42673e-78
Ier3	883.392	1.52399	0.0803067	18.9772	2.63304e-80	1.43429e-78
Prkar1a	10370.5	-0.590014	0.0311563	-18.9372	5.631e-80	3.05809e-78
Adamts6	303.979	2.82883	0.149644	18.9037	1.06292e-79	5.75514e-78
Mical2	12180.8	0.575192	0.0305073	18.8543	2.71146e-79	1.4637e-77
Col18a1	3001.34	-1.01959	0.0541366	-18.8337	3.99596e-79	2.15064e-77
Cdr2	1711.44	1.06204	0.0564803	18.8037	7.04454e-79	3.78008e-77
Slc22a23	552.208	1.82669	0.0973159	18.7707	1.31138e-78	7.01587e-77
Cspg4	3239.64	0.936664	0.0499302	18.7595	1.61998e-78	8.64118e-77
Xpot	3124.55	0.818893	0.0436635	18.7546	1.77444e-78	9.43707e-77
Slit2	9772.7	0.570028	0.0303975	18.7524	1.84889e-78	9.80403e-77
Fam43a	1667.68	-1.25299	0.0669674	-18.7105	4.06756e-78	2.15054e-76
Il16	745.96	-1.52245	0.0814568	-18.6903	5.93666e-78	3.12954e-76
Serp1	5979.57	0.692263	0.0371974	18.6105	2.6404e-77	1.38783e-75
Papss2	2339.53	0.967824	0.0520535	18.5929	3.67117e-77	1.92399e-75
Gars	6913.29	0.690727	0.0372101	18.5629	6.41589e-77	3.35268e-75
Mgst1	820.28	-1.56871	0.0845514	-18.5533	7.66862e-77	3.99568e-75
Ptk2	2688.98	0.869941	0.0470725	18.4809	2.94372e-76	1.52937e-74
Ifit3	456.907	-2.08699	0.113131	-18.4476	5.45215e-76	2.82444e-74
Mturn	504.262	-2.00606	0.108771	-18.4429	5.94223e-76	3.06947e-74
Myc	819.487	1.42535	0.0773001	18.4391	6.37585e-76	3.28402e-74
Tmem119	1159.5	-1.3373	0.0726146	-18.4164	9.71155e-76	4.98785e-74
Creb3l1	1519.39	1.11848	0.0607482	18.4117	1.05908e-75	5.42394e-74
Klhl29	321.681	-2.66129	0.144691	-18.393	1.49473e-75	7.63332e-74
Tbc1d2b	1649.86	-1.1087	0.0604285	-18.3473	3.46822e-75	1.76614e-73
Adamts10	6255.52	0.832224	0.0454259	18.3205	5.68153e-75	2.88506e-73
Mapre2	1314.57	-1.19919	0.0655379	-18.2976	8.64486e-75	4.37747e-73
Axl	19535.4	0.618623	0.03385	18.2754	1.29911e-74	6.55977e-73
Fgf7	792.819	-1.69029	0.0925424	-18.265	1.57205e-74	7.91572e-73
Prag1	478.873	2.00056	0.109541	18.2631	1.62677e-74	8.1684e-73
Pkp2	289.183	2.81943	0.154382	18.2627	1.63882e-74	8.20596e-73
Ecm1	24017.7	-0.565027	0.030949	-18.2567	1.82942e-74	9.13491e-73
Aldh1a1	7655.36	-0.621425	0.0341647	-18.1891	6.29523e-74	3.13471e-72
Tnk2	2059.43	1.00709	0.0553846	18.1836	6.96577e-74	3.45902e-72
Tspan5	1736.08	-1.18366	0.0650978	-18.1827	7.07381e-74	3.503e-72
Litaf	2408.13	0.844824	0.0464724	18.179	7.56442e-74	3.73566e-72
Ifitm3	2152.95	-1.00775	0.0556387	-18.1123	2.54702e-73	1.25439e-71
Zbtb38	1964.06	1.07182	0.0592203	18.0989	3.25124e-73	1.59684e-71
Txnrd1	5838.36	0.785721	0.0435143	18.0566	6.99638e-73	3.42689e-71
Rgs4	227.805	3.90787	0.216432	18.0559	7.08848e-73	3.46257e-71
Medag	1395.31	-1.10465	0.0612191	-18.0442	8.75601e-73	4.26553e-71
Tmed5	4255.31	0.861731	0.0480126	17.948	4.97483e-72	2.41696e-70
Cebpd	2478.3	-0.915675	0.0510806	-17.9261	7.37816e-72	3.57493e-70
Ccl17	194.25	4.8875	0.272825	17.9144	9.10355e-72	4.39907e-70
Adam12	479.082	1.91416	0.106964	17.8954	1.28127e-71	6.17482e-70
Nrn1	396.186	-2.06857	0.115595	-17.8951	1.28801e-71	6.19074e-70
Hsp90b1	23083.8	0.469077	0.0262645	17.8598	2.42584e-71	1.16285e-69
Specc1	1200.25	1.28643	0.0722242	17.8116	5.74253e-71	2.74542e-69
Gja1	3504.12	-0.87703	0.0494845	-17.7233	2.76962e-70	1.3206e-68
Srm	1872.59	1.01028	0.0570769	17.7004	4.16411e-70	1.98026e-68
Tgfbr2	3051.8	-0.949273	0.0536616	-17.69	5.00847e-70	2.37552e-68
Fmo2	195.354	-4.28962	0.242787	-17.6683	7.36363e-70	3.48338e-68
Slc41a2	1221.52	1.15212	0.0652972	17.6443	1.12626e-69	5.31383e-68
Frmd6	2069.2	-0.920629	0.0521848	-17.6417	1.1784e-69	5.54526e-68
Tek	293.584	-2.56	0.145206	-17.6301	1.447e-69	6.79147e-68
Plscr4	869.339	-1.34261	0.0762658	-17.6043	2.28251e-69	1.0685e-67
Spta1	1231.51	-1.27962	0.0727336	-17.5933	2.7724e-69	1.29446e-67
Eaf1	1471.43	1.02262	0.0582406	17.5586	5.11322e-69	2.38122e-67
Pdzd2	299.791	-2.46188	0.140245	-17.5541	5.53415e-69	2.57059e-67
Fmn1	1239.84	1.23596	0.0705076	17.5294	8.54215e-69	3.95757e-67
Thra	894.028	-1.42837	0.0815234	-17.521	9.90788e-69	4.57851e-67
Ildr2	443.38	-1.88301	0.107475	-17.5205	9.99335e-69	4.60616e-67
Arih1	4621.05	0.646367	0.0369685	17.4843	1.88865e-68	8.68296e-67
Tle2	418.576	-1.99201	0.113986	-17.4759	2.18818e-68	1.00344e-66
Pxdn	3628.45	0.721579	0.0413116	17.4667	2.56742e-68	1.17435e-66
Trim16	2321.2	0.861284	0.049346	17.454	3.20992e-68	1.46451e-66
Cdc42ep2	508.652	-1.764	0.10116	-17.4377	4.26678e-68	1.94176e-66
Il6ra	420.252	-2.21981	0.127353	-17.4304	4.85437e-68	2.20359e-66
Mthfd2	1473.75	1.09016	0.0625744	17.4218	5.63798e-68	2.55285e-66
Wdr1	7736.85	0.569913	0.0327683	17.3922	9.45001e-68	4.26817e-66
Las1l	1107.26	1.16478	0.0669826	17.3893	9.94819e-68	4.48192e-66
Plin4	536.974	-1.99947	0.114987	-17.3886	1.00679e-67	4.52451e-66
Kdelr3	2534.44	0.931135	0.0535793	17.3786	1.19743e-67	5.36782e-66
Gpc4	12389.9	0.516288	0.0297265	17.3679	1.4438e-67	6.45617e-66
Rarres1	386.556	-2.12207	0.122915	-17.2645	8.71275e-67	3.88636e-65
Abcc5	2147.09	-0.944136	0.0546875	-17.2642	8.75014e-67	3.89338e-65
Arhgap29	2474.05	-0.800917	0.0464241	-17.2522	1.07778e-66	4.78375e-65
Arhgap20	342.785	-2.41817	0.140168	-17.2519	1.0822e-66	4.79155e-65
Serinc2	249.306	2.76693	0.160522	17.2371	1.39979e-66	6.18245e-65
Srpx2	291.709	2.56843	0.149018	17.2357	1.43324e-66	6.31469e-65
Pdia5	1922.64	0.947801	0.0552619	17.1511	6.16935e-66	2.7115e-64
Sec61a1	5231.87	0.618098	0.0360572	17.1422	7.1918e-66	3.15317e-64
Pla2g4a	1071.19	1.23081	0.0719595	17.1043	1.37956e-65	6.03383e-64
Ddr2	11984.5	-0.58273	0.0340941	-17.0918	1.70811e-65	7.45266e-64
Htr1b	221.368	2.94681	0.172522	17.0808	2.06277e-65	8.97828e-64
Tes	1048.09	1.32115	0.0774136	17.0662	2.6503e-65	1.15077e-63
Id1	1263.95	-1.09022	0.0639894	-17.0374	4.33256e-65	1.87668e-63
Pcsk6	3163.47	-0.870647	0.0511128	-17.0338	4.60954e-65	1.99185e-63
Rhoq	4116.77	0.647371	0.0380142	17.0297	4.94638e-65	2.13228e-63
Dapk1	1313.99	-1.10217	0.0648051	-17.0074	7.23506e-65	3.11142e-63
Btc	242.646	-2.68511	0.158222	-16.9705	1.35832e-64	5.82748e-63
Sik1	401.183	-1.94043	0.114383	-16.9644	1.5056e-64	6.44397e-63
Acot7	2781.14	0.783859	0.0462372	16.953	1.82897e-64	7.80938e-63
Zcchc24	2447.19	-0.82578	0.0487551	-16.9373	2.38782e-64	1.01714e-62
Rnf11	5030.55	0.624317	0.0369097	16.9147	3.50392e-64	1.48904e-62
C1qtnf3	164.786	4.64347	0.274661	16.9062	4.05101e-64	1.71747e-62
Myo5a	3678.96	0.728058	0.0431371	16.8778	6.55676e-64	2.77328e-62
Nkain2	314.104	-2.47977	0.147114	-16.8561	9.45767e-64	3.99087e-62
Txnip	2394.19	-0.92866	0.0551041	-16.8528	9.99926e-64	4.20952e-62
Htra3	502.78	-1.75296	0.104063	-16.8452	1.13788e-63	4.77908e-62
Tacc2	2080.72	-0.944577	0.0561275	-16.8291	1.49257e-63	6.2542e-62
Coro6	272.646	2.52322	0.150186	16.8006	2.41452e-63	1.00938e-61
Zyx	16977.7	0.471803	0.0280829	16.8004	2.42584e-63	1.01176e-61
Angptl2	2501.29	-0.835713	0.0497547	-16.7966	2.5824e-63	1.07456e-61
Rgl1	1826	-0.900703	0.0536428	-16.7908	2.852e-63	1.18401e-61
Npr2	4472.76	-0.634302	0.0378995	-16.7364	7.11348e-63	2.94636e-61
4931406P16Rik	1625.99	1.03316	0.0617661	16.727	8.33996e-63	3.44642e-61
Sparc	154812	0.363994	0.0217703	16.7198	9.40916e-63	3.87933e-61
Cyp1b1	18361.6	-0.488386	0.0292184	-16.715	1.01925e-62	4.19269e-61
Rcn1	8860.99	0.552973	0.0331191	16.6965	1.39055e-62	5.70698e-61
Abca1	853.42	-1.40478	0.0842424	-16.6754	1.97893e-62	8.10323e-61
Bdnf	7252.93	0.551992	0.0332061	16.6232	4.73314e-62	1.9337e-60
Slc1a4	1334.69	1.02025	0.0613828	16.621	4.90707e-62	2.00021e-60
Slc20a1	1031.54	1.20282	0.0724378	16.6049	6.42394e-62	2.6126e-60
Aff1	1875.94	0.931973	0.0561271	16.6047	6.44684e-62	2.61599e-60
Smoc1	1269.44	-1.32204	0.0799634	-16.533	2.12172e-61	8.59009e-60
St3gal1	875.941	-1.38911	0.0840743	-16.5224	2.53017e-61	1.02208e-59
Uso1	4436.39	0.646847	0.0391726	16.5127	2.97097e-61	1.19745e-59
Dstn	11004.6	0.53241	0.0322451	16.5114	3.03972e-61	1.22241e-59
Prkar2b	499.347	-1.85292	0.11223	-16.51	3.10884e-61	1.24742e-59
Smarca2	1586.68	-1.05806	0.0641746	-16.4873	4.52912e-61	1.81326e-59
Apcdd1	503.488	-1.7945	0.108897	-16.4789	5.20407e-61	2.07885e-59
Thsd7a	1155.85	-1.14711	0.0697174	-16.4538	7.87927e-61	3.14053e-59
Ltbp3	9561.9	0.563218	0.0342424	16.448	8.67209e-61	3.44888e-59
Hspa9	6892.12	0.526331	0.0320098	16.4428	9.44735e-61	3.74891e-59
Tgm2	2025.64	0.971395	0.0591004	16.4364	1.0503e-60	4.15865e-59
Ubqln2	1815.38	0.891227	0.0543363	16.4021	1.84857e-60	7.30326e-59
Sfn	212.053	2.77187	0.169118	16.3902	2.24809e-60	8.86221e-59
Ralgps2	408.07	-1.99374	0.121693	-16.3833	2.51509e-60	9.89307e-59
Arap1	2255.14	-0.902546	0.0551066	-16.3782	2.73755e-60	1.07446e-58
Pgm5	217.149	-3.30667	0.201976	-16.3716	3.05222e-60	1.19535e-58
Slc44a1	1138.07	-1.11325	0.068041	-16.3614	3.6081e-60	1.40998e-58
Pam	11935.2	-0.56524	0.0346056	-16.3338	5.6754e-60	2.21304e-58
Sh3rf1	1509.13	1.01779	0.0624297	16.3029	9.40649e-60	3.65998e-58
Farp1	5118.76	0.599503	0.0367892	16.2956	1.06052e-59	4.11747e-58
Junb	1106.43	1.23536	0.0758233	16.2926	1.11441e-59	4.31736e-58
Syne3	477.819	-1.75603	0.108152	-16.2366	2.77946e-59	1.07449e-57
Tars	2870.56	0.807362	0.0497786	16.219	3.69879e-59	1.42681e-57
Bag2	661.594	1.43526	0.0885067	16.2164	3.85956e-59	1.48564e-57
F3	537.15	1.97274	0.121919	16.1807	6.89653e-59	2.64898e-57
Tnrc18	4842.29	-0.60308	0.037398	-16.126	1.67493e-58	6.41971e-57
Ppa1	1006.28	1.15621	0.0717473	16.1151	1.99942e-58	7.64714e-57
Rgma	505.602	-1.78882	0.111121	-16.0979	2.64118e-58	1.00802e-56
Srpr	4937.21	0.628611	0.0390611	16.093	2.85452e-58	1.08714e-56
Epn2	1799.62	0.863369	0.053728	16.0693	4.19073e-58	1.59265e-56
Chst1	267.689	-2.3556	0.146604	-16.0677	4.29491e-58	1.6288e-56
Coq10b	1071.78	1.1357	0.0708612	16.0271	8.25969e-58	3.12582e-56
Pnrc1	755.15	-1.40798	0.0879004	-16.0179	9.58592e-58	3.62009e-56
Ddx21	2286.6	0.829938	0.0518471	16.0074	1.13447e-57	4.27531e-56
Serpinb6a	12502.2	-0.486199	0.0303928	-15.9972	1.33708e-57	5.0283e-56
Scel	2596.91	0.912774	0.0570914	15.988	1.55025e-57	5.8178e-56
Stom	1407.13	-0.967515	0.0605523	-15.9782	1.81396e-57	6.79329e-56
Zfp462	1187.99	1.06169	0.066467	15.9733	1.96273e-57	7.33516e-56
Txndc5	21383.4	0.564773	0.0354722	15.9216	4.48888e-57	1.67411e-55
Cacna1a	702.093	-1.38219	0.0869612	-15.8943	6.94248e-57	2.58381e-55
Maged1	9258.79	0.475084	0.0299083	15.8846	8.09502e-57	3.00653e-55
Srgap3	557.021	-1.53253	0.0966067	-15.8636	1.132e-56	4.19565e-55
Spata13	252.402	2.46487	0.155566	15.8446	1.53278e-56	5.6694e-55
Lrrn4cl	954.617	-1.29169	0.0815993	-15.8296	1.94383e-56	7.17499e-55
Spry2	695.1	-1.41037	0.0893175	-15.7905	3.61904e-56	1.33311e-54
Pink1	1805.67	-0.895857	0.0568071	-15.7702	4.99171e-56	1.83499e-54
Esd	7662.12	0.54803	0.0347725	15.7605	5.82059e-56	2.13532e-54
Sulf2	6976.95	-0.53954	0.0342807	-15.7389	8.18728e-56	2.99744e-54
Nfix	7899.79	-0.521998	0.0333178	-15.6673	2.53255e-55	9.25308e-54
Tmcc2	912.182	1.33928	0.0855198	15.6604	2.81983e-55	1.02818e-53
Scara5	243.405	-6.89098	0.440694	-15.6367	4.09595e-55	1.49046e-53
Ipo7	4801.69	0.636595	0.040804	15.6013	7.13439e-55	2.59086e-53
Tmtc2	304.523	-2.32137	0.148821	-15.5984	7.45937e-55	2.70342e-53
Sec31a	7730.9	0.513352	0.0329263	15.5909	8.39198e-55	3.0353e-53
Plat	241.869	-2.40114	0.154218	-15.5697	1.16909e-54	4.22e-53
Nes	2718.51	0.90345	0.0580658	15.5591	1.38108e-54	4.97523e-53
Susd2	299.459	-2.15404	0.138479	-15.555	1.47243e-54	5.29367e-53
Olr1	159.313	5.58289	0.361252	15.4543	7.05909e-54	2.53282e-52
Fbxo40	147.739	3.62968	0.23511	15.4382	9.05468e-54	3.24237e-52
Prrg3	672.641	-1.32795	0.0860559	-15.4313	1.00826e-53	3.60329e-52
Sash1	3306.02	-0.698056	0.0453715	-15.3854	2.05204e-53	7.31896e-52
Sap18	7109.72	-0.541108	0.0351846	-15.3791	2.25999e-53	8.04468e-52
Fam98a	1405.92	0.929487	0.0605325	15.3552	3.27055e-53	1.16189e-51
Irak3	287.755	-2.11825	0.137992	-15.3505	3.51303e-53	1.24557e-51
Ces2g	1449.45	-0.928167	0.0605124	-15.3385	4.23056e-53	1.49702e-51
Slc7a2	851.394	-1.36207	0.088817	-15.3357	4.41462e-53	1.55908e-51
Vamp5	725.53	1.27625	0.0832238	15.3351	4.45524e-53	1.57034e-51
Aff3	544.275	-1.50052	0.0979054	-15.3262	5.11196e-53	1.79829e-51
Abca6	226.097	-2.57442	0.167993	-15.3246	5.2381e-53	1.83906e-51
Hs2st1	1712.68	0.826578	0.0539428	15.3232	5.35072e-53	1.87494e-51
Ptgs1	740.978	-1.26334	0.0825213	-15.3093	6.62892e-53	2.31832e-51
Ntn1	1766.31	-0.968203	0.0633165	-15.2915	8.71545e-53	3.04212e-51
Sfrp2	173.23	-3.7511	0.245346	-15.289	9.05188e-53	3.15342e-51
Actr3	7437.3	0.510516	0.0334096	15.2805	1.03136e-52	3.58602e-51
Colgalt1	5526.33	0.567742	0.0371953	15.2638	1.33253e-52	4.62423e-51
1500015O10Rik	358.34	-1.94168	0.12726	-15.2576	1.46588e-52	5.0772e-51
Hspa4	7184.87	0.602062	0.039477	15.251	1.6221e-52	5.60746e-51
Pxdc1	2214.61	0.779658	0.0511546	15.2412	1.8833e-52	6.49792e-51
Ankrd44	543.878	1.62528	0.106697	15.2326	2.14937e-52	7.40175e-51
Fxyd6	132.205	4.34851	0.28552	15.2302	2.22989e-52	7.66434e-51
Tubb3	4191.74	0.602502	0.0396291	15.2035	3.35121e-52	1.14965e-50
Wsb2	5896.87	0.620439	0.040812	15.2024	3.4102e-52	1.16765e-50
Pvr	1386.03	0.907243	0.0597002	15.1967	3.72099e-52	1.27164e-50
Ivns1abp	1401.83	0.958746	0.0631676	15.1778	4.96149e-52	1.69237e-50
Atp1b1	320.673	-2.04201	0.134675	-15.1625	6.26176e-52	2.13185e-50
Nr3c1	3599.02	-0.658698	0.0434487	-15.1603	6.4728e-52	2.19953e-50
Dpt	1559.14	-1.10616	0.0729989	-15.1531	7.23247e-52	2.45304e-50
Tgfb1	741.67	1.40306	0.0926324	15.1465	7.99226e-52	2.70563e-50
Shmt2	1903.44	0.814616	0.0538189	15.1362	9.34007e-52	3.15596e-50
Lgals9	3389.09	-0.629436	0.0416428	-15.1151	1.28697e-51	4.34045e-50
Ostc	2634.48	0.71916	0.0476131	15.1043	1.51785e-51	5.10953e-50
Pcolce	12752.3	-0.440809	0.0291851	-15.1039	1.5261e-51	5.1277e-50
Sema7a	1005.99	1.22894	0.0814024	15.0972	1.69049e-51	5.66944e-50
Fgf10	175.668	-3.02103	0.200288	-15.0834	2.08155e-51	6.96795e-50
Serpinb6c	334.697	-1.87782	0.124527	-15.0797	2.20378e-51	7.3634e-50
Nsg1	700.561	-1.3119	0.0870452	-15.0714	2.49597e-51	8.32421e-50
Mapk3	4167.91	-0.63588	0.0422397	-15.0541	3.24583e-51	1.0805e-49
Dusp1	1412.07	-0.947234	0.063005	-15.0343	4.37936e-51	1.45515e-49
Plod2	23757.9	0.454487	0.0302318	15.0334	4.43486e-51	1.47087e-49
Rab3ip	1111.45	0.993249	0.0660791	15.0312	4.58439e-51	1.51766e-49
Col8a1	31031.1	0.398164	0.0265097	15.0195	5.47028e-51	1.80761e-49
Pik3c2a	2317.25	0.778399	0.0518711	15.0064	6.66499e-51	2.19835e-49
Mmp3	519.756	-1.66138	0.110778	-14.9974	7.63706e-51	2.51436e-49
Hnrnpa1	6054.88	0.573801	0.0382894	14.9859	9.08018e-51	2.98401e-49
Cbx6	1828.77	-0.821621	0.0548491	-14.9797	9.9697e-51	3.27035e-49
Gstt1	216.611	-2.48205	0.166046	-14.9479	1.60664e-50	5.26064e-49
Atp2a2	9124.83	0.512309	0.0342784	14.9455	1.66511e-50	5.44218e-49
Tsku	1313.86	1.00283	0.0671046	14.9442	1.69894e-50	5.54268e-49
Mtus1	282.428	2.24554	0.150297	14.9406	1.79236e-50	5.83684e-49
Itm2b	11627.9	-0.534752	0.0358129	-14.9318	2.04662e-50	6.6528e-49
Crebrf	656.034	-1.27841	0.0857772	-14.9038	3.11415e-50	1.01047e-48
Unc119	357.238	1.83241	0.122973	14.9009	3.24987e-50	1.0526e-48
Kctd11	1348.31	0.935714	0.0628063	14.8984	3.37515e-50	1.09122e-48
Copb2	6926.17	0.497479	0.0333938	14.8973	3.4303e-50	1.10706e-48
Ncl	10481.3	0.422075	0.028336	14.8954	3.53269e-50	1.13806e-48
Zfp469	241.411	2.264	0.152077	14.8872	3.98926e-50	1.28284e-48
Fzd2	2863.56	0.710076	0.0477418	14.8733	4.9158e-50	1.57797e-48
Adamts2	4183.68	-0.748057	0.0503065	-14.87	5.16109e-50	1.65376e-48
Tnfrsf23	1287.4	0.943849	0.0635199	14.8591	6.07432e-50	1.94292e-48
Gcnt1	364.483	-1.89015	0.127294	-14.8487	7.09616e-50	2.26573e-48
2700081O15Rik	821.249	-1.12836	0.0760345	-14.8401	8.06323e-50	2.56994e-48
Dnajc3	5680.66	0.498573	0.0336238	14.828	9.65576e-50	3.07207e-48
Relt	290.042	2.16944	0.146837	14.7745	2.14083e-49	6.79921e-48
Flot1	2916.59	-0.73402	0.0496899	-14.772	2.21925e-49	7.03584e-48
Rasl11b	357.033	2.12013	0.143601	14.764	2.49863e-49	7.90763e-48
Emp1	57799.3	-0.343108	0.0232698	-14.7448	3.32452e-49	1.05029e-47
Shc2	1952.55	-0.834261	0.0567698	-14.6955	6.88832e-49	2.17236e-47
Lrig1	1779.52	0.835635	0.0568733	14.6929	7.15569e-49	2.25273e-47
Wwc2	7263.38	0.461726	0.0314369	14.6874	7.7675e-49	2.44106e-47
Plau	285.799	-2.12447	0.144658	-14.6861	7.90818e-49	2.48093e-47
Tmem184b	5298.3	0.585869	0.0399318	14.6717	9.78006e-49	3.06283e-47
Gdf15	852.907	1.12349	0.0768082	14.6272	1.88345e-48	5.88816e-47
Lamb2	9072.04	-0.478834	0.0327505	-14.6207	2.07343e-48	6.47084e-47
Mtpn	11376	0.450505	0.0308265	14.6142	2.28017e-48	7.10371e-47
Dzip1l	1173.06	1.07296	0.0734331	14.6113	2.37814e-48	7.39609e-47
Bicc1	2390.1	-0.778748	0.0532981	-14.6112	2.3839e-48	7.40119e-47
Lama2	3922.52	0.780563	0.0534958	14.5911	3.19883e-48	9.91416e-47
Ifrd1	1070.11	1.01986	0.0699261	14.5848	3.50912e-48	1.08571e-46
Sec24d	4502.81	0.551808	0.0378505	14.5786	3.8417e-48	1.18657e-46
Furin	3294.23	0.64467	0.0442793	14.5592	5.10804e-48	1.57499e-46
Ephb3	712.446	1.26026	0.0866105	14.5509	5.76207e-48	1.77361e-46
Tnfaip2	1981.67	-0.79971	0.0550243	-14.5338	7.40436e-48	2.27523e-46
S100a6	44671.1	-0.428308	0.029473	-14.5322	7.56987e-48	2.32211e-46
Cgref1	702.991	1.20929	0.0832601	14.5243	8.49979e-48	2.60293e-46
Qsox1	8768.98	0.505782	0.0348675	14.5058	1.11286e-47	3.40216e-46
Atp10a	1305.86	0.931918	0.0642529	14.5039	1.1446e-47	3.49327e-46
Phf8	1453.03	0.916346	0.063261	14.4852	1.5036e-47	4.58115e-46
Baiap2	634.536	-1.37014	0.0946655	-14.4735	1.78229e-47	5.42105e-46
Fndc3a	1586.36	-0.920713	0.0636166	-14.4728	1.79873e-47	5.46181e-46
Mdh2	4964.61	0.541954	0.0374623	14.4667	1.96778e-47	5.96505e-46
Dnajb6	2498.72	0.721194	0.0498618	14.4639	2.04942e-47	6.20209e-46
Crlf1	9485.9	0.538634	0.0372772	14.4494	2.52713e-47	7.6349e-46
St3gal4	1075.34	-1.01386	0.0702368	-14.4349	3.12264e-47	9.41821e-46
Glt8d2	680.704	-1.24852	0.0865166	-14.431	3.30141e-47	9.94072e-46
Bahcc1	770.33	-1.21922	0.0845426	-14.4214	3.79794e-47	1.14167e-45
Map6	5366.22	0.581009	0.0402921	14.4199	3.87779e-47	1.16373e-45
Zbtb4	2808.01	-0.679664	0.0471811	-14.4054	4.78297e-47	1.43298e-45
Fam8a1	3407.14	0.599228	0.0416334	14.3929	5.73067e-47	1.71405e-45
Ddr1	6320.93	0.549037	0.0381726	14.383	6.61792e-47	1.97614e-45
Nars	6021.73	0.503427	0.0350055	14.3814	6.7749e-47	2.01966e-45
Fmod	683.615	-1.44389	0.100532	-14.3625	8.8931e-47	2.64673e-45
Jak1	6037.41	-0.593321	0.0413285	-14.3562	9.74143e-47	2.89441e-45
Lrrk1	3766.23	0.643638	0.0449406	14.322	1.59494e-46	4.73112e-45
Wnk1	12152.3	-0.523732	0.0365806	-14.3172	1.70805e-46	5.05831e-45
Fkbp11	759.172	1.13017	0.0789641	14.3124	1.83001e-46	5.41057e-45
Nfat5	2982.48	0.73396	0.0512954	14.3085	1.93644e-46	5.71583e-45
Cct3	4273.98	0.560512	0.0391801	14.306	2.00626e-46	5.91221e-45
Fam91a1	3478.62	0.635444	0.0444241	14.304	2.06485e-46	6.07493e-45
Cct2	7695.3	0.459249	0.0321263	14.2951	2.34728e-46	6.89457e-45
Pik3ip1	368.962	-1.66674	0.116605	-14.294	2.38675e-46	6.99905e-45
Tiam1	954.286	1.18152	0.0826945	14.2878	2.60748e-46	7.63388e-45
Abce1	3328.09	0.605606	0.0424166	14.2776	3.01947e-46	8.82568e-45
Pabpc4	5769.59	0.548015	0.0383868	14.2761	3.0832e-46	8.99735e-45
Chp1	5098.73	-0.519668	0.0364064	-14.2741	3.17542e-46	9.25143e-45
Svep1	2540.56	-0.986726	0.0691782	-14.2635	3.69302e-46	1.0742e-44
Bcam	875.53	-1.06556	0.0747826	-14.2487	4.56717e-46	1.32632e-44
Capn5	877.81	-1.09697	0.0770249	-14.2418	5.03948e-46	1.46112e-44
Mybbp1a	3032.33	0.683439	0.0480218	14.2319	5.81219e-46	1.68245e-44
Rheb	3177.15	0.704513	0.0495184	14.2273	6.20445e-46	1.79311e-44
Smad3	1756.6	-0.820006	0.0576667	-14.2197	6.91089e-46	1.99406e-44
Cbx5	2872.02	0.713078	0.0502846	14.1808	1.20398e-45	3.46839e-44
Rftn1	945.774	-1.04748	0.0739291	-14.1687	1.4313e-45	4.11666e-44
Plpp1	1759.29	-0.825535	0.0583597	-14.1456	1.98747e-45	5.70715e-44
Id2	560.263	-1.38884	0.0982604	-14.1343	2.33532e-45	6.69532e-44
Trio	2670.85	-0.84566	0.0598617	-14.1269	2.59279e-45	7.42165e-44
Cacul1	1875.45	0.800834	0.0566917	14.1261	2.62205e-45	7.49346e-44
Pkhd1l1	1219.92	-3.68087	0.261062	-14.0996	3.81992e-45	1.08995e-43
Pir	766.611	-1.17463	0.0833229	-14.0973	3.94437e-45	1.12368e-43
Jag1	8234.86	-0.473513	0.0336525	-14.0706	5.75509e-45	1.63692e-43
Lamb1	8590.26	0.45734	0.0325233	14.0619	6.50844e-45	1.84827e-43
Wnt9a	505.246	1.43038	0.101833	14.0463	8.12086e-45	2.30253e-43
Lrrcc1	817.271	-1.14367	0.0817519	-13.9895	1.80661e-44	5.11427e-43
Tceal9	2483.68	0.694882	0.0496827	13.9864	1.88732e-44	5.33435e-43
Dzip1	1649.41	-0.849278	0.0607345	-13.9835	1.96656e-44	5.54959e-43
Rab3d	693.887	-1.18458	0.0847503	-13.9774	2.14315e-44	6.03843e-43
Trim12a	306.902	1.87337	0.134052	13.9749	2.21772e-44	6.23876e-43
Ripor2	543.472	-1.3046	0.093366	-13.973	2.27827e-44	6.3991e-43
Olfm2	141.999	3.03329	0.217483	13.9472	3.27022e-44	9.17091e-43
Tmed2	4758.92	0.511366	0.0367043	13.932	4.04576e-44	1.13281e-42
Ripk2	983.782	1.03265	0.0742784	13.9025	6.12012e-44	1.71097e-42
Kcne4	254.29	-2.09065	0.150453	-13.8957	6.72501e-44	1.87716e-42
Gorasp2	4050.65	0.553984	0.0398767	13.8924	7.04049e-44	1.96217e-42
Plpp5	1135.04	0.935523	0.067439	13.8721	9.34485e-44	2.60036e-42
Clec2d	355.162	-1.71534	0.123688	-13.8682	9.86839e-44	2.74179e-42
Abca8b	818.728	-1.09706	0.0791984	-13.8521	1.23628e-43	3.42954e-42
Rnf19b	981.329	1.01524	0.0734581	13.8207	1.91295e-43	5.2985e-42
Emilin2	1564.62	-0.805307	0.0583485	-13.8017	2.49057e-43	6.88776e-42
Golt1b	1823.4	0.761391	0.0552062	13.7918	2.85695e-43	7.88886e-42
Eif2s2	4471.18	0.581147	0.0421429	13.7899	2.93105e-43	8.08106e-42
Canx	17061.1	0.412764	0.0299573	13.7784	3.43635e-43	9.45971e-42
Megf10	622.743	1.24424	0.090338	13.7732	3.69724e-43	1.01623e-41
Crim1	10703.6	0.439159	0.031894	13.7693	3.89888e-43	1.07002e-41
Wwp1	3110.33	-0.574951	0.0417598	-13.768	3.9679e-43	1.0873e-41
Angpt4	199.063	2.37423	0.172773	13.7419	5.69378e-43	1.55786e-41
Ly6c1	260.614	-2.06619	0.150443	-13.734	6.35424e-43	1.73592e-41
Pde5a	883.884	1.06755	0.0777349	13.7332	6.42406e-43	1.75234e-41
Gramd4	898.574	-1.07904	0.078642	-13.721	7.60387e-43	2.07102e-41
Sphk1	608.387	1.20692	0.0879937	13.7159	8.15038e-43	2.21651e-41
Rasl11a	128.72	-3.34209	0.243952	-13.6998	1.01814e-42	2.76467e-41
Trnp1	1366.43	-0.856178	0.0625112	-13.6964	1.06697e-42	2.8929e-41
Idh3a	1651.84	0.795833	0.058113	13.6946	1.09399e-42	2.96168e-41
Fxyd5	1740.91	0.749463	0.0547308	13.6936	1.10837e-42	2.99611e-41
Adam15	4006.79	-0.577595	0.042237	-13.6751	1.43009e-42	3.85996e-41
Stmn2	288.321	-1.96844	0.14401	-13.6687	1.56093e-42	4.2068e-41
Tacc1	1249.58	-0.974791	0.0713204	-13.6678	1.58158e-42	4.25606e-41
Idh1	2806.29	-0.660752	0.0483652	-13.6617	1.71866e-42	4.61803e-41
Scn1b	1356.19	-0.861744	0.0630868	-13.6597	1.76811e-42	4.74381e-41
Sncg	160.586	-2.80821	0.205755	-13.6483	2.06548e-42	5.53339e-41
Ncor2	5320.19	0.548621	0.0402334	13.636	2.44768e-42	6.54753e-41
Usp9x	4172.43	0.625787	0.0459531	13.6179	3.13345e-42	8.36953e-41
Ss18	2117.04	0.688277	0.0505534	13.6149	3.26796e-42	8.71586e-41
Cdh13	858.635	-1.06155	0.0779809	-13.613	3.35376e-42	8.93144e-41
Tuba1c	1722.1	0.871577	0.0641264	13.5916	4.49436e-42	1.19513e-40
Phip	1058.73	-1.00861	0.0742099	-13.5914	4.50484e-42	1.19615e-40
Slc7a6	1037.06	0.985199	0.072518	13.5856	4.87663e-42	1.29296e-40
Rock2	9745.55	-0.413908	0.0304914	-13.5746	5.66688e-42	1.50026e-40
Hpgd	130.605	-3.32055	0.244851	-13.5615	6.76994e-42	1.78965e-40
Wls	12247.7	0.386232	0.0285047	13.5498	7.94644e-42	2.09758e-40
Rnf149	1128.45	0.907043	0.0670168	13.5346	9.77525e-42	2.57654e-40
Itpripl2	10386.7	0.510629	0.0377285	13.5343	9.81063e-42	2.58208e-40
Cebpb	935.869	-0.992313	0.0734372	-13.5124	1.32129e-41	3.47244e-40
Wnt10b	347.407	1.60745	0.119027	13.5049	1.46278e-41	3.83869e-40
Rnf145	3296.91	0.619607	0.04592	13.4932	1.71534e-41	4.4949e-40
Ajuba	1345.92	0.888087	0.0660778	13.44	3.52297e-41	9.21818e-40
Cd248	11207.2	-0.428604	0.0318963	-13.4374	3.64897e-41	9.534e-40
Sec63	4057.27	0.558343	0.0415906	13.4247	4.33102e-41	1.12996e-39
C1galt1	1428.07	-0.870393	0.0648708	-13.4173	4.7871e-41	1.24714e-39
Prrc1	2905.58	0.624548	0.0465879	13.4058	5.59102e-41	1.45447e-39
Pde3a	770.948	-1.13676	0.0848688	-13.3943	6.52483e-41	1.69495e-39
Nop58	1347.08	0.852112	0.0636243	13.3929	6.65548e-41	1.72639e-39
Smim15	2002.97	0.689671	0.0515793	13.3711	8.92448e-41	2.31162e-39
Crispld2	222.187	2.18411	0.16364	13.347	1.23333e-40	3.18998e-39
Psd3	1549.44	-0.962816	0.0721518	-13.3443	1.27832e-40	3.3016e-39
Capn2	10160	0.403076	0.0302066	13.344	1.28414e-40	3.31187e-39
1700017B05Rik	661.542	1.22485	0.0921715	13.2889	2.68611e-40	6.91769e-39
Map1a	4844.39	-0.606742	0.0456621	-13.2877	2.72995e-40	7.02054e-39
Tubb4a	1339.15	-1.04037	0.0784397	-13.2633	3.77847e-40	9.70312e-39
Kif26b	898.998	3.01705	0.227559	13.2583	4.0383e-40	1.03556e-38
Fzd4	820.439	-1.0946	0.0826184	-13.2489	4.58012e-40	1.17282e-38
Clptm1l	4600.4	0.490868	0.0370793	13.2383	5.26985e-40	1.34752e-38
Snd1	4413.68	0.498831	0.0376867	13.2363	5.41682e-40	1.38313e-38
Mapk8ip1	308.273	-1.67065	0.126234	-13.2345	5.54391e-40	1.41358e-38
Rasa1	1778.03	0.760135	0.0576226	13.1916	9.80534e-40	2.49661e-38
Fads1	3864.39	-0.53117	0.0402727	-13.1893	1.01055e-39	2.5694e-38
Stk17b	416.388	1.46784	0.111512	13.1631	1.43178e-39	3.63528e-38
Nop2	1033.55	0.949075	0.0721356	13.1568	1.55485e-39	3.94216e-38
Ldlrad4	922.761	0.993699	0.0755384	13.1549	1.59504e-39	4.03837e-38
Nectin3	2715.2	0.605678	0.0460491	13.1529	1.63793e-39	4.14113e-38
Tbc1d1	1178.66	0.910848	0.0692885	13.1457	1.80054e-39	4.54586e-38
Bcar1	2107.42	0.736019	0.0560223	13.138	1.99546e-39	5.0309e-38
Gnl3	996.211	0.917748	0.0699354	13.1228	2.43754e-39	6.13687e-38
Tbx20	1333.26	-0.967103	0.0737279	-13.1172	2.62496e-39	6.59948e-38
Peak1	14542.4	-0.992118	0.0758467	-13.0806	4.25312e-39	1.06779e-37
Aes	9220.82	-0.438832	0.0335498	-13.08	4.28299e-39	1.0738e-37
Igf2r	6718.86	0.606527	0.0463942	13.0734	4.67572e-39	1.17062e-37
Lars	2652.98	0.611116	0.0468207	13.0523	6.16856e-39	1.54222e-37
Arpc5	4329.89	0.49813	0.0382307	13.0296	8.30726e-39	2.07405e-37
Tomm70a	2648.47	0.580967	0.0446065	13.0243	8.90398e-39	2.21994e-37
Sprr3	138.761	-2.78433	0.213911	-13.0163	9.88495e-39	2.46111e-37
Plod3	4634.55	0.507616	0.0390429	13.0015	1.19981e-38	2.9831e-37
Rtn4	21834.8	0.46058	0.0354498	12.9925	1.3497e-38	3.35113e-37
Chfr	1375.7	-0.805005	0.0619742	-12.9893	1.40634e-38	3.48694e-37
Ssbp3	1117.76	-0.964498	0.0742764	-12.9852	1.4836e-38	3.67343e-37
Hspb1	3485.17	0.691207	0.0532439	12.9819	1.5498e-38	3.83209e-37
Scrn1	2031.54	-0.672222	0.0519719	-12.9343	2.88069e-38	7.1131e-37
Mindy2	1468.23	-0.786075	0.0607794	-12.9332	2.92204e-38	7.2053e-37
Spire1	1198.16	0.817902	0.0633292	12.9151	3.69993e-38	9.11096e-37
Sh3glb2	1644.66	-0.760045	0.0588604	-12.9127	3.81764e-38	9.38794e-37
Trerf1	172.045	-2.53237	0.196307	-12.9	4.499e-38	1.10484e-36
Nucb2	1500.72	0.752076	0.058308	12.8983	4.59915e-38	1.12789e-36
Gal3st2	203.617	2.14794	0.166592	12.8935	4.89999e-38	1.20003e-36
Mpp1	2023.65	-0.663793	0.0515085	-12.8871	5.32318e-38	1.3019e-36
Arsa	1800.33	-0.732729	0.0568591	-12.8868	5.34427e-38	1.30528e-36
Ccnd3	3367.51	-0.595965	0.0462598	-12.883	5.61004e-38	1.36833e-36
Eprs	4819.04	0.465151	0.0361362	12.8722	6.45617e-38	1.57258e-36
Crip1	1667.68	-0.939831	0.0730139	-12.8719	6.47571e-38	1.5752e-36
Pprc1	1251.73	0.805904	0.062684	12.8566	7.89623e-38	1.91814e-36
Camk2g	1817.14	-0.696246	0.0541781	-12.851	8.48576e-38	2.05857e-36
Bmp3	99.6774	-4.68907	0.364926	-12.8494	8.66859e-38	2.10009e-36
Eif4g1	18514.8	0.328044	0.0255521	12.8382	1.00118e-37	2.42223e-36
Ablim1	1994.06	-0.680088	0.0530064	-12.8303	1.10944e-37	2.68055e-36
Ppme1	1824.4	0.729719	0.056923	12.8194	1.27661e-37	3.08032e-36
Acvr1	1608.41	0.753229	0.05879	12.8122	1.40122e-37	3.37645e-36
Triobp	1772.61	-0.68834	0.0538239	-12.7887	1.89518e-37	4.56062e-36
Ttc39b	1464.72	0.800578	0.062646	12.7794	2.13731e-37	5.1364e-36
Tpm2	8727.79	0.456786	0.0357668	12.7712	2.3741e-37	5.69785e-36
Cdon	784.342	0.980683	0.0768151	12.7668	2.51289e-37	6.02289e-36
Tm9sf3	8942.23	0.379262	0.029737	12.7539	2.96585e-37	7.09909e-36
Bhlhe40	1203.48	0.883588	0.0692942	12.7513	3.06742e-37	7.33244e-36
Nrg1	1412.18	0.801864	0.062979	12.7323	3.91359e-37	9.34272e-36
Plod1	1889.85	0.709242	0.055745	12.723	4.40777e-37	1.05085e-35
Cycs	1267.62	0.796099	0.0626039	12.7164	4.79187e-37	1.14091e-35
Nop56	1233	0.798149	0.0627751	12.7144	4.91809e-37	1.16941e-35
Pdzd8	1801	0.785623	0.0618229	12.7076	5.36402e-37	1.27376e-35
Cyb5a	2522.8	-0.637607	0.0502511	-12.6884	6.85594e-37	1.62589e-35
Inhba	8771.55	0.500796	0.0394724	12.6872	6.95957e-37	1.64829e-35
Ndufa4l2	133.298	-2.73151	0.215343	-12.6845	7.21047e-37	1.70547e-35
Dkk3	2691.46	-0.73115	0.057679	-12.6762	8.01438e-37	1.89312e-35
4930402H24Rik	4060.17	0.507198	0.0400247	12.6721	8.44068e-37	1.9912e-35
Fkbp1a	8765.23	0.419724	0.0331781	12.6506	1.10976e-36	2.61456e-35
St3gal5	1238.71	0.904074	0.0714694	12.6498	1.12165e-36	2.63912e-35
Trp53inp1	1924.04	-0.726341	0.0574357	-12.6462	1.17485e-36	2.76066e-35
Fas	930.53	1.18688	0.0938559	12.6457	1.18105e-36	2.77162e-35
Fzd7	2124.37	-0.668917	0.0529136	-12.6417	1.24349e-36	2.91434e-35
Gfpt1	2991.82	0.672261	0.0531971	12.6372	1.31685e-36	3.08225e-35
Slc38a10	6833.06	0.433114	0.0343046	12.6256	1.52666e-36	3.5687e-35
Pcdh7	4794.46	0.501873	0.039765	12.621	1.6182e-36	3.77777e-35
Col5a3	524.403	-1.25754	0.0997313	-12.6092	1.87786e-36	4.37827e-35
Adam22	557.905	-1.27274	0.101029	-12.5977	2.17366e-36	5.06136e-35
Lamb3	122.633	-3.09812	0.245994	-12.5943	2.26974e-36	5.27825e-35
Sgsm2	790.113	-1.04211	0.0827762	-12.5895	2.41313e-36	5.60445e-35
Tmem263	1873.48	0.72339	0.0574712	12.587	2.4892e-36	5.77367e-35
Tg	143.754	2.65505	0.211075	12.5787	2.76532e-36	6.40586e-35
Gpr39	2518.01	-0.618886	0.0492038	-12.578	2.79011e-36	6.45495e-35
Rap1gds1	2357.65	0.626797	0.0498915	12.5632	3.36427e-36	7.76331e-35
G6pdx	2380.24	-0.643179	0.0511951	-12.5633	3.36065e-36	7.76331e-35
Synpo2	466.058	1.43962	0.114593	12.5629	3.37587e-36	7.78009e-35
S100a13	1221.78	-0.880841	0.0701507	-12.5564	3.66593e-36	8.43775e-35
Ctdspl	1281.56	-0.767197	0.0611128	-12.5538	3.78893e-36	8.7097e-35
Plin3	2011.54	-0.660831	0.0526651	-12.5478	4.08659e-36	9.38193e-35
Pik3r1	954.331	-1.09667	0.087411	-12.5461	4.17647e-36	9.57605e-35
Clint1	3966.34	0.512672	0.0409053	12.5332	4.91682e-36	1.12592e-34
Rassf8	2314.64	0.614996	0.0490982	12.5259	5.39084e-36	1.2329e-34
Ncln	3351.62	0.529152	0.0422568	12.5223	5.63707e-36	1.28757e-34
Pi15	718.58	-1.18274	0.09448	-12.5185	5.91712e-36	1.34983e-34
Gja3	401.267	1.35148	0.10797	12.5173	6.00792e-36	1.3688e-34
Mill2	301.879	-1.59885	0.127783	-12.5122	6.4017e-36	1.45667e-34
Gpr176	1268.68	0.803611	0.0643056	12.4968	7.77527e-36	1.76698e-34
Mcfd2	9393.05	0.427895	0.0342506	12.4931	8.14528e-36	1.84873e-34
Cnn3	6739.14	0.416593	0.0333761	12.4818	9.38895e-36	2.12832e-34
Pofut2	3389.06	0.524868	0.042093	12.4693	1.09832e-35	2.48658e-34
Tnni3k	110.311	3.32306	0.266873	12.4519	1.36626e-35	3.0893e-34
Sh3gl1	2895.26	0.559578	0.0450365	12.425	1.91233e-35	4.31859e-34
Itga2	344.45	-1.56896	0.12635	-12.4176	2.09766e-35	4.73119e-34
Ncdn	955.168	0.901238	0.0726552	12.4043	2.47625e-35	5.57808e-34
P4ha3	2009.35	0.64498	0.0520134	12.4003	2.605e-35	5.86075e-34
Aqp1	4970.39	-1.43153	0.115654	-12.3777	3.45184e-35	7.75628e-34
Gpr35	182.154	-2.35317	0.190189	-12.3728	3.66882e-35	8.23355e-34
Fbln2	210327	0.312692	0.0252763	12.3709	3.75426e-35	8.41479e-34
Ap2a2	8531.39	0.390548	0.0316036	12.3577	4.426e-35	9.90806e-34
Prrt4	220.438	-2.01441	0.163075	-12.3527	4.71248e-35	1.05363e-33
Lgi2	124.105	-3.80816	0.308932	-12.3268	6.49393e-35	1.45012e-33
Cds2	2709.23	-0.55306	0.0448727	-12.3251	6.63736e-35	1.48031e-33
Mllt11	614.585	1.17678	0.0954892	12.3237	6.74924e-35	1.5034e-33
Tnfrsf1a	3124.03	-0.593486	0.0481966	-12.3139	7.6288e-35	1.69722e-33
Tmem151a	4154.72	-0.569306	0.0462517	-12.3089	8.11549e-35	1.80326e-33
Cnksr3	332.242	-1.54586	0.125621	-12.3058	8.42872e-35	1.87055e-33
Slfn5	117.469	-3.62747	0.294811	-12.3044	8.57773e-35	1.90127e-33
Rcn3	7394.51	0.396569	0.0322582	12.2936	9.80701e-35	2.17107e-33
Lmcd1	517.678	-1.27051	0.103584	-12.2655	1.38682e-34	3.06636e-33
Rasal2	886.618	0.900149	0.0735194	12.2437	1.81573e-34	4.00977e-33
Oplah	375.299	-1.42012	0.11599	-12.2435	1.81903e-34	4.01213e-33
Setd7	3358.26	0.569623	0.046526	12.2431	1.82864e-34	4.02838e-33
Rab3il1	169.848	-2.33084	0.190399	-12.2419	1.85689e-34	4.08561e-33
Tfpi2	196.395	2.22256	0.18159	12.2394	1.91424e-34	4.20665e-33
Nsun2	1721.59	0.67027	0.0547871	12.2341	2.04427e-34	4.48691e-33
Dlc1	2821.8	-0.562484	0.0460041	-12.2268	2.2354e-34	4.90043e-33
Copg1	6327.12	0.401134	0.0328369	12.216	2.55437e-34	5.59287e-33
Saraf	4245.46	0.477818	0.0391308	12.2108	2.72153e-34	5.95161e-33
Ddb1	20713.2	0.306804	0.0251341	12.2067	2.86244e-34	6.25215e-33
Tns1	28111.7	0.41154	0.0338185	12.1691	4.54175e-34	9.90808e-33
Magi3	1634.46	-0.740971	0.0608915	-12.1687	4.56259e-34	9.94147e-33
Hsd11b1	881.65	-1.09514	0.0900079	-12.1671	4.65084e-34	1.01215e-32
Sord	408.642	-1.30509	0.107326	-12.16	5.07432e-34	1.10297e-32
Bcl9l	3340.36	-0.544973	0.0448422	-12.1531	5.52077e-34	1.19857e-32
Pdia3	30867.9	0.309848	0.0255019	12.15	5.73623e-34	1.24384e-32
Tnfsf18	532.78	1.24087	0.102194	12.1422	6.30739e-34	1.36604e-32
Sptan1	27472.6	-0.451433	0.0372074	-12.1329	7.07126e-34	1.52964e-32
Marcks	8504.81	-0.437056	0.0360558	-12.1217	8.11065e-34	1.75237e-32
Adamtsl5	3036.52	-0.534554	0.0441456	-12.1089	9.47969e-34	2.0457e-32
Cd47	1340.37	-0.825091	0.0681404	-12.1087	9.49984e-34	2.04759e-32
St6galnac4	810.535	0.931473	0.076935	12.1073	9.66578e-34	2.08086e-32
Lrrc32	6078.68	0.483058	0.0399042	12.1055	9.88081e-34	2.12461e-32
Ddah2	1089.8	-0.925945	0.0765002	-12.1038	1.00792e-33	2.16467e-32
Atp8b1	281.041	-1.6472	0.13646	-12.0709	1.50471e-33	3.22777e-32
Pfn2	2936.61	-0.556229	0.0460948	-12.0671	1.57648e-33	3.37769e-32
Clic4	16331.5	-0.354203	0.0293797	-12.056	1.80244e-33	3.85722e-32
Ubqln1	3646.9	0.487419	0.0404587	12.0473	2.00399e-33	4.28344e-32
Aldh6a1	564.657	-1.10793	0.0920246	-12.0395	2.20177e-33	4.70061e-32
Epdr1	2474.34	-0.600903	0.0499491	-12.0303	2.46237e-33	5.25072e-32
Col16a1	7641.75	0.500717	0.041633	12.0269	2.56502e-33	5.46312e-32
Sybu	90.1729	-3.78988	0.315542	-12.0107	3.12207e-33	6.64171e-32
Snhg11	229.911	-1.78921	0.148994	-12.0086	3.2031e-33	6.80601e-32
Per3	851.225	-0.936111	0.0779988	-12.0016	3.48505e-33	7.39636e-32
Pmp22	10378.9	0.367665	0.0306641	11.9901	4.0054e-33	8.49069e-32
Flna	46202.4	0.377166	0.0314622	11.9879	4.11225e-33	8.70693e-32
Bok	526.645	1.18568	0.0989127	11.9871	4.15238e-33	8.78155e-32
Manf	3399.7	0.506523	0.0423025	11.9738	4.87377e-33	1.02951e-31
Ncoa7	393.236	-1.43264	0.119814	-11.9572	5.95301e-33	1.256e-31
Hhipl1	388.897	1.38513	0.115904	11.9506	6.44448e-33	1.3581e-31
Dab2	2243.17	-0.644224	0.053913	-11.9493	6.54604e-33	1.37789e-31
Maob	416.914	-1.3139	0.109988	-11.9459	6.82087e-33	1.43406e-31
Ltbp4	6101.73	0.421383	0.0352903	11.9405	7.2806e-33	1.52893e-31
Cyb5r1	2376.42	0.635403	0.0532175	11.9398	7.34407e-33	1.54045e-31
Col4a1	29724.6	0.398529	0.0333797	11.9392	7.39027e-33	1.54834e-31
Lpar1	1075.51	-0.857738	0.0718567	-11.9368	7.61099e-33	1.59273e-31
Tuba4a	551.379	1.11027	0.093066	11.9299	8.26569e-33	1.72772e-31
Socs2	317.417	-1.57543	0.132217	-11.9155	9.8288e-33	2.05206e-31
Lasp1	7308.46	-0.423035	0.0355068	-11.9142	9.98273e-33	2.08178e-31
Btg3	705.57	1.02377	0.0859426	11.9122	1.02247e-32	2.12977e-31
Nxnl2	120.623	-2.66906	0.224174	-11.9062	1.09862e-32	2.28575e-31
Stx1a	273.273	1.62454	0.136506	11.9008	1.17195e-32	2.43548e-31
Acap2	1905.95	-0.692649	0.0582201	-11.8971	1.22568e-32	2.54422e-31
Fkbp14	2203.4	0.61174	0.0514317	11.8942	1.2681e-32	2.62923e-31
Tnxb	480.958	-1.60185	0.13525	-11.8436	2.32135e-32	4.80744e-31
Nbea	1217.04	0.794105	0.0670545	11.8427	2.34792e-32	4.85688e-31
Jpt2	1382.5	0.714584	0.0603506	11.8406	2.40868e-32	4.97682e-31
Ehbp1l1	3775.27	0.496878	0.0420031	11.8296	2.74574e-32	5.66675e-31
Lrrc8c	1845.89	0.653055	0.055296	11.8102	3.45881e-32	7.13022e-31
Aars	5870.55	0.431108	0.0365593	11.792	4.29071e-32	8.83503e-31
Rcc2	2638.75	0.561425	0.0476315	11.7869	4.5626e-32	9.38412e-31
Arl5a	4493.9	-0.449039	0.0381201	-11.7796	4.97391e-32	1.02184e-30
Pdcd4	826.632	-0.948185	0.0805055	-11.7779	5.07506e-32	1.04143e-30
Pawr	479.593	-1.1813	0.100309	-11.7766	5.15082e-32	1.05577e-30
Calm3	10805	-0.343723	0.0292102	-11.7672	5.75842e-32	1.17897e-30
Kif1c	15981	-0.360709	0.0306548	-11.7668	5.78756e-32	1.18359e-30
Ssr3	13692.8	0.348538	0.0296253	11.7649	5.92135e-32	1.20957e-30
Ube2h	4038.11	-0.485299	0.0412805	-11.7561	6.56863e-32	1.34027e-30
Prkcsh	4362.85	0.465741	0.039672	11.7398	7.96843e-32	1.62404e-30
Cav1	14140.1	-0.332726	0.0283635	-11.7308	8.86319e-32	1.80436e-30
Myo18a	2062.17	-0.615423	0.0524784	-11.7272	9.24939e-32	1.88085e-30
Scpep1	5604.33	-0.465438	0.0397167	-11.719	1.01907e-31	2.06993e-30
Arvcf	994.149	-0.894108	0.0762978	-11.7187	1.02287e-31	2.07529e-30
Cd53	90.3348	-3.50793	0.299471	-11.7137	1.08404e-31	2.19692e-30
Tmed7	5098.09	0.441969	0.0377515	11.7073	1.169e-31	2.36644e-30
Lrig3	576.738	1.11084	0.0949373	11.7008	1.26294e-31	2.55372e-30
Abca7	616.275	-1.11085	0.0950692	-11.6847	1.52703e-31	3.08425e-30
Arxes2	405.685	1.27398	0.109162	11.6706	1.80226e-31	3.63607e-30
Bmp6	2191.51	0.624985	0.0536263	11.6544	2.17811e-31	4.38944e-30
Tmem214	1861.73	0.654341	0.056164	11.6505	2.28007e-31	4.58975e-30
Trim2	814.489	-0.897267	0.0770927	-11.6388	2.61646e-31	5.26101e-30
Dpysl2	2441.7	-0.639006	0.0550209	-11.6139	3.50331e-31	7.03638e-30
Serpina3n	530.539	-1.46583	0.126226	-11.6127	3.5503e-31	7.12278e-30
Adrb2	194.753	-2.03565	0.175298	-11.6125	3.56156e-31	7.13741e-30
Hmgn3	728.361	-0.962683	0.0829578	-11.6045	3.91044e-31	7.82784e-30
Mdm2	4284.72	0.465485	0.0401296	11.5996	4.14213e-31	8.28242e-30
Sh3d19	1379.38	-0.686521	0.059228	-11.5912	4.56877e-31	9.12535e-30
Slc3a2	2589.08	0.528067	0.0455805	11.5854	4.88761e-31	9.75135e-30
Cct6a	4474.87	0.433453	0.0374174	11.5842	4.95332e-31	9.8715e-30
Pcdh18	1473.79	0.703004	0.0607043	11.5808	5.15593e-31	1.02639e-29
Tpd52	619.661	1.04771	0.0904799	11.5794	5.23892e-31	1.04176e-29
Cfap43	740.661	0.940109	0.0811951	11.5784	5.30313e-31	1.05336e-29
Adpgk	1381.79	0.681549	0.0590167	11.5484	7.51988e-31	1.49202e-29
Phgdh	3798.75	0.450648	0.0390248	11.5477	7.57981e-31	1.50226e-29
Gnb4	411.823	1.2582	0.109016	11.5414	8.15453e-31	1.61438e-29
Ankrd50	2878.49	0.514476	0.0445774	11.5412	8.18011e-31	1.61766e-29
Mpdz	3463.45	-0.496948	0.0430672	-11.5389	8.40067e-31	1.65946e-29
Vcam1	5862.78	-0.485239	0.0420941	-11.5275	9.59142e-31	1.89259e-29
Smpdl3a	863.338	-0.913467	0.0792484	-11.5266	9.68716e-31	1.90939e-29
Robo1	966.41	0.801998	0.0696481	11.515	1.10858e-30	2.18267e-29
3300005D01Rik	330.971	1.38622	0.120469	11.5068	1.21887e-30	2.39719e-29
Pdia4	6534.67	0.373907	0.0325222	11.497	1.36648e-30	2.68457e-29
Sulf1	12222.4	0.3535	0.0307628	11.4911	1.46181e-30	2.86872e-29
Elmo2	1991.42	-0.623888	0.054297	-11.4903	1.47624e-30	2.89389e-29
Tgif1	643.507	1.02595	0.0893204	11.4861	1.54892e-30	3.03304e-29
Hacd4	1388.29	-0.683877	0.0596442	-11.4659	1.95611e-30	3.82623e-29
Arid3a	145.129	2.26743	0.197787	11.464	2.00039e-30	3.90858e-29
Ddah1	5108.58	0.430564	0.0375932	11.4532	2.26509e-30	4.41972e-29
Crip2	6780.78	-0.384971	0.0336126	-11.4532	2.2669e-30	4.41972e-29
Eif5a	11263.3	0.376757	0.032914	11.4467	2.44247e-30	4.75686e-29
Evc	990.812	-0.798768	0.0698637	-11.4332	2.85283e-30	5.55005e-29
Egr2	106.988	3.01733	0.263915	11.433	2.86111e-30	5.56014e-29
Aldh2	7672.19	-0.392802	0.0344115	-11.4148	3.52575e-30	6.84437e-29
Lrrc17	123.321	2.59256	0.227136	11.4141	3.55384e-30	6.89146e-29
Vit	495.049	-1.28647	0.112721	-11.4129	3.60617e-30	6.9854e-29
Scd1	2759.6	-0.642895	0.0563346	-11.4121	3.6399e-30	7.04314e-29
Fmnl3	964.616	0.898895	0.0787723	11.4113	3.67128e-30	7.09623e-29
Aplp2	9717.51	-0.405903	0.0356122	-11.3979	4.28464e-30	8.2729e-29
Yipf5	2248.81	0.57623	0.0505687	11.395	4.42847e-30	8.54143e-29
Sec13	3210.24	0.510642	0.0448729	11.3797	5.27589e-30	1.0165e-28
Tcn2	2250.84	-0.598137	0.0525842	-11.3749	5.57987e-30	1.07392e-28
Exoc4	4554.19	-0.447276	0.0393284	-11.3729	5.70864e-30	1.09752e-28
Mamld1	483.576	-1.1116	0.0978464	-11.3606	6.56547e-30	1.26091e-28
Sdc1	1979.81	-0.634588	0.0558701	-11.3583	6.74609e-30	1.29421e-28
Eno1	26601.3	0.317163	0.0279328	11.3545	7.04244e-30	1.34963e-28
Has2	79.6784	3.62586	0.319508	11.3483	7.56511e-30	1.44825e-28
Fabp5	1815.94	-0.680704	0.0599951	-11.346	7.76379e-30	1.4847e-28
Hacd1	427.415	1.18544	0.104544	11.3392	8.38725e-30	1.60052e-28
Fbln5	32804.7	0.311171	0.0274418	11.3393	8.37943e-30	1.60052e-28
Calu	40345.8	0.292002	0.0257644	11.3336	8.94849e-30	1.70581e-28
Mprip	16217.4	0.308713	0.027265	11.3227	1.01323e-29	1.92943e-28
Il1r1	300.98	-1.50947	0.133421	-11.3135	1.12463e-29	2.1393e-28
Actn4	17333.7	0.303079	0.0267941	11.3114	1.15195e-29	2.18895e-28
Paics	4073.13	-0.449187	0.0397298	-11.3061	1.22453e-29	2.32441e-28
Plp2	2504.44	0.572263	0.0506686	11.2942	1.40111e-29	2.65678e-28
Esrp2	96.56	3.10175	0.274648	11.2935	1.41245e-29	2.67547e-28
Agps	2175.49	0.555389	0.0491862	11.2915	1.44476e-29	2.73379e-28
Lrp8	294.984	1.51333	0.134059	11.2886	1.4943e-29	2.82456e-28
Cep170	2615.68	0.523239	0.0463739	11.2831	1.59129e-29	3.00472e-28
Cars	2196.73	0.558008	0.0494796	11.2775	1.69424e-29	3.19576e-28
Mmp2	18584.8	0.344954	0.0305971	11.2741	1.76267e-29	3.32136e-28
Serpinf1	9051.31	0.352405	0.0312602	11.2733	1.77833e-29	3.34736e-28
Pycr1	905.26	0.904266	0.0802182	11.2726	1.79235e-29	3.37022e-28
Slc35e1	2482.65	0.548697	0.0486815	11.2712	1.82141e-29	3.42129e-28
Bnip3l	2090.85	-0.619682	0.0549999	-11.267	1.91066e-29	3.58517e-28
Anpep	636.692	-1.13442	0.100695	-11.2659	1.93376e-29	3.62473e-28
Mical3	629.331	1.0411	0.0924757	11.2581	2.11224e-29	3.95518e-28
Megf9	1254.97	-0.720943	0.064074	-11.2517	2.27107e-29	4.24815e-28
Upk1b	861.688	-0.882346	0.07848	-11.2429	2.50899e-29	4.68833e-28
Ahnak2	4180.11	-0.511217	0.0454904	-11.2379	2.65572e-29	4.95735e-28
Ifitm2	1878.02	-0.625747	0.0556943	-11.2354	2.73298e-29	5.09627e-28
Sqor	869.026	-0.871293	0.0775514	-11.235	2.7438e-29	5.11114e-28
Nqo2	558.74	-1.05667	0.0940784	-11.2318	2.84588e-29	5.29581e-28
Degs1	6213.13	0.379647	0.0338016	11.2316	2.85167e-29	5.30109e-28
Plekhh2	541.731	-1.09981	0.0980663	-11.2149	3.44426e-29	6.39607e-28
Arsi	337.081	-1.41568	0.126382	-11.2016	4.00561e-29	7.43084e-28
Rarb	97.5011	2.94416	0.262979	11.1954	4.29458e-29	7.95869e-28
Efs	604.229	-1.05376	0.0941597	-11.1912	4.50277e-29	8.33593e-28
Sqstm1	9966.34	0.386199	0.034513	11.1899	4.56734e-29	8.44676e-28
D5Ertd579e	1580.99	-0.641177	0.0573109	-11.1877	4.68426e-29	8.65409e-28
Senp5	1803.48	0.585132	0.0523088	11.1861	4.76901e-29	8.80161e-28
Cat	2352.72	-0.581327	0.05197	-11.1858	4.78447e-29	8.82109e-28
Syncrip	2717.44	0.505358	0.0451997	11.1806	5.07735e-29	9.35148e-28
Larp1	3983.5	0.454313	0.0406429	11.1782	5.21624e-29	9.59746e-28
Vim	112389	-0.273367	0.0244646	-11.174	5.46837e-29	1.00511e-27
Mmp28	220.959	-1.67235	0.149681	-11.1727	5.54695e-29	1.01851e-27
Glce	782.952	0.87042	0.0780249	11.1557	6.71793e-29	1.23226e-27
Lynx1	1845.17	-0.611766	0.0549594	-11.1312	8.83932e-29	1.61973e-27
Tmem37	321.507	1.41396	0.127055	11.1287	9.10004e-29	1.66581e-27
Kprp	107.37	-3.30672	0.29723	-11.1251	9.46869e-29	1.73153e-27
Zswim6	1094.85	0.737056	0.0662773	11.1208	9.93771e-29	1.81545e-27
Zdhhc16	468.245	1.25098	0.112549	11.1149	1.06126e-28	1.93678e-27
1810055G02Rik	1590.21	0.660692	0.0594538	11.1127	1.08806e-28	1.98366e-27
Epha2	1866.97	0.672463	0.0605555	11.1049	1.18744e-28	2.16265e-27
Tagln	284.8	1.50367	0.135448	11.1015	1.2338e-28	2.24482e-27
Samd4	2947.56	0.493167	0.0444955	11.0835	1.50824e-28	2.74136e-27
Igsf8	3097.4	0.481426	0.0434547	11.0788	1.58976e-28	2.88661e-27
Ass1	9609.82	0.352586	0.0318267	11.0783	1.59837e-28	2.89933e-27
Eng	4878.94	0.404261	0.0365236	11.0685	1.78345e-28	3.23178e-27
Cdh6	72.3364	4.5602	0.412482	11.0555	2.06158e-28	3.73203e-27
AA414768	377.109	1.28435	0.116225	11.0505	2.17973e-28	3.94194e-27
Foxp4	1207.57	0.72153	0.0653024	11.0491	2.21523e-28	4.00211e-27
Ptpn13	328.976	-1.36633	0.123818	-11.0349	2.59197e-28	4.67804e-27
Heatr5a	2473.59	0.620775	0.0562998	11.0263	2.85524e-28	5.14802e-27
Pde4dip	2669.56	0.597787	0.0542346	11.0222	2.98535e-28	5.37722e-27
Rsrp1	4857.21	-0.436591	0.0396417	-11.0134	3.2923e-28	5.92416e-27
C1s1	661.052	-0.961276	0.0874233	-10.9957	4.0101e-28	7.20855e-27
Rad23b	5122.72	0.401099	0.0364967	10.99	4.26927e-28	7.66678e-27
Eif3b	5147.28	0.382066	0.0347923	10.9813	4.69945e-28	8.43086e-27
Neo1	4089.38	0.465323	0.042386	10.9782	4.86402e-28	8.71741e-27
Coro1c	4138.48	0.434483	0.0395871	10.9754	5.0204e-28	8.98871e-27
Sdc3	10526.2	0.358579	0.0327363	10.9536	6.38905e-28	1.14278e-26
Adgre5	1195.06	-0.756385	0.069126	-10.9421	7.24819e-28	1.29516e-26
Calcrl	279.653	-1.78833	0.163589	-10.9319	8.11745e-28	1.44905e-26
Add1	5493.84	-0.377661	0.0345548	-10.9293	8.34631e-28	1.48842e-26
Tbl1xr1	703.975	-0.972598	0.0890089	-10.927	8.56595e-28	1.52608e-26
Abracl	860.225	0.879243	0.080511	10.9208	9.16935e-28	1.63196e-26
Naaa	600.344	-0.992665	0.0909237	-10.9176	9.50153e-28	1.68941e-26
Cyp26b1	785.927	-1.06923	0.0979487	-10.9163	9.63859e-28	1.71209e-26
Nlgn2	1640.52	-0.652648	0.0599371	-10.8889	1.30224e-27	2.31086e-26
Tmed9	3918.26	0.441386	0.0405385	10.8881	1.31401e-27	2.32946e-26
44811	10769.4	-0.40266	0.0369925	-10.8849	1.36004e-27	2.40869e-26
Cd164	6059.51	0.388845	0.0357638	10.8726	1.55749e-27	2.75565e-26
Fryl	1044.85	-0.846962	0.0779098	-10.8711	1.58353e-27	2.79896e-26
Maea	4894.87	0.462585	0.0425766	10.8648	1.6963e-27	2.99535e-26
Pi4k2b	973.662	0.786763	0.0724347	10.8617	1.75463e-27	3.09531e-26
Rrbp1	10408.6	0.374024	0.0344441	10.8589	1.80975e-27	3.18942e-26
Fkbp5	384.1	1.32953	0.122503	10.853	1.92891e-27	3.39608e-26
Slc38a2	3217.6	0.544533	0.0501791	10.8518	1.95552e-27	3.43958e-26
Xpnpep1	3350.69	0.465797	0.0429772	10.8382	2.26819e-27	3.98563e-26
Cdkn2b	1512.1	0.624281	0.0576359	10.8315	2.44216e-27	4.28714e-26
Fxyd1	312.387	-1.33519	0.123373	-10.8224	2.69558e-27	4.72738e-26
Dmpk	6142.33	-0.380639	0.0351799	-10.8198	2.7746e-27	4.86123e-26
Cdc42bpg	1745.3	-0.605295	0.0560027	-10.8083	3.14383e-27	5.50278e-26
Olfml3	225.748	-1.74765	0.161802	-10.8012	3.39772e-27	5.94138e-26
Fam53b	293.282	-1.38489	0.128218	-10.8011	3.40127e-27	5.94181e-26
Atf4	3658.89	0.453154	0.0419698	10.7971	3.55085e-27	6.1971e-26
Frrs1	965.805	0.790729	0.0732389	10.7966	3.57338e-27	6.23037e-26
Arid5b	2616.31	-0.534975	0.0495986	-10.7861	4.00461e-27	6.97548e-26
Tssc4	683.732	-0.898984	0.0833875	-10.7808	4.24162e-27	7.38116e-26
Mthfd1	1379.16	0.649528	0.060254	10.7798	4.28675e-27	7.45248e-26
Nav2	1890.12	0.690392	0.0642014	10.7535	5.70386e-27	9.90652e-26
Arhgef40	2517.24	0.501194	0.0466157	10.7516	5.82363e-27	1.01048e-25
H3f3a	1801.23	-0.574666	0.0535221	-10.737	6.82483e-27	1.18306e-25
Sema3b	756.749	-0.948841	0.0884012	-10.7333	7.09783e-27	1.2292e-25
B4galt7	718.994	0.860037	0.0801638	10.7285	7.48051e-27	1.29422e-25
Ahdc1	1427.17	-0.728637	0.0679547	-10.7224	7.99091e-27	1.3812e-25
Mlec	14405.8	0.299076	0.0278945	10.7217	8.05065e-27	1.39019e-25
Gpm6a	137.166	-2.50209	0.233584	-10.7117	8.96703e-27	1.54694e-25
Man2a2	1549.44	-0.628002	0.0587895	-10.6822	1.23285e-26	2.12481e-25
Arhgef2	3386.05	0.451122	0.0422554	10.6761	1.31736e-26	2.26828e-25
Mafk	3059.78	0.470809	0.0441134	10.6727	1.36594e-26	2.34969e-25
Asah1	15784.8	0.319469	0.0299718	10.659	1.5832e-26	2.7208e-25
Ifi30	815.888	0.874808	0.0821159	10.6533	1.68248e-26	2.88866e-25
Psph	750.093	0.86051	0.080799	10.65	1.74355e-26	2.98989e-25
Slc39a14	1150.14	0.720877	0.0676884	10.6499	1.74477e-26	2.98989e-25
Tgfb1i1	3526.32	0.456251	0.0428434	10.6493	1.7572e-26	3.00832e-25
Klhl5	2668.01	-0.481878	0.0452573	-10.6475	1.79084e-26	3.06301e-25
Prkaca	3354.84	-0.437398	0.0410825	-10.6468	1.80409e-26	3.08272e-25
Mmd	568.242	0.994072	0.0933909	10.6442	1.85565e-26	3.16782e-25
Acaa2	481.87	-1.09351	0.102755	-10.642	1.90047e-26	3.24125e-25
Ctnna1	12173.9	-0.296089	0.0278268	-10.6404	1.93235e-26	3.2925e-25
Il11	110.795	2.36854	0.223079	10.6175	2.47016e-26	4.20489e-25
Tram1	2652.95	0.546556	0.0514821	10.6164	2.49931e-26	4.25049e-25
Gnai2	16079.3	-0.285377	0.0269336	-10.5956	3.12338e-26	5.30679e-25
Smarcd3	591.088	0.950662	0.0897703	10.5899	3.31812e-26	5.63235e-25
Adora2a	70.1005	-3.95551	0.373864	-10.5801	3.6859e-26	6.25072e-25
Cd63	9637.38	0.345129	0.0326315	10.5765	3.82816e-26	6.48587e-25
Eif4a1	10426.4	0.323371	0.0305825	10.5737	3.94525e-26	6.67794e-25
Ssr2	2408.11	0.50523	0.0478241	10.5644	4.35964e-26	7.37242e-25
Plekhg2	4733.96	0.442843	0.0419295	10.5616	4.48835e-26	7.58296e-25
Copb1	4510.73	0.433975	0.0410951	10.5603	4.55387e-26	7.68643e-25
Myadm	14783.4	0.290164	0.0275096	10.5477	5.20456e-26	8.77647e-25
Gas1	186.865	-1.98538	0.188379	-10.5393	5.69292e-26	9.591e-25
Asap1	6355.47	-0.384411	0.0364823	-10.5369	5.83657e-26	9.8238e-25
Cpq	3418.64	-0.427459	0.0406228	-10.5226	6.79498e-26	1.14262e-24
Kctd5	1325.14	0.631089	0.0600208	10.5145	7.40726e-26	1.24442e-24
Csrnp1	355.205	1.19584	0.113775	10.5106	7.72118e-26	1.29595e-24
Arhgef5	934.454	0.760173	0.072339	10.5085	7.89471e-26	1.32384e-24
Zfp9	587.6	0.920518	0.0876292	10.5047	8.2191e-26	1.37695e-24
Sigmar1	1855.65	0.600145	0.0571328	10.5044	8.24658e-26	1.38027e-24
Cfl2	3801.21	0.456552	0.0434662	10.5036	8.31488e-26	1.3904e-24
Mmp14	12061.1	0.356411	0.0339602	10.4949	9.11296e-26	1.52244e-24
Dock5	886.289	0.766297	0.0730511	10.4899	9.61547e-26	1.6049e-24
AI506816	5504.2	0.38596	0.0368167	10.4833	1.0311e-25	1.71939e-24
Rai14	2359.44	-0.496684	0.0474233	-10.4734	1.14453e-25	1.90677e-24
Zfp395	175.568	-1.87617	0.179175	-10.4711	1.17222e-25	1.95109e-24
Lpin3	472.772	1.0385	0.0992273	10.4659	1.23889e-25	2.06016e-24
Acbd3	2375.57	0.500394	0.0478342	10.461	1.30474e-25	2.16765e-24
Scd2	7162.88	-0.358246	0.0342665	-10.4547	1.39467e-25	2.31492e-24
Magi1	423.821	1.09252	0.104542	10.4505	1.45799e-25	2.41779e-24
Fam210b	389.899	1.17066	0.112051	10.4475	1.50456e-25	2.49271e-24
Plxdc2	3886.93	0.438109	0.0419936	10.4328	1.75683e-25	2.90798e-24
Slc16a3	660.751	0.958647	0.0919123	10.43	1.80841e-25	2.98786e-24
Galm	565.768	-0.972332	0.0932237	-10.4301	1.80714e-25	2.98786e-24
Itih5	222.012	-1.73843	0.16668	-10.4298	1.81282e-25	2.99241e-24
Gpd1l	795.558	-0.791073	0.0760326	-10.4044	2.36765e-25	3.90467e-24
Plekhg3	1959.25	0.546999	0.0526012	10.399	2.50584e-25	4.12878e-24
Whrn	152.791	1.96265	0.188797	10.3955	2.59795e-25	4.27663e-24
Myct1	78.2722	3.21209	0.309208	10.3881	2.80842e-25	4.61886e-24
Phlpp1	674.471	0.912762	0.0879419	10.3791	3.08526e-25	5.06952e-24
Rars	2181.33	0.514606	0.0496099	10.3731	3.28843e-25	5.39843e-24
Prdx6	4045.03	0.465206	0.0448506	10.3723	3.31295e-25	5.43373e-24
Klf9	1197.85	-0.674486	0.065061	-10.367	3.50401e-25	5.74186e-24
Tle6	226.163	-1.52071	0.14669	-10.3669	3.50876e-25	5.7444e-24
Acot9	1407.59	0.606178	0.0584757	10.3663	3.52794e-25	5.77054e-24
Col4a6	942.063	-0.750463	0.0724358	-10.3604	3.75419e-25	6.13502e-24
Shc1	3540.78	-0.420077	0.0405495	-10.3596	3.78482e-25	6.17946e-24
Ssc5d	725.28	-0.899512	0.0869742	-10.3423	4.53599e-25	7.39918e-24
Dag1	8488.55	0.334961	0.0323879	10.3422	4.54093e-25	7.40053e-24
Adgrg2	203.899	-1.656	0.160223	-10.3356	4.86574e-25	7.92269e-24
Dock6	1352.12	-0.633631	0.0613144	-10.3341	4.93823e-25	8.03345e-24
Ghr	15385	0.315212	0.0305358	10.3227	5.56193e-25	9.0399e-24
Herpud1	1587.67	0.625188	0.0606214	10.313	6.15537e-25	9.99538e-24
Negr1	111.255	-2.28179	0.221663	-10.294	7.50202e-25	1.21711e-23
Lama5	2162.06	-0.573633	0.0557269	-10.2936	7.52696e-25	1.22006e-23
Pck2	2502.92	0.486946	0.0473184	10.2909	7.7486e-25	1.25485e-23
Sav1	1220.15	-0.647028	0.062887	-10.2887	7.92105e-25	1.28163e-23
Atrn	2235.16	0.531276	0.0516594	10.2842	8.30084e-25	1.34187e-23
Tpm3	11961	0.305461	0.0297075	10.2823	8.47024e-25	1.36802e-23
Rpsa	32209.2	0.254455	0.024751	10.2806	8.62044e-25	1.39103e-23
Tm9sf2	4966.59	0.392681	0.0382121	10.2763	9.00888e-25	1.45241e-23
Gstm2	3242.75	-0.442683	0.043082	-10.2753	9.10163e-25	1.46605e-23
Slc2a10	521.671	0.970082	0.0944169	10.2744	9.18714e-25	1.4785e-23
Amfr	6158.92	0.342156	0.0333051	10.2734	9.28955e-25	1.49364e-23
Bex3	1432.07	0.630912	0.0614306	10.2703	9.58947e-25	1.54049e-23
Eif1a	3675.48	0.421318	0.0410637	10.2601	1.06575e-24	1.71053e-23
Ptpn21	1905.39	0.574019	0.0559778	10.2544	1.13085e-24	1.81339e-23
Disp1	2584.74	-0.489337	0.0477329	-10.2516	1.16434e-24	1.86377e-23
Slc27a3	263.871	-1.35965	0.132628	-10.2516	1.16409e-24	1.86377e-23
Map2k1	2780.02	0.485894	0.0474185	10.2469	1.22156e-24	1.95362e-23
Pcdh19	2353.98	0.559993	0.0547068	10.2363	1.36409e-24	2.17964e-23
Arhgap5	1763.51	0.604882	0.0591262	10.2304	1.44974e-24	2.31444e-23
Tmod2	386.378	-1.1952	0.116894	-10.2246	1.53851e-24	2.45397e-23
Smad7	3072.63	0.517713	0.0506372	10.224	1.54874e-24	2.46811e-23
Zfp827	337.548	1.21287	0.118728	10.2156	1.68913e-24	2.68944e-23
Tmem39a	1067	0.71065	0.069605	10.2097	1.79327e-24	2.85272e-23
Ifit2	513.032	-1.05842	0.103696	-10.2069	1.84686e-24	2.93538e-23
Vars	2686.8	0.509594	0.0499327	10.2056	1.87131e-24	2.97161e-23
Rgs5	258.491	1.47678	0.144994	10.1851	2.31142e-24	3.66726e-23
Atrnl1	880.377	-0.784165	0.077002	-10.1837	2.34488e-24	3.71708e-23
Ntn4	2158.87	0.512643	0.0503545	10.1807	2.41856e-24	3.83049e-23
Trafd1	1255.36	-0.697108	0.068545	-10.1701	2.69725e-24	4.26811e-23
Prkacb	2737.3	0.455119	0.0447546	10.1692	2.72107e-24	4.30202e-23
Zfp219	1124.41	-0.672509	0.0661534	-10.1659	2.81498e-24	4.44658e-23
Apbb1	716.365	-0.821017	0.0808135	-10.1594	3.009e-24	4.74889e-23
Crabp2	177.624	1.7939	0.176598	10.1581	3.04958e-24	4.80871e-23
Srp72	3906.34	0.41337	0.0407438	10.1456	3.46686e-24	5.46189e-23
Cdo1	934.028	-0.809535	0.0798102	-10.1433	3.55074e-24	5.58916e-23
Vav2	1687.36	0.564248	0.0556731	10.135	3.86319e-24	6.07566e-23
St3gal2	2683.27	-0.4506	0.0444625	-10.1344	3.88845e-24	6.11004e-23
Gpc1	1385.47	0.688879	0.0679918	10.1318	3.9926e-24	6.26821e-23
Tyms	506.316	1.07449	0.106198	10.1178	4.60594e-24	7.22481e-23
Calcoco1	1063.01	-0.685212	0.0677377	-10.1157	4.70828e-24	7.3789e-23
Fam189b	1201.08	-0.666274	0.0658796	-10.1135	4.81292e-24	7.53633e-23
Adamts9	147.013	-1.89336	0.187219	-10.1131	4.83269e-24	7.5607e-23
Dysf	1114.1	0.727519	0.07197	10.1086	5.05841e-24	7.90695e-23
Adamts8	113.59	2.57816	0.255072	10.1076	5.11326e-24	7.98575e-23
Hpse	125.47	-2.57599	0.254898	-10.106	5.19832e-24	8.11155e-23
Rab21	3716.23	0.478592	0.0473671	10.1039	5.3089e-24	8.2769e-23
Tmem106b	3282.04	-0.416452	0.0412527	-10.0952	5.80344e-24	9.04008e-23
1700025G04Rik	617.326	-0.926063	0.0917411	-10.0943	5.85407e-24	9.11107e-23
Tgfb2	2376.52	0.497027	0.0492395	10.0941	5.86853e-24	9.12567e-23
Slc25a25	302.304	1.28029	0.126966	10.0837	6.52508e-24	1.01378e-22
Wasf2	3930.5	-0.387577	0.0384418	-10.0822	6.62465e-24	1.02837e-22
Got1	907.375	0.769113	0.0762917	10.0812	6.68997e-24	1.03761e-22
Ar	345.545	-1.25374	0.124375	-10.0803	6.75432e-24	1.04669e-22
Itgbl1	6839.29	0.329752	0.032763	10.0648	7.9061e-24	1.22412e-22
Qk	3942.7	0.472545	0.0469558	10.0636	7.99983e-24	1.23756e-22
Metrnl	1433.93	-0.620876	0.0618198	-10.0433	9.8305e-24	1.51946e-22
2010300F17Rik	58.6511	4.10303	0.408547	10.043	9.86388e-24	1.52331e-22
Acsl4	1082.81	0.686695	0.0683785	10.0426	9.90774e-24	1.52877e-22
Tspan2	614.25	0.98176	0.0977641	10.0421	9.95035e-24	1.53403e-22
Cobl	1830.54	-0.57893	0.0576635	-10.0398	1.01872e-23	1.5692e-22
Ralgapa2	427.771	1.14535	0.114254	10.0246	1.18844e-23	1.82906e-22
Cdc42ep3	154.472	-1.79559	0.179202	-10.0199	1.24631e-23	1.91649e-22
Ldlrap1	909.283	-0.755578	0.0754866	-10.0094	1.38535e-23	2.12846e-22
Eif3j1	1193.23	0.640221	0.0639771	10.007	1.4194e-23	2.17892e-22
Cd3eap	562.471	0.934156	0.0933772	10.0041	1.46206e-23	2.2425e-22
Icam1	972.036	-0.713103	0.0712927	-10.0025	1.48646e-23	2.27797e-22
Lrrk2	1208.38	0.635202	0.0635162	10.0006	1.51427e-23	2.31862e-22
Nt5c2	615.767	0.868953	0.0869202	9.99714	1.56861e-23	2.39977e-22
Sept2	7769.27	0.321068	0.0321387	9.9901	1.68416e-23	2.57435e-22
Kazald1	331.747	-1.22801	0.122928	-9.98966	1.69156e-23	2.58347e-22
Eln	42923.3	0.771069	0.0772398	9.98279	1.81293e-23	2.76649e-22
Cers6	1387.63	0.598917	0.0600431	9.97478	1.96531e-23	2.99647e-22
Arhgap18	161.635	-1.78077	0.178617	-9.96981	2.06628e-23	3.14775e-22
Cox6b2	316.482	-1.22982	0.123387	-9.96723	2.12053e-23	3.22765e-22
Tead1	10189	0.351557	0.0353122	9.95567	2.38203e-23	3.62262e-22
Rian	7429.46	0.407143	0.0409714	9.93724	2.86665e-23	4.35595e-22
Slc39a13	3004.38	0.461692	0.0464901	9.93098	3.05243e-23	4.63433e-22
Mpp6	1194.92	0.659987	0.0664892	9.92623	3.20133e-23	4.8563e-22
Mogat2	109.005	2.18798	0.220625	9.91719	3.50496e-23	5.30794e-22
Atp11a	4203.87	-0.393088	0.0396369	-9.91723	3.50342e-23	5.30794e-22
Apbb2	1943.71	0.531762	0.0536384	9.91383	3.62482e-23	5.48483e-22
Usp53	354.642	1.12633	0.113622	9.91301	3.65476e-23	5.52548e-22
Rsl1d1	1422.65	0.589336	0.0595546	9.89573	4.34448e-23	6.56272e-22
Cnn2	15918.3	0.323576	0.0327007	9.89508	4.37269e-23	6.5998e-22
Copz1	2022.6	0.52891	0.0534662	9.89242	4.49034e-23	6.77167e-22
Clip2	1574.93	0.574879	0.05818	9.88104	5.03084e-23	7.58041e-22
Runx1	293.957	1.2989	0.131488	9.87842	5.16381e-23	7.77427e-22
Plk3	400.859	1.03935	0.105387	9.86224	6.06783e-23	9.12764e-22
Cbx2	165.288	-1.71602	0.174113	-9.85579	6.47061e-23	9.72539e-22
Ptprf	5487.58	-0.361955	0.0367281	-9.855	6.52146e-23	9.79363e-22
Gnaq	4682.59	0.365925	0.037134	9.85415	6.57682e-23	9.86852e-22
Psmd8	5847.62	0.348189	0.0354211	9.82998	8.36386e-23	1.25291e-21
Igf1	1217.88	2.87277	0.292244	9.83004	8.35862e-23	1.25291e-21
Dad1	2327.66	0.481271	0.0489831	9.82525	8.76581e-23	1.31203e-21
Nfic	5774.3	0.353453	0.035992	9.82032	9.2048e-23	1.37659e-21
Aox1	468.172	-1.02536	0.104585	-9.80411	1.08097e-22	1.61526e-21
Emilin1	4465.15	0.415977	0.0424529	9.79856	1.14199e-22	1.70502e-21
Mat2a	2790.26	0.443362	0.0452762	9.7924	1.21376e-22	1.81067e-21
Cnbp	4570.67	0.355802	0.0363362	9.79195	1.21918e-22	1.81724e-21
Mdfic	1601.95	0.540086	0.0552129	9.78188	1.34683e-22	2.00585e-21
Tmem123	2729.65	0.491225	0.0502256	9.78038	1.36702e-22	2.03423e-21
Fam129a	3318.46	-0.494195	0.0505673	-9.77302	1.47009e-22	2.1858e-21
E330013P04Rik	63.8424	3.41372	0.349396	9.77033	1.50956e-22	2.24264e-21
Limk2	1720.45	0.531518	0.0544389	9.76356	1.61394e-22	2.39572e-21
Mocs1	390.479	-1.07635	0.11059	-9.73281	2.18479e-22	3.24041e-21
Rrp9	639.857	0.898986	0.0923771	9.73169	2.20894e-22	3.27352e-21
Zeb2	2598.94	-0.450719	0.0463808	-9.71779	2.53226e-22	3.74959e-21
Ids	3187.46	-0.427253	0.0439954	-9.71132	2.69826e-22	3.9921e-21
Nolc1	1169.57	0.630827	0.0649663	9.71006	2.73189e-22	4.03853e-21
Pygl	184.961	-1.57676	0.162774	-9.68686	3.429e-22	5.06489e-21
Igfbp7	33222.5	0.262861	0.027141	9.68503	3.49089e-22	5.15208e-21
Uchl1	2018.39	0.526014	0.054324	9.68291	3.56436e-22	5.25618e-21
Gucy1b1	418.834	1.04258	0.10774	9.67677	3.78476e-22	5.57663e-21
Zfp568	485.955	0.942713	0.0974753	9.6713	3.99266e-22	5.87813e-21
Car2	57.6692	4.14341	0.428683	9.66544	4.22813e-22	6.21971e-21
Armcx4	547.044	0.878601	0.0909156	9.66392	4.29122e-22	6.30736e-21
Vcl	10287.3	-0.335425	0.0347118	-9.66314	4.32406e-22	6.35044e-21
Acadsb	2320.87	-0.501694	0.0519189	-9.66304	4.32828e-22	6.35144e-21
Pa2g4	2254.96	0.480864	0.0498048	9.65497	4.68289e-22	6.8662e-21
Samd5	754.996	0.800363	0.0829197	9.65227	4.80779e-22	7.0436e-21
Slc25a32	499.059	0.946238	0.0981105	9.64461	5.18061e-22	7.5836e-21
Cdv3	3499.34	0.391904	0.0406658	9.6372	5.56867e-22	8.14503e-21
Ebf1	785.738	-0.749161	0.0777471	-9.63587	5.64143e-22	8.24475e-21
Fst	2320.07	0.595588	0.0618266	9.63319	5.7905e-22	8.45572e-21
Lama4	2814.47	-0.52672	0.054688	-9.63137	5.89396e-22	8.59983e-21
Gm15222	136.217	-1.94136	0.201896	-9.61563	6.86902e-22	1.00144e-20
Cnp	392.209	-1.06022	0.110263	-9.61538	6.88547e-22	1.00302e-20
Pomgnt1	2321.88	0.455768	0.047426	9.61008	7.24927e-22	1.05517e-20
Pdgfa	1704.44	0.578827	0.0603114	9.59732	8.20523e-22	1.19334e-20
Tubb5	29506	0.25358	0.0264462	9.58852	8.93551e-22	1.2985e-20
Abhd4	2606.78	-0.488605	0.0509605	-9.58793	8.98716e-22	1.30495e-20
Slc4a7	707.382	0.817633	0.0853492	9.57986	9.71782e-22	1.40991e-20
Dact3	2028.86	0.610641	0.0637666	9.57619	1.00691e-21	1.45969e-20
Cad	1436.17	0.58536	0.0611632	9.57046	1.06428e-21	1.54162e-20
Smad6	4539.71	-0.388521	0.0406463	-9.5586	1.19364e-21	1.72761e-20
Snx33	1077.86	-0.670665	0.0702044	-9.55303	1.2596e-21	1.82161e-20
Csad	666.792	-0.790309	0.0828219	-9.54226	1.3975e-21	2.01941e-20
Dcxr	843.757	-0.756909	0.0793262	-9.54173	1.40469e-21	2.02817e-20
Vezf1	1622.64	0.582679	0.0610964	9.53705	1.46956e-21	2.12013e-20
Camk1d	161.928	-1.86997	0.196138	-9.53397	1.51382e-21	2.18224e-20
Dcun1d3	888.476	0.685463	0.0719161	9.53142	1.5514e-21	2.23462e-20
Eif2s1	2284.65	0.480878	0.0504606	9.52977	1.5763e-21	2.26865e-20
Pkp1	197.994	1.77462	0.186287	9.52626	1.63051e-21	2.3448e-20
Gamt	227.635	-1.38269	0.145261	-9.51866	1.75429e-21	2.52079e-20
Arrdc3	619.385	-0.905381	0.0951347	-9.51683	1.78538e-21	2.56341e-20
Necap1	1155.68	0.630909	0.0663531	9.50835	1.93704e-21	2.77895e-20
Edem1	3478.11	0.390075	0.0410368	9.5055	1.99082e-21	2.85383e-20
Hspa12b	368.67	-1.07327	0.11293	-9.50383	2.02319e-21	2.89792e-20
Gcsh	1153.06	0.606264	0.0639085	9.48643	2.39079e-21	3.42173e-20
Gstm7	111.426	-2.03528	0.214557	-9.48596	2.40151e-21	3.43433e-20
Mtap	1826.1	0.541797	0.0571206	9.48514	2.42069e-21	3.459e-20
Ctsa	5728.6	-0.341065	0.0359604	-9.48447	2.43628e-21	3.47852e-20
Hmgcr	1497.61	0.568201	0.0599171	9.48311	2.46819e-21	3.52129e-20
Cpxm1	157.629	-2.04316	0.215574	-9.47777	2.59764e-21	3.70303e-20
Fam3c	1429.83	0.591528	0.0624608	9.47039	2.78807e-21	3.97134e-20
Zc2hc1a	3192.09	-0.427614	0.0452045	-9.45954	3.09296e-21	4.40214e-20
Eif2b3	456.122	0.985237	0.104322	9.44417	3.58225e-21	5.0945e-20
Eef1e1	590.81	0.861973	0.0912904	9.44209	3.65408e-21	5.19254e-20
Lsp1	1231.2	0.600127	0.0635873	9.43784	3.80526e-21	5.40311e-20
Wnk4	68.246	-2.85181	0.302757	-9.41946	4.53416e-21	6.43299e-20
Snai2	350.908	-1.10742	0.117626	-9.41474	4.7424e-21	6.72314e-20
Hspa12a	196.232	-1.45896	0.155163	-9.40272	5.31691e-21	7.53166e-20
Pros1	1892.57	-0.535518	0.056991	-9.39654	5.63879e-21	7.98133e-20
Ifi204	88.7732	-2.42318	0.258054	-9.39021	5.98801e-21	8.46896e-20
Syngap1	431.565	-1.01374	0.108109	-9.37701	6.78721e-21	9.59174e-20
Tubb2b	3636.28	0.428781	0.0457446	9.37337	7.0255e-21	9.92069e-20
Atp5b	18439.3	0.256424	0.0273826	9.36446	7.64402e-21	1.07856e-19
Pde7a	507.154	0.909734	0.0971644	9.36282	7.76332e-21	1.09454e-19
Derl1	3739.42	0.367569	0.03931	9.35051	8.72265e-21	1.22883e-19
Prex2	809.063	-0.869939	0.0930714	-9.34701	9.01564e-21	1.26911e-19
Abcg2	1071	0.701504	0.0750596	9.34596	9.10574e-21	1.28079e-19
Lrrc75a	1138.15	-0.613886	0.0656853	-9.34587	9.11381e-21	1.28092e-19
Galnt18	528.275	-0.910122	0.0973892	-9.34521	9.17101e-21	1.28795e-19
Sh3rf3	335.513	-1.16085	0.124225	-9.34474	9.21194e-21	1.29269e-19
Ndnf	156.963	-1.82136	0.19498	-9.34123	9.52223e-21	1.33519e-19
Sec24a	1291.51	0.614643	0.0658665	9.33165	1.04232e-20	1.46039e-19
Heatr1	604.339	0.806746	0.0865272	9.32361	1.1245e-20	1.57429e-19
Slc43a2	256.179	-1.68503	0.180744	-9.32271	1.13401e-20	1.58638e-19
Lbp	164.56	-1.70348	0.182742	-9.32179	1.14389e-20	1.59895e-19
Tmem176b	253.856	-1.34855	0.144854	-9.30969	1.28202e-20	1.79064e-19
Bysl	671.419	0.810224	0.0870691	9.30554	1.33315e-20	1.86061e-19
Uhrf1bp1	828.977	0.706938	0.0759857	9.30356	1.35825e-20	1.89417e-19
Gpr180	1097.55	0.671878	0.0722197	9.30325	1.36216e-20	1.89816e-19
Fbxl20	1901.52	-0.508736	0.0546976	-9.30088	1.39284e-20	1.9394e-19
Acadm	1004.23	-0.720948	0.077519	-9.30027	1.40096e-20	1.9492e-19
Nmt1	2882.94	0.417035	0.044876	9.29304	1.49947e-20	2.08465e-19
Atp9a	1967.67	-0.528181	0.0568468	-9.29131	1.52396e-20	2.11706e-19
Kirrel3	503.771	-0.903849	0.0973253	-9.28688	1.58873e-20	2.20532e-19
Enpp5	1941.78	-0.504314	0.0543432	-9.28016	1.6922e-20	2.34715e-19
Ets1	1350.81	0.576924	0.0621742	9.27915	1.70837e-20	2.36775e-19
Aldh3b1	232.036	-1.37282	0.147995	-9.27614	1.75723e-20	2.43359e-19
Crot	794.32	-0.715704	0.0771913	-9.27182	1.82988e-20	2.53225e-19
Klhl6	161.197	1.57845	0.170458	9.26005	2.04345e-20	2.82562e-19
Wdr43	959.584	0.66527	0.0718499	9.25916	2.0605e-20	2.84701e-19
Hsd17b11	499.288	-0.926617	0.100159	-9.25145	2.21474e-20	3.05777e-19
Ibtk	1023.46	0.646974	0.0699373	9.25077	2.22873e-20	3.07472e-19
Smim1	663.673	-0.860499	0.09306	-9.24672	2.31489e-20	3.19115e-19
Calr	33041.7	0.248163	0.0268433	9.24488	2.35496e-20	3.2414e-19
Lmo7	90.7185	-2.42594	0.262408	-9.24491	2.35439e-20	3.2414e-19
Znhit6	679.208	-0.801364	0.0867038	-9.24254	2.40711e-20	3.31065e-19
Gmppb	698.331	0.830187	0.0899891	9.22542	2.82459e-20	3.88186e-19
Lnx1	310.188	-1.19294	0.129392	-9.21959	2.98234e-20	4.09554e-19
Arcn1	5985.15	0.315828	0.034262	9.21801	3.02658e-20	4.15311e-19
Cttnbp2nl	2952.17	0.443019	0.0480772	9.21474	3.1203e-20	4.2763e-19
Sesn1	335.32	-1.14987	0.124786	-9.21471	3.12111e-20	4.2763e-19
Ftsj3	1282.91	0.580951	0.0630642	9.21206	3.19928e-20	4.38007e-19
Ano8	1190.22	-0.608504	0.0661395	-9.20031	3.56922e-20	4.88282e-19
Dnajb11	3393.34	0.394169	0.0428559	9.19754	3.66226e-20	5.00629e-19
Slc38a1	1316.21	0.563229	0.0612605	9.194	3.78509e-20	5.17027e-19
Cd82	570.995	-0.830405	0.0903413	-9.19186	3.86094e-20	5.26987e-19
Ctsf	820.869	-0.713157	0.0775945	-9.19083	3.89835e-20	5.31691e-19
Arhgef18	1531.79	0.534801	0.0583173	9.17054	4.70661e-20	6.41441e-19
Tmem30a	5686.78	0.340079	0.0370888	9.16932	4.76002e-20	6.48229e-19
Copa	10613.7	0.275214	0.0300498	9.15862	5.25666e-20	7.15319e-19
Sdc4	3034.92	-0.488228	0.0533675	-9.14841	5.77766e-20	7.85622e-19
Acyp2	505.522	-0.933618	0.102199	-9.13532	6.52108e-20	8.86038e-19
Prr13	2594	-0.443048	0.0485238	-9.13054	6.81608e-20	9.25422e-19
Vapa	2512.15	0.421778	0.0461983	9.12973	6.86729e-20	9.31672e-19
Atp13a5	48.0118	3.86174	0.423159	9.12598	7.10889e-20	9.63721e-19
Ccdc86	502.735	0.862863	0.0946272	9.11856	7.61284e-20	1.03126e-18
Gart	951.216	0.653264	0.0716697	9.11493	7.87229e-20	1.06561e-18
Cd9	1913.66	-0.533205	0.0585079	-9.11339	7.98438e-20	1.07996e-18
Vmp1	2557.09	0.46053	0.0505848	9.10412	8.69676e-20	1.17544e-18
Prkci	2108.03	-0.462008	0.0508094	-9.09295	9.63833e-20	1.30172e-18
Tcf7l1	991.208	-0.645503	0.0711393	-9.07379	1.1495e-19	1.55131e-18
Rapgef2	769.453	-0.732999	0.080794	-9.07245	1.16372e-19	1.56932e-18
Farsb	1027.93	0.615287	0.0678947	9.06238	1.27633e-19	1.71989e-18
9930012K11Rik	194.193	-1.43755	0.1587	-9.05832	1.32481e-19	1.78388e-18
Mthfr	1769.6	0.487773	0.0538933	9.05072	1.42033e-19	1.91107e-18
Gpt2	545.336	0.86293	0.0953496	9.05016	1.42755e-19	1.91934e-18
Srprb	1145.79	0.652788	0.0721582	9.04662	1.47465e-19	1.98119e-18
Brd2	3382.29	0.384368	0.0424957	9.04487	1.4985e-19	2.01173e-18
Dok5	163.352	1.77854	0.196646	9.0444	1.50489e-19	2.0188e-18
Fcgrt	1818.07	-0.490268	0.054223	-9.0417	1.54256e-19	2.0678e-18
Id3	3890.77	-0.362686	0.0401213	-9.03975	1.57032e-19	2.10343e-18
Ndrg4	4290.44	-0.349553	0.0386696	-9.03949	1.57398e-19	2.10676e-18
Kirrel	5906.19	-0.309663	0.0342804	-9.03324	1.66669e-19	2.2292e-18
Limch1	360.776	-1.08337	0.120002	-9.02794	1.74928e-19	2.33792e-18
B4galt1	4172.45	-0.352253	0.0390231	-9.02677	1.76807e-19	2.36128e-18
Cc2d2a	517.259	-0.896265	0.0993334	-9.0228	1.83337e-19	2.44667e-18
Cpped1	1470.4	-0.568587	0.0630322	-9.02059	1.87085e-19	2.49483e-18
Amd1	1141.76	0.602218	0.0668026	9.0149	1.97053e-19	2.62581e-18
Usp16	1370.07	0.55826	0.0619389	9.01308	2.00357e-19	2.66787e-18
Jund	1390.95	-0.620075	0.0688332	-9.00838	2.09129e-19	2.7826e-18
Pip4k2a	857.662	0.714131	0.0792838	9.00727	2.11243e-19	2.80866e-18
Fez2	2098.61	0.448156	0.0497614	9.00609	2.13539e-19	2.83709e-18
Prrx2	747.975	-0.740533	0.0822267	-9.00599	2.13734e-19	2.83757e-18
Pdgfrl	192.583	1.46449	0.16262	9.00558	2.14522e-19	2.84594e-18
Gspt1	3516.47	0.382794	0.0425181	9.00307	2.19482e-19	2.9096e-18
Nedd4l	601.258	-0.809964	0.089971	-9.00251	2.20623e-19	2.92257e-18
Bmpr2	3441.92	0.478636	0.0531988	8.99712	2.31715e-19	3.06724e-18
Gbp2	162.644	-1.58503	0.176187	-8.99629	2.33473e-19	3.08823e-18
Cfl1	17398.9	0.257757	0.0286598	8.99367	2.39102e-19	3.16036e-18
Kank2	7183.65	-0.300228	0.0333836	-8.99327	2.3998e-19	3.16964e-18
Rack1	21549.1	0.263054	0.0292576	8.99096	2.45071e-19	3.2345e-18
Prmt1	2084.57	0.467908	0.0520603	8.9878	2.52232e-19	3.32658e-18
Slc25a42	430.273	-0.930403	0.10355	-8.98506	2.58602e-19	3.40808e-18
Foxj3	1113.99	0.594207	0.0661689	8.98015	2.70396e-19	3.5609e-18
Chmp2b	2337.75	-0.436974	0.048662	-8.9798	2.7127e-19	3.5698e-18
Apc2	836.002	-0.747946	0.0833018	-8.97875	2.73867e-19	3.60134e-18
Slc43a3	2065.22	-0.460613	0.0513311	-8.97337	2.87585e-19	3.77896e-18
Ghitm	5758.65	0.336729	0.0375474	8.96809	3.01699e-19	3.96154e-18
Tmtc4	339.861	1.10817	0.123584	8.96687	3.05051e-19	4.00263e-18
Osbpl1a	1079.37	-0.607652	0.0678469	-8.95622	3.35985e-19	4.4053e-18
Sars	4396.01	0.35281	0.0394056	8.95331	3.44981e-19	4.51996e-18
Tcp11l2	269.648	-1.16703	0.130406	-8.94916	3.58185e-19	4.68954e-18
Hdac5	1337.72	-0.558031	0.0624004	-8.94275	3.79608e-19	4.9664e-18
Itga9	768.064	0.734405	0.0821366	8.94126	3.84765e-19	5.0302e-18
Ddx39	1063.85	0.665795	0.074472	8.94021	3.88436e-19	5.07451e-18
Ctsl	15667.9	0.257797	0.0288487	8.93618	4.02853e-19	5.25903e-18
Myl12a	9359.01	0.280052	0.0313473	8.93383	4.11497e-19	5.36797e-18
Mfsd2a	58.3667	3.08315	0.345406	8.92616	4.4105e-19	5.74932e-18
Gng2	211.782	1.44463	0.161858	8.92533	4.44385e-19	5.7886e-18
Fpgs	515.092	0.859407	0.0963203	8.92239	4.56317e-19	5.93972e-18
Nod1	938.461	-0.648266	0.0726732	-8.9203	4.6503e-19	6.04876e-18
Gmfb	4612.64	0.346848	0.0388989	8.91665	4.80586e-19	6.24657e-18
Ebna1bp2	875.371	0.655147	0.0735113	8.91219	5.00323e-19	6.49842e-18
Slc22a18	344.029	-1.08852	0.12216	-8.91062	5.07496e-19	6.58682e-18
Fn1	404250	0.296764	0.0333101	8.90914	5.14281e-19	6.67006e-18
Larp1b	220.17	1.37071	0.154085	8.89581	5.79922e-19	7.51598e-18
Clstn1	5692	-0.32433	0.036466	-8.89402	5.89378e-19	7.63304e-18
Foxk2	2091.04	0.467332	0.0526092	8.88307	6.50377e-19	8.41697e-18
Slc31a1	873.942	0.663362	0.0747251	8.87737	6.84586e-19	8.85332e-18
Nomo1	8157.89	0.298175	0.0336239	8.86796	7.44981e-19	9.62744e-18
Gm2115	234.276	-1.3029	0.146976	-8.86473	7.66881e-19	9.90334e-18
Arpc1b	8784.08	-0.308748	0.0348505	-8.85923	8.05688e-19	1.0397e-17
Gm2a	1681.17	-0.52763	0.0595757	-8.85646	8.25968e-19	1.06434e-17
Ypel5	1640.89	0.545762	0.061623	8.85646	8.25926e-19	1.06434e-17
Cyp39a1	143.947	-1.66666	0.188225	-8.85464	8.39565e-19	1.08109e-17
Kpna4	4313.24	0.344495	0.0389072	8.85426	8.42416e-19	1.08398e-17
Tuba1a	22796.5	0.318874	0.036016	8.85367	8.46866e-19	1.08893e-17
Gjb4	121.852	1.77586	0.200582	8.85357	8.47608e-19	1.08911e-17
Map4k5	1581.68	0.557618	0.0630214	8.84808	8.90409e-19	1.14329e-17
Tent5b	248.235	-1.21857	0.137809	-8.8425	9.35971e-19	1.20093e-17
Crct1	178.675	-1.56282	0.176743	-8.84231	9.37618e-19	1.20218e-17
P4ha1	17756.2	0.236591	0.0267612	8.84083	9.50074e-19	1.21729e-17
Atic	2135.18	0.497541	0.056315	8.83496	1.00133e-18	1.28205e-17
Elk3	1599.75	0.526163	0.0595826	8.83082	1.03912e-18	1.32948e-17
Pno1	790.32	0.737652	0.0836082	8.82272	1.11715e-18	1.4283e-17
Gm3716	82.1627	-2.2542	0.255526	-8.82181	1.1262e-18	1.43885e-17
Rhbdd1	1352.67	0.576721	0.0653812	8.82089	1.13557e-18	1.44979e-17
Frmd3	93.007	-2.27145	0.25778	-8.81161	1.23365e-18	1.57388e-17
Pfn1	11311.6	0.252572	0.0286674	8.81042	1.24674e-18	1.58946e-17
Wdr75	743.886	0.77652	0.088202	8.80388	1.32169e-18	1.68383e-17
Pabpc1	37624.5	0.240561	0.027337	8.79985	1.36998e-18	1.7441e-17
Gpr146	203.555	-1.35382	0.153935	-8.79474	1.43381e-18	1.82408e-17
Polr1a	874.851	0.673738	0.0766461	8.79024	1.49236e-18	1.89722e-17
Ccl6	54.4644	-4.57349	0.520552	-8.78585	1.55193e-18	1.97155e-17
Prkag2	753.059	0.74708	0.0853103	8.75721	2.00141e-18	2.54077e-17
Usp47	3062.68	0.381853	0.0436084	8.75642	2.01549e-18	2.55673e-17
Arl1	4339.41	0.357828	0.040865	8.75635	2.01683e-18	2.55673e-17
Nab2	1560.81	-0.587853	0.0671406	-8.75554	2.03127e-18	2.57323e-17
Nbl1	4928.13	-0.352561	0.0402886	-8.75088	2.11702e-18	2.67997e-17
Pfkl	1551.1	-0.503026	0.0574849	-8.75058	2.12252e-18	2.68504e-17
Rnasel	83.5319	-2.32678	0.265961	-8.74858	2.16053e-18	2.7312e-17
Agl	1689.45	0.490609	0.0560995	8.74534	2.22353e-18	2.80887e-17
Ptdss1	1609.41	0.510566	0.0583983	8.74283	2.27348e-18	2.86994e-17
Slc2a13	316.658	1.09784	0.125601	8.74068	2.31717e-18	2.92304e-17
Chpf2	2718.66	0.435219	0.0498392	8.73245	2.49219e-18	3.14163e-17
Nampt	479.843	-0.913346	0.104599	-8.73184	2.50561e-18	3.15633e-17
Msrb3	5340.03	0.3277	0.0375335	8.73088	2.527e-18	3.18105e-17
Selenoi	1272.05	0.564423	0.0646503	8.7304	2.53775e-18	3.19235e-17
Tmem94	601.582	-0.779247	0.0892772	-8.72839	2.5832e-18	3.24724e-17
Mcam	780.107	0.670359	0.07682	8.72636	2.63009e-18	3.30387e-17
Slco3a1	2021.19	0.450343	0.0516195	8.72429	2.67854e-18	3.36238e-17
Pdxdc1	2854.57	0.390984	0.0448341	8.72069	2.76518e-18	3.46873e-17
Cct7	4767.79	0.358988	0.0411703	8.71959	2.79216e-18	3.50013e-17
Tceal8	1828.16	0.479979	0.0550554	8.71811	2.82896e-18	3.5438e-17
Hadh	780.79	-0.668428	0.0767134	-8.71331	2.95129e-18	3.69445e-17
Pkd1	7263	0.419822	0.0482102	8.70816	3.08859e-18	3.86364e-17
Rnase4	5673.24	-0.323693	0.0372346	-8.69332	3.51984e-18	4.40004e-17
Synj2	774.658	0.751762	0.0865016	8.69073	3.60122e-18	4.49864e-17
Ssb	2009.3	0.437843	0.0503818	8.6905	3.60848e-18	4.50459e-17
Xpo5	1702.14	0.476043	0.0548231	8.68326	3.84596e-18	4.79771e-17
Nfia	850.47	-0.642732	0.074032	-8.68182	3.89485e-18	4.85532e-17
Pcx	464.759	-0.851421	0.0980767	-8.68117	3.91711e-18	4.87969e-17
Snai1	1446.09	0.534828	0.0616406	8.67656	4.07914e-18	5.07802e-17
Frk	416.572	0.988128	0.113912	8.67447	4.15475e-18	5.16856e-17
Cct8	6052.75	0.363537	0.0419136	8.67349	4.19061e-18	5.20957e-17
Sgk1	456.409	0.98944	0.11408	8.67324	4.19985e-18	5.21745e-17
Pak1	521.215	0.917776	0.105873	8.66865	4.37264e-18	5.42835e-17
Matn2	418.211	-0.955661	0.110289	-8.66505	4.51331e-18	5.59912e-17
Arf4	12058.2	0.274952	0.0317443	8.66147	4.65724e-18	5.77369e-17
Uvrag	1402.03	0.538035	0.0621214	8.66103	4.67507e-18	5.79181e-17
Pdpn	3536.34	-0.374141	0.0432177	-8.65713	4.83772e-18	5.98918e-17
Rerg	74.9859	-2.53784	0.293303	-8.65265	5.03188e-18	6.22526e-17
Stk4	1068.03	0.598102	0.0691369	8.65098	5.10596e-18	6.31257e-17
Phf1	532.706	-0.823927	0.0952782	-8.6476	5.25956e-18	6.49799e-17
Fam13b	1652.89	-0.48739	0.0563651	-8.64701	5.28669e-18	6.52703e-17
Ctso	254.802	-1.1743	0.135822	-8.64587	5.3399e-18	6.58819e-17
Lgals3bp	618.265	-0.772535	0.0893879	-8.6425	5.49973e-18	6.78074e-17
Tlr4	753.699	-0.66732	0.0772332	-8.64032	5.60573e-18	6.90669e-17
Atraid	1183.26	-0.56738	0.0656682	-8.6401	5.61628e-18	6.91495e-17
Tgfbi	225.255	-1.61638	0.187123	-8.63805	5.71819e-18	7.03561e-17
Rgs19	719.918	0.688172	0.0796719	8.63758	5.74154e-18	7.05951e-17
Ccdc6	2403.48	0.435533	0.0504257	8.63712	5.76499e-18	7.08349e-17
Ikbip	2636.92	0.40127	0.0465041	8.62869	6.20576e-18	7.61986e-17
Rab6b	432.338	-0.916574	0.106236	-8.62771	6.25933e-18	7.68039e-17
Smurf1	3223.74	0.381977	0.0442966	8.62318	6.51203e-18	7.98501e-17
Vegfb	609.766	-0.765288	0.0887819	-8.61987	6.70301e-18	8.21359e-17
Plekha6	50.2087	-3.77845	0.438375	-8.61921	6.74164e-18	8.2553e-17
Tmem47	605.519	0.895999	0.104087	8.60815	7.42522e-18	9.08616e-17
Ap1s2	572.067	0.79347	0.0921785	8.60797	7.43638e-18	9.09363e-17
Folh1	94.1794	-2.13993	0.248661	-8.60579	7.57948e-18	9.26231e-17
Klhl2	511.636	0.852772	0.0990968	8.60545	7.60201e-18	9.28355e-17
Sec23b	1194.79	0.561871	0.0653049	8.60381	7.71109e-18	9.41035e-17
Abcc1	2464.87	0.430671	0.0500691	8.60153	7.86615e-18	9.59307e-17
Yars	2160.78	0.432326	0.0503116	8.59296	8.47565e-18	1.03294e-16
Hmga1	3855.47	-0.496597	0.0578298	-8.58723	8.90932e-18	1.08505e-16
Itpkb	676.635	-0.740904	0.0863219	-8.58304	9.23963e-18	1.12452e-16
Plekho2	2632.31	-0.387169	0.0451297	-8.57903	9.56781e-18	1.16367e-16
Lgi4	112.841	-1.96869	0.229579	-8.57521	9.89028e-18	1.20208e-16
Ninl	797.644	-0.689019	0.0803632	-8.57381	1.00113e-17	1.21597e-16
C130074G19Rik	101.879	-2.03087	0.236926	-8.57177	1.01909e-17	1.23695e-16
Impad1	3858.97	0.335773	0.0391944	8.56686	1.06343e-17	1.28989e-16
Arhgap28	175.542	-1.4716	0.171854	-8.56311	1.09862e-17	1.33168e-16
Akt2	2645.37	-0.397225	0.0463964	-8.56154	1.1137e-17	1.34904e-16
Abca2	1295.13	-0.530523	0.0619938	-8.55768	1.15159e-17	1.39401e-16
Slc9a3r1	249.997	-1.15295	0.135054	-8.53694	1.37827e-17	1.66728e-16
Timm17a	1447.09	0.504414	0.0590904	8.5363	1.38587e-17	1.67534e-16
Hebp1	714.048	-0.70478	0.0825923	-8.53325	1.42296e-17	1.71903e-16
Rere	2081.97	-0.468441	0.0549568	-8.52381	1.54391e-17	1.86388e-16
Uap1l1	1637.49	-0.481943	0.0565679	-8.51971	1.59952e-17	1.92972e-16
Braf	1137.54	0.65639	0.0770587	8.51806	1.62252e-17	1.95616e-16
Cxcl12	20307.7	0.225214	0.026442	8.5173	1.63317e-17	1.96769e-16
Mia2	1144.15	0.58444	0.0686392	8.51466	1.67079e-17	2.01166e-16
Ube3c	1916.02	0.433408	0.0509188	8.51174	1.71349e-17	2.06169e-16
Eno2	294.204	-1.05443	0.123887	-8.51122	1.72117e-17	2.06955e-16
Pmaip1	645.23	0.817447	0.0960534	8.51034	1.73426e-17	2.08389e-16
Mmgt1	1054.7	0.572922	0.0673634	8.50495	1.81667e-17	2.18146e-16
Nynrin	467.22	-0.873675	0.102771	-8.50122	1.87615e-17	2.25138e-16
Sfrp4	338.101	-1.071	0.126405	-8.47282	2.39514e-17	2.87226e-16
Eif5	6123.26	0.312773	0.0369423	8.46653	2.52819e-17	3.02777e-16
Cdh10	40.5025	4.18256	0.494008	8.46657	2.52722e-17	3.02777e-16
Ube2g2	1496.07	0.520655	0.0615348	8.46116	2.64727e-17	3.16827e-16
Coro1b	3591.19	-0.345495	0.0408366	-8.46043	2.66392e-17	3.18607e-16
Tmem44	77.3052	-2.40904	0.284841	-8.4575	2.73179e-17	3.26508e-16
Cdhr1	519.541	-0.831496	0.098316	-8.45738	2.73444e-17	3.26606e-16
Hspa1b	267.959	-1.21515	0.143695	-8.45646	2.75622e-17	3.28989e-16
Polr2a	3172.8	-0.398616	0.0471558	-8.45317	2.8349e-17	3.38157e-16
Spidr	464.11	-0.853997	0.101216	-8.43736	3.24575e-17	3.86907e-16
Samd14	471.51	-0.840567	0.0996642	-8.43399	3.34073e-17	3.97965e-16
Pard3b	355.181	-0.961142	0.114042	-8.42796	3.51733e-17	4.18725e-16
Ubap2	2842.13	0.366751	0.0435174	8.42769	3.52556e-17	4.19428e-16
Phlda3	5069.29	-0.326308	0.0387443	-8.42209	3.69826e-17	4.39682e-16
Esyt2	3504.21	0.360249	0.0427892	8.41917	3.79166e-17	4.50488e-16
Snx7	3145.17	0.374687	0.044521	8.41596	3.89697e-17	4.62694e-16
Ykt6	3075.9	0.368525	0.0437921	8.41533	3.91794e-17	4.64877e-16
Tbx18	1159.4	0.587345	0.0698019	8.41446	3.94722e-17	4.68043e-16
Cggbp1	2473.76	0.424963	0.050508	8.41377	3.97036e-17	4.70476e-16
S100a4	255.5	-1.3193	0.156942	-8.40632	4.23093e-17	5.01023e-16
Uba5	1565.72	0.506344	0.0602645	8.40201	4.38886e-17	5.19382e-16
Aldh3a1	42.7045	-3.98158	0.473971	-8.40046	4.44746e-17	5.25971e-16
Afdn	1657.33	-0.472846	0.0563166	-8.39621	4.61137e-17	5.44996e-16
Atp13a3	3915.89	0.36635	0.0436412	8.39458	4.67562e-17	5.52227e-16
Trib3	474.299	0.946104	0.112723	8.39315	4.73276e-17	5.58609e-16
Gucy1a1	61.2309	-2.63865	0.314423	-8.39203	4.77825e-17	5.63608e-16
Mknk2	2129.47	-0.435554	0.0519226	-8.38852	4.92289e-17	5.80287e-16
Tmem2	591.483	0.783699	0.0934684	8.38464	5.08823e-17	5.99384e-16
Vdac2	8871.23	0.302653	0.0361332	8.37602	5.47467e-17	6.44484e-16
Rbm3	4328.56	0.313763	0.0374673	8.3743	5.55523e-17	6.5354e-16
Fads3	6364.04	0.297704	0.0355714	8.36919	5.80143e-17	6.82057e-16
Grn	6815.22	-0.304318	0.036379	-8.36522	6.00018e-17	7.04962e-16
Adcyap1r1	2739.84	-0.491727	0.058793	-8.3637	6.07812e-17	7.13654e-16
Tbc1d8b	870.952	0.611782	0.0731533	8.36301	6.11385e-17	7.1738e-16
Fzd1	1146.07	-0.634153	0.075856	-8.35996	6.27402e-17	7.35694e-16
Ptn	150.218	-1.94616	0.232867	-8.3574	6.41137e-17	7.51308e-16
Col4a2	18035.3	0.268889	0.0321749	8.3571	6.42766e-17	7.52727e-16
Nol9	828.416	0.648086	0.0775803	8.35374	6.61331e-17	7.73964e-16
Bop1	1105.65	0.574839	0.0688135	8.35357	6.62303e-17	7.74597e-16
Ergic1	6924.77	-0.292087	0.0349802	-8.35008	6.82176e-17	7.97321e-16
Galnt15	40.7575	-4.13482	0.495566	-8.34364	7.2037e-17	8.41415e-16
Kras	1737.63	0.447756	0.0536918	8.33938	7.46813e-17	8.71734e-16
Sox9	2189.73	0.409673	0.0491318	8.33825	7.53993e-17	8.79544e-16
Yif1b	1348.61	0.501445	0.060225	8.3262	8.34783e-17	9.73156e-16
Ccdc9	574.95	-0.789115	0.0947955	-8.3244	8.47585e-17	9.87439e-16
Arhgap42	442.095	-0.85337	0.102594	-8.31795	8.9499e-17	1.04199e-15
Galk2	936.413	-0.614232	0.0738568	-8.31652	9.05826e-17	1.05392e-15
Rrn3	1588.54	0.468885	0.0563866	8.31554	9.13358e-17	1.062e-15
Slc25a5	3444.94	0.423797	0.0510162	8.30711	9.80569e-17	1.13941e-15
Mars	2138.06	0.420559	0.0506439	8.30424	1.00457e-16	1.16655e-15
Insig1	1985.5	-0.431627	0.051981	-8.30355	1.01043e-16	1.1726e-15
Kcnab1	1014.63	-0.570647	0.068736	-8.30201	1.02363e-16	1.18715e-15
Slc30a5	1311.53	0.512123	0.0617201	8.29751	1.06315e-16	1.23219e-15
Leprotl1	1551.43	0.477108	0.0575241	8.29406	1.09448e-16	1.26768e-15
Ppfibp1	9652.35	0.241718	0.0291491	8.29247	1.10919e-16	1.28389e-15
Ptprg	2932.92	-0.387933	0.0467939	-8.29025	1.13015e-16	1.30731e-15
Sec16a	2823.06	0.396493	0.0478516	8.2859	1.1722e-16	1.35508e-15
Nfkbia	485.645	-0.844834	0.102022	-8.28093	1.22216e-16	1.41193e-15
Klhdc8b	383.512	-1.00734	0.121659	-8.28002	1.23157e-16	1.42188e-15
Slk	1604.36	-0.47008	0.0568091	-8.27474	1.2874e-16	1.48539e-15
Ran	6324.31	0.289983	0.035069	8.26891	1.35188e-16	1.55879e-15
Ptgis	4649.19	0.368897	0.0446144	8.26856	1.35585e-16	1.56236e-15
Tspan6	679.761	0.697458	0.0843823	8.26545	1.39175e-16	1.60269e-15
Hdac7	3577.16	-0.34882	0.0422285	-8.26029	1.45314e-16	1.67232e-15
Ywhah	3912.73	0.324855	0.0393395	8.25775	1.48446e-16	1.70727e-15
Cpe	37987.8	-0.210562	0.0255051	-8.25569	1.51032e-16	1.7359e-15
Evi5l	744.967	-0.664092	0.0806013	-8.23923	1.7333e-16	1.99091e-15
Pdxk	578.271	-0.743343	0.0902224	-8.239	1.7365e-16	1.99331e-15
C4b	271.044	-1.32662	0.161159	-8.23176	1.84489e-16	2.11638e-15
Mpnd	820.363	-0.621324	0.0754812	-8.2315	1.84883e-16	2.11956e-15
Flt1	319.495	-0.995957	0.121031	-8.22897	1.8883e-16	2.16342e-15
Rab31	2374.29	0.433217	0.052649	8.22841	1.89719e-16	2.17222e-15
Gnao1	468.161	-0.907134	0.110289	-8.22504	1.95129e-16	2.23274e-15
Oxr1	867.237	-0.627787	0.0763465	-8.22287	1.98696e-16	2.27211e-15
G3bp1	3247.65	0.355024	0.0431942	8.21927	2.04753e-16	2.33989e-15
Cdh26	187.006	-1.42079	0.172881	-8.2183	2.06405e-16	2.35727e-15
Maf	209.016	-1.33355	0.162372	-8.21298	2.15771e-16	2.46267e-15
Gltp	1653.09	-0.48031	0.0584831	-8.2128	2.16081e-16	2.46464e-15
Inpp5k	660.854	-0.687769	0.0837537	-8.21181	2.17882e-16	2.48361e-15
Cenpb	7952.09	-0.32377	0.0394417	-8.20882	2.23367e-16	2.54452e-15
Thbs2	6851.53	0.751474	0.091559	8.20754	2.25759e-16	2.57014e-15
Alg10b	2800.65	0.375024	0.0457119	8.20407	2.32385e-16	2.64389e-15
Tsr1	727.463	0.716667	0.0874182	8.19814	2.44128e-16	2.77574e-15
Fgfr2	347.759	-0.926047	0.11305	-8.19146	2.58085e-16	2.93257e-15
Gldn	158.229	1.56066	0.190528	8.19127	2.58488e-16	2.93529e-15
Ism1	221.161	-1.25718	0.153508	-8.18967	2.61941e-16	2.97263e-15
Plxna2	808.39	-0.69382	0.0847305	-8.18856	2.64375e-16	2.99837e-15
Tmem167	2011.62	0.411957	0.0503597	8.1803	2.83132e-16	3.20907e-15
Naa50	2369.1	0.409677	0.050082	8.18012	2.83565e-16	3.21194e-15
Edem3	2151.21	0.435752	0.0532739	8.17946	2.85109e-16	3.22741e-15
Igfbp4	483.856	-2.16767	0.265041	-8.17863	2.87084e-16	3.24771e-15
Eif4b	7215.77	-0.276166	0.0338144	-8.16712	3.15836e-16	3.57074e-15
Ptp4a2	6545.1	-0.30959	0.03791	-8.16644	3.17618e-16	3.58863e-15
Stbd1	1450.77	0.533185	0.0652911	8.16627	3.18067e-16	3.59144e-15
Serpinb8	505.551	-0.769367	0.0942297	-8.1648	3.21977e-16	3.63331e-15
Plaa	1899.42	0.42605	0.0522019	8.16158	3.3066e-16	3.72895e-15
C1qbp	1543.53	0.508354	0.0623642	8.15138	3.59801e-16	4.05503e-15
Tmem70	746.546	0.65505	0.0803743	8.15	3.63932e-16	4.09882e-15
Fscn1	17407.1	-0.286662	0.0351736	-8.14993	3.64142e-16	4.09882e-15
Snx18	3992.65	-0.346505	0.0425457	-8.14429	3.81511e-16	4.29165e-15
Adam19	4279.23	0.319575	0.0392692	8.13806	4.01651e-16	4.51537e-15
Irf2bp2	1145.22	-0.618178	0.0759661	-8.13754	4.03379e-16	4.53197e-15
Etf1	3871.67	0.322788	0.0396734	8.13613	4.08109e-16	4.58224e-15
Casp12	497.038	-0.864345	0.10625	-8.13505	4.11767e-16	4.62043e-15
Prx	301.745	-0.999115	0.122829	-8.13422	4.14594e-16	4.64924e-15
Fer	905.929	-0.620655	0.0763055	-8.13382	4.15986e-16	4.66195e-15
Dcn	2911.1	-1.21033	0.148832	-8.1322	4.21563e-16	4.72151e-15
Ppp1r12b	2345.35	-0.41667	0.0512462	-8.13075	4.26631e-16	4.77529e-15
Cp	225.548	-1.35553	0.166806	-8.12639	4.42252e-16	4.94706e-15
Bud31	866.157	0.592282	0.072902	8.12436	4.49717e-16	5.02743e-15
Tram2	971.535	0.609794	0.0750688	8.12313	4.54298e-16	5.07549e-15
Bscl2	1476.38	-0.498586	0.0613934	-8.12117	4.6172e-16	5.1552e-15
Sidt2	6254.57	0.285102	0.035108	8.12071	4.63473e-16	5.17157e-15
Cblb	599.278	0.72395	0.0892528	8.11123	5.01109e-16	5.58805e-15
Grap	155.875	1.49956	0.184879	8.11104	5.01868e-16	5.59304e-15
Podxl2	288.285	-1.07107	0.13208	-8.10921	5.09487e-16	5.67443e-15
Ereg	2013.38	0.521991	0.06438	8.10797	5.14719e-16	5.72916e-15
Morc4	388.5	0.921073	0.113699	8.10101	5.45036e-16	6.06285e-15
Cdc42bpa	2983.63	0.386045	0.0476548	8.10087	5.45686e-16	6.06633e-15
Ube2f	1049.84	0.541314	0.0668315	8.09969	5.50993e-16	6.12154e-15
Npm1	10453.1	0.27729	0.0342377	8.09897	5.54264e-16	6.15408e-15
Exoc5	2142.31	0.406676	0.050274	8.0892	6.00594e-16	6.66436e-15
Tbc1d2	350.211	0.906804	0.112149	8.08568	6.18172e-16	6.85519e-15
Ubb	12599.5	-0.248297	0.0307367	-8.07819	6.57326e-16	7.28489e-15
Dyrk2	889.85	0.61973	0.0767337	8.07636	6.6726e-16	7.39043e-15
Klc2	605.982	0.708078	0.0876771	8.07597	6.69431e-16	7.40991e-15
Mtss1	514.972	-0.866586	0.107365	-8.07138	6.95074e-16	7.68902e-15
Carm1	1772.2	0.435192	0.0539429	8.06765	7.1665e-16	7.92282e-15
Vegfa	3395.44	0.352935	0.0437509	8.06692	7.20913e-16	7.96504e-15
Lifr	207.992	-1.19774	0.14857	-8.06178	7.51943e-16	8.30278e-15
Ncoa2	1063.48	-0.582667	0.0723273	-8.05598	7.88449e-16	8.70053e-15
Ifih1	103.24	-1.8387	0.228286	-8.05438	7.9884e-16	8.80979e-15
Fhl3	470.594	0.823037	0.102209	8.05248	8.11338e-16	8.94213e-15
Samd4b	4124.37	-0.355977	0.0442189	-8.05035	8.25578e-16	9.0935e-15
Runx1t1	397.173	-0.877511	0.109045	-8.04724	8.46825e-16	9.32182e-15
Cfap36	921.749	0.586676	0.0729057	8.04706	8.48074e-16	9.32985e-15
Arf1	7391.87	0.256202	0.0318471	8.04475	8.64192e-16	9.50135e-15
Slc22a17	260.924	-1.11325	0.138441	-8.04134	8.88596e-16	9.76369e-15
C1ra	485.034	-0.790927	0.0983634	-8.04087	8.92017e-16	9.79529e-15
Sorcs2	139.541	1.47665	0.183647	8.04069	8.93359e-16	9.80405e-15
Fam20c	3619.3	-0.352712	0.0438814	-8.03785	9.14313e-16	1.00279e-14
Tmtc1	151.601	-1.67662	0.208594	-8.03773	9.15211e-16	1.00316e-14
Zdhhc18	1011.81	0.541194	0.0673463	8.03598	9.28358e-16	1.01695e-14
Stmn1	660.377	-0.778115	0.0969189	-8.02852	9.8656e-16	1.08005e-14
Abca9	235.126	-1.19865	0.149326	-8.02709	9.98123e-16	1.09204e-14
Bmpr1b	84.5084	2.10827	0.262731	8.02447	1.01965e-15	1.11492e-14
Sec22b	2290.67	0.394539	0.0491764	8.02294	1.0324e-15	1.12817e-14
Akap7	431.985	-0.858409	0.107089	-8.01585	1.09376e-15	1.1945e-14
Yaf2	925.179	0.578668	0.0722766	8.00629	1.18217e-15	1.29026e-14
Xbp1	2218.93	0.442486	0.0552968	8.00202	1.22394e-15	1.33505e-14
Mtdh	2589.16	0.384219	0.0480205	8.00115	1.23265e-15	1.34374e-14
Mef2a	2025.36	-0.477893	0.0597433	-7.9991	1.25328e-15	1.36539e-14
Esr1	153.725	-1.53975	0.192589	-7.99502	1.29551e-15	1.41055e-14
Zbtb18	519.699	0.755258	0.0944753	7.99424	1.30377e-15	1.41868e-14
Grk5	2633.41	0.356172	0.0445642	7.99234	1.32396e-15	1.43978e-14
Sar1a	6833.86	0.274725	0.0343786	7.99118	1.33657e-15	1.45261e-14
Gnl3l	1966.81	0.412429	0.0516143	7.99059	1.34293e-15	1.45864e-14
Etv5	784.017	-0.642607	0.0804665	-7.98603	1.39356e-15	1.51272e-14
Taf1d	617.734	0.708945	0.0887874	7.98474	1.40814e-15	1.52762e-14
Acss2	109.587	-1.70599	0.213736	-7.98177	1.44255e-15	1.56401e-14
Ech1	848.892	-0.658128	0.0824761	-7.97963	1.46775e-15	1.59038e-14
Kpna1	1472.01	0.497609	0.0624385	7.96958	1.59219e-15	1.72417e-14
Rab7b	714.354	-0.677647	0.0850481	-7.9678	1.61523e-15	1.74807e-14
Ccdc88c	66.9433	-2.37839	0.298506	-7.96764	1.61739e-15	1.74935e-14
Tmem45a	3273.86	-0.390233	0.0489855	-7.96629	1.63509e-15	1.76743e-14
Ubqln4	1114.87	0.513227	0.0644441	7.96391	1.66692e-15	1.80075e-14
Nbas	1143.81	0.538941	0.0676887	7.96205	1.69212e-15	1.82688e-14
Pcgf3	2976.63	0.359559	0.0451718	7.95981	1.72308e-15	1.85919e-14
Eogt	1496.47	0.501375	0.0630189	7.95595	1.77759e-15	1.91686e-14
Tsc22d2	4407.96	0.303594	0.0381698	7.95378	1.80905e-15	1.9496e-14
Cltc	11582.4	0.285641	0.0359306	7.9498	1.86812e-15	2.01206e-14
Dctn1	4110	-0.302709	0.0380862	-7.948	1.89554e-15	2.04037e-14
Rer1	3547.31	0.334256	0.042065	7.94617	1.9236e-15	2.06934e-14
Rrp12	415.086	0.84127	0.10588	7.9455	1.93416e-15	2.07945e-14
Pole4	860.744	0.590333	0.0743351	7.94152	1.99719e-15	2.14593e-14
Hp1bp3	3026.35	-0.362479	0.0456672	-7.93739	2.06472e-15	2.21717e-14
Bhlhe41	583.402	0.711823	0.0896936	7.93616	2.08532e-15	2.23796e-14
Plekha4	200.061	-1.47768	0.186249	-7.93388	2.12396e-15	2.27806e-14
Txndc16	1052.69	-0.560903	0.0707928	-7.92316	2.31545e-15	2.48197e-14
Hspa13	1676.27	0.481703	0.0609129	7.90807	2.61419e-15	2.80052e-14
Aida	3268.71	-0.335872	0.0424765	-7.90725	2.63134e-15	2.81721e-14
Cuedc1	1415.04	0.472064	0.0597107	7.90584	2.66124e-15	2.84752e-14
Nrbp2	363.446	-0.893681	0.113055	-7.90482	2.68324e-15	2.86936e-14
Cygb	551.983	-0.819595	0.103693	-7.90402	2.70042e-15	2.88601e-14
Yrdc	284.944	1.07229	0.135698	7.90207	2.74319e-15	2.92998e-14
Atp6v1g1	1844.42	0.438314	0.0554997	7.8976	2.84335e-15	3.03516e-14
Adap1	85.2027	-1.94579	0.246665	-7.88839	3.06118e-15	3.2638e-14
Ahnak	22426.6	-0.792366	0.100447	-7.88844	3.05998e-15	3.2638e-14
Ttc37	1073.7	0.554008	0.0702442	7.88689	3.09822e-15	3.30134e-14
Pwwp2b	422.616	-0.852608	0.108337	-7.86995	3.54772e-15	3.77807e-14
Zdhhc5	3449.25	0.323971	0.0411891	7.86547	3.67719e-15	3.91363e-14
Gdi2	8949.4	0.24775	0.031499	7.86532	3.68143e-15	3.91582e-14
Piezo1	14049.4	0.274583	0.0349252	7.86202	3.77975e-15	4.01802e-14
Leprot	2920.35	-0.375376	0.0477772	-7.8568	3.94062e-15	4.18655e-14
Gm11351	37.6085	-3.69398	0.470213	-7.85596	3.96724e-15	4.21235e-14
Cdk8	1022.05	0.534449	0.0681629	7.84076	4.47838e-15	4.74946e-14
Eif3c	7805.18	0.2524	0.0321907	7.84077	4.47787e-15	4.74946e-14
Tomm40	1346.33	0.49032	0.0625487	7.83901	4.54114e-15	4.81318e-14
Scn7a	94.655	-1.81978	0.232205	-7.83695	4.61611e-15	4.88976e-14
Tmf1	1376.75	0.510615	0.0651575	7.83662	4.6282e-15	4.89968e-14
Pts	305.399	-0.952293	0.121562	-7.83378	4.73404e-15	5.00878e-14
Fem1b	1057.58	0.566442	0.0723229	7.83213	4.79684e-15	5.07223e-14
Tcp1	5770.22	0.331572	0.0423417	7.83086	4.84538e-15	5.12055e-14
Chn2	88.664	-1.89496	0.24225	-7.82232	5.18589e-15	5.47718e-14
Adgrl2	984.668	-0.537962	0.0687772	-7.82181	5.20677e-15	5.496e-14
Agfg1	1900.8	0.411387	0.0526034	7.82055	5.2594e-15	5.5483e-14
Eif4e	1576.43	0.519629	0.0664486	7.82001	5.28186e-15	5.56872e-14
Phf3	1948.72	-0.408229	0.0522504	-7.81295	5.58664e-15	5.88661e-14
Grina	4540.53	-0.317607	0.0406621	-7.81089	5.67871e-15	5.98012e-14
Fosl2	4310.19	-0.319571	0.0409261	-7.80847	5.78848e-15	6.09213e-14
Ces2e	240.136	-1.09437	0.140199	-7.8058	5.9123e-15	6.21881e-14
Crebl2	582.385	-0.784215	0.100476	-7.80502	5.94915e-15	6.25392e-14
Mrto4	790.49	0.616279	0.078981	7.80287	6.05134e-15	6.35762e-14
Atp13a1	1409.7	0.457531	0.0586532	7.80061	6.16091e-15	6.46896e-14
Mtfr1	1072.96	0.564305	0.0723878	7.79559	6.41089e-15	6.72751e-14
Erg	41.1166	5.62808	0.721991	7.79523	6.42922e-15	6.7428e-14
Agpat1	2897.27	0.34381	0.0441542	7.78658	6.88477e-15	7.21636e-14
Syde2	187.55	1.24331	0.159708	7.78489	6.97724e-15	7.30903e-14
Sirpa	999.641	-1.50246	0.193001	-7.78472	6.98686e-15	7.31484e-14
Gstm5	614.324	-0.72822	0.0935822	-7.78161	7.16062e-15	7.49239e-14
Fmo5	126.818	-1.53444	0.197201	-7.78109	7.1905e-15	7.51928e-14
Grik5	584.812	-0.751059	0.0965709	-7.77728	7.40987e-15	7.74417e-14
Lypd1	61.0035	-2.5907	0.333196	-7.77531	7.52649e-15	7.86148e-14
Chac1	286.909	0.990408	0.127423	7.77261	7.68822e-15	8.02575e-14
Meis2	2166.56	-0.418846	0.0538994	-7.77089	7.79383e-15	8.13127e-14
Ubtf	2179.52	-0.390519	0.0502609	-7.76983	7.85904e-15	8.19455e-14
Rab33b	900.354	0.580809	0.0747619	7.76879	7.92411e-15	8.25761e-14
Me3	221.577	-1.14961	0.148058	-7.76462	8.18931e-15	8.52902e-14
Ptprn	627.69	0.665162	0.0857177	7.75991	8.49889e-15	8.84633e-14
Traf3	1299.93	0.488743	0.0629878	7.75933	8.53825e-15	8.88215e-14
Rwdd4a	743.525	0.706559	0.0910736	7.75811	8.62062e-15	8.96265e-14
Gtpbp4	1150.24	0.521971	0.0672927	7.75672	8.71548e-15	9.05604e-14
Nus1	3752.6	0.337294	0.0435147	7.75127	9.09814e-15	9.44818e-14
Rarg	2487.37	-0.374124	0.0483083	-7.7445	9.59562e-15	9.95905e-14
Usp31	738.634	0.643394	0.0830928	7.74309	9.70329e-15	1.0065e-13
Dcaf4	399.514	-0.84874	0.109695	-7.73727	1.01573e-14	1.05299e-13
Brix1	690.393	0.632169	0.0817255	7.73526	1.0319e-14	1.06913e-13
Cd40	43.1982	2.97673	0.385069	7.73038	1.07222e-14	1.11026e-13
Ppid	888.105	0.576411	0.0746596	7.72051	1.15862e-14	1.19904e-13
Nrp1	1677.88	-0.434083	0.0562633	-7.7152	1.20793e-14	1.24936e-13
Klhl24	1011.84	-0.545901	0.07077	-7.71373	1.22191e-14	1.26309e-13
Ednrb	46.6509	3.0378	0.394373	7.70288	1.33037e-14	1.37441e-13
Ndn	2298.68	-0.367057	0.0476646	-7.70083	1.3518e-14	1.39575e-13
Tmem150a	943.264	0.540795	0.0702474	7.69843	1.37751e-14	1.42148e-13
Rasa4	938.49	-0.630527	0.0819369	-7.69528	1.41186e-14	1.45609e-13
Aldh1a3	400.104	-0.95994	0.124778	-7.6932	1.43504e-14	1.47915e-13
Fbxo10	502.507	0.730426	0.0950054	7.68826	1.49147e-14	1.53642e-13
Fbxo17	371.096	0.853845	0.111097	7.68556	1.52332e-14	1.56834e-13
Nt5dc3	687.426	0.683777	0.0890714	7.67673	1.63195e-14	1.67922e-13
Cyp2d22	184.633	1.19432	0.155631	7.67403	1.66682e-14	1.71411e-13
Galnt10	2497.88	0.373926	0.0487392	7.67197	1.69371e-14	1.74078e-13
Ier5l	862.122	-0.609138	0.0794147	-7.67034	1.71547e-14	1.76213e-13
Phldb1	5690.2	0.282759	0.0368702	7.66905	1.73269e-14	1.7788e-13
Ehmt2	3142.6	-0.356647	0.046511	-7.66801	1.74685e-14	1.79231e-13
Sp3	1385.96	-0.476807	0.062248	-7.6598	1.86223e-14	1.90961e-13
Snx5	2410.76	0.359006	0.0469133	7.65255	1.97033e-14	2.01931e-13
Set	3434.56	0.316297	0.0413681	7.64591	2.07477e-14	2.12513e-13
Emx2	41.7157	3.08571	0.403631	7.64489	2.09124e-14	2.14078e-13
Rps12	17995.6	0.215733	0.0282411	7.63897	2.18966e-14	2.24026e-13
Podxl	40.9787	-3.11308	0.407539	-7.63872	2.19397e-14	2.2434e-13
Rab3gap2	2341.4	0.380408	0.0498139	7.63658	2.23067e-14	2.27962e-13
Man2b1	2198.43	-0.395012	0.0517795	-7.62874	2.3706e-14	2.42124e-13
March2	1051.07	-0.513478	0.0673477	-7.62429	2.45383e-14	2.50483e-13
Tnfsf15	176.521	-1.44399	0.189413	-7.62346	2.46957e-14	2.51946e-13
Ctdsp1	1646.58	-0.440803	0.0578352	-7.62171	2.50338e-14	2.55251e-13
Polr3d	782.356	0.621008	0.0815022	7.61952	2.54624e-14	2.59474e-13
Ptbp1	5130.08	0.27206	0.0357081	7.61901	2.55619e-14	2.6034e-13
Plekhg5	926.696	-0.584503	0.0767288	-7.61778	2.58084e-14	2.62702e-13
Fam208b	633.692	0.725797	0.0953872	7.60895	2.76322e-14	2.81108e-13
Cmah	298.062	-0.956791	0.125814	-7.60482	2.85308e-14	2.90085e-13
Ampd3	406.855	-0.804315	0.105791	-7.60288	2.89609e-14	2.94292e-13
Golga3	2350.11	0.387433	0.0509598	7.60272	2.89963e-14	2.94318e-13
Ndel1	2557.61	0.394386	0.0518741	7.60275	2.89905e-14	2.94318e-13
Lpin1	750.406	-0.611866	0.0805546	-7.59566	3.06216e-14	3.1064e-13
Sspn	1757.63	-0.421437	0.0554869	-7.59526	3.07173e-14	3.11435e-13
Cirbp	350.854	-0.908977	0.11969	-7.59441	3.09193e-14	3.13306e-13
Selenos	1741.17	0.43931	0.0578522	7.59366	3.10989e-14	3.14949e-13
Map1b	3349.96	0.390359	0.0514081	7.59333	3.11781e-14	3.15573e-13
Arfgap1	1605.11	0.473793	0.0624305	7.58912	3.22083e-14	3.25817e-13
Cers2	3694.39	0.295784	0.038988	7.58654	3.28567e-14	3.32189e-13
Trdn	81.0318	-2.07923	0.274384	-7.57783	3.51395e-14	3.55068e-13
Stat2	443.025	-0.80625	0.106419	-7.57619	3.55847e-14	3.59365e-13
Gpat4	1954.47	0.406505	0.0536845	7.57211	3.67222e-14	3.70645e-13
Cxcl16	132.234	1.5163	0.200286	7.5707	3.7121e-14	3.7446e-13
Deptor	68.0515	-2.19735	0.290263	-7.57021	3.72617e-14	3.75668e-13
Selenot	5886.76	0.274209	0.0362291	7.56877	3.76773e-14	3.79645e-13
Nhp2	663.422	0.660311	0.087258	7.56734	3.8094e-14	3.83629e-13
Utp4	893.75	0.558627	0.0738444	7.56491	3.88119e-14	3.9064e-13
Abhd11os	172.889	-1.34195	0.177402	-7.56446	3.89466e-14	3.91776e-13
Tmem248	1932.62	0.438093	0.0579334	7.56201	3.96882e-14	3.99013e-13
Trib2	1610.89	-0.449245	0.0594636	-7.55496	4.19001e-14	4.21015e-13
Aff4	5339.12	0.354511	0.0469496	7.55088	4.3234e-14	4.34175e-13
Minos1	1806.98	0.409128	0.0541911	7.54973	4.36166e-14	4.37774e-13
Tspan17	898.43	-0.573326	0.0759414	-7.54957	4.36683e-14	4.38048e-13
Cmas	919.269	0.535535	0.0709636	7.54662	4.46702e-14	4.47848e-13
Hes1	1125.44	0.518957	0.0687687	7.54641	4.47407e-14	4.48305e-13
Ablim3	87.5668	-1.86224	0.246958	-7.54073	4.67356e-14	4.68033e-13
Lrrn3	55.6744	-2.54353	0.337361	-7.53947	4.71883e-14	4.72303e-13
Map3k7cl	539.871	0.713115	0.0946383	7.53517	4.87705e-14	4.87868e-13
Gtf2i	2518.79	-0.342802	0.0455028	-7.53365	4.93422e-14	4.93313e-13
Gfra4	199.874	-1.18177	0.156905	-7.53174	5.00683e-14	5.00293e-13
Mmp19	796.92	-0.625062	0.0830421	-7.52705	5.1899e-14	5.18298e-13
Emp3	3433.56	-0.329188	0.0437393	-7.52615	5.22601e-14	5.21615e-13
Myrf	3462.77	-0.401866	0.0534106	-7.52408	5.30945e-14	5.29648e-13
Hebp2	391.14	-0.80836	0.107502	-7.51946	5.50018e-14	5.48371e-13
Gemin5	580.913	0.686102	0.0912457	7.51928	5.50796e-14	5.48842e-13
Tapt1	663.675	0.679597	0.09046	7.51267	5.79321e-14	5.76946e-13
Igsf11	52.4783	2.69888	0.359308	7.51134	5.85267e-14	5.82545e-13
Cul4b	2485.74	0.368852	0.0491432	7.50566	6.11202e-14	6.08023e-13
Lima1	4736.37	0.298467	0.0397838	7.50223	6.2742e-14	6.23811e-13
Prnp	9875.52	0.308876	0.0411749	7.50155	6.30694e-14	6.2672e-13
Ric1	912.948	0.602833	0.0803824	7.49956	6.40331e-14	6.35945e-13
Tmem8b	347.505	-0.881984	0.117647	-7.49685	6.53689e-14	6.48853e-13
Smim10l2a	59.4663	2.4428	0.325938	7.4947	6.64527e-14	6.59246e-13
Eml3	794.553	-0.586545	0.0783047	-7.49054	6.85883e-14	6.80057e-13
Svil	838.359	-0.579327	0.077345	-7.49017	6.87827e-14	6.81609e-13
Tcf7l2	519.068	-0.714052	0.0953589	-7.48805	6.99067e-14	6.92365e-13
Phactr4	686.096	0.688536	0.0919619	7.48719	7.03663e-14	6.96533e-13
Elovl1	2008.85	0.404152	0.05402	7.48153	7.34633e-14	7.26789e-13
Tle1	974.127	0.545057	0.0729611	7.47051	7.98822e-14	7.89858e-13
Sgsh	1042.69	-0.508602	0.0680922	-7.46932	8.06127e-14	7.96643e-13
Tnks2	3323.88	0.322668	0.0432052	7.46826	8.12645e-14	8.02643e-13
Gm7265	56.0042	2.36255	0.316369	7.4677	8.16094e-14	8.05607e-13
Nop16	480.565	0.735949	0.0985654	7.46661	8.22897e-14	8.11877e-13
Rgs17	151.894	1.40217	0.188053	7.45624	8.90275e-14	8.77871e-13
Fnbp1	2111.57	-0.406206	0.0544858	-7.45526	8.96912e-14	8.8393e-13
Pde1a	205.832	-1.18741	0.159473	-7.44582	9.63443e-14	9.48978e-13
Celf5	192.789	-1.13653	0.152658	-7.44499	9.69483e-14	9.54404e-13
Gypc	898.087	-0.558262	0.075015	-7.44201	9.91655e-14	9.75698e-13
Arhgap45	695.666	-0.620365	0.0834541	-7.43361	1.05672e-13	1.03915e-12
Atf6	1494.35	0.455897	0.0613328	7.43318	1.06021e-13	1.04201e-12
Prkg2	190.952	1.2152	0.163532	7.43095	1.07819e-13	1.0591e-12
Vkorc1l1	1175.55	0.48591	0.0653995	7.42987	1.08706e-13	1.06723e-12
Trappc13	1029.79	0.517687	0.0696783	7.42967	1.0887e-13	1.06826e-12
Zfp512b	980.221	-0.522896	0.0704016	-7.42733	1.10814e-13	1.08674e-12
Pmpcb	1266.77	0.460631	0.0620424	7.42445	1.13252e-13	1.11004e-12
Slc17a9	179.336	1.33351	0.179684	7.42138	1.15905e-13	1.13543e-12
Map3k6	489.633	-0.711706	0.0959325	-7.41882	1.1817e-13	1.15698e-12
Jakmip3	41.1729	-3.00491	0.405183	-7.41618	1.20544e-13	1.17959e-12
Arhgap11a	707.328	-0.624485	0.0842274	-7.41428	1.22291e-13	1.19603e-12
Mvp	2001.81	-0.414512	0.0559397	-7.40998	1.2632e-13	1.23477e-12
Cic	3102.17	-0.319176	0.0430761	-7.40958	1.26696e-13	1.23776e-12
Cpne2	899.818	-0.577542	0.0780278	-7.40175	1.34403e-13	1.31235e-12
Gstp1	1979.74	-0.391288	0.0528895	-7.39823	1.38016e-13	1.3469e-12
Acss3	47.9769	-2.83569	0.38353	-7.39366	1.4284e-13	1.39321e-12
Gpat3	86.969	1.74371	0.236081	7.38609	1.51207e-13	1.47402e-12
Ap2m1	5491.44	0.324102	0.0438833	7.38554	1.5183e-13	1.4793e-12
Utp18	550.969	0.675879	0.091546	7.38294	1.54828e-13	1.50768e-12
Serpini1	388.151	0.821207	0.111275	7.37999	1.58296e-13	1.54062e-12
Tmcc1	606.46	0.648609	0.0879459	7.37509	1.64236e-13	1.59757e-12
Aoc3	230.281	-1.23848	0.167959	-7.37368	1.65976e-13	1.61362e-12
Gns	12345.3	-0.202955	0.0275396	-7.36955	1.712e-13	1.66351e-12
Celf1	1972.56	0.395792	0.0537183	7.36791	1.73327e-13	1.68327e-12
Dynll2	4899.55	-0.297045	0.040345	-7.36262	1.80333e-13	1.75036e-12
Ube2e1	781.986	0.566319	0.0769655	7.35809	1.86561e-13	1.80983e-12
Gpnmb	3902.55	-1.14496	0.155637	-7.3566	1.88647e-13	1.82908e-12
Srgap2	1941.17	-0.373633	0.0507912	-7.35626	1.89135e-13	1.83283e-12
Heyl	122.215	1.79998	0.244701	7.35586	1.89704e-13	1.83735e-12
Sdcbp	5506.94	-0.264653	0.0359809	-7.35539	1.90377e-13	1.84287e-12
Cavin3	2000.72	0.384455	0.0522772	7.35417	1.92118e-13	1.85873e-12
Phc2	2134.89	0.370267	0.0503975	7.34692	2.02824e-13	1.96125e-12
Uggt1	5015.76	0.28009	0.0381758	7.33686	2.18665e-13	2.11329e-12
Ikbke	358.543	-0.858361	0.116998	-7.33656	2.19162e-13	2.11695e-12
Hmox1	3395.37	0.434759	0.0592889	7.33289	2.25234e-13	2.17444e-12
Med12	1138	-0.468136	0.0638647	-7.33012	2.29939e-13	2.21867e-12
Mgp	6838.5	-0.804467	0.109762	-7.3292	2.31529e-13	2.23282e-12
Tfdp2	840.763	-0.581432	0.0793325	-7.32905	2.31785e-13	2.23408e-12
Nrcam	147.85	1.3561	0.185094	7.32657	2.36119e-13	2.27464e-12
H2afv	420.071	-0.778696	0.106322	-7.32397	2.40748e-13	2.31799e-12
Smpd3	1757.63	-0.998853	0.1364	-7.32298	2.42522e-13	2.33382e-12
Arhgef9	214.882	-1.11828	0.152721	-7.32242	2.43547e-13	2.34243e-12
Rps24	13496.6	0.20013	0.0273329	7.32194	2.44409e-13	2.34947e-12
Fuca1	2094.74	-0.36331	0.0496226	-7.32146	2.45287e-13	2.35664e-12
P3h4	4598.35	0.338351	0.0462223	7.32008	2.47827e-13	2.37978e-12
Spon1	96.5683	-2.05903	0.281515	-7.31411	2.59099e-13	2.48668e-12
Tmem200a	183.725	1.17609	0.1608	7.31398	2.59352e-13	2.48778e-12
Wwp2	1193.54	0.469883	0.0642526	7.31306	2.61133e-13	2.50354e-12
Smarcc2	2831.91	-0.334004	0.0456935	-7.30967	2.67808e-13	2.56616e-12
Gpam	618.276	-0.64192	0.0878193	-7.30956	2.68026e-13	2.56689e-12
Ivd	685.179	-0.615658	0.0842491	-7.30758	2.7199e-13	2.60346e-12
Calm2	6644.85	0.253776	0.0347407	7.30488	2.77516e-13	2.65493e-12
Fxr2	2002	0.401853	0.0550309	7.30231	2.82861e-13	2.70464e-12
Mex3c	2136.97	0.406138	0.0556218	7.30178	2.83994e-13	2.71402e-12
Kpnb1	10224.9	0.217056	0.0297389	7.2987	2.90555e-13	2.77525e-12
Mogs	664.532	0.656912	0.0900075	7.29841	2.91185e-13	2.77978e-12
AW551984	32.4158	-4.71018	0.645656	-7.29518	2.98269e-13	2.8459e-12
Hif1a	1732.84	0.434249	0.0595262	7.29508	2.98473e-13	2.84634e-12
Gm49336	801.488	0.551708	0.0756312	7.29472	2.99289e-13	2.85261e-12
Camkk2	1009.8	-0.508364	0.0696928	-7.29435	3.00103e-13	2.85885e-12
Cd151	7609.25	-0.230605	0.0316945	-7.27587	3.44186e-13	3.27706e-12
Abcb10	598.875	0.704948	0.0969738	7.26947	3.60896e-13	3.43434e-12
Ramp2	55.9219	-2.37643	0.326945	-7.26858	3.63282e-13	3.45522e-12
Jcad	1854.86	-0.44125	0.0607193	-7.26705	3.67424e-13	3.49276e-12
Prss35	39.93	-3.01714	0.415375	-7.26365	3.76776e-13	3.57977e-12
Adh1	35.42	-3.24084	0.446281	-7.26188	3.81759e-13	3.6252e-12
Psmb2	1840.83	0.41998	0.0578344	7.26176	3.82095e-13	3.62648e-12
Kmt5c	382.37	-0.801528	0.110395	-7.26053	3.85569e-13	3.65751e-12
Alg5	731.171	0.577253	0.0795978	7.25212	4.10293e-13	3.88999e-12
Azin1	1889.36	0.381615	0.0526444	7.24892	4.20097e-13	3.98084e-12
Emc9	219.466	-1.04263	0.143925	-7.2443	4.34685e-13	4.11691e-12
Utp20	1175.45	0.47364	0.0654123	7.24084	4.459e-13	4.22091e-12
Wbp1l	2946.73	-0.323716	0.0447217	-7.23845	4.53829e-13	4.2937e-12
Erp44	2198.56	0.364961	0.0504336	7.23647	4.60528e-13	4.35479e-12
1110012L19Rik	380.873	-0.831149	0.114964	-7.22966	4.84209e-13	4.57631e-12
4931406C07Rik	836.076	-0.532957	0.0737268	-7.22881	4.87241e-13	4.60255e-12
Stk38l	479.817	0.747311	0.103405	7.22706	4.93575e-13	4.65993e-12
Pdia6	10622.2	0.217279	0.0300727	7.22512	5.00672e-13	4.72445e-12
Etv6	532.74	0.663387	0.0919244	7.21665	5.32827e-13	5.02523e-12
Ap3m1	2466.06	0.362794	0.0502727	7.21652	5.33336e-13	5.0274e-12
Lrp6	2153.8	0.39471	0.0546987	7.21608	5.35066e-13	5.04106e-12
Fbl	820.37	0.589547	0.0817063	7.21544	5.37592e-13	5.06221e-12
Fnta	1918.96	-0.388466	0.0538485	-7.21405	5.43104e-13	5.11143e-12
Hoxaas2	157.378	-1.26926	0.175974	-7.21277	5.48249e-13	5.15716e-12
Qpct	335.47	-0.841297	0.116704	-7.20879	5.64517e-13	5.3074e-12
Itpr1	1093.79	0.512978	0.0711925	7.2055	5.7831e-13	5.43424e-12
Fam160b1	1213.64	0.488287	0.0677858	7.20339	5.87325e-13	5.51607e-12
Csgalnact1	303.251	-0.926692	0.128746	-7.19781	6.11882e-13	5.7437e-12
Acsbg1	34.8878	3.20997	0.446032	7.19672	6.16768e-13	5.78655e-12
Cdc25b	249.924	-0.962549	0.133799	-7.194	6.29211e-13	5.90021e-12
Atg16l2	327.168	-0.865394	0.120384	-7.18859	6.54616e-13	6.13524e-12
Klc1	4580.73	-0.280419	0.0390141	-7.18763	6.59256e-13	6.1755e-12
D10Jhu81e	570.764	-0.634442	0.0882904	-7.18586	6.67863e-13	6.25287e-12
Cercam	1576.05	0.441186	0.0614059	7.18475	6.73278e-13	6.30029e-12
Prune2	493.772	-0.704161	0.0980584	-7.18103	6.91875e-13	6.47094e-12
Cmklr1	406.136	-0.904485	0.12598	-7.17958	6.9928e-13	6.5368e-12
Rpn2	11276.4	0.209768	0.0292326	7.17581	7.1879e-13	6.71568e-12
Eef1g	19625.5	0.211408	0.02947	7.17367	7.3014e-13	6.81818e-12
Mdga1	415.195	0.834875	0.116461	7.16874	7.56937e-13	7.06475e-12
Dhrs7	386.111	-0.86174	0.120289	-7.16393	7.83958e-13	7.31314e-12
Nol6	1101.94	0.469128	0.0655037	7.16187	7.95863e-13	7.42035e-12
Xkr4	146.188	-1.34687	0.188126	-7.15941	8.1026e-13	7.55066e-12
Prep	2503.57	0.372157	0.0520144	7.15489	8.37397e-13	7.79951e-12
Dynll1	4604.8	0.28617	0.0400071	7.15299	8.49071e-13	7.90415e-12
Ddit4l	303.816	-0.951696	0.133091	-7.1507	8.63358e-13	8.03299e-12
Yipf6	642.703	0.652657	0.09129	7.14928	8.72353e-13	8.11248e-12
Mthfd1l	678.773	0.61799	0.0864912	7.14512	8.99152e-13	8.35738e-12
Mafg	1515.25	0.458735	0.0642056	7.14479	9.01339e-13	8.37337e-12
Rab1a	6500.84	0.239391	0.0335064	7.14464	9.02299e-13	8.37796e-12
Psmd7	2318.62	0.341724	0.0478652	7.13929	9.38138e-13	8.70623e-12
Ttll7	684.819	0.671952	0.0941716	7.1354	9.65045e-13	8.95131e-12
Ifit3b	94.5132	-1.65593	0.23216	-7.13271	9.8413e-13	9.12363e-12
Brip1os	1468.09	-0.457881	0.0642116	-7.13081	9.97771e-13	9.24533e-12
Vps53	1176	0.528584	0.0741488	7.12869	1.01327e-12	9.38412e-12
Filip1l	868.935	0.549289	0.0770937	7.12495	1.04115e-12	9.63739e-12
Mob3a	587.251	0.626461	0.0879312	7.12445	1.045e-12	9.66801e-12
Tjp2	619.266	0.611638	0.0858677	7.12302	1.05586e-12	9.76344e-12
Mfap3l	233.989	0.9901	0.139007	7.12266	1.05867e-12	9.78441e-12
Fam57a	283.393	0.915444	0.128624	7.11722	1.10124e-12	1.01726e-11
Dusp5	443.162	0.881142	0.123807	7.11708	1.10235e-12	1.01776e-11
Sult1a1	49.9324	-2.69102	0.378314	-7.11319	1.13394e-12	1.04639e-11
Eif6	1228.84	0.458652	0.0644954	7.1114	1.14874e-12	1.05951e-11
Tcaf2	704.887	-0.594285	0.083597	-7.10893	1.16944e-12	1.07804e-11
Kifc3	629.766	0.660214	0.0928996	7.10675	1.18807e-12	1.09466e-11
Kctd12	66.5912	-1.95184	0.274659	-7.10642	1.19094e-12	1.09674e-11
Nifk	563.594	0.655123	0.092224	7.1036	1.21544e-12	1.11873e-11
Fam49b	640.23	0.611165	0.0860442	7.10292	1.22147e-12	1.1237e-11
Gm43682	250.832	-0.966652	0.136177	-7.0985	1.26114e-12	1.15901e-11
Prmt5	978.06	0.520235	0.0732877	7.09852	1.26096e-12	1.15901e-11
Nagk	1071.52	-0.506984	0.0714267	-7.09796	1.26614e-12	1.16302e-11
Cs	4916.25	0.263107	0.0370741	7.09677	1.27706e-12	1.17244e-11
Zfp385a	946.715	-0.500644	0.0705503	-7.09627	1.28169e-12	1.17609e-11
Vat1	12836.5	-0.203447	0.0286728	-7.09547	1.28913e-12	1.18231e-11
Noc2l	1037.56	0.484388	0.068269	7.09528	1.29088e-12	1.18332e-11
Cep295nl	295.623	-0.9695	0.136734	-7.09041	1.3372e-12	1.22515e-11
Zfp451	893.259	0.522557	0.0737141	7.08898	1.35107e-12	1.23723e-11
Cyb5b	4080	0.27546	0.0388677	7.08711	1.36941e-12	1.25338e-11
Elavl1	1362.87	0.426917	0.0602469	7.08614	1.37909e-12	1.2616e-11
Syvn1	1817.41	0.400606	0.0565733	7.08118	1.42932e-12	1.30689e-11
mt-Rnr1	2563.63	-0.342654	0.0484001	-7.0796	1.44567e-12	1.32117e-11
Cyld	1307.61	-0.460902	0.0651158	-7.0782	1.46042e-12	1.33397e-11
Dpep1	144.093	1.27422	0.180154	7.07294	1.51682e-12	1.38478e-11
Dcaf13	716.759	0.579931	0.0820051	7.07188	1.52844e-12	1.39468e-11
Eef2k	1266.12	-0.450811	0.0637613	-7.07028	1.5462e-12	1.41017e-11
Ppm1g	1412.35	0.424321	0.0600342	7.06799	1.57197e-12	1.43295e-11
Rpl27a	11240.8	0.222668	0.0315166	7.06512	1.60482e-12	1.46215e-11
Irf2bpl	1650.01	0.412296	0.0583632	7.06433	1.61398e-12	1.46975e-11
Casp14	67.7682	2.05994	0.291669	7.0626	1.6342e-12	1.48742e-11
Pmpca	1979.43	0.369674	0.0523623	7.05992	1.66597e-12	1.51556e-11
Mfsd6	925.556	-0.537649	0.0762627	-7.04997	1.78962e-12	1.62722e-11
Phf10	779.514	0.568538	0.0806954	7.04549	1.84811e-12	1.67955e-11
F2r	8368.03	0.220354	0.0313128	7.03717	1.96188e-12	1.78205e-11
Notch1	294.027	-0.985651	0.140144	-7.03314	2.01943e-12	1.8334e-11
Cd109	5769.97	-0.261621	0.0372363	-7.02596	2.12595e-12	1.92913e-11
Inpp5a	1329.97	0.427762	0.0609464	7.01866	2.24013e-12	2.03172e-11
Eva1c	195.981	-1.06495	0.151774	-7.01668	2.27205e-12	2.05963e-11
Eef1akmt4	114.871	1.41752	0.202067	7.01513	2.29731e-12	2.08147e-11
Ufsp2	746.399	0.552118	0.0787496	7.01106	2.36513e-12	2.14185e-11
Ctnnal1	854.698	-0.5628	0.0802756	-7.01084	2.3689e-12	2.1431e-11
Sox5	95.1939	-1.58107	0.225516	-7.0109	2.36786e-12	2.1431e-11
Ugcg	1399.57	0.472809	0.0674856	7.00606	2.45118e-12	2.21642e-11
Nup153	1417.73	0.412584	0.0589443	6.99956	2.56769e-12	2.3206e-11
Lancl1	600.122	-0.62869	0.0898988	-6.99331	2.68475e-12	2.42518e-11
Atp10d	123.546	-1.47533	0.210991	-6.99236	2.70307e-12	2.4405e-11
Ipo4	1609.38	0.440142	0.0629487	6.99207	2.70855e-12	2.44422e-11
Tubb2a	4823.31	0.257761	0.0368679	6.99149	2.71981e-12	2.45315e-11
Nnt	934.087	-0.495931	0.0709526	-6.9896	2.75674e-12	2.48522e-11
Cyp20a1	1807.14	0.405896	0.0581288	6.9827	2.89564e-12	2.60782e-11
Rab36	128.82	-1.37204	0.196491	-6.98271	2.89538e-12	2.60782e-11
Tomm20	2749.21	0.328288	0.0470326	6.98001	2.95154e-12	2.65683e-11
Pcgf5	865.903	0.567323	0.0813003	6.97812	2.99166e-12	2.6916e-11
[truncated: 52,354 more rows]

## Sheet: Dataset EV22 legend
Dataset EV22. Differential expression analysis by bulk RNA seq in primary adventitial fibroblasts comparing between cells treated with control or TGFb in ascending fibroblasts (N = 3 ascending control, 3 ascending TGFb). Positive log2FC indicates higher expression in TGFb treatment.
