# Supplementary material for: Epigenomic landscape of single vascular cells reflects developmental origin and disease risk loci
Source: Mol Syst Biol. 2025 Sep 10;21(11):1522–46. doi: 10.1038/s44320-025-00140-2 (PMC12583710; doi:10.1038/s44320-025-00140-2)
Supplement: Supplementary file 25 — Dataset EV23 [file 44320_2025_140_MOESM25_ESM.xlsx]

## Sheet: Sheet 1 - EV23_DESCbyTreatmentD
EV23_DESCbyTreatmentDEseq
	baseMean	log2FoldChange	lfcSE	stat	pvalue	padj
Adm	3551.19	-3.0406	0.121921	-24.939	2.80829e-137	4.31999e-133
Ada	1463.36	3.72933	0.158272	23.5628	9.27893e-123	7.13689e-119
Serpine1	106393	3.87782	0.168282	23.0435	1.70853e-117	7.91815e-114
Ptprb	2001	3.43417	0.149082	23.0354	2.05894e-117	7.91815e-114
Eln	18095.5	3.85093	0.171765	22.4197	2.52704e-111	7.77468e-108
Fmo2	559.211	-6.32006	0.312878	-20.1997	9.83962e-91	2.52271e-87
Spsb1	2080.56	2.36787	0.122075	19.3969	8.19913e-84	1.80182e-80
Wisp1	7778.14	4.18735	0.223121	18.7672	1.40093e-78	2.69382e-75
Angpt2	812.392	-5.59625	0.307126	-18.2214	3.49333e-74	5.97088e-71
Daam2	664.585	-4.07595	0.235444	-17.3118	3.8341e-67	5.898e-64
Itga11	4993.51	3.55099	0.219018	16.2132	4.06595e-59	5.68605e-56
Map2	2954.46	2.43787	0.151501	16.0914	2.93193e-58	3.75849e-55
Acta2	101463	1.77081	0.110817	15.9796	1.77276e-57	2.09772e-54
Parm1	2080.92	3.24691	0.204131	15.906	5.75758e-57	6.32634e-54
Prelp	6950.32	-2.91095	0.184947	-15.7394	8.12714e-56	8.33465e-53
Selenop	3113.29	-3.38485	0.216076	-15.6651	2.62073e-55	2.51967e-52
Clic5	1054.62	-3.18907	0.204114	-15.624	4.99991e-55	4.52433e-52
C1qtnf3	6581.57	6.19774	0.399559	15.5114	2.90267e-54	2.48066e-51
Pdgfra	4540.47	-2.12718	0.137258	-15.4977	3.59754e-54	2.91268e-51
Tgfbr3	912.136	-2.39197	0.155023	-15.4298	1.03203e-53	7.93785e-51
Plxna4	917.579	4.24353	0.275142	15.423	1.14566e-53	8.39223e-51
Olfml3	845.94	-2.17712	0.145926	-14.9194	2.46566e-50	1.72406e-47
Col6a1	12207.8	-1.78063	0.122259	-14.5644	4.73311e-48	3.16563e-45
Col28a1	807.895	-2.60653	0.183182	-14.2291	6.04145e-46	3.87232e-43
Rflnb	4171.54	3.57267	0.251428	14.2095	7.99788e-46	4.92126e-43
Cthrc1	1471.44	3.96261	0.282312	14.0363	9.34682e-45	5.53008e-42
Plaur	769.07	2.62168	0.187793	13.9604	2.71717e-44	1.54809e-41
H19	336.947	-4.36729	0.316424	-13.802	2.47834e-43	1.36158e-40
Sema7a	788.533	2.13031	0.155769	13.676	1.41161e-42	7.48787e-40
Akap5	249.365	2.90312	0.213732	13.583	5.05313e-42	2.59108e-39
Gda	213.109	-3.27841	0.241439	-13.5786	5.36213e-42	2.66083e-39
Prl3a1	1290.62	3.2082	0.239368	13.4028	5.8235e-41	2.79947e-38
Igf1	788.981	2.2433	0.167665	13.3797	7.94885e-41	3.70537e-38
Pmepa1	9685.31	2.13538	0.160029	13.3437	1.28895e-40	5.83175e-38
Gpm6b	776.239	-3.94997	0.298083	-13.2513	4.43657e-40	1.94993e-37
Epas1	1631.04	-3.78463	0.285836	-13.2406	5.11711e-40	2.18657e-37
Cx3cl1	816.876	3.0243	0.234593	12.8917	5.01147e-38	2.08355e-35
Acta1	709.8	3.62467	0.282863	12.8142	1.36536e-37	5.52718e-35
Plpp3	5455.87	-2.63334	0.206546	-12.7494	3.14064e-37	1.23878e-34
Fam210b	485.24	2.08789	0.163931	12.7364	3.7117e-37	1.42743e-34
Zfp36l2	3439.7	-1.47257	0.117323	-12.5513	3.90888e-36	1.46659e-33
Snx30	1581.02	1.79873	0.144165	12.4769	9.97402e-36	3.58582e-33
Prss35	253.875	-2.84844	0.228303	-12.4766	1.00234e-35	3.58582e-33
Csdc2	450.981	3.41542	0.280016	12.1972	3.21636e-34	1.12448e-31
Gdf6	296.484	3.32367	0.273485	12.153	5.52844e-34	1.88987e-31
Serping1	2067.86	-1.97844	0.163044	-12.1344	6.9449e-34	2.32247e-31
Ctgf	65108.2	2.15534	0.179113	12.0334	2.3713e-33	7.76122e-31
Nedd9	4041.79	2.86457	0.238746	11.9984	3.62237e-33	1.1609e-30
Gstm1	1769.49	-2.02595	0.16902	-11.9865	4.18341e-33	1.31334e-30
Tgfb1	1101.52	2.00097	0.167005	11.9814	4.44526e-33	1.36763e-30
Mcc	1099.25	-1.81791	0.152101	-11.9519	6.34307e-33	1.91324e-30
Gxylt2	1499.96	3.23906	0.276052	11.7335	8.58271e-32	2.49109e-29
Slc22a23	514.396	3.48416	0.296902	11.735	8.42846e-32	2.49109e-29
Sertad4	715.439	1.75592	0.150071	11.7005	1.2664e-31	3.6076e-29
Fgf10	659.305	-3.32001	0.28389	-11.6947	1.35625e-31	3.79329e-29
Kctd12	234.086	-2.61432	0.224047	-11.6686	1.84356e-31	5.06419e-29
Il6ra	392.12	-2.41566	0.20756	-11.6383	2.63075e-31	7.09979e-29
Tll1	3667.97	1.90551	0.163768	11.6355	2.72132e-31	7.21761e-29
Il6	285.377	3.01131	0.260878	11.543	8.00725e-31	2.08772e-28
Plau	550.843	-3.14845	0.272974	-11.5339	8.90175e-31	2.28226e-28
Aldh1l2	1559.79	1.80969	0.157187	11.513	1.13433e-30	2.86055e-28
Ndnf	707.722	-3.77082	0.32769	-11.5073	1.21256e-30	3.00851e-28
Col5a2	77513.3	1.55957	0.135733	11.49	1.48165e-30	3.61782e-28
Pdlim1	6031.22	1.68663	0.147032	11.4712	1.84162e-30	4.42651e-28
Loxl2	12279.9	2.24819	0.196312	11.4522	2.29367e-30	5.42823e-28
Rspo2	2534.91	-3.84974	0.337758	-11.3979	4.28187e-30	9.98001e-28
Akr1c14	464.338	-3.29345	0.289001	-11.396	4.38001e-30	1.00564e-27
Uck2	1110.71	1.62906	0.143421	11.3586	6.71997e-30	1.52019e-27
Pvr	1248.79	1.54205	0.13588	11.3487	7.52813e-30	1.67834e-27
Eps8	1199.06	-1.78767	0.158193	-11.3006	1.30363e-29	2.86482e-27
Col8a1	38222.8	1.25498	0.111456	11.2599	2.07061e-29	4.48622e-27
Mrgprf	433.79	-2.97397	0.265123	-11.2173	3.35371e-29	7.1653e-27
Prkar2b	454.206	-2.30193	0.205662	-11.1928	4.42445e-29	9.32347e-27
Col2a1	7609.67	2.06063	0.185256	11.1232	9.67871e-29	2.01199e-26
Pkhd1l1	133.463	-4.70944	0.425579	-11.066	1.83467e-28	3.76303e-26
Adrb2	230.215	-2.64951	0.240071	-11.0364	2.55187e-28	5.16518e-26
Foxp4	1400.53	1.56108	0.142038	10.9906	4.24304e-28	8.4767e-26
Mtus1	501.053	2.41359	0.225309	10.7124	8.90452e-27	1.75613e-24
Cdc42ep3	310.697	-2.51935	0.237109	-10.6253	2.27359e-26	4.42718e-24
Adam23	2203.22	-1.4248	0.13441	-10.6004	2.96831e-26	5.70769e-24
Rusc2	6220.79	1.78029	0.169065	10.5303	6.26575e-26	1.18995e-23
Cpb1	119.583	-3.17224	0.305915	-10.3697	3.40654e-25	6.39059e-23
Tgfbi	370.784	-2.5479	0.247919	-10.2772	8.93271e-25	1.65557e-22
Abca1	1574.84	-1.49926	0.146015	-10.2678	9.84073e-25	1.78094e-22
Gja1	5902.63	-1.53734	0.14971	-10.2688	9.74052e-25	1.78094e-22
Pdzrn3	2546.21	2.12507	0.207773	10.2278	1.48817e-24	2.66192e-22
Gsto1	4229.16	1.44245	0.141416	10.2001	1.9811e-24	3.50291e-22
C1s1	1826.36	-1.57123	0.154352	-10.1795	2.4473e-24	4.27804e-22
Kprp	274.759	-5.32127	0.527251	-10.0925	5.96458e-24	1.03093e-21
AW551984	100.676	-6.61985	0.659207	-10.0421	9.94888e-24	1.70048e-21
Pdgfrl	334.119	2.79	0.278043	10.0344	1.0758e-23	1.81857e-21
Prag1	522.452	1.73728	0.173381	10.02	1.2449e-23	2.08156e-21
Ly6a	3415.79	-2.93414	0.293139	-10.0094	1.38584e-23	2.29231e-21
Ednra	151.161	-2.43582	0.244375	-9.96752	2.11453e-23	3.4604e-21
Ier3	587.858	2.3964	0.240801	9.95179	2.47694e-23	4.01082e-21
Col6a2	8476.72	-1.74067	0.175078	-9.94223	2.72648e-23	4.3689e-21
Lpl	2976.03	-2.03131	0.204587	-9.92881	3.11955e-23	4.94722e-21
Stmn1	436.023	-1.74674	0.176134	-9.91709	3.50838e-23	5.50709e-21
Atp10a	2039.06	1.44729	0.146465	9.88146	5.0099e-23	7.78458e-21
Nov	1847.94	-1.9883	0.201463	-9.86935	5.65316e-23	8.69625e-21
Clec3b	71.6977	-4.41428	0.449074	-9.82973	8.38429e-23	1.27698e-20
Hhipl1	558.621	1.61002	0.164124	9.80975	1.02223e-22	1.54166e-20
Smoc1	953.834	-1.64953	0.168499	-9.78957	1.24828e-22	1.86431e-20
Vegfd	10990.9	-2.64228	0.271198	-9.743	1.97632e-22	2.92325e-20
Rassf2	101.904	-3.67306	0.377608	-9.72718	2.30908e-22	3.38292e-20
Arhgap20	454.852	-4.23978	0.437016	-9.70166	2.96639e-22	4.30491e-20
Slfn5	338.323	-4.58974	0.473248	-9.69838	3.06319e-22	4.40384e-20
Ankrd1	3594.19	2.61586	0.270371	9.67506	3.84864e-22	5.48181e-20
Endod1	1569.14	1.59474	0.164962	9.66731	4.15132e-22	5.85869e-20
Pamr1	782.095	-2.0603	0.213431	-9.65324	4.76282e-22	6.66058e-20
Agtr2	123.032	-7.50011	0.777699	-9.64398	5.21293e-22	7.22437e-20
Pde3a	1057.48	-1.45789	0.151631	-9.61472	6.92984e-22	9.51801e-20
Il1rn	172.59	-6.63702	0.694557	-9.55576	1.22683e-21	1.67011e-19
Masp1	1762.83	2.69487	0.282644	9.53448	1.50633e-21	2.03262e-19
St3gal1	1742.61	-1.89245	0.199673	-9.47776	2.59807e-21	3.47531e-19
Odc1	4851.32	1.64439	0.174118	9.4441	3.58465e-21	4.75369e-19
Met	830	-2.00875	0.212724	-9.44295	3.62417e-21	4.76501e-19
Ptgs2	2541.61	3.12804	0.331457	9.43723	3.82756e-21	4.98977e-19
Nrn1	221.775	-2.4321	0.258616	-9.40428	5.23892e-21	6.77229e-19
Rgs4	1340.65	4.36284	0.464871	9.38505	6.28881e-21	8.06174e-19
Rnf19b	1008.2	1.33255	0.142315	9.36343	7.71876e-21	9.81304e-19
Tes	938.371	1.43165	0.153258	9.34142	9.50503e-21	1.19849e-18
Sned1	10233.3	-2.85033	0.305739	-9.32276	1.13349e-20	1.4176e-18
Xdh	904.741	-2.004	0.215727	-9.28951	1.55006e-20	1.92295e-18
Tfrc	589.346	1.44023	0.15598	9.23344	2.62083e-20	3.2253e-18
Tagln2	4137.38	1.56966	0.170552	9.20342	3.46748e-20	4.23336e-18
Gas1	450.411	-2.86621	0.312884	-9.1606	5.16115e-20	6.21464e-18
Arhgap6	828.812	-3.28325	0.358418	-9.16039	5.17112e-20	6.21464e-18
Plin2	2073.41	1.24629	0.136816	9.10927	8.29364e-20	9.89001e-18
Epn2	2188.89	1.10514	0.122083	9.05237	1.39901e-19	1.65545e-17
Cyr61	17640.1	1.00282	0.110937	9.03951	1.57374e-19	1.848e-17
Iqgap1	14690.5	1.07786	0.119261	9.03784	1.59799e-19	1.86226e-17
Pdgfc	1094.31	2.1885	0.24277	9.01472	1.97379e-19	2.28292e-17
Sfrp4	354.913	-3.58787	0.39839	-9.00591	2.13879e-19	2.4553e-17
Mical2	7845.03	1.14115	0.127028	8.98342	2.62484e-19	2.99096e-17
Frmd3	101.505	-2.69976	0.300679	-8.97887	2.73561e-19	3.09425e-17
Sorbs3	3765.68	-1.45131	0.161652	-8.97797	2.758e-19	3.09681e-17
Zdhhc2	1521.18	2.87957	0.320985	8.97102	2.93781e-19	3.27481e-17
Tnni3k	193.4	2.75215	0.308077	8.93331	4.13432e-19	4.54273e-17
Lum	90.6796	-3.01146	0.337095	-8.93357	4.12487e-19	4.54273e-17
Ltbp1	4272.94	1.01989	0.114519	8.90585	5.29771e-19	5.77976e-17
Esr1	177.422	-2.18866	0.245997	-8.89711	5.73215e-19	6.2097e-17
Arxes2	528.625	1.37571	0.155341	8.85606	8.28911e-19	8.91688e-17
Gjb3	314.527	2.5874	0.292194	8.85509	8.36133e-19	8.93211e-17
Cd34	702.72	-3.20518	0.363053	-8.82841	1.06172e-18	1.12637e-16
Ptn	317.748	-2.41156	0.273811	-8.8074	1.2808e-18	1.34949e-16
Ly6c1	384.832	-2.93035	0.333502	-8.7866	1.54156e-18	1.61318e-16
Tacc1	1937.24	-1.50009	0.170764	-8.78458	1.56945e-18	1.63127e-16
Rps6ka2	633.31	1.43548	0.163465	8.78158	1.61194e-18	1.6642e-16
Bag2	901.589	1.40593	0.160277	8.77191	1.75653e-18	1.80138e-16
Mturn	544.293	-1.71058	0.195102	-8.76765	1.8244e-18	1.85859e-16
Egr2	90.5672	2.63909	0.302166	8.7339	2.46038e-18	2.49e-16
Hsd17b7	2674.16	-1.22102	0.140128	-8.7136	2.94363e-18	2.9596e-16
Nxnl2	97.5593	-3.28317	0.377403	-8.69937	3.33728e-18	3.3336e-16
Ednrb	92.1228	5.41805	0.623088	8.69549	3.45351e-18	3.42744e-16
Cd53	95.5817	-3.35631	0.387991	-8.65048	5.12819e-18	5.05686e-16
Il1r1	629.305	-2.72921	0.316122	-8.6334	5.95522e-18	5.83498e-16
C1ra	605.551	-1.33225	0.154388	-8.62926	6.17525e-18	6.01227e-16
Rarres1	791.433	-2.24463	0.261527	-8.58277	9.26173e-18	8.96057e-16
Rcan2	661.473	-2.59822	0.304068	-8.54487	1.28682e-17	1.2372e-15
Sema6d	431.675	-2.48612	0.29184	-8.51876	1.61266e-17	1.54084e-15
Gpc6	3357.94	-1.49519	0.176057	-8.49263	2.02009e-17	1.91821e-15
Fmod	600.047	-1.50424	0.177378	-8.48044	2.24337e-17	2.11717e-15
Scara5	182.649	-7.72719	0.912601	-8.46722	2.51323e-17	2.35738e-15
Nrp1	1611.89	-1.18593	0.140172	-8.46049	2.66266e-17	2.4824e-15
Hcn4	76.2833	-6.81827	0.809995	-8.41767	3.8405e-17	3.55894e-15
Slc44a1	1060.15	-1.49642	0.178283	-8.39355	4.71694e-17	4.34495e-15
Slc1a4	1612.3	1.15484	0.137825	8.37901	5.33742e-17	4.88723e-15
Tle2	582.463	-2.17395	0.259515	-8.37697	5.43088e-17	4.94338e-15
Adamts6	415.377	2.25604	0.269925	8.35803	6.37759e-17	5.77097e-15
Synpo2	950.107	2.32004	0.278082	8.34304	7.24066e-17	6.51363e-15
Loxl3	8155.54	1.60406	0.192545	8.33082	8.02823e-17	7.18013e-15
Map6	4202.89	1.13932	0.137265	8.30017	1.03965e-16	9.20392e-15
Cnksr3	375.694	-2.09863	0.252847	-8.3	1.04107e-16	9.20392e-15
Wnt10b	385.666	3.12672	0.377247	8.28824	1.14937e-16	1.01033e-14
Tbl1xr1	847.443	-1.79731	0.217442	-8.26572	1.38859e-16	1.21368e-14
Igfbp3	1915.33	-1.41136	0.1711	-8.24878	1.60018e-16	1.39071e-14
Adam22	325.429	-1.65577	0.200931	-8.2405	1.71493e-16	1.48206e-14
Chst11	1628.72	1.76657	0.214646	8.23014	1.8699e-16	1.60697e-14
Tuft1	157.578	2.00505	0.24502	8.18318	2.76447e-16	2.36255e-14
Fam13c	426.072	-2.09765	0.256376	-8.18194	2.79317e-16	2.37389e-14
Timp1	14087.7	1.13167	0.138427	8.17517	2.95459e-16	2.49728e-14
Zfp395	221.646	-1.82318	0.223343	-8.16315	3.2639e-16	2.74363e-14
Ccl17	58.3091	6.53958	0.802657	8.14741	3.71788e-16	3.10827e-14
F3	3743.76	1.67774	0.206676	8.11772	4.75042e-16	3.95004e-14
Tek	326.123	-1.49601	0.184673	-8.10089	5.45606e-16	4.51239e-14
Cdh10	62.1273	6.63583	0.819576	8.09666	5.64891e-16	4.64691e-14
Slc20a1	1205.13	1.41082	0.174713	8.07503	6.74598e-16	5.51987e-14
Cdh6	77.0606	7.35738	0.911276	8.07371	6.81939e-16	5.5504e-14
Marcks	11754.6	-1.04058	0.129237	-8.05174	8.16268e-16	6.60876e-14
Tmcc3	2664.15	1.10299	0.137304	8.03319	9.49667e-16	7.64855e-14
Tnfsf11	82.9179	-4.55831	0.568351	-8.02024	1.05537e-15	8.45562e-14
Rasgrp3	263.445	1.57736	0.197448	7.98869	1.36376e-15	1.08698e-13
Sphk1	349.864	2.18134	0.273621	7.97215	1.55943e-15	1.23653e-13
Kif26b	971.405	2.76886	0.348065	7.955	1.79138e-15	1.41317e-13
Tgm2	1517.73	3.54499	0.445707	7.95363	1.8112e-15	1.42152e-13
Scara3	2185.74	-1.7789	0.224125	-7.9371	2.06963e-15	1.6161e-13
Mettl7a1	742.275	-2.78343	0.350742	-7.93585	2.09051e-15	1.62416e-13
Rras2	5277.64	-1.03326	0.130421	-7.92254	2.32712e-15	1.7989e-13
Slc41a2	1158.94	1.17621	0.149122	7.8876	3.08061e-15	2.36945e-13
Loxl4	1549.85	1.7885	0.22704	7.87745	3.34136e-15	2.55722e-13
Actg2	472.642	1.38371	0.175684	7.87609	3.37789e-15	2.57238e-13
Tsku	1331.47	1.36419	0.173273	7.87309	3.45996e-15	2.6219e-13
1700017B05Rik	738.357	1.40964	0.179601	7.84871	4.20344e-15	3.16968e-13
Nxph4	187.687	2.28696	0.291612	7.8425	4.41675e-15	3.31429e-13
Adamts8	44.5763	5.34773	0.682596	7.83439	4.71112e-15	3.51802e-13
Atp8b1	311.897	-1.94271	0.248575	-7.81536	5.48043e-15	4.07272e-13
Lgi2	62.2899	-5.15205	0.663005	-7.77075	7.80249e-15	5.77047e-13
Dpysl3	14160.6	1.75287	0.225689	7.76675	8.05265e-15	5.92698e-13
Ogn	9043.62	-3.20824	0.41452	-7.73966	9.96828e-15	7.302e-13
Myo1d	2212.67	1.56344	0.202211	7.73171	1.06114e-14	7.73628e-13
Serpinb1a	1592.57	-1.05669	0.136812	-7.72367	1.13025e-14	8.20125e-13
3300005D01Rik	324.145	1.6459	0.213183	7.72059	1.15796e-14	8.36287e-13
Sybu	113.677	-2.95611	0.383124	-7.71581	1.20213e-14	8.64132e-13
Cyp26b1	1051.68	-1.96031	0.254376	-7.70635	1.29468e-14	9.26328e-13
Nuak1	2874.76	1.36425	0.177161	7.7006	1.35425e-14	9.64464e-13
Ldlrad4	999.027	1.21367	0.157653	7.69835	1.37836e-14	9.77113e-13
Adh1	79.0474	-3.66256	0.47678	-7.68187	1.56782e-14	1.09872e-12
Znhit6	1194.81	-1.50821	0.196328	-7.68207	1.56532e-14	1.09872e-12
Vwa5a	1886.18	-0.923127	0.120174	-7.68158	1.57133e-14	1.09872e-12
Coro2b	137.963	2.00293	0.261155	7.66951	1.72655e-14	1.20179e-12
Scn7a	146.625	-3.16906	0.413265	-7.66836	1.74213e-14	1.20717e-12
Pde4dip	2624.59	0.940513	0.122866	7.65476	1.93674e-14	1.336e-12
Ralgps2	618.274	-2.41119	0.315674	-7.63822	2.2025e-14	1.51255e-12
Serpina3n	562.434	-2.0346	0.266477	-7.63518	2.25509e-14	1.54178e-12
Omd	730.992	-4.63186	0.607619	-7.62298	2.47889e-14	1.68729e-12
Rbpj	3659.46	-1.95239	0.256138	-7.62239	2.4902e-14	1.68752e-12
Ptger4	102.779	-2.36417	0.310683	-7.6096	2.7495e-14	1.85507e-12
Mapre2	1640.68	-1.51559	0.199306	-7.60434	2.86369e-14	1.92367e-12
Krt20	66.1356	4.73982	0.624262	7.59267	3.13384e-14	2.09599e-12
Tspan5	2029.23	-1.36838	0.181085	-7.55657	4.13838e-14	2.75587e-12
Bhlhe40	945.627	1.5771	0.208745	7.55516	4.18358e-14	2.77396e-12
Calcrl	309.03	-1.80902	0.241383	-7.49441	6.6597e-14	4.39683e-12
Tars	2701.39	0.875763	0.116944	7.48871	6.95536e-14	4.57241e-12
Olfml2a	42.8902	-4.09675	0.547243	-7.48618	7.09091e-14	4.64168e-12
Gm2115	711.944	-1.82961	0.244654	-7.47835	7.52627e-14	4.90579e-12
Nuak2	876.253	2.55025	0.342205	7.45241	9.16486e-14	5.94865e-12
Trerf1	190.691	-2.08371	0.280217	-7.43604	1.03751e-13	6.70588e-12
Gadd45g	4663.28	1.36056	0.183605	7.41025	1.26062e-13	8.11384e-12
Tmem200a	322.084	1.47928	0.200169	7.39017	1.46644e-13	9.39925e-12
Whrn	282.031	1.69828	0.229876	7.38782	1.4925e-13	9.52662e-12
Fmo1	73.5026	-4.79496	0.649547	-7.38201	1.55918e-13	9.91111e-12
Wnk4	112.191	-1.9565	0.265358	-7.37307	1.66743e-13	1.05556e-11
Asns	2778.54	0.912133	0.12419	7.34468	2.0625e-13	1.3003e-11
Fgf9	50.661	5.77695	0.787365	7.33706	2.18331e-13	1.37085e-11
2010300F17Rik	72.9266	4.5753	0.625282	7.31718	2.53244e-13	1.5836e-11
Myl9	5314.12	1.4393	0.197649	7.28213	3.28592e-13	2.04645e-11
Ror1	261.447	1.77087	0.243294	7.27872	3.3699e-13	2.09029e-11
Gja3	286.562	2.4349	0.334657	7.2758	3.44363e-13	2.12745e-11
Ifi204	288.112	-4.29362	0.590372	-7.27274	3.52267e-13	2.16757e-11
Kitl	1563.08	-1.9255	0.266063	-7.23701	4.58675e-13	2.81107e-11
Cd3eap	500.109	1.16049	0.160437	7.23329	4.71433e-13	2.8778e-11
Sfrp1	8032.14	-2.09954	0.291036	-7.21402	5.43247e-13	3.30307e-11
Ext1	5998.38	1.6408	0.227483	7.21286	5.4788e-13	3.31812e-11
Plk3	355.335	1.32817	0.184492	7.19905	6.06331e-13	3.65772e-11
Tmem35a	423.825	-1.56729	0.218657	-7.16777	7.62269e-13	4.58046e-11
Dkk2	795.994	-2.98526	0.418839	-7.12745	1.02243e-12	6.11986e-11
Col1a1	198403	1.12419	0.157785	7.12483	1.04208e-12	6.21332e-11
Cdon	358.392	1.26925	0.178222	7.12173	1.06578e-12	6.33009e-11
Efemp1	28393.1	-1.88039	0.264334	-7.11369	1.12979e-12	6.68445e-11
Plk2	2904.13	1.33538	0.188203	7.09543	1.28948e-12	7.6e-11
Gpr165	979.429	-1.50206	0.212232	-7.07745	1.46831e-12	8.62102e-11
Ugt1a7c	243.865	-1.41739	0.200483	-7.06986	1.55088e-12	9.07115e-11
Slc25a25	303.094	1.3342	0.188996	7.0594	1.67219e-12	9.74367e-11
Cyp39a1	83.1705	-2.28716	0.32453	-7.04761	1.82022e-12	1.05662e-10
Aff3	339.046	-1.92631	0.274007	-7.03013	2.06338e-12	1.19327e-10
Tmtc2	187.845	-1.5701	0.223642	-7.0206	2.20913e-12	1.27277e-10
Islr	1261.47	-1.61701	0.230599	-7.01224	2.34528e-12	1.34618e-10
Igfbp4	1636.99	-2.00366	0.286051	-7.00455	2.4779e-12	1.41701e-10
Ltbp2	35608.7	2.36579	0.338158	6.99611	2.63158e-12	1.49932e-10
Mn1	523.879	1.16701	0.167474	6.96829	3.20824e-12	1.82112e-10
Anxa8	726.003	1.4101	0.203351	6.93433	4.08162e-12	2.30836e-10
Hk2	1206.39	2.12555	0.306804	6.92803	4.26729e-12	2.40453e-10
Olr1	235.784	5.17427	0.749535	6.90331	5.08054e-12	2.85233e-10
Fam124a	830.454	-2.83391	0.41125	-6.89095	5.54196e-12	3.10007e-10
Reck	3492.64	-0.941203	0.136683	-6.88602	5.73768e-12	3.19793e-10
Dock10	71.6691	-2.59824	0.377717	-6.8788	6.0358e-12	3.32791e-10
Gucy1a1	44.6709	-3.38641	0.492276	-6.87909	6.02381e-12	3.32791e-10
Cd47	1403.61	-1.00522	0.146112	-6.87981	5.99325e-12	3.32791e-10
Camk2n1	435.24	1.06383	0.154707	6.87645	6.13627e-12	3.37122e-10
Inhbb	280.579	-2.50082	0.363745	-6.87522	6.18942e-12	3.38832e-10
Clec2d	268.497	-1.44927	0.210901	-6.87181	6.33926e-12	3.45804e-10
Nudt4	4225.03	-1.18917	0.173104	-6.86964	6.43635e-12	3.4986e-10
Id4	613.687	-2.03695	0.2969	-6.86073	6.8511e-12	3.71093e-10
Colec12	2247.97	-1.95681	0.285546	-6.85285	7.23934e-12	3.90747e-10
Gcnt1	329.054	-1.54234	0.22525	-6.84726	7.52783e-12	4.04897e-10
Garem2	153.51	2.35455	0.344409	6.83649	8.11571e-12	4.34996e-10
Ar	350.796	-1.22299	0.178911	-6.83574	8.15804e-12	4.35747e-10
Slco2a1	2854.09	-1.4106	0.206452	-6.83257	8.34067e-12	4.4396e-10
Col11a1	18133.9	1.6379	0.239889	6.82772	8.62721e-12	4.57629e-10
Gm28875	143.553	-1.94212	0.285631	-6.79939	1.05061e-11	5.55381e-10
Tgfb3	3777.11	1.00353	0.147623	6.79793	1.06136e-11	5.59139e-10
Gabra3	107.532	-1.98814	0.292642	-6.79374	1.09262e-11	5.73644e-10
Plcl1	470.62	1.48974	0.219664	6.7819	1.1861e-11	6.20603e-10
Lurap1l	2007.48	-0.825506	0.122207	-6.75499	1.42846e-11	7.44882e-10
Grap	95.0708	2.22612	0.329748	6.75099	1.46844e-11	7.6314e-10
Atoh8	1854.44	-1.42398	0.211314	-6.73872	1.59792e-11	8.27638e-10
Tg	77.6642	4.53361	0.672914	6.73728	1.61384e-11	8.33077e-10
Trim16	1898.85	0.813072	0.120692	6.73674	1.61982e-11	8.33367e-10
Chrdl1	48.2234	-3.89495	0.579508	-6.72112	1.80332e-11	9.24685e-10
A530020G20Rik	84.0987	-4.36439	0.649448	-6.72016	1.81531e-11	9.27738e-10
Agmo	64.1549	-3.43221	0.511365	-6.71186	1.92163e-11	9.78823e-10
Tgfbr2	3050.46	-0.808801	0.120565	-6.70841	1.96759e-11	9.98924e-10
Rgs6	42.2835	-2.88642	0.430725	-6.70132	2.06551e-11	1.04519e-09
Angptl1	179.991	-3.26017	0.486609	-6.69977	2.08752e-11	1.05287e-09
Apcdd1	139.993	-1.90502	0.284528	-6.69536	2.15135e-11	1.08151e-09
4931406P16Rik	1313.86	0.998338	0.149496	6.67804	2.42155e-11	1.20944e-09
Rrp9	544.29	1.06431	0.159374	6.67806	2.42119e-11	1.20944e-09
Serpinb9b	4255.6	-0.800163	0.119905	-6.67328	2.5014e-11	1.24528e-09
Gnl3	987.542	1.0182	0.152706	6.66772	2.598e-11	1.28919e-09
Anln	1274.71	-1.22207	0.183505	-6.65959	2.74592e-11	1.35822e-09
1500015O10Rik	155.516	-2.55572	0.384541	-6.64614	3.00881e-11	1.48293e-09
Emb	920.44	-2.52676	0.380209	-6.64572	3.01734e-11	1.48293e-09
Plscr4	1127.9	-3.01525	0.454087	-6.64025	3.13142e-11	1.52923e-09
Ifit3	214.76	-1.45136	0.218568	-6.64028	3.1308e-11	1.52923e-09
Fblim1	2494.76	1.38987	0.209791	6.625	3.47246e-11	1.69041e-09
Tfr2	40.0086	4.53272	0.68465	6.62049	3.58009e-11	1.7373e-09
Foxc2	1413.75	1.03697	0.156689	6.618	3.64092e-11	1.76127e-09
Susd2	431.219	-1.46011	0.220715	-6.61536	3.70641e-11	1.78732e-09
Steap3	289.139	-1.63428	0.247422	-6.60525	3.96858e-11	1.90777e-09
St5	653.026	1.1821	0.179068	6.60143	4.07221e-11	1.95149e-09
Erg	31.0648	8.4406	1.27957	6.59644	4.21161e-11	2.01202e-09
Pmp22	13029.3	0.933566	0.141554	6.59513	4.24872e-11	2.02347e-09
Camk1d	138.708	-1.58691	0.241124	-6.58129	4.66391e-11	2.21435e-09
Dusp4	3096.97	1.11785	0.170043	6.57396	4.89929e-11	2.31895e-09
Ppa1	837.73	0.886263	0.135156	6.55731	5.47867e-11	2.58523e-09
Tgif1	656.184	1.21323	0.185069	6.55556	5.54319e-11	2.60767e-09
Lxn	3017.9	-1.87401	0.285991	-6.55269	5.65104e-11	2.6503e-09
Lrp2	132.228	3.46338	0.528674	6.55107	5.71268e-11	2.67107e-09
Hspb7	945.882	2.41576	0.368995	6.54687	5.8757e-11	2.73897e-09
Ivns1abp	1036.18	1.02136	0.15629	6.53507	6.35814e-11	2.946e-09
Klhl29	482.097	-1.3967	0.213722	-6.53513	6.35533e-11	2.946e-09
Rxfp3	94.8994	4.42313	0.677349	6.53007	6.574e-11	3.03687e-09
Zfp469	152.654	1.9455	0.298874	6.50942	7.54435e-11	3.47469e-09
P4ha1	12680.1	0.733655	0.11273	6.50806	7.61277e-11	3.49574e-09
Fgd3	1651.16	1.26123	0.193971	6.50217	7.91678e-11	3.62452e-09
Has2	197.093	2.25063	0.346447	6.49634	8.22984e-11	3.75666e-09
Lgr6	274.367	-1.29538	0.199441	-6.49506	8.3002e-11	3.77757e-09
Anxa5	41028.4	1.28003	0.198443	6.45036	1.11582e-10	5.06332e-09
Fbxo40	32.3773	4.22002	0.654421	6.44848	1.12981e-10	5.11172e-09
Thbd	8253.14	-1.97572	0.306468	-6.44673	1.14292e-10	5.15589e-09
Mamstr	61.4076	-2.42364	0.376	-6.44584	1.14959e-10	5.1708e-09
Grem1	7266.66	-1.80305	0.279841	-6.44314	1.17029e-10	5.24857e-09
Crebrf	742.058	-1.83238	0.284651	-6.43731	1.21612e-10	5.43826e-09
Rgma	481.193	-1.01707	0.158055	-6.43494	1.23525e-10	5.50776e-09
Coq10b	984.383	1.16842	0.181697	6.43062	1.27082e-10	5.64999e-09
Ddx21	2172.24	0.794125	0.123503	6.43001	1.27599e-10	5.65663e-09
Ackr3	1195.44	-1.08227	0.168861	-6.40926	1.4623e-10	6.46398e-09
Tmeff1	900.995	0.901737	0.140862	6.40156	1.53793e-10	6.77881e-09
Il6st	8508.62	-0.799187	0.125074	-6.3897	1.66207e-10	7.30505e-09
Chst15	183.583	1.51004	0.237084	6.36924	1.8997e-10	8.32564e-09
Negr1	485.269	-1.85109	0.290686	-6.36801	1.91494e-10	8.3586e-09
Arhgap42	679.193	-1.46687	0.230358	-6.36776	1.91808e-10	8.3586e-09
Thbs1	296121	0.756663	0.119363	6.33919	2.30974e-10	1.00086e-08
Bmper	190.689	1.68245	0.265391	6.33951	2.30503e-10	1.00086e-08
Pde8b	162.26	-2.05784	0.325501	-6.32207	2.58077e-10	1.11517e-08
Cfh	3218.83	-1.64838	0.261548	-6.30241	2.93055e-10	1.26276e-08
Rap1gap2	363.15	1.8037	0.286476	6.29617	3.05093e-10	1.30993e-08
Slc38a1	385.382	1.28851	0.204659	6.29586	3.05705e-10	1.30993e-08
Lgals3bp	1082.19	-0.923387	0.146796	-6.29027	3.16911e-10	1.35418e-08
Creb3l2	4427.65	1.32605	0.211161	6.27983	3.38949e-10	1.44434e-08
Cxcl12	13230.5	-1.36592	0.21792	-6.26799	3.65733e-10	1.55416e-08
Cpxm1	462.538	-1.91497	0.305694	-6.26435	3.74394e-10	1.58658e-08
Lrrc59	5680.26	1.00571	0.160761	6.25595	3.9511e-10	1.66977e-08
Tfpi2	141.245	1.57463	0.25177	6.25422	3.99495e-10	1.68368e-08
Synpo	9227.44	1.12072	0.17948	6.24427	4.25775e-10	1.78953e-08
Sh3bp5	1893.59	-0.883013	0.141436	-6.24319	4.28726e-10	1.79703e-08
Rtn4r	129.181	1.49084	0.239405	6.22726	4.74658e-10	1.98415e-08
Fibin	317.577	1.32676	0.213172	6.22389	4.84985e-10	2.02182e-08
Las1l	840.937	0.924319	0.148614	6.21961	4.98401e-10	2.07214e-08
Celf5	248.694	-1.36615	0.21967	-6.2191	5.00014e-10	2.07324e-08
Ace	552.633	-1.13925	0.183265	-6.21639	5.08735e-10	2.10373e-08
Ssr1	7284.54	0.715066	0.115153	6.20968	5.30924e-10	2.1896e-08
Rab40b	95.2723	-1.66413	0.268215	-6.20446	5.48854e-10	2.25749e-08
Clca3a1	219.593	-1.86928	0.301327	-6.20347	5.52318e-10	2.26568e-08
Sema3c	7334.79	-2.14201	0.345519	-6.19941	5.66742e-10	2.31867e-08
Col24a1	31.6306	-3.33919	0.539585	-6.18844	6.07616e-10	2.4793e-08
Etv5	690.839	-0.974741	0.157809	-6.1767	6.54544e-10	2.66372e-08
Rasl11a	104.588	-2.95911	0.480026	-6.16449	7.07117e-10	2.87007e-08
Mme	303.187	-2.00749	0.325825	-6.16126	7.21698e-10	2.92155e-08
Prl2c2	158.46	-1.63462	0.265859	-6.14843	7.82543e-10	3.15954e-08
Slc7a11	237.967	1.1955	0.194474	6.14733	7.87978e-10	3.17316e-08
Rhbdd1	1205.58	0.901747	0.146765	6.14415	8.0392e-10	3.2289e-08
Itga5	7784.15	1.67932	0.274018	6.1285	8.87139e-10	3.55387e-08
Man1a	2160.1	-0.861629	0.14064	-6.12648	8.98422e-10	3.58972e-08
Chst1	218.396	-1.9874	0.324777	-6.11927	9.40068e-10	3.74639e-08
Eaf1	1225.22	1.16519	0.190767	6.10792	1.00937e-09	4.01218e-08
Atp13a5	26.2389	5.06608	0.830115	6.10286	1.04184e-09	4.13057e-08
C1galt1	1602.55	-1.65667	0.271597	-6.09974	1.0624e-09	4.20127e-08
Antxr1	5168.39	-1.61001	0.265196	-6.07104	1.27084e-09	5.01266e-08
Wnt5a	2510.93	2.79387	0.461128	6.05878	1.37159e-09	5.39622e-08
Smad3	1218.88	-1.24241	0.205112	-6.05723	1.38488e-09	5.43461e-08
Igsf10	113.751	-3.5759	0.590744	-6.05321	1.41991e-09	5.54377e-08
Sorbs2	2931.28	-1.59517	0.263522	-6.05328	1.41929e-09	5.54377e-08
Kcnq4	53.5108	-2.71099	0.448014	-6.05113	1.43837e-09	5.60162e-08
Myo7a	611.898	1.74796	0.289269	6.04266	1.51593e-09	5.88879e-08
Coro6	198.793	2.37596	0.393592	6.03662	1.5738e-09	6.0982e-08
Gstt1	140.137	-1.90992	0.31654	-6.03374	1.60205e-09	6.19203e-08
Vsig10l	142.044	-1.61786	0.268377	-6.02834	1.65652e-09	6.38653e-08
Cyb5r1	2661.28	0.938778	0.155817	6.02488	1.69234e-09	6.49208e-08
Spire1	1063.85	0.865028	0.143576	6.0249	1.69219e-09	6.49208e-08
Ecm1	22279.1	-0.703915	0.116887	-6.0222	1.72061e-09	6.58413e-08
Cdh13	628.184	-1.01243	0.168235	-6.01795	1.76644e-09	6.74271e-08
Esrp2	75.7256	4.07696	0.677608	6.0167	1.78012e-09	6.7781e-08
Ehbp1	2326.9	-2.32513	0.38651	-6.01572	1.79085e-09	6.80214e-08
Phip	1163.38	-1.90631	0.318109	-5.99261	2.06497e-09	7.824e-08
Ifitm3	2327.65	-0.8966	0.149672	-5.99045	2.09265e-09	7.90938e-08
AA414768	431.218	0.983638	0.164437	5.98184	2.20632e-09	8.31859e-08
Knl1	131.979	-1.78758	0.298951	-5.97952	2.23789e-09	8.417e-08
Arhgap36	302.785	-1.3489	0.225869	-5.97205	2.34287e-09	8.79035e-08
Lmo7	384.301	-2.63556	0.441447	-5.97028	2.36853e-09	8.86498e-08
Ctps	3204.93	0.91194	0.152774	5.96922	2.38396e-09	8.9011e-08
Piezo2	2788.99	1.44933	0.242858	5.9678	2.4047e-09	8.95677e-08
Peli2	181.576	-2.15107	0.360564	-5.96586	2.43355e-09	9.04235e-08
Srgap3	927.209	-1.95914	0.328449	-5.96482	2.44904e-09	9.07798e-08
Lpar1	1676.35	-0.8202	0.13757	-5.96208	2.49049e-09	9.20944e-08
Ampd3	302.645	-1.09968	0.184623	-5.95636	2.57915e-09	9.5144e-08
Stc1	37.5664	-4.73511	0.795161	-5.95491	2.60218e-09	9.57641e-08
Pde7b	239.215	-3.00417	0.504523	-5.95449	2.6089e-09	9.57821e-08
Cers6	1604.47	1.06539	0.179167	5.94634	2.74212e-09	1.00434e-07
Olfml2b	1118.98	-0.956956	0.16098	-5.94458	2.77168e-09	1.01275e-07
Nqo1	1206.77	1.11532	0.187893	5.93593	2.92187e-09	1.0651e-07
Fgf18	699.908	1.31462	0.22154	5.93398	2.9567e-09	1.07525e-07
Itga4	347.175	2.27078	0.382779	5.93235	2.98631e-09	1.08345e-07
Trim30d	95.2225	-1.61751	0.272798	-5.92934	3.04152e-09	1.10089e-07
Gm26705	91.9002	2.0326	0.34351	5.91715	3.27568e-09	1.18265e-07
Nrg1	862.181	2.35162	0.397449	5.91679	3.28279e-09	1.18265e-07
Gstm7	63.0711	-2.14276	0.362349	-5.91352	3.3487e-09	1.20357e-07
Nop2	1005.05	0.93225	0.15767	5.91266	3.36635e-09	1.2071e-07
Yrdc	285.108	1.15999	0.196317	5.90877	3.44673e-09	1.23305e-07
Sncg	362.34	-3.1081	0.526228	-5.90637	3.49723e-09	1.24821e-07
Fkbp11	592.256	1.27885	0.216761	5.89983	3.63875e-09	1.29571e-07
Tspan18	307.478	-2.37837	0.403452	-5.89505	3.7456e-09	1.33068e-07
Srpx	265.852	-1.30635	0.221983	-5.8849	3.9829e-09	1.41173e-07
Csrnp1	234.216	1.49644	0.254388	5.88251	4.0408e-09	1.42896e-07
Mllt11	706.348	1.25209	0.213001	5.8783	4.14492e-09	1.46242e-07
C2cd5	221.476	-1.18239	0.201424	-5.87017	4.35352e-09	1.5325e-07
Prrx1	9559.06	-1.86824	0.318608	-5.86375	4.52517e-09	1.58929e-07
Pam	16314.1	-0.721054	0.123005	-5.862	4.57331e-09	1.60254e-07
Abhd2	1685.99	0.815347	0.139896	5.82824	5.60165e-09	1.95841e-07
Mafb	60.284	-2.5357	0.435164	-5.827	5.64326e-09	1.9596e-07
Greb1	113.658	-1.62823	0.279402	-5.82755	5.62486e-09	1.9596e-07
Hbegf	825.323	2.06879	0.355032	5.82705	5.6414e-09	1.9596e-07
Tpm1	28312.1	1.45432	0.249614	5.82627	5.66805e-09	1.96377e-07
Crispld2	216.765	1.88301	0.323785	5.81563	6.04042e-09	2.08809e-07
Gm15867	47.5857	2.33686	0.401913	5.81434	6.08736e-09	2.09959e-07
Slc7a5	2992.24	1.543	0.265407	5.81371	6.11021e-09	2.10276e-07
Lrrn3	125.106	-1.90742	0.328127	-5.81307	6.13382e-09	2.10617e-07
Itih5	214.085	-1.51193	0.260469	-5.80464	6.45033e-09	2.20992e-07
Rgl1	2114.61	-0.890426	0.153618	-5.79635	6.77734e-09	2.3168e-07
Adgrg2	145.482	-1.84276	0.318025	-5.79439	6.85701e-09	2.33883e-07
Pdlim7	2795.7	1.18417	0.204617	5.78728	7.15368e-09	2.43463e-07
Slc7a7	308.406	1.33346	0.230614	5.78224	7.3712e-09	2.50312e-07
Gabrb1	57.1589	4.08126	0.708603	5.75959	8.43195e-09	2.85702e-07
Rpn1	5102.86	0.751767	0.130661	5.75356	8.73843e-09	2.95436e-07
Aldh1l1	92.7797	-1.76218	0.306307	-5.75297	8.76884e-09	2.95814e-07
Rgs5	514.595	2.29839	0.39979	5.74899	8.97756e-09	3.02192e-07
Ccnd1	13853.7	-1.15914	0.201649	-5.7483	9.01473e-09	3.02781e-07
Enpp2	103.391	-2.06751	0.3597	-5.74786	9.03788e-09	3.02897e-07
Csrp2	2102.62	1.93611	0.338612	5.71778	1.07923e-08	3.60909e-07
Btg1	1455.55	2.24362	0.393074	5.7079	1.1438e-08	3.81672e-07
Serinc2	289.135	3.07685	0.53928	5.70548	1.16013e-08	3.86283e-07
Ncam1	4195.2	2.17975	0.382594	5.69729	1.21728e-08	4.04437e-07
Bpgm	301.282	1.08639	0.190804	5.69374	1.24288e-08	4.12051e-07
Dzip1	1897.97	-1.21253	0.213086	-5.69031	1.26809e-08	4.19505e-07
Nusap1	212.139	-2.0106	0.353593	-5.6862	1.29897e-08	4.28799e-07
Smarcd3	535.793	1.25225	0.220323	5.68368	1.31825e-08	4.33899e-07
C1qtnf7	194.113	-2.5926	0.456167	-5.68345	1.32006e-08	4.33899e-07
Prkar1a	9891.32	-0.614314	0.108185	-5.67835	1.36001e-08	4.46078e-07
Adamts7	148.846	-1.27765	0.22502	-5.67796	1.36314e-08	4.46152e-07
Aldh1a7	295.219	-1.53261	0.270046	-5.67538	1.38383e-08	4.51962e-07
Nceh1	480.817	0.876116	0.154797	5.65978	1.51567e-08	4.93974e-07
Adamts10	6096.6	1.64955	0.291666	5.65562	1.55287e-08	5.05026e-07
Flrt3	70.7449	1.80745	0.31976	5.65251	1.58123e-08	5.13164e-07
Map3k14	407.714	0.923098	0.163392	5.6496	1.60822e-08	5.20827e-07
Tbc1d1	1173.41	1.0075	0.178402	5.64736	1.62931e-08	5.26548e-07
Kctd12b	96.395	-2.30225	0.40774	-5.64636	1.63878e-08	5.28498e-07
Col12a1	48143.4	1.35237	0.239625	5.6437	1.66436e-08	5.35624e-07
Pde4b	91.6444	-1.58549	0.281421	-5.63387	1.76206e-08	5.65882e-07
Kifap3	1642.05	-0.798257	0.141964	-5.62296	1.87712e-08	6.01579e-07
Maf	638.499	-2.47972	0.441382	-5.61808	1.93089e-08	6.17523e-07
Ncaph	207.835	-1.87962	0.335083	-5.60942	2.03003e-08	6.47884e-07
Thbs2	10821.1	0.740973	0.132255	5.60262	2.11136e-08	6.72443e-07
Timm17a	1503.73	0.718632	0.128281	5.602	2.1189e-08	6.73452e-07
Pycr1	776.627	0.894314	0.15989	5.5933	2.22792e-08	7.06641e-07
Ypel5	1618.27	0.79033	0.141384	5.58995	2.2713e-08	7.18918e-07
Il4ra	4065.47	-1.78184	0.318835	-5.58861	2.289e-08	7.23032e-07
Adcy7	666.936	2.41599	0.432551	5.58544	2.33107e-08	7.34811e-07
Sparc	130799	0.714383	0.128021	5.58022	2.40216e-08	7.55675e-07
Synj2	720.294	1.03875	0.18663	5.56581	2.60941e-08	8.19195e-07
Rtn4rl1	150.918	-2.15477	0.38725	-5.56429	2.63222e-08	8.24674e-07
Pde3b	724.174	-2.01262	0.361927	-5.56085	2.68459e-08	8.3937e-07
Ebna1bp2	803.071	0.812509	0.146561	5.54383	2.95928e-08	9.23378e-07
Itgb5	8949.96	1.83007	0.330301	5.54061	3.01428e-08	9.38638e-07
Adamtsl2	23.1117	5.60484	1.01275	5.53429	3.1249e-08	9.71119e-07
Htra4	75.69	-3.14305	0.568	-5.53354	3.13837e-08	9.73339e-07
Timp2	97162.5	-0.834105	0.150841	-5.52971	3.20769e-08	9.92836e-07
Spc25	239.82	-1.13268	0.204889	-5.52825	3.23441e-08	9.99093e-07
Ppp1r13l	1037.42	2.48321	0.449352	5.52619	3.27265e-08	1.00888e-06
P3h1	3267.88	1.25171	0.226543	5.52527	3.28972e-08	1.01212e-06
Slc4a4	484.538	0.872426	0.15801	5.52133	3.36443e-08	1.03303e-06
Noct	677.689	1.90199	0.344582	5.51971	3.39566e-08	1.04055e-06
Mical3	848.581	1.84896	0.335214	5.51575	3.47292e-08	1.06211e-06
Gm32255	16.3678	7.51826	1.36315	5.51536	3.48075e-08	1.06239e-06
Irak3	548.536	-2.94488	0.534191	-5.51279	3.53197e-08	1.07578e-06
Zfp503	1069.35	-1.83958	0.333713	-5.51246	3.53861e-08	1.07578e-06
Vps53	1131.45	0.799259	0.145049	5.51025	3.58325e-08	1.08506e-06
Itgb8	97.114	-2.0063	0.364088	-5.51047	3.57881e-08	1.08506e-06
Map3k1	129.864	-1.45278	0.264813	-5.48605	4.11014e-08	1.24217e-06
Ppp1r3c	93.5488	-4.25921	0.776556	-5.48474	4.14074e-08	1.24896e-06
Ahr	201.042	-1.26855	0.231865	-5.47108	4.47308e-08	1.34656e-06
Car2	27.2536	4.11276	0.751851	5.47018	4.49568e-08	1.35072e-06
Ntn4	3001	0.885642	0.162015	5.46643	4.592e-08	1.37697e-06
Ppfibp2	181.725	1.14808	0.210225	5.46117	4.73007e-08	1.41562e-06
Nupr1	3798.34	2.1003	0.384985	5.45553	4.88269e-08	1.45846e-06
Calr4	19.4306	4.62429	0.84783	5.45426	4.91765e-08	1.46605e-06
Knstrn	232.524	-1.52133	0.278965	-5.45346	4.93981e-08	1.46981e-06
Mfap4	1014.97	2.79968	0.513415	5.45306	4.95103e-08	1.4703e-06
Fmo5	136.092	-1.92486	0.35325	-5.44899	5.06556e-08	1.50142e-06
Ces2e	131.03	-1.27125	0.23368	-5.44014	5.32387e-08	1.57494e-06
Fxyd6	26.3443	5.80239	1.06672	5.43946	5.34433e-08	1.57796e-06
Ramp2	58.6839	-1.77228	0.326187	-5.43332	5.5316e-08	1.63013e-06
Errfi1	968.705	-0.787876	0.145124	-5.42898	5.66783e-08	1.66708e-06
Ntf3	19.7417	4.63931	0.85568	5.42178	5.90084e-08	1.7323e-06
Dpt	1557.95	-0.90277	0.166544	-5.42062	5.93932e-08	1.74028e-06
Pgr	63.2936	-2.72859	0.503526	-5.41896	5.99469e-08	1.75316e-06
Adm2	22.4757	3.98615	0.736548	5.41193	6.23474e-08	1.8199e-06
Nt5c2	594.341	0.919764	0.169989	5.41071	6.2774e-08	1.82889e-06
Farp1	4413.56	0.999009	0.184777	5.40656	6.42481e-08	1.86477e-06
Jam2	3575.95	0.958508	0.177285	5.4066	6.42318e-08	1.86477e-06
Dlc1	3153.7	0.687118	0.127182	5.40263	6.56705e-08	1.90246e-06
Ddr2	16559.8	-0.878182	0.163042	-5.38623	7.19505e-08	2.08048e-06
Agtr1b	96.5088	-2.61513	0.485702	-5.38423	7.27547e-08	2.09979e-06
Srpx2	636.785	1.61562	0.300183	5.38211	7.36182e-08	2.12073e-06
Cth	178.76	1.99511	0.371351	5.37257	7.76211e-08	2.23186e-06
Adamts1	24593.5	-0.89981	0.16752	-5.37134	7.81516e-08	2.24292e-06
Aldh18a1	2607.41	1.21232	0.225793	5.36917	7.90998e-08	2.26591e-06
Hspa1b	294.34	-1.76465	0.329011	-5.36351	8.16221e-08	2.33382e-06
Nuf2	197.047	-1.23029	0.229405	-5.36297	8.18657e-08	2.33644e-06
C430049B03Rik	62.8001	-1.97538	0.368638	-5.35858	8.38777e-08	2.38943e-06
Mcam	1003.12	1.79281	0.334646	5.35733	8.4459e-08	2.40154e-06
Lilr4b	26.7295	-3.49372	0.653451	-5.34657	8.96383e-08	2.53971e-06
Lifr	168.436	-1.60851	0.30085	-5.34655	8.96484e-08	2.53971e-06
Mthfd2	1534.19	1.38477	0.25948	5.33672	9.46434e-08	2.67629e-06
Tenm3	112.04	1.62388	0.304807	5.32757	9.95353e-08	2.80945e-06
Tnfrsf11b	2302.19	4.00861	0.752532	5.32683	9.99412e-08	2.81574e-06
Klhl30	43.9486	3.68966	0.692773	5.32593	1.00439e-07	2.82459e-06
Shmt2	1749.58	1.19014	0.223691	5.32046	1.03505e-07	2.9055e-06
Gnao1	628.125	-1.23761	0.232674	-5.3191	1.04284e-07	2.92204e-06
Syngap1	564.706	-1.45704	0.274097	-5.31579	1.06196e-07	2.97019e-06
Ptk2	1850.25	0.788633	0.148536	5.30938	1.09998e-07	3.07097e-06
S1pr3	1860.75	-2.14301	0.404094	-5.30325	1.13759e-07	3.17021e-06
Klhl13	1472.88	0.783826	0.147884	5.30027	1.15629e-07	3.21648e-06
Nop56	1173.51	0.906428	0.171044	5.29938	1.16197e-07	3.22646e-06
Sprr3	68.7763	-3.76792	0.712321	-5.28964	1.22555e-07	3.39688e-06
Lmln	84.8151	1.56512	0.295907	5.28921	1.22845e-07	3.39877e-06
Ajuba	1060.95	1.02682	0.194321	5.28414	1.26293e-07	3.48792e-06
Rab27b	227.303	1.81925	0.344559	5.27993	1.29233e-07	3.5627e-06
Kif20a	516.713	-1.41228	0.267599	-5.27762	1.30874e-07	3.60149e-06
Fzd6	516.969	4.95458	0.940322	5.26903	1.37149e-07	3.76742e-06
Lrrn4cl	1642.81	-1.84851	0.350931	-5.26744	1.38336e-07	3.79328e-06
Hspa12a	399.373	-0.860104	0.163334	-5.26593	1.39478e-07	3.81779e-06
Slc2a13	385.337	1.14579	0.217666	5.26399	1.40961e-07	3.8515e-06
Arhgap32	557.859	-0.988798	0.188082	-5.25726	1.46218e-07	3.98808e-06
Igfbp2	7848.87	3.06289	0.583237	5.25154	1.50835e-07	4.10673e-06
Mill2	404.805	-1.96523	0.374333	-5.24995	1.52143e-07	4.135e-06
Maob	297.813	-1.70528	0.324838	-5.24962	1.52417e-07	4.13515e-06
Sash1	3531.81	-0.707939	0.134884	-5.24848	1.53356e-07	4.15331e-06
Abca8a	121.169	-1.70863	0.325819	-5.24412	1.57034e-07	4.24544e-06
Esco2	67.458	-2.7551	0.525998	-5.23785	1.62461e-07	4.38444e-06
Chsy3	162.616	1.1721	0.223794	5.23742	1.62838e-07	4.38692e-06
Tpd52	351.174	1.1857	0.226474	5.23549	1.64549e-07	4.42528e-06
Plekhg2	4553.62	0.751857	0.143701	5.23211	1.67587e-07	4.49911e-06
Sat1	2242.35	1.51504	0.289792	5.22801	1.71341e-07	4.59188e-06
Fzd4	1624.85	-1.00522	0.192413	-5.22428	1.74839e-07	4.67747e-06
Gucy1b1	174.675	1.18015	0.226167	5.21805	1.80821e-07	4.82912e-06
Kif2c	180.965	-1.39378	0.267144	-5.21734	1.81515e-07	4.83926e-06
Adamts9	135.996	-2.06856	0.397436	-5.20477	1.94235e-07	5.1694e-06
Glt8d2	396.681	-1.19703	0.23031	-5.19745	2.02039e-07	5.36783e-06
Tril	30.0467	-3.67717	0.708313	-5.19144	2.08672e-07	5.53447e-06
Ust	570.568	1.02253	0.197158	5.18633	2.14477e-07	5.67865e-06
Arhgef5	607.268	0.762892	0.147304	5.17902	2.23054e-07	5.8956e-06
Prrc1	2908.2	0.61996	0.119816	5.17426	2.28817e-07	6.03755e-06
Nkd2	261.524	1.02786	0.198796	5.17045	2.33531e-07	6.15138e-06
Tnfsf18	203.093	1.62291	0.314023	5.16813	2.36448e-07	6.21758e-06
Folh1	1001.33	-1.82896	0.353994	-5.16663	2.38351e-07	6.25691e-06
Gpr88	28.1724	-5.74367	1.11304	-5.16036	2.46476e-07	6.45919e-06
Mndal	77.8515	-3.72001	0.721537	-5.15567	2.5273e-07	6.6118e-06
Ccdc86	457.238	0.92899	0.180208	5.1551	2.53502e-07	6.62075e-06
Pi15	584.556	-2.09776	0.407025	-5.15389	2.55144e-07	6.65234e-06
Aldh1a2	138.249	-1.33711	0.259688	-5.14889	2.62032e-07	6.82038e-06
Comp	2082.72	-1.31903	0.256404	-5.14435	2.68442e-07	6.97542e-06
Dcn	2059.58	-2.14213	0.416549	-5.14257	2.71004e-07	7.03012e-06
Fbln1	380.938	-0.874099	0.170008	-5.14151	2.72545e-07	7.05818e-06
Lrig3	661.402	1.30022	0.252977	5.13969	2.75186e-07	7.11461e-06
Prnp	10184.8	0.898481	0.174844	5.13877	2.76543e-07	7.12574e-06
Magi1	601.85	1.58734	0.30889	5.13886	2.76416e-07	7.12574e-06
Golt1b	1865.63	0.683216	0.133078	5.13396	2.83707e-07	7.2981e-06
Snai2	2319.88	-3.27999	0.63944	-5.12946	2.90567e-07	7.46209e-06
Hyou1	5736.23	1.17874	0.229859	5.12809	2.927e-07	7.50433e-06
Ifi207	41.3563	-4.85325	0.946565	-5.12722	2.94044e-07	7.52626e-06
Tlr4	617.01	-0.798561	0.155779	-5.12624	2.95588e-07	7.55319e-06
Frzb	358.875	-1.63641	0.319254	-5.12572	2.96408e-07	7.5616e-06
Tead4	242.822	1.0569	0.206215	5.1252	2.9722e-07	7.56976e-06
Cyth3	2486.86	-0.615666	0.120464	-5.1108	3.20805e-07	8.15693e-06
Lama2	4108.02	0.939192	0.183921	5.10649	3.28196e-07	8.33108e-06
Dock9	1298.65	1.23393	0.241718	5.10481	3.31119e-07	8.39145e-06
Pik3r1	1845.9	-2.50665	0.491797	-5.09691	3.4524e-07	8.73492e-06
C130074G19Rik	230.077	-1.1502	0.225685	-5.09649	3.46013e-07	8.74009e-06
Hpse	75.4558	-2.38398	0.467833	-5.0958	3.47277e-07	8.75765e-06
Cgnl1	3375.29	-1.44571	0.283763	-5.09478	3.49153e-07	8.79053e-06
Baiap2l2	28.2954	-3.46045	0.679436	-5.09312	3.52215e-07	8.85313e-06
Sync	213.47	1.51624	0.297831	5.09094	3.56285e-07	8.92627e-06
Inpp5a	1606.31	0.699512	0.137397	5.09118	3.5584e-07	8.92627e-06
Bmp6	1393.6	0.898896	0.176583	5.0905	3.57126e-07	8.93279e-06
Ccnf	167.565	-1.33622	0.262549	-5.0894	3.59199e-07	8.97005e-06
Zfp568	431.18	1.2886	0.253423	5.08475	3.68102e-07	9.17748e-06
Srm	1847.64	1.1778	0.2317	5.08331	3.70914e-07	9.23263e-06
Tnfsf15	1235.49	-2.06937	0.407268	-5.08111	3.75239e-07	9.31422e-06
Grwd1	284.519	1.09609	0.215723	5.08103	3.75403e-07	9.31422e-06
Ppp4r1l-ps	407.347	-1.04279	0.205299	-5.07937	3.78697e-07	9.38082e-06
Ptgs1	668.733	-1.00698	0.198292	-5.07825	3.80923e-07	9.42079e-06
Pxdn	3514.46	0.893242	0.175949	5.0767	3.84047e-07	9.48281e-06
Tm4sf1	4971.86	-2.01963	0.398131	-5.07276	3.92081e-07	9.66567e-06
Rgs7bp	63.6755	-2.18856	0.431539	-5.07152	3.94644e-07	9.71329e-06
Grb14	832.407	-0.744356	0.146855	-5.06866	4.00628e-07	9.84483e-06
Lbp	168.745	-1.55582	0.306993	-5.06794	4.0215e-07	9.85076e-06
Lrp8	165.93	1.98389	0.391446	5.0681	4.01802e-07	9.85076e-06
Slc17a9	105.879	1.68476	0.3325	5.06694	4.0426e-07	9.88671e-06
Slc16a2	69.7552	-1.52116	0.300262	-5.06609	4.0606e-07	9.91496e-06
Nob1	501.643	0.927002	0.183155	5.06129	4.16425e-07	1.01519e-05
Vegfc	242.672	1.2881	0.254693	5.05748	4.24835e-07	1.03406e-05
Mgat3	236.461	-1.05057	0.20794	-5.05226	4.36618e-07	1.06106e-05
Nkain2	57.6081	-1.63923	0.324545	-5.05085	4.3985e-07	1.06723e-05
Nemp1	170.219	-1.30353	0.258172	-5.04908	4.43943e-07	1.07546e-05
Pdgfb	16.3595	4.70309	0.932721	5.04233	4.5989e-07	1.11234e-05
Stat2	564.156	-0.927866	0.184055	-5.04125	4.62512e-07	1.11693e-05
Kif15	110.645	-1.73755	0.344868	-5.03831	4.69653e-07	1.13239e-05
Rab31	2573.26	1.32908	0.2639	5.0363	4.74622e-07	1.14258e-05
Ttll7	367.558	0.870055	0.173281	5.02105	5.13891e-07	1.23519e-05
Trabd2b	1214.25	-1.04491	0.208184	-5.01916	5.18969e-07	1.24432e-05
Dpysl2	1861.92	-0.776667	0.154744	-5.01904	5.1931e-07	1.24432e-05
Skil	2125.81	1.56615	0.312109	5.01797	5.22204e-07	1.24931e-05
Coro1c	3688.29	0.576799	0.114966	5.01713	5.24478e-07	1.2528e-05
Gm48874	12.908	-7.10589	1.41661	-5.01611	5.2728e-07	1.25754e-05
Mfap2	368.316	-1.12029	0.223498	-5.01254	5.37173e-07	1.27718e-05
Camsap3	41.5009	-2.57888	0.51447	-5.01269	5.3674e-07	1.27718e-05
Galnt15	19.742	-5.83123	1.16396	-5.00983	5.44789e-07	1.29329e-05
Tmem37	343.543	2.73222	0.545728	5.00655	5.54142e-07	1.31346e-05
Bmx	56.503	-2.51923	0.503274	-5.00569	5.56626e-07	1.31732e-05
Ccna2	372.682	-1.15503	0.230768	-5.00515	5.58185e-07	1.31898e-05
Npy1r	93.5311	1.50203	0.300206	5.00334	5.63449e-07	1.32938e-05
Adam17	1563.19	-0.908622	0.181678	-5.00127	5.69525e-07	1.34165e-05
E330013P04Rik	19.615	4.38785	0.877821	4.99857	5.77559e-07	1.3585e-05
P3h2	127.874	-1.15565	0.231432	-4.99347	5.93043e-07	1.39279e-05
Plcxd2	878.45	0.883113	0.177105	4.98639	6.1518e-07	1.44258e-05
Il11	217.587	4.31037	0.865421	4.98066	6.33678e-07	1.48268e-05
Dock4	373.474	-1.06975	0.214788	-4.9805	6.34211e-07	1.48268e-05
Kcnd1	329.182	-1.52893	0.3071	-4.9786	6.40462e-07	1.49503e-05
Cped1	2240.84	-1.7688	0.355457	-4.97612	6.48707e-07	1.51198e-05
Trp53inp1	2311.21	-0.824213	0.165744	-4.97282	6.59858e-07	1.53564e-05
Atf4	4026.5	0.916899	0.184504	4.96954	6.71104e-07	1.55945e-05
Ephx1	7176.32	-0.645862	0.130088	-4.96481	6.87671e-07	1.59554e-05
Nox4	1647.87	2.08811	0.420963	4.96032	7.03781e-07	1.63046e-05
Stat1	122.194	-1.20341	0.242926	-4.95382	7.27714e-07	1.68337e-05
Pclaf	361.756	-1.20348	0.242977	-4.95306	7.30558e-07	1.68488e-05
Rab36	113.518	-1.44565	0.291855	-4.95332	7.29576e-07	1.68488e-05
Fndc1	269.138	4.45519	0.900027	4.95007	7.41883e-07	1.70844e-05
Arrb1	717.983	-1.12424	0.227422	-4.94343	7.67584e-07	1.76498e-05
Nek2	158.594	-1.3431	0.27182	-4.94114	7.76678e-07	1.78323e-05
Dock6	1233.87	-0.705926	0.142949	-4.9383	7.88054e-07	1.80665e-05
Thra	1071.04	-1.2334	0.250073	-4.93217	8.13214e-07	1.86156e-05
Arhgef26	47.0849	2.3553	0.477816	4.92931	8.25213e-07	1.88342e-05
Adamts12	4369.16	1.41247	0.286544	4.92934	8.25071e-07	1.88342e-05
Slc14a1	51.0669	-2.42034	0.491206	-4.92735	8.33534e-07	1.89959e-05
Klhl24	741.122	-0.785989	0.159532	-4.92685	8.35669e-07	1.90164e-05
Car3	504.815	-2.69492	0.547081	-4.92599	8.39329e-07	1.90715e-05
Wls	11585.6	0.594281	0.120878	4.91636	8.81703e-07	2.00048e-05
Chp1	4423.99	-0.697261	0.141919	-4.91308	8.96547e-07	2.03116e-05
Vegfa	5878.42	0.760608	0.154953	4.90864	9.17081e-07	2.07463e-05
Ahcyl1	11654.9	-0.82998	0.169184	-4.9058	9.30495e-07	2.10188e-05
Kif11	311.116	-1.67131	0.34088	-4.90292	9.44232e-07	2.12978e-05
Rgcc	207.21	4.24629	0.869146	4.88559	1.03119e-06	2.32252e-05
L1cam	49.8327	-1.77063	0.362465	-4.88496	1.03447e-06	2.3265e-05
Prc1	676.181	-1.79766	0.368109	-4.8835	1.04219e-06	2.34044e-05
2810032G03Rik	68.3251	-1.92908	0.395185	-4.88147	1.05296e-06	2.36118e-05
Itih2	684.5	-1.17247	0.240296	-4.87928	1.06472e-06	2.38408e-05
Sgo2a	78.3394	-1.72396	0.353746	-4.87344	1.09674e-06	2.4522e-05
Stat5a	291.088	-1.03078	0.211597	-4.87141	1.10804e-06	2.47387e-05
Pmaip1	1433.24	1.57303	0.322946	4.87088	1.11104e-06	2.47698e-05
Cdk19	243.685	-1.20743	0.248112	-4.86649	1.136e-06	2.52896e-05
Ipo5	5171.81	0.705644	0.145024	4.8657	1.14051e-06	2.53533e-05
Nsg1	412.127	-1.60484	0.330384	-4.85749	1.18885e-06	2.63896e-05
Nqo2	539.682	-1.3578	0.279668	-4.85504	1.20364e-06	2.66795e-05
Lama4	1767.87	-0.75397	0.155442	-4.85048	1.23162e-06	2.72604e-05
Ugdh	6781.52	-0.843808	0.174084	-4.84714	1.25253e-06	2.76834e-05
Slc7a1	2810.94	1.41335	0.291625	4.84647	1.2568e-06	2.7738e-05
Uhrf1	329.052	-1.31456	0.271425	-4.84319	1.27771e-06	2.81591e-05
Plscr1	308.911	-1.22985	0.254517	-4.83211	1.35092e-06	2.97298e-05
Cenpf	273.273	-2.29845	0.476038	-4.82829	1.37709e-06	3.02228e-05
Polr1b	229.38	1.20581	0.249739	4.82827	1.37725e-06	3.02228e-05
Klf4	4368.71	-0.738102	0.152895	-4.8275	1.38259e-06	3.02969e-05
Mospd2	1266.9	-0.713376	0.147892	-4.82362	1.40979e-06	3.08489e-05
Syt13	61.9229	-3.19816	0.663278	-4.82174	1.42309e-06	3.10958e-05
Mfhas1	733.977	0.883007	0.183151	4.8212	1.42698e-06	3.11366e-05
Irak2	610.409	2.17677	0.45168	4.81928	1.44074e-06	3.13754e-05
Nrk	82.1377	-3.00846	0.624276	-4.81911	1.44201e-06	3.13754e-05
Tmod2	569.51	-1.08043	0.224233	-4.81834	1.44755e-06	3.14515e-05
Diaph3	646.284	-1.18824	0.246687	-4.8168	1.45875e-06	3.16502e-05
Fstl3	1526.54	2.49113	0.517489	4.81388	1.48029e-06	3.20723e-05
Rgs16	116.334	-1.33747	0.277893	-4.81289	1.48766e-06	3.21867e-05
Cdh26	60.9995	-2.00704	0.417365	-4.80883	1.51813e-06	3.27997e-05
Acot7	2308.2	1.17818	0.245534	4.79845	1.59897e-06	3.44978e-05
Ism1	174.685	-1.04939	0.218818	-4.79573	1.62082e-06	3.49203e-05
Dclk1	2138.93	-0.98572	0.205588	-4.79465	1.62963e-06	3.5012e-05
Cdca8	182.108	-1.02823	0.214446	-4.7948	1.62835e-06	3.5012e-05
Slfn9	241.368	-2.31392	0.482916	-4.79156	1.65486e-06	3.55039e-05
Phf11d	49.2335	-3.93749	0.821802	-4.79129	1.65714e-06	3.55039e-05
Gjb2	11.0094	6.94618	1.45029	4.78951	1.67188e-06	3.57699e-05
Mcm4	502.296	-0.805695	0.168393	-4.7846	1.71332e-06	3.66055e-05
Fgf7	4621.51	-3.56692	0.746295	-4.7795	1.75732e-06	3.74936e-05
Cercam	1433.06	0.848608	0.177776	4.77348	1.81072e-06	3.85794e-05
Pde1a	227.119	-1.34498	0.282235	-4.76544	1.88441e-06	4.00939e-05
Ncoa7	334.616	-2.19071	0.460164	-4.76072	1.92904e-06	4.09868e-05
Jak1	5252.73	-0.963125	0.202333	-4.76009	1.93503e-06	4.10574e-05
Slc7a6	803.963	1.18348	0.24865	4.75963	1.93944e-06	4.10942e-05
Myo1b	920.739	-0.76016	0.159773	-4.75775	1.95763e-06	4.14226e-05
Arhgef2	2942.18	0.652356	0.137134	4.75706	1.96433e-06	4.15072e-05
Spred1	2245.97	-0.640679	0.134776	-4.75367	1.99759e-06	4.21521e-05
Dusp6	234.133	-1.25474	0.264355	-4.74642	2.07048e-06	4.35707e-05
Clmn	74.748	-2.12136	0.446914	-4.74669	2.06777e-06	4.35707e-05
Adam5	127.451	-3.5448	0.747858	-4.73994	2.13784e-06	4.49267e-05
Slc45a3	96.565	1.21533	0.256591	4.73646	2.17481e-06	4.56413e-05
Fam110c	52.03	1.73226	0.365906	4.73415	2.19975e-06	4.61018e-05
Trim2	715.538	-0.941501	0.198914	-4.7332	2.21003e-06	4.62543e-05
Ttc12	275.194	0.880616	0.186093	4.73212	2.22183e-06	4.64381e-05
Eno3	517.497	1.43267	0.302833	4.73088	2.23543e-06	4.6659e-05
Kcne4	245.719	-0.958206	0.20269	-4.72743	2.27375e-06	4.73945e-05
Ckap2l	451.214	-2.17896	0.461128	-4.72529	2.29788e-06	4.7768e-05
Hgf	267.974	-1.68915	0.357469	-4.72532	2.29755e-06	4.7768e-05
Ksr1	196.497	-1.16278	0.246162	-4.72366	2.31637e-06	4.80873e-05
Slc7a2	815.555	-0.980096	0.207499	-4.72337	2.31972e-06	4.80919e-05
Bhlhe41	525.059	0.779992	0.165266	4.7196	2.36304e-06	4.8924e-05
Plxna2	879.956	-0.798338	0.169186	-4.71871	2.37343e-06	4.90732e-05
Ckap2	744.187	-1.92627	0.408573	-4.71464	2.42137e-06	4.99973e-05
Mastl	205.808	-1.35874	0.28826	-4.71359	2.43385e-06	5.01876e-05
Phf8	1073.97	0.97699	0.207283	4.71331	2.43725e-06	5.01905e-05
Mafk	2102.53	1.31631	0.279438	4.71058	2.47018e-06	5.08005e-05
Sirpa	784.155	-1.12203	0.238279	-4.70888	2.49086e-06	5.11574e-05
Actg1	50459.5	0.969133	0.20584	4.70818	2.49934e-06	5.12632e-05
Myh9	43294.3	0.597129	0.127121	4.69732	2.63597e-06	5.39936e-05
Zfp467	123.506	-1.24115	0.264316	-4.69572	2.65663e-06	5.43444e-05
B130024G19Rik	68.6137	-2.64116	0.56288	-4.69221	2.70264e-06	5.52122e-05
Tspan2	738.791	1.40084	0.298698	4.68982	2.73449e-06	5.57887e-05
Casp1	68.9027	-2.7452	0.586373	-4.68167	2.8455e-06	5.79766e-05
Sh3rf1	976.91	0.643369	0.137549	4.67738	2.90564e-06	5.91237e-05
Polr3d	789.778	1.00346	0.214638	4.67515	2.93743e-06	5.96916e-05
Thrb	133.741	-1.18537	0.253665	-4.67296	2.96884e-06	6.02503e-05
Abcd2	83.423	-2.34311	0.501825	-4.66918	3.02399e-06	6.12886e-05
Pard3b	246.882	-0.946755	0.202892	-4.66631	3.06654e-06	6.20693e-05
Sox11	33.4844	3.27043	0.701802	4.66005	3.16125e-06	6.39022e-05
9930012K11Rik	187.987	-1.0871	0.233495	-4.6558	3.22729e-06	6.51514e-05
Mylk3	38.4668	-3.05284	0.656104	-4.65298	3.27167e-06	6.59608e-05
Mgam	50.3391	-5.01664	1.07855	-4.65129	3.2986e-06	6.64167e-05
Actn3	71.5134	-1.65909	0.357039	-4.6468	3.37117e-06	6.77891e-05
Idh1	3506.88	-0.626964	0.135149	-4.63905	3.50009e-06	7.02897e-05
Arhgap11a	653.904	-1.5641	0.337475	-4.63471	3.57439e-06	7.16883e-05
Fam84b	77.1346	3.66161	0.790237	4.63355	3.59443e-06	7.19962e-05
Dcun1d3	832.82	0.645083	0.139261	4.63219	3.61823e-06	7.23787e-05
Acer3	473.986	0.684474	0.148188	4.61897	3.85646e-06	7.7044e-05
Plekha4	192.719	-1.59581	0.346281	-4.60842	4.0575e-06	8.09552e-05
Hip1	2361.53	0.705205	0.153049	4.60772	4.07105e-06	8.11205e-05
Ebf2	1100.66	-1.16274	0.252564	-4.60375	4.14955e-06	8.25776e-05
Camk2g	1990.43	-0.544023	0.118206	-4.60234	4.17775e-06	8.29672e-05
Glis3	233.512	-1.42681	0.310025	-4.60223	4.17991e-06	8.29672e-05
Spon2	601.881	-1.67087	0.363094	-4.60176	4.18931e-06	8.30466e-05
Hspe1	2263.51	0.749804	0.162969	4.6009	4.2067e-06	8.3284e-05
Chsy1	2459.44	1.04201	0.226543	4.59963	4.23251e-06	8.36873e-05
Gadd45b	1375.7	2.54979	0.554435	4.5989	4.24734e-06	8.38726e-05
Abca6	98.2653	-2.44166	0.531246	-4.59609	4.30486e-06	8.48995e-05
Gm3716	47.4668	-2.12893	0.463231	-4.59582	4.31052e-06	8.49024e-05
Gars	6131.36	0.841735	0.183392	4.58982	4.43629e-06	8.72678e-05
Aqp5	30.1705	-2.51416	0.547887	-4.58882	4.4575e-06	8.7573e-05
Grm7	20.2857	-6.78183	1.47831	-4.58755	4.48471e-06	8.79952e-05
Sgip1	22.2299	-2.49335	0.543751	-4.58547	4.52969e-06	8.87645e-05
Aldh6a1	509.562	-1.31336	0.286553	-4.5833	4.577e-06	8.95775e-05
Fpgs	476.504	1.13704	0.248456	4.5764	4.73038e-06	9.24618e-05
Pik3cb	592.844	1.48198	0.32392	4.57515	4.75874e-06	9.28981e-05
Mboat1	67.6446	-1.43178	0.313063	-4.57345	4.79766e-06	9.35391e-05
Vstm2b	26.3159	3.35919	0.735097	4.56973	4.88364e-06	9.50949e-05
Farsb	937.457	0.728417	0.159602	4.56395	5.02002e-06	9.7627e-05
Zfp362	782.666	0.785867	0.17264	4.55206	5.31241e-06	0.000103183
Itm2b	10935.4	-0.838788	0.184294	-4.55136	5.3299e-06	0.000103392
Herpud1	1738.61	0.969256	0.212989	4.55072	5.34616e-06	0.000103447
Slc8a3	99.7764	-2.12442	0.466823	-4.5508	5.34424e-06	0.000103447
Cdk1	470.218	-1.04243	0.229444	-4.54326	5.53903e-06	0.000107044
Glrx	168.174	-1.3308	0.293173	-4.53931	5.64392e-06	0.000108934
Mdk	390.087	-0.975178	0.214926	-4.53728	5.69844e-06	0.000109711
Hp	780.684	1.90166	0.419105	4.53742	5.69479e-06	0.000109711
Matn2	334.353	-1.76039	0.388243	-4.53425	5.78078e-06	0.000111157
Psat1	2500.63	0.668884	0.147672	4.52951	5.91201e-06	0.000113539
Ptges	653.078	-1.01224	0.223501	-4.52902	5.92591e-06	0.000113664
Cyp2j9	74.0604	-1.7192	0.380086	-4.5232	6.0912e-06	0.000116689
Lrrtm2	170.791	-2.03799	0.450942	-4.5194	6.20156e-06	0.000118655
Evc	838.428	-0.831441	0.183997	-4.51876	6.22015e-06	0.000118863
Zfp575	137.456	-1.55179	0.343529	-4.51721	6.26608e-06	0.000119592
Fxyd1	395.53	-1.05904	0.234465	-4.51685	6.27667e-06	0.000119646
Pawr	794.049	-0.968431	0.215007	-4.50419	6.66264e-06	0.000126689
Ccnb1	396.142	-1.17675	0.261256	-4.50421	6.66214e-06	0.000126689
Tacc3	462.241	-1.42344	0.316397	-4.49892	6.83002e-06	0.000129711
Gm14005	349.189	1.44637	0.32161	4.49729	6.88257e-06	0.000130417
Hsd17b11	622.598	-0.670411	0.149072	-4.49724	6.88411e-06	0.000130417
Slit2	11552.4	0.69948	0.155594	4.49554	6.93945e-06	0.000131142
Aspn	3012.52	-2.7141	0.603703	-4.49576	6.93232e-06	0.000131142
Cldn1	31.8043	-4.88819	1.08767	-4.49417	6.98417e-06	0.000131825
Slc8a1	532.908	1.84841	0.411525	4.49162	7.06841e-06	0.000133252
Kctd11	1407.37	0.678849	0.151282	4.48732	7.21248e-06	0.000135801
Osbpl6	461.147	-0.897679	0.200358	-4.48038	7.45106e-06	0.000140122
Enpp1	667.661	1.31373	0.293357	4.47825	7.52572e-06	0.000141353
Btbd3	1062.1	-0.629093	0.140774	-4.46883	7.86495e-06	0.000147545
Vnn1	485.798	2.0166	0.451497	4.46647	7.95194e-06	0.000148813
Syk	971.937	1.13121	0.253254	4.4667	7.94355e-06	0.000148813
Prickle2	350.396	-1.43621	0.321844	-4.46243	8.10363e-06	0.000151468
Ttc39b	1732.35	0.742845	0.166521	4.46098	8.15854e-06	0.000152309
5930403N24Rik	229.72	-1.48421	0.333414	-4.45154	8.5255e-06	0.000158967
Rnasel	154.726	-1.92449	0.432711	-4.44753	8.68647e-06	0.000161772
Pitpnm2	653.887	0.831542	0.186992	4.44693	8.71052e-06	0.000162024
Ildr2	342.145	-0.949401	0.213537	-4.44608	8.74522e-06	0.000162473
Begain	101.731	-1.57498	0.354406	-4.444	8.8301e-06	0.000163852
Slc25a32	444.63	1.04425	0.235175	4.44032	8.9825e-06	0.000166479
Fabp4	845.494	-1.51249	0.340693	-4.43946	9.01832e-06	0.000166942
Acsbg1	13.288	5.3783	1.21202	4.43747	9.10214e-06	0.000168291
Pde1c	17.0422	-3.02063	0.681068	-4.43513	9.20153e-06	0.000169925
Pygm	31.5856	-2.08456	0.470094	-4.43435	9.23498e-06	0.000170338
Ces2g	865.563	-1.48255	0.334752	-4.42881	9.47555e-06	0.000174566
Foxq1	8.58349	6.58612	1.48755	4.42748	9.53401e-06	0.000175433
Plekhh2	511.858	-0.802653	0.181452	-4.4235	9.71132e-06	0.000178269
Fads2	1809.24	-1.81535	0.410371	-4.42368	9.70343e-06	0.000178269
Stard13	959.708	0.63066	0.142682	4.42003	9.86892e-06	0.000180946
Ctsl	13614.5	0.51426	0.116379	4.41884	9.92302e-06	0.000181721
Cnn1	1271.19	1.94446	0.440141	4.41782	9.97009e-06	0.000182273
Lrrk2	1590.95	0.611871	0.138505	4.41768	9.97682e-06	0.000182273
Fstl4	26.5861	-4.23381	0.95869	-4.41625	1.00429e-05	0.000183262
Eif4ebp1	2380.74	0.957642	0.217055	4.41197	1.02433e-05	0.000186698
Rab3ip	1038.86	1.07677	0.244119	4.41081	1.02983e-05	0.000187256
Myl12a	8410.86	0.533507	0.120951	4.41092	1.02931e-05	0.000187256
Notch4	249.524	4.10431	0.930723	4.40981	1.0346e-05	0.000187902
Vdr	103.89	-2.47554	0.561472	-4.40902	1.0384e-05	0.000188369
Pole4	959.391	0.952495	0.216084	4.40798	1.0434e-05	0.000189053
Dnm1	868.804	-1.13657	0.258111	-4.4034	1.06566e-05	0.000192859
Gm34294	15.5677	-4.14608	0.943722	-4.39333	1.11628e-05	0.000201784
Slco3a1	2707.61	0.661747	0.15066	4.39233	1.12143e-05	0.000202477
Fth1	24503.1	-0.842392	0.19186	-4.39067	1.13003e-05	0.00020379
Stxbp5	806.017	-1.10795	0.252405	-4.3896	1.13562e-05	0.000204557
Dsp	34.5994	3.31604	0.755612	4.38855	1.14109e-05	0.000205302
Pnrc1	1075.66	-2.08759	0.475974	-4.38594	1.15485e-05	0.000207536
Slc44a3	22.622	-2.45269	0.559628	-4.38272	1.17207e-05	0.00021032
Ssbp3	1190.21	-0.924195	0.210882	-4.38253	1.17308e-05	0.00021032
Kcns1	15.044	4.24727	0.96994	4.3789	1.19282e-05	0.00021361
Aoc3	1050.73	-0.961066	0.219504	-4.37836	1.19574e-05	0.000213885
Lce1g	27.4088	-3.00333	0.686368	-4.37569	1.21047e-05	0.000216269
Gpnmb	5173.69	-1.3602	0.310892	-4.37515	1.21352e-05	0.000216561
Siah2	279.82	0.932042	0.213059	4.37456	1.21676e-05	0.000216888
Lig1	278.282	-0.934723	0.213783	-4.37229	1.22947e-05	0.000218901
Olfm1	644.509	-0.820149	0.187907	-4.36466	1.27322e-05	0.000226427
Tnk2	2175.88	1.06369	0.243818	4.36263	1.28506e-05	0.000228269
Grin3a	110.449	-2.10142	0.481845	-4.3612	1.29353e-05	0.000229508
Itgb1bp2	19.395	3.34591	0.767797	4.3578	1.31376e-05	0.000232828
Mybbp1a	2806.15	0.906794	0.208157	4.3563	1.32277e-05	0.000234156
Ckap4	11891.2	0.652519	0.149804	4.35581	1.32573e-05	0.00023441
Ifi205	29.7857	-3.53962	0.812675	-4.35552	1.32753e-05	0.00023446
Rapgef4	13.3062	4.40975	1.01255	4.35509	1.33011e-05	0.000234646
Rarb	27.7885	3.2785	0.752885	4.35458	1.33323e-05	0.000234926
Tanc1	1516.96	0.697472	0.16022	4.35321	1.34157e-05	0.000236125
Bmp2	106.77	-1.18664	0.272687	-4.35165	1.35114e-05	0.000237539
Bmpr1b	149.612	1.88493	0.433303	4.35016	1.36041e-05	0.000238895
Sigmar1	1871.85	0.694131	0.159776	4.34441	1.3965e-05	0.000244952
Arhgef9	308.075	-1.37282	0.316111	-4.34285	1.40648e-05	0.000246422
Selenbp1	51.5012	-2.72443	0.627606	-4.34099	1.41844e-05	0.000248236
Hnrnpa1	5675.68	0.719623	0.165814	4.33994	1.4252e-05	0.000249134
Nol9	800.086	0.719153	0.16583	4.33669	1.44642e-05	0.000252558
Igfbp6	4786.86	-1.19175	0.27508	-4.33239	1.475e-05	0.000257256
Mlph	40.846	2.42417	0.559632	4.33172	1.47949e-05	0.000257455
Ets1	1087.87	0.65949	0.152244	4.33179	1.47905e-05	0.000257455
Cenpm	70.5975	-1.44458	0.333589	-4.33043	1.48818e-05	0.000258673
Rasgef1b	26.8325	-2.27146	0.524753	-4.32863	1.50039e-05	0.000260503
Ntn1	1012.69	-1.17747	0.272242	-4.3251	1.52464e-05	0.000264414
Ldhb	479.164	-0.678904	0.156997	-4.32432	1.53002e-05	0.000265049
Ero1l	2102.5	0.768016	0.177684	4.32237	1.54361e-05	0.000266802
Klc2	618.794	0.644256	0.149046	4.32253	1.54248e-05	0.000266802
Top2a	1282.43	-1.48655	0.344543	-4.31455	1.59925e-05	0.000276108
Syne3	575.543	-1.3452	0.311974	-4.31188	1.61872e-05	0.000279157
Heg1	15816.9	-1.36968	0.31819	-4.30461	1.67277e-05	0.000288154
Smim3	185.086	1.11538	0.2592	4.30316	1.68377e-05	0.000289725
Zfp36l1	316.998	-2.0319	0.472473	-4.30055	1.70375e-05	0.000292836
Kmt5c	373.029	-0.815714	0.189943	-4.29451	1.75078e-05	0.000300583
Aff1	2146.98	0.865476	0.201884	4.287	1.811e-05	0.000310575
Shcbp1	104.652	-1.59999	0.373458	-4.28427	1.83341e-05	0.000314069
Hspa1a	45.1366	-1.84645	0.431499	-4.27915	1.87607e-05	0.000321019
Fbxo17	340.87	0.893202	0.208918	4.27536	1.90826e-05	0.000326165
Rhoq	4006.64	0.582822	0.136416	4.2724	1.93382e-05	0.000330165
Myc	751.349	1.38055	0.323435	4.26839	1.96892e-05	0.000335723
Nrbp2	371.85	-1.23073	0.28835	-4.26818	1.97073e-05	0.000335723
Plk1	269.341	-1.22173	0.28642	-4.26553	1.99429e-05	0.00033936
Tmem170b	209.086	0.954791	0.224127	4.26004	2.04387e-05	0.00034703
Ssbp2	339.078	0.949243	0.222813	4.26027	2.04179e-05	0.00034703
Anpep	362.157	-0.902606	0.211959	-4.2584	2.05892e-05	0.000349199
Ptprz1	192.799	1.75431	0.412247	4.25548	2.08604e-05	0.000353409
Tmem100	24.6012	-4.81322	1.13136	-4.25439	2.09622e-05	0.000354742
Flrt2	5906.08	-0.59045	0.138847	-4.25253	2.11365e-05	0.0003573
Tmem159	460.093	0.659739	0.155394	4.24559	2.18014e-05	0.000368136
Acss2	229.027	-1.18402	0.278951	-4.24453	2.19051e-05	0.00036948
Abcb10	584.277	1.1297	0.266308	4.24209	2.21451e-05	0.000373119
Runx1t1	437.092	-2.21562	0.522944	-4.23683	2.26697e-05	0.00038154
Adamts5	36857.7	-0.590973	0.139529	-4.23548	2.28061e-05	0.000383416
Dok5	216.072	1.31469	0.310828	4.22962	2.34081e-05	0.000393108
Dapk1	1665.66	-0.649586	0.153609	-4.22884	2.34904e-05	0.000394059
Hmmr	610.649	-1.93556	0.45814	-4.22483	2.39125e-05	0.000400703
Gas2	294.584	-0.773745	0.183517	-4.2162	2.48451e-05	0.000415878
Man2a1	6942.56	-0.503168	0.119428	-4.21314	2.51839e-05	0.000420635
Smim10l2a	53.6676	3.33372	0.791241	4.21328	2.51684e-05	0.000420635
Ebf1	1749.29	-2.06682	0.490715	-4.21185	2.53285e-05	0.00042242
Meox2	30.3459	-6.46891	1.53594	-4.2117	2.53458e-05	0.00042242
Car5b	349.272	-0.927271	0.22019	-4.21122	2.53993e-05	0.000422854
Vapa	2554.12	0.573433	0.136262	4.20832	2.57274e-05	0.000427853
Ccnb2	232.223	-1.32639	0.315344	-4.20616	2.59752e-05	0.000431507
Dubr	452.861	-1.09067	0.259423	-4.20422	2.61981e-05	0.000434742
Pola1	200.425	-1.14297	0.272034	-4.20158	2.65061e-05	0.000439379
Zswim6	1238.82	0.692513	0.164898	4.19964	2.6734e-05	0.00044268
Sorl1	36.2043	-2.44475	0.582301	-4.19843	2.68773e-05	0.000444574
Mtfr1	1024.03	0.69035	0.164611	4.19382	2.7429e-05	0.000453212
Ssr2	1899.38	0.693809	0.165463	4.19312	2.75138e-05	0.000454126
Glul	888.571	-1.4625	0.348848	-4.19237	2.76059e-05	0.000455158
Sema3f	299.595	-1.60497	0.383038	-4.19011	2.7882e-05	0.000459145
Adamts2	3700.67	-1.40638	0.33566	-4.1899	2.79074e-05	0.000459145
Jmjd4	187.823	0.991725	0.236715	4.18954	2.7952e-05	0.000459387
Nr3c1	3681.58	-0.887592	0.212097	-4.18483	2.85376e-05	0.000468511
Cyp7b1	48.4682	-1.64909	0.394918	-4.17578	2.96972e-05	0.000487027
Lrrk1	3026.42	1.08801	0.260601	4.175	2.97982e-05	0.000488163
Gal3st2	145.561	3.71084	0.8891	4.17371	2.99681e-05	0.0004889
Rin2	658.231	-0.685861	0.164321	-4.17392	2.99402e-05	0.0004889
Lcorl	296.084	-0.904829	0.216806	-4.17345	3.0002e-05	0.0004889
Jup	1743.32	1.27222	0.304821	4.17366	2.99752e-05	0.0004889
Abi3bp	49.2228	-3.30678	0.792292	-4.17369	2.9971e-05	0.0004889
Tppp	29.834	3.09926	0.742749	4.17268	3.01035e-05	0.000490033
2200002D01Rik	171.505	1.04883	0.251597	4.16869	3.06358e-05	0.000497646
Gfra2	27.5612	-4.31069	1.03405	-4.16876	3.06265e-05	0.000497646
Fgf1	39.6365	-1.83503	0.440328	-4.16742	3.08072e-05	0.000499902
Txnrd1	4612.37	0.565159	0.13568	4.16539	3.10826e-05	0.000503839
Pcdhb19	50.6274	-1.36139	0.326959	-4.1638	3.12993e-05	0.000506818
Lrrc15	90.9515	1.69357	0.406787	4.16329	3.1369e-05	0.000507413
Dnajb13	13.9142	-3.93863	0.946136	-4.16286	3.14289e-05	0.000507847
Zmynd19	444.239	0.795881	0.191299	4.16041	3.17683e-05	0.000512792
Ankrd29	161.341	-2.24594	0.540437	-4.15579	3.24166e-05	0.00052271
Nr3c2	24.475	-2.80654	0.675769	-4.1531	3.27996e-05	0.000527778
9330154J02Rik	84.1438	-4.07817	0.981957	-4.15311	3.27993e-05	0.000527778
Htr1d	10.3574	5.87545	1.41498	4.15233	3.29103e-05	0.000528459
Usp2	221.499	-1.15687	0.278608	-4.15233	3.29106e-05	0.000528459
Abhd11os	295.83	-0.888235	0.213946	-4.15168	3.30043e-05	0.000528859
Wwc2	6858.46	1.00187	0.241305	4.1519	3.29728e-05	0.000528859
Gm43682	363.978	-1.50642	0.363005	-4.14986	3.32675e-05	0.000532522
Ddx39	986.37	0.737549	0.17777	4.1489	3.34077e-05	0.000534211
Mki67	836.606	-1.86767	0.450336	-4.14729	3.36433e-05	0.00053742
Ddit4l	362.606	-1.22639	0.295782	-4.14625	3.37966e-05	0.000539308
Gm15271	20.7603	3.20501	0.773064	4.14586	3.38544e-05	0.00053967
Angptl2	2334.32	-1.10288	0.26604	-4.14553	3.3903e-05	0.000539886
St3gal5	642.557	0.898282	0.216749	4.14433	3.40802e-05	0.000542146
Fam8a1	2980.06	0.747995	0.180622	4.14121	3.4548e-05	0.000549021
Anxa1	51508.5	-1.04053	0.251424	-4.13854	3.49519e-05	0.000554866
Clmp	896.826	-0.696187	0.168381	-4.13458	3.55606e-05	0.000563947
Sytl2	283.038	-1.05497	0.255341	-4.13161	3.60224e-05	0.000570683
Xpo5	1592.04	0.532165	0.129174	4.11974	3.79295e-05	0.000599661
Zdhhc16	520.211	1.6536	0.401377	4.11982	3.79169e-05	0.000599661
Ifit2	434.824	-0.977086	0.23725	-4.11839	3.81533e-05	0.000602579
Tlr1	29.8468	-2.34575	0.569696	-4.11755	3.82921e-05	0.000603741
Cxcl16	100.923	1.67541	0.406903	4.11747	3.83053e-05	0.000603741
Actn1	30592.5	1.02084	0.247997	4.11633	3.84951e-05	0.000606111
Atg16l2	299.449	-1.05452	0.25626	-4.11502	3.8715e-05	0.00060895
Cox4i2	75.2898	-2.10276	0.511253	-4.11295	3.90628e-05	0.000613793
Drd3	6.98587	6.28715	1.52952	4.11055	3.94721e-05	0.000619592
Mapk8ip1	249.314	-1.30418	0.317643	-4.10581	4.02908e-05	0.000631798
Cdc25b	251.658	-1.58535	0.386433	-4.10252	4.08682e-05	0.000639599
Pitpnm3	21.3656	-5.94922	1.45015	-4.1025	4.08715e-05	0.000639599
Cdc25c	52.546	-1.3974	0.340646	-4.1022	4.09232e-05	0.000639758
Ift140	384.737	-0.837229	0.204226	-4.09952	4.14005e-05	0.000646563
Tubb6	5259.51	1.11254	0.271527	4.09736	4.17881e-05	0.000651954
P2ry1	29.3306	-2.85812	0.697747	-4.09621	4.19973e-05	0.000654553
Sgms2	1293.26	-0.583488	0.14254	-4.0935	4.24912e-05	0.000661581
Camk2b	19.2242	-2.50335	0.611718	-4.09232	4.27076e-05	0.000664278
Clu	65.4024	-1.58713	0.387975	-4.09081	4.29866e-05	0.000667942
Adgrd1	206.845	0.873933	0.213794	4.08773	4.35622e-05	0.000676203
Bcl6	146.169	-0.884176	0.216325	-4.08725	4.36514e-05	0.000676905
Rabgef1	864.742	0.536603	0.131383	4.08425	4.4219e-05	0.000685017
Hspb1	3425.57	1.35274	0.331302	4.0831	4.4439e-05	0.000687732
Ncapg2	225.316	-0.929786	0.227916	-4.07951	4.5131e-05	0.000697739
Dlat	1670.93	0.526857	0.129204	4.07772	4.54788e-05	0.00070241
Spta1	830.182	-1.66231	0.408272	-4.07157	4.66968e-05	0.000720499
Wfdc17	16.1471	-3.63339	0.892849	-4.06944	4.71272e-05	0.000726411
Gm28863	22.9999	-3.99585	0.982321	-4.06776	4.74665e-05	0.000730908
Zfp185	34.6898	3.37673	0.832027	4.05844	4.94012e-05	0.000759938
Racgap1	579.217	-1.24464	0.30696	-4.05474	5.01902e-05	0.000771304
Slc35e1	2200.85	0.503227	0.124221	4.05107	5.0984e-05	0.000782722
Kif18b	95.6711	-1.47646	0.364739	-4.04798	5.16619e-05	0.000792338
Lrrcc1	1475.97	-2.14736	0.530541	-4.04749	5.17707e-05	0.000793216
Notch3	1596.58	-1.29092	0.319211	-4.04409	5.25258e-05	0.000803985
Cdkn3	82.6163	-1.20502	0.298061	-4.04284	5.28073e-05	0.00080749
Emc2	2253.66	-1.94864	0.482066	-4.04227	5.29364e-05	0.000808661
Car13	1562.51	-0.979187	0.2424	-4.03955	5.35536e-05	0.000817276
Cspg4	5565.57	1.66847	0.413539	4.03462	5.46909e-05	0.000833576
Dab2	3438	-1.6018	0.397031	-4.03445	5.473e-05	0.000833576
Oxtr	34.5785	-5.67129	1.40627	-4.03285	5.51037e-05	0.000838438
Cd9	2468.39	-0.698092	0.173213	-4.03024	5.57198e-05	0.000846138
Pdcd4	1014	-1.2578	0.312081	-4.03036	5.56919e-05	0.000846138
Bbs5	183.01	0.885199	0.219675	4.02958	5.58759e-05	0.000847672
Spats2l	166.23	1.65913	0.412052	4.02651	5.6612e-05	0.000857148
Cdkn1a	13526.8	0.481718	0.119632	4.02667	5.65728e-05	0.000857148
Cep128	115.37	-1.90738	0.473947	-4.02447	5.7105e-05	0.000863762
Npr2	3769.11	-0.524364	0.13032	-4.02366	5.73009e-05	0.000865874
Isoc1	507.135	0.653868	0.162647	4.02016	5.81593e-05	0.000877982
Kat2b	558.627	-1.0382	0.258297	-4.01938	5.83506e-05	0.000880007
Slc2a1	691.274	0.955925	0.238297	4.01149	6.03368e-05	0.00090907
Fgf21	9.53729	5.75228	1.43408	4.01114	6.04268e-05	0.000909536
Gm11149	10.8638	4.0927	1.02078	4.0094	6.08738e-05	0.000915368
Lrrfip1	5580.6	1.08817	0.271488	4.00816	6.11935e-05	0.000917516
Stx1a	190.141	1.15974	0.28935	4.0081	6.12082e-05	0.000917516
Kcp	61.096	-1.55929	0.388987	-4.00859	6.10836e-05	0.000917516
Deptor	51.1619	-2.01254	0.50214	-4.00792	6.12552e-05	0.000917516
Glce	949.973	0.742339	0.185322	4.00567	6.18424e-05	0.00092541
Cars	2043.23	0.634255	0.158678	3.99711	6.41195e-05	0.000958553
Tuba4a	533.949	1.53051	0.38297	3.99642	6.43071e-05	0.000960424
Rassf8	2457.79	0.585872	0.146691	3.99391	6.49931e-05	0.000969728
Il17d	260.819	-0.760118	0.190361	-3.99303	6.52343e-05	0.000972383
Sntb2	1747.31	-0.843603	0.211479	-3.98907	6.63323e-05	0.000987793
Fignl2	114.744	-1.20968	0.303311	-3.98826	6.65607e-05	0.000990235
Ifi30	656.471	0.948151	0.237763	3.9878	6.66884e-05	0.000991177
Col1a2	131387	0.87145	0.218563	3.98717	6.68652e-05	0.000992845
Tsga10	92.6069	-1.21164	0.304019	-3.9854	6.73653e-05	0.000999306
Kif20b	359.824	-2.95982	0.742743	-3.98498	6.74862e-05	0.00100013
Chmp2b	2207.56	-0.50519	0.126818	-3.98357	6.78884e-05	0.00100513
Pik3r5	61.4527	-1.51088	0.379738	-3.97874	6.92816e-05	0.00102477
Dysf	962.845	1.10226	0.277373	3.97391	7.07029e-05	0.00104479
Tbc1d2b	1546.21	-1.11875	0.281864	-3.96911	7.21431e-05	0.00106402
Ubxn2a	585.431	0.626528	0.157846	3.96924	7.2102e-05	0.00106402
Taf4b	122.488	1.07482	0.270922	3.96728	7.26986e-05	0.00107119
Oacyl	20.8318	2.99752	0.755769	3.96619	7.303e-05	0.00107504
Srpr	4297.39	0.529522	0.133578	3.96413	7.36643e-05	0.00108334
Gas2l3	110.291	-1.19311	0.30108	-3.96275	7.4091e-05	0.00108858
Hck	97.1572	3.40953	0.86159	3.95725	7.58164e-05	0.00111287
Hmgn3	704.257	-1.57197	0.39805	-3.94917	7.84224e-05	0.00115002
Tcp11l2	248.788	-1.34944	0.341927	-3.94656	7.92819e-05	0.00116152
Lgi4	125.506	-1.84271	0.467402	-3.94246	8.06506e-05	0.00118045
Parp14	68.589	-2.59312	0.658437	-3.9383	8.20607e-05	0.00119994
Ly6e	1016.19	-0.850364	0.216037	-3.93619	8.27864e-05	0.0012094
Neil3	43.46	-1.8787	0.477343	-3.93575	8.29371e-05	0.00121046
Spon1	61.2259	-1.4604	0.371155	-3.93475	8.32828e-05	0.00121435
Bicc1	2341.9	-0.991741	0.252115	-3.93369	8.36516e-05	0.00121857
Elovl6	791.663	-0.564076	0.143561	-3.92917	8.52385e-05	0.00124051
Smarca2	1714.24	-1.55436	0.39595	-3.92564	8.65011e-05	0.0012577
Ube2c	547.729	-1.08088	0.275414	-3.92456	8.68886e-05	0.00126214
Ska3	92.1372	-1.37371	0.350479	-3.91951	8.87281e-05	0.00128765
Arpc5	4289.82	0.495099	0.126336	3.9189	8.89554e-05	0.00128973
Rapgef2	595.567	-0.71296	0.182164	-3.91385	9.08377e-05	0.00131578
Synm	79.8565	-1.1138	0.284619	-3.91332	9.1035e-05	0.00131644
Sh3rf3	400.942	-1.13446	0.289903	-3.91323	9.10687e-05	0.00131644
Nsdhl	930.39	-0.852178	0.217779	-3.91304	9.11403e-05	0.00131644
Ccl9	182.54	-1.61157	0.412298	-3.90876	9.27715e-05	0.00133875
Cmas	799.21	0.796388	0.20383	3.90711	9.34061e-05	0.00134538
Bcar1	1888.11	0.573266	0.146718	3.90727	9.33441e-05	0.00134538
Nop16	464.714	0.719993	0.184381	3.90492	9.42554e-05	0.00135634
Klhl5	2039.48	-0.54177	0.138789	-3.90355	9.47934e-05	0.00136281
Dzip1l	1037.26	1.43318	0.367358	3.90133	9.56665e-05	0.00137408
Maml3	86.0255	-1.06614	0.273362	-3.9001	9.61548e-05	0.00137852
Tjp2	445.81	0.643174	0.164908	3.9002	9.61146e-05	0.00137852
Ptpn13	550.536	-1.00011	0.256632	-3.89704	9.73754e-05	0.00139472
Fas	828.606	0.741529	0.190351	3.89559	9.79581e-05	0.00140176
Sv2b	6.10102	6.09258	1.56586	3.89089	9.98764e-05	0.00142788
1700020L24Rik	70.2192	-1.4917	0.383471	-3.88998	0.00010025	0.0014319
Dlg5	3004.59	-0.444925	0.114437	-3.88795	0.000101096	0.00144263
Socs2	505.407	-1.42632	0.366954	-3.88692	0.000101524	0.0014474
Mad2l1	328.748	-0.856055	0.220379	-3.88447	0.000102552	0.0014607
Trpv2	392.557	1.23986	0.319443	3.88132	0.000103889	0.00147838
Crybg3	747.56	-0.819287	0.211175	-3.87965	0.000104605	0.00148719
Ppp1r14a	101.381	1.29335	0.333587	3.8771	0.000105709	0.0015015
Gm16263	15.9564	-6.43141	1.66053	-3.87311	0.000107456	0.0015249
Snhg5	318.828	0.723308	0.186845	3.87115	0.000108321	0.00153577
Cenph	97.5096	-2.60866	0.675699	-3.86068	0.000113071	0.00160163
Zdhhc14	89.1776	1.5921	0.412413	3.86045	0.00011318	0.0016017
Nfatc1	453.349	0.727595	0.188519	3.85953	0.000113605	0.00160623
Sec61a2	429.498	0.954465	0.247359	3.85863	0.000114024	0.00161069
Smpdl3a	734.042	-1.15085	0.298506	-3.85538	0.000115551	0.00162926
Kng2	45.6059	-1.52748	0.396177	-3.85556	0.000115465	0.00162926
Fetub	54.1688	-1.59728	0.414636	-3.85225	0.000117036	0.00164868
Pi4k2b	1103.93	0.729881	0.189494	3.85173	0.000117286	0.0016507
Dkk3	4616.27	-0.816803	0.212135	-3.8504	0.000117927	0.00165821
Pdzd2	104.159	-1.44345	0.375063	-3.84857	0.000118811	0.00166911
Armcx4	674.073	0.619244	0.161046	3.84513	0.000120488	0.00169113
Dennd5b	161.171	0.847401	0.220397	3.84488	0.000120609	0.00169128
Gm13091	55.2199	-4.36493	1.13556	-3.84386	0.000121114	0.00169681
Ankrd44	836.094	0.793354	0.206599	3.84007	0.000122998	0.00172164
Fam102b	2004.99	-0.462898	0.120565	-3.83942	0.000123327	0.00172168
Plag1	159.657	-1.41637	0.368869	-3.83977	0.000123151	0.00172168
Dnajb11	3037.73	0.521711	0.135884	3.8394	0.000123337	0.00172168
Ect2	269.29	-0.80933	0.210903	-3.83745	0.000124319	0.00173382
Imp4	664.792	0.64584	0.168419	3.83473	0.000125702	0.00175152
Ercc6l	100.719	-1.63771	0.427214	-3.83346	0.000126355	0.00175902
Hs6st1	862.146	0.538349	0.140484	3.83209	0.000127061	0.00176565
Hivep2	445.04	-0.961329	0.250862	-3.8321	0.000127052	0.00176565
Trib2	1075.35	-0.843229	0.220248	-3.82855	0.0001289	0.00178959
Gm36033	60.0008	-1.66419	0.434857	-3.82699	0.000129721	0.00179937
Aars	5658.73	0.475286	0.124235	3.8257	0.000130403	0.0018072
Ncoa2	974.454	-0.82526	0.215837	-3.82354	0.000131548	0.00182142
Kdelr3	2385.34	1.09819	0.287513	3.81961	0.000133664	0.00184905
Rad54b	34.385	-1.92892	0.505201	-3.81813	0.000134468	0.00185851
Cxcr6	7.82376	5.46792	1.43221	3.81783	0.000134631	0.00185909
Snx18	3948.75	-0.553281	0.145183	-3.81092	0.000138449	0.00191011
Ostc	2264.73	0.684155	0.179539	3.81063	0.000138615	0.00191068
Birc5	188.429	-0.844665	0.221848	-3.8074	0.000140436	0.00193391
Egr1	258.24	-1.51556	0.398077	-3.8072	0.000140552	0.00193391
Ltbp4	3655.31	1.19932	0.315147	3.80559	0.000141467	0.00194476
Dag1	8079.82	0.647651	0.1702	3.80525	0.000141663	0.00194572
Epha2	985.697	1.21348	0.318919	3.80497	0.000141823	0.00194618
Ccnd2	36216.5	-0.797515	0.209647	-3.80408	0.000142333	0.00195144
Efnb2	1618.62	0.471689	0.124039	3.80273	0.00014311	0.00196034
Ftsj3	1154.27	0.683493	0.179776	3.80192	0.000143578	0.001965
Crabp2	239.158	2.30136	0.605454	3.80105	0.000144082	0.00196504
Hmgb2	298.198	-1.11494	0.293291	-3.80147	0.000143842	0.00196504
Hoxc5	197.158	0.786945	0.207021	3.80128	0.000143952	0.00196504
Ndst1	3634.81	0.938057	0.24679	3.80104	0.000144092	0.00196504
Gbp3	48.9496	-1.76207	0.463867	-3.79865	0.000145484	0.00198227
Btc	105.961	-1.32339	0.348565	-3.79668	0.000146648	0.00199635
Tiam1	912.213	1.13954	0.300481	3.79239	0.000149203	0.00202934
Sinhcaf	53.0154	1.34739	0.355573	3.78936	0.000151039	0.00205133
Itgb4	37.5965	-1.52982	0.403746	-3.78906	0.000151219	0.00205133
Mef2c	356.239	-1.57751	0.416331	-3.78907	0.000151212	0.00205133
Zbtb4	2433.32	-0.595015	0.15707	-3.78823	0.000151726	0.00205593
Arl10	346.657	1.22648	0.323774	3.78806	0.000151825	0.00205593
Tspan11	30.1933	-1.89165	0.499401	-3.78785	0.000151959	0.00205593
Dlgap5	304.959	-1.60703	0.424727	-3.78368	0.000154528	0.00208884
Nfia	707.991	-1.37909	0.364553	-3.78297	0.000154971	0.00209299
Nfkbia	500.437	-0.612207	0.161916	-3.78102	0.000156188	0.00210758
Hmgcs1	2765.69	-1.10086	0.291289	-3.77926	0.000157293	0.00212063
Chac2	247.689	-1.50135	0.39734	-3.77851	0.000157767	0.00212516
Cep55	157.566	-1.56505	0.414332	-3.77729	0.000158543	0.00213374
Kcnc2	31.3082	-3.05999	0.810782	-3.77412	0.000160575	0.0021592
Ncapg	196.524	-2.0209	0.535541	-3.77357	0.000160929	0.00216208
Pdp1	203.42	-0.965741	0.256064	-3.77149	0.000162276	0.00217827
Nepro	291.579	0.67776	0.179839	3.7687	0.000164098	0.00220081
Pfn2	3042.15	-0.44731	0.118739	-3.76716	0.000165112	0.00221055
Trim24	924.594	-1.02567	0.272256	-3.7673	0.000165022	0.00221055
Epha4	465.036	1.74441	0.463434	3.7641	0.000167148	0.00223586
Pmvk	170.344	-0.921166	0.244803	-3.76288	0.000167967	0.00224487
Foxm1	412.867	-0.80005	0.212667	-3.76198	0.000168574	0.00225102
Zwilch	259.694	-0.867209	0.230546	-3.76154	0.000168872	0.00225109
Nfic	4984.94	0.691292	0.183776	3.7616	0.000168829	0.00225109
Ikbke	336.752	-0.867969	0.230981	-3.75774	0.000171453	0.00228352
Srf	1380.62	0.472063	0.125651	3.75694	0.000172005	0.00228889
Tshz2	93.6775	-2.14217	0.571287	-3.74972	0.000177031	0.00235373
Ifi211	340.704	-2.50571	0.669015	-3.74537	0.000180129	0.00239286
Idh3a	1480.95	0.910999	0.243297	3.74439	0.00018083	0.00239933
Txndc5	17789.8	0.618174	0.165099	3.74426	0.000180929	0.00239933
Gdf15	1069.54	1.58623	0.423698	3.74377	0.000181281	0.00240193
Prkacb	2696.15	0.532185	0.14222	3.74197	0.000182581	0.00241708
Slc25a33	108.821	0.994965	0.26601	3.74033	0.000183778	0.00243084
Slc1a2	30.0293	-3.3208	0.888555	-3.73731	0.000186002	0.00245814
Limk2	1827.93	0.986233	0.26401	3.73559	0.000187277	0.00247286
Abca9	125.685	-1.23476	0.330661	-3.73422	0.0001883	0.00248424
Inava	19.2745	2.8965	0.776018	3.73251	0.000189582	0.00249901
Fam43a	1541.26	-1.28402	0.344107	-3.73146	0.000190372	0.00250727
Gm11356	5.50995	5.94775	1.59465	3.72981	0.000191623	0.00252159
Cenpn	119.298	-1.26778	0.339997	-3.72881	0.000192389	0.0025295
Rasal2	686.395	0.78241	0.209886	3.72779	0.000193168	0.00253758
Lrrc1	123.083	1.40293	0.376437	3.72686	0.00019388	0.00254475
Megf9	1161.86	-1.0697	0.287496	-3.72074	0.000198641	0.00260503
Tcf7l1	1274.44	-1.43963	0.387063	-3.71937	0.000199721	0.00261696
Cp	136.514	-2.41801	0.650212	-3.71881	0.000200167	0.00262056
Mrto4	621.195	0.856063	0.230251	3.71796	0.000200837	0.00262711
Fsd1l	134.404	-1.09531	0.294656	-3.71726	0.000201392	0.0026299
Ids	2614.62	-0.546979	0.147145	-3.71729	0.000201374	0.0026299
Me3	134.895	-1.10957	0.29852	-3.71691	0.000201671	0.0026313
Gm7361	14.2942	-3.68427	0.991587	-3.71553	0.00020278	0.00264354
Gbp2	128.265	-0.896543	0.241386	-3.71414	0.000203897	0.00265275
Tmod3	5201.92	-0.858945	0.231257	-3.71424	0.000203817	0.00265275
Rev3l	491.525	-0.920029	0.247719	-3.71401	0.000204004	0.00265275
Eif4g1	16222.7	0.452421	0.121881	3.71198	0.000205642	0.00267178
Myh10	7954.75	0.669728	0.180543	3.70951	0.000207659	0.00269571
Usp31	650.074	0.644894	0.173953	3.70729	0.000209486	0.00271714
Pmepa1os	9.98707	3.62214	0.977264	3.70641	0.000210216	0.00272431
Ifih1	99.4252	-1.68931	0.456145	-3.70346	0.000212682	0.00275164
Dok1	835.129	1.85749	0.50153	3.70364	0.000212527	0.00275164
Cenpe	495.208	-1.942	0.52457	-3.70209	0.000213834	0.00276421
Gm21960	8.17671	4.67868	1.26449	3.70006	0.000215552	0.00278407
Wsb2	4989.81	0.953186	0.257897	3.696	0.000219025	0.00282656
Gpc3	59.421	-1.53393	0.41568	-3.69017	0.000224106	0.0028897
Ankrd35	31.1008	-2.59061	0.702464	-3.68789	0.000226126	0.00291331
Sparcl1	194.693	-1.50537	0.408488	-3.68521	0.000228514	0.00293915
Necap1	1175.12	0.510868	0.13862	3.68538	0.000228366	0.00293915
Bcl2l11	104.364	-1.28268	0.348144	-3.68434	0.000229298	0.00294678
Atad3a	638.001	0.653471	0.177547	3.68055	0.000232733	0.00298842
Tmcc2	1051.77	1.84108	0.500367	3.67946	0.000233731	0.00299874
Tpx2	909.198	-1.28176	0.348517	-3.67776	0.000235288	0.0030162
Ccdc148	31.6119	-3.73819	1.01751	-3.67386	0.000238912	0.0030601
Htra1	646.764	-0.634344	0.172674	-3.67365	0.000239114	0.00306014
Xpot	3114.37	1.0993	0.299388	3.67182	0.000240833	0.00307958
Dyrk2	996.683	0.731211	0.199206	3.67063	0.000241956	0.0030888
Cep112	103.354	-2.21917	0.604556	-3.67075	0.000241839	0.0030888
Specc1	882.205	1.02797	0.280344	3.66682	0.000245586	0.00313254
Pofut2	3206.76	0.676188	0.184498	3.66502	0.00024732	0.00315205
Colgalt1	5050.16	0.4938	0.134752	3.6645	0.000247818	0.00315578
Col14a1	80.3069	-1.79814	0.490807	-3.66365	0.00024865	0.00316376
Wdr1	7898.85	0.568465	0.155591	3.65358	0.000258612	0.00328779
Nckap5	8.14044	-5.43943	1.48899	-3.6531	0.000259094	0.00329121
Ifi203	24.7306	-4.30255	1.17825	-3.65166	0.000260555	0.00330703
Lars	2341.21	0.796677	0.218199	3.65116	0.000261062	0.00331073
Rbfox1	16.2844	3.66209	1.00345	3.64949	0.000262763	0.00332956
Ttc30b	213.713	-1.00358	0.275016	-3.64917	0.000263088	0.00333093
Mis18bp1	151.397	-2.35193	0.644744	-3.64785	0.000264449	0.00334541
Mast2	3354.86	0.457427	0.125447	3.64636	0.000265982	0.00336203
Uba7	65.3232	-1.40069	0.384299	-3.64479	0.000267606	0.00337979
Fryl	1007.54	-0.830494	0.227902	-3.64409	0.000268338	0.00338625
Csgalnact1	821.181	-0.798387	0.219112	-3.64373	0.000268711	0.00338819
Arhgef18	1415.69	0.809819	0.222327	3.64247	0.000270033	0.00340207
Pkp2	432.1	1.79809	0.493696	3.64211	0.000270415	0.00340409
Pcsk5	795.862	1.32184	0.363102	3.64041	0.000272207	0.00342384
Uba5	1519.43	0.547292	0.150374	3.63954	0.000273125	0.00343259
Gpbar1	5.24882	5.87556	1.61475	3.63868	0.000274039	0.00344126
Gdpd1	97.6983	1.59742	0.439313	3.63618	0.000276713	0.00347201
Gulp1	1140.76	-1.30405	0.358789	-3.63459	0.000278419	0.00348772
Rad21	1873.39	-0.603196	0.165958	-3.63463	0.000278381	0.00348772
Cda	46.8655	1.22861	0.338131	3.63352	0.000279576	0.00349937
Col5a3	740.697	-1.18574	0.326408	-3.6327	0.000280473	0.00350774
Kansl1l	182.807	-0.808494	0.222758	-3.62947	0.000284008	0.00354906
Reps2	37.2619	-3.31804	0.914415	-3.6286	0.000284964	0.00355812
Ubald2	324.986	-0.83782	0.23091	-3.62834	0.000285249	0.00355879
Serp1	5076.19	0.800603	0.220675	3.62797	0.000285654	0.00355986
Tmem98	1291.95	0.566381	0.15612	3.62784	0.000285798	0.00355986
Mrps18b	303.7	0.755368	0.208268	3.6269	0.000286846	0.00357002
2310001H17Rik	45.7128	-1.83316	0.505606	-3.62568	0.000288205	0.00358404
Atic	1947.28	0.49062	0.13536	3.62455	0.000289461	0.00359675
Usp11	251.19	-1.05283	0.290548	-3.62358	0.000290548	0.00360735
Cpeb1	921.515	0.562887	0.155368	3.62294	0.000291275	0.00361055
Exoc3l4	63.1146	-1.11296	0.307191	-3.62302	0.000291188	0.00361055
Best3	22.9371	2.83058	0.78214	3.61902	0.000295717	0.00366265
Aatf	370.811	0.834278	0.230894	3.61325	0.000302383	0.00373919
Ndc80	143.814	-1.45479	0.402612	-3.61337	0.000302238	0.00373919
Cxcl9	10.5984	3.21195	0.890338	3.60756	0.000309086	0.00381901
Sox5	42.0408	-1.48973	0.413085	-3.60635	0.000310529	0.00383376
Pcdhb16	53.4228	-1.17789	0.326697	-3.60545	0.00031161	0.00384403
Kti12	144.646	0.844725	0.234352	3.60452	0.000312734	0.00385183
Ifit3b	59.0308	-2.02289	0.561211	-3.60451	0.000312744	0.00385183
Cit	188.33	-1.47502	0.409239	-3.60429	0.000313008	0.003852
Bco1	12.2236	3.94881	1.09687	3.60008	0.000318124	0.00391183
Abcc5	1992.54	-0.60121	0.167092	-3.59807	0.000320588	0.00393898
Grk3	44.542	-2.1632	0.601603	-3.59573	0.000323485	0.00397141
Irgm2	82.7969	-1.42336	0.396316	-3.59147	0.000328817	0.00403365
Grem2	794.695	1.1266	0.313728	3.59101	0.000329405	0.00403764
Prrg3	354.941	-0.798276	0.222418	-3.58908	0.000331851	0.00406438
Melk	201.257	-2.35977	0.657722	-3.58779	0.000333489	0.00408119
Col4a1	36364.1	0.85457	0.238331	3.58564	0.000336254	0.00411176
Tbx18	822.891	0.765169	0.213486	3.58416	0.000338168	0.00413188
Creld2	1009.87	0.600339	0.167595	3.58208	0.000340871	0.0041583
Morc4	433.565	0.980816	0.273801	3.58222	0.000340688	0.0041583
Uqcrq	1943.41	0.670944	0.187327	3.58166	0.000341416	0.00416164
Fndc3b	9459.72	0.705173	0.197032	3.57898	0.000344941	0.00420128
Irf7	52.0893	-1.57794	0.440988	-3.57819	0.000345977	0.00421058
Dnmt1	814.551	-0.531229	0.148503	-3.57724	0.000347244	0.00421984
Smg6	765.541	-0.70831	0.198007	-3.57721	0.000347287	0.00421984
Casp12	402.621	-1.60673	0.449233	-3.5766	0.000348093	0.00422629
Lima1	8610.46	0.444773	0.124415	3.57492	0.000350339	0.00425021
Col4a2	25056.7	0.772465	0.216174	3.57335	0.000352446	0.0042724
Arhgap29	2851.14	-0.947484	0.26517	-3.57312	0.000352747	0.00427268
Galnt1	3088.56	0.450727	0.126176	3.57222	0.000353964	0.00428404
Phf19	76.0352	-1.09766	0.30731	-3.57184	0.000354478	0.0042869
Styk1	537.519	0.548054	0.15347	3.57109	0.000355503	0.00429254
Nacad	688.874	0.731233	0.204757	3.57122	0.000355322	0.00429254
Icosl	29.7509	-3.29071	0.921542	-3.57087	0.000355795	0.0042927
Cabp1	117.114	1.26716	0.354952	3.56993	0.000357074	0.00430476
Ncapd2	473.529	-0.943787	0.264419	-3.56929	0.000357957	0.00431202
Calcoco1	1073.45	-0.797208	0.223717	-3.56347	0.000365982	0.00440525
Myoz2	8.15213	4.70007	1.31985	3.56106	0.000369356	0.00444238
Dtl	132.773	-1.03806	0.291663	-3.55911	0.000372108	0.00447199
Mrpl20	798.908	0.796301	0.223794	3.55818	0.000373427	0.00448433
AI504432	14.216	-2.7247	0.765838	-3.5578	0.00037397	0.00448735
Slc10a6	12.5128	-4.53898	1.27626	-3.55646	0.000375887	0.00450406
Cpne2	901.096	-0.583788	0.164171	-3.55598	0.000376569	0.00450406
Lif	416.943	3.76742	1.05946	3.556	0.000376546	0.00450406
Usp36	646.652	0.612538	0.172264	3.5558	0.000376827	0.00450406
Pcyt1b	123.25	-0.888041	0.249725	-3.55608	0.000376433	0.00450406
Cdr2	1446.43	1.28204	0.360666	3.55465	0.000378488	0.0045204
Kif23	275.114	-1.56411	0.440167	-3.55346	0.000380201	0.00453735
Tdrp	192.443	1.16994	0.329299	3.55282	0.000381122	0.00454481
Spp1	4738.68	-0.638824	0.179906	-3.55089	0.000383937	0.00457483
D330050G23Rik	47.0048	-3.16787	0.892267	-3.55036	0.000384705	0.00458043
Ecm2	99.1817	-2.09161	0.589168	-3.55011	0.000385073	0.00458127
Aspm	269.873	-1.80418	0.508409	-3.54868	0.000387164	0.00460032
Timm22	675.757	0.644297	0.181563	3.54861	0.000387273	0.00460032
Tmem220	91.9724	-1.17521	0.331338	-3.54685	0.000389863	0.00462752
Idi1	924.227	-1.55394	0.438396	-3.54461	0.000393199	0.00466351
Flnb	32095.9	0.967553	0.2733	3.54027	0.000399722	0.00473723
Plscr2	501.137	-1.60061	0.452664	-3.53597	0.000406276	0.00481119
Prss46	6.58395	5.2116	1.47462	3.53421	0.000409	0.00483973
Kcna4	36.8605	-1.72392	0.487982	-3.53276	0.000411241	0.00486251
Vldlr	1372.85	-0.663017	0.187778	-3.53085	0.000414226	0.00489404
Mindy2	1157.22	-0.56007	0.158696	-3.5292	0.000416826	0.00492097
Rftn2	304.122	0.659603	0.187122	3.52499	0.000423493	0.00499586
Ttc19	697.999	0.601023	0.170553	3.52397	0.000425134	0.00501137
Rcn3	7536.95	0.482894	0.137041	3.52371	0.000425552	0.00501246
Slc16a3	361.899	2.32328	0.659517	3.5227	0.000427179	0.00502777
Wasf1	89.1038	-1.88544	0.535306	-3.52217	0.00042803	0.00503394
Myo1c	17962.7	0.844565	0.239861	3.52107	0.000429814	0.00505105
Nid2	1725.32	-0.912292	0.259156	-3.52024	0.000431154	0.00506293
Cyb5a	2269.75	-0.541662	0.153991	-3.51748	0.00043566	0.00511195
Arrdc2	115.293	-1.20393	0.342313	-3.51706	0.000436361	0.00511407
Gm38398	10.2271	-4.29726	1.22186	-3.51697	0.000436506	0.00511407
Stk17b	405.148	0.665728	0.189314	3.51653	0.000437227	0.00511862
1190002N15Rik	1774.74	-0.630508	0.179385	-3.51482	0.000440048	0.00514772
Akap10	569.875	0.511042	0.145419	3.51428	0.000440953	0.00515439
Podn	400.129	0.620176	0.176534	3.51307	0.000442956	0.00517388
Incenp	361.451	-1.21635	0.346387	-3.51153	0.000445538	0.00520008
Fancb	88.0036	-1.15586	0.329401	-3.50897	0.000449852	0.00524646
Dpep1	336.694	-0.892341	0.254699	-3.50351	0.000459161	0.00535097
Tmem120b	107.004	0.926294	0.264518	3.50181	0.000462106	0.00538121
Cpa3	11.3199	-5.92504	1.6921	-3.50159	0.000462488	0.00538158
Depdc1b	17.7954	-2.8041	0.801663	-3.49785	0.000469017	0.00545344
Pkia	1664.36	0.497377	0.14221	3.49748	0.000469672	0.00545692
Psph	679.423	1.12087	0.320504	3.4972	0.000470176	0.00545865
Fam117b	875.859	-0.525684	0.150341	-3.49661	0.000471204	0.00546506
Pard6b	7.19803	4.48866	1.28397	3.49591	0.000472445	0.00546506
Itga9	813.182	0.580779	0.166119	3.49617	0.000471992	0.00546506
Mthfd1	940.189	0.859816	0.245951	3.49588	0.000472504	0.00546506
Mis18a	93.7673	-0.901595	0.257891	-3.49603	0.000472228	0.00546506
2810433D01Rik	47.8347	2.89604	0.828567	3.49524	0.000473634	0.00547401
Thy1	18580.9	-1.024	0.293004	-3.49484	0.000474349	0.00547816
Rad51b	33.3362	-2.31875	0.663623	-3.49407	0.000475712	0.00548979
Ngf	2307.85	0.780123	0.223345	3.49291	0.000477788	0.00550961
Prkd2	527.694	-1.08807	0.311601	-3.49189	0.000479622	0.0055235
Dcaf4	367.956	-0.738964	0.211626	-3.49184	0.000479711	0.0055235
Dnajc9	522.423	-1.16671	0.334236	-3.49066	0.000481823	0.00554366
Spin1	1716.77	-0.490756	0.140688	-3.48827	0.000486165	0.00558825
Ephb3	1226.08	1.57014	0.45014	3.48812	0.000486425	0.00558825
Clca3a2	22.0654	-3.43521	0.98498	-3.48759	0.000487396	0.00559501
Eef1e1	604.83	0.736521	0.211195	3.4874	0.000487741	0.00559501
Steap4	41.9325	-2.0071	0.57605	-3.48425	0.000493511	0.00565685
Cdca2	189.005	-1.82236	0.523056	-3.48406	0.000493866	0.00565685
Rims1	18.8878	-2.35503	0.67632	-3.48213	0.000497444	0.00569359
Nap1l3	42.2103	-1.8085	0.519402	-3.48188	0.000497904	0.00569462
Id2	481.33	-1.08674	0.312134	-3.48165	0.000498338	0.00569534
Tmem263	1909.26	0.65845	0.189149	3.48112	0.000499324	0.00570238
Timeless	65.1987	-1.24727	0.358327	-3.48082	0.000499879	0.00570447
Mllt3	613.409	-1.25855	0.361797	-3.4786	0.000504043	0.00574773
Prlr	22.3282	-3.43026	0.98633	-3.4778	0.000505539	0.00576052
Chchd1	395.051	0.590991	0.170046	3.47547	0.000509953	0.00580652
Capn5	757.222	-0.559798	0.161094	-3.47498	0.000510899	0.00581299
Mdga1	658.087	1.29092	0.371832	3.47178	0.000517015	0.00587822
Trim25	625.367	-0.735331	0.211921	-3.46984	0.000520763	0.00591646
Shb	290.847	0.739149	0.213074	3.46898	0.000522448	0.00593123
Ankrd55	24.9765	-1.5896	0.458277	-3.46865	0.000523077	0.00593399
Tbc1d32	202.167	-1.73399	0.500137	-3.46703	0.000526242	0.00596549
Unc5c	119.965	-1.03924	0.299955	-3.46466	0.000530902	0.00601389
Tmem2	654.949	0.673559	0.19457	3.46179	0.000536606	0.00607403
Hmgn2	1162.36	-0.902483	0.26085	-3.45978	0.000540619	0.00611496
Esm1	2101.01	0.63105	0.182437	3.45901	0.000542169	0.00612798
Amd1	1000.38	0.553358	0.160004	3.4584	0.000543396	0.00613734
Prrt4	166.884	-0.757949	0.219205	-3.45773	0.000544754	0.00614817
Troap	68.7498	-1.69536	0.490349	-3.45747	0.000545282	0.00614962
4933434E20Rik	819.61	0.524904	0.151843	3.45688	0.000546473	0.00615853
Kars	1957.32	0.502216	0.145383	3.45444	0.00055144	0.00620996
Rnf11	4714.05	0.655819	0.190021	3.45129	0.000557905	0.00627817
Rrs1	556.856	0.803131	0.23273	3.45091	0.000558696	0.00628023
Magi3	1460.91	-1.47883	0.428571	-3.4506	0.000559348	0.00628023
Bmp4	588.284	-0.925894	0.268334	-3.45052	0.0005595	0.00628023
Lynx1	1695.14	-0.523055	0.151592	-3.45042	0.000559721	0.00628023
Fam98a	1345.46	0.748752	0.217034	3.44993	0.000560742	0.0062871
Psmd8	4396.11	0.684045	0.198349	3.4487	0.000563303	0.0063112
Ydjc	173.885	1.59745	0.463314	3.44788	0.000565008	0.0063257
Timm23	858.971	0.805969	0.233891	3.44592	0.000569129	0.00636721
Fkbp10	8191.46	1.44667	0.419983	3.44459	0.00057192	0.00639378
Evi5l	777.314	-0.685817	0.199333	-3.44056	0.000580507	0.00648507
Fitm2	500.075	0.733366	0.213192	3.43993	0.00058187	0.00649558
Fanca	124.939	-0.964464	0.280563	-3.4376	0.000586894	0.00654691
Snca	18.1104	2.68915	0.782511	3.43657	0.000589138	0.00656718
Il16	128.34	-2.51384	0.731752	-3.43537	0.000591752	0.00658677
Prep	2208.57	0.71889	0.20926	3.4354	0.000591683	0.00658677
Sesn3	1335.52	-0.649531	0.189138	-3.43416	0.000594401	0.00661148
Rab3il1	141.94	-1.48367	0.432066	-3.4339	0.000594965	0.00661297
Gcsh	1194.35	0.643363	0.187447	3.43225	0.000598601	0.00664857
2900005J15Rik	53.8845	-1.89947	0.553537	-3.43151	0.000600224	0.00665824
Cmip	1484.14	-0.486718	0.14184	-3.43146	0.000600337	0.00665824
Rrp12	418.046	1.04713	0.305528	3.42729	0.00060964	0.00675655
Itpripl1	150.786	-0.741679	0.216516	-3.42551	0.000613645	0.00679604
Sc5d	2397.12	-0.93367	0.272635	-3.42461	0.000615677	0.00681364
1810037I17Rik	1239.34	0.867291	0.253284	3.42419	0.000616641	0.00681941
Adgra3	1344.23	0.506471	0.1482	3.4175	0.000632002	0.00698425
Tcf7l2	783.801	-1.31281	0.384186	-3.41713	0.000632846	0.00698857
Cd36	340.605	-1.50286	0.440372	-3.4127	0.000643238	0.00709427
Trim27	720.454	0.562029	0.16469	3.41265	0.000643341	0.00709427
Ifi209	9.64414	-4.74264	1.39013	-3.41165	0.000645718	0.00711539
Mst1r	113.268	1.34485	0.394565	3.40843	0.000653388	0.00719369
Ss18l2	229.035	0.734036	0.215369	3.40827	0.000653759	0.00719369
Tnfrsf12a	2218.12	1.91927	0.563353	3.40688	0.000657107	0.00722536
Nrxn1	22.67	-4.66584	1.36969	-3.40649	0.000658033	0.00723037
Pdgfrb	11866.6	0.832855	0.244512	3.4062	0.000658751	0.00723309
Klf3	5285.81	-1.3197	0.38752	-3.40549	0.000660446	0.00724654
Hr	299.982	1.47372	0.432904	3.40427	0.000663411	0.00727388
Arfgap1	1531.44	0.7934	0.233238	3.40167	0.000669751	0.00733816
Cenpi	110.575	-0.889265	0.261471	-3.40101	0.000671367	0.00735063
Naaa	563.494	-0.790094	0.232452	-3.39895	0.000676444	0.00740096
Tet2	282.755	-1.76743	0.520218	-3.39749	0.000680073	0.00743537
Gm14025	33.9	2.76484	0.814127	3.39608	0.000683591	0.00746853
Gm2065	39.4679	-3.13759	0.924041	-3.39551	0.000685011	0.00747873
Leprotl1	1457	0.465307	0.137045	3.39528	0.000685586	0.00747969
Ganc	240.689	-0.676265	0.199297	-3.39325	0.000690675	0.00752988
Slc9a3r1	170.135	-0.763333	0.22499	-3.39275	0.00069196	0.00753854
Olfr1312	8.07457	-6.42315	1.89411	-3.39113	0.000696058	0.00757247
Vamp5	502.987	1.82051	0.536835	3.39119	0.000695905	0.00757247
Sft2d2	597.019	0.942155	0.277848	3.3909	0.000696648	0.00757352
C130012C08Rik	23.7691	-3.04025	0.897533	-3.38734	0.000705734	0.00766688
Slc3a2	2583.53	0.952414	0.281192	3.38706	0.000706464	0.0076694
Gm43667	53.3232	-3.23136	0.955257	-3.38271	0.000717753	0.00778097
Jarid2	179.297	-1.12945	0.333875	-3.38285	0.000717372	0.00778097
Hebp2	309.679	-0.687053	0.203152	-3.38197	0.000719686	0.00779643
Zpr1	555.848	0.863087	0.255444	3.37877	0.000728098	0.007882
Scn9a	10.734	3.03682	0.899681	3.37544	0.000736981	0.00795577
Proz	25.0087	-1.67735	0.496855	-3.37593	0.000735664	0.00795577
Gm42047	2238	-0.613069	0.181615	-3.37565	0.000736416	0.00795577
4930550C14Rik	60.329	-2.24978	0.666481	-3.37561	0.000736515	0.00795577
Hspd1	6970.26	0.694082	0.205675	3.37466	0.000739067	0.0079727
Sh3bp4	575.337	0.821737	0.243598	3.37334	0.000742625	0.00800546
Dgkd	535.828	0.517534	0.153436	3.37298	0.000743602	0.00801039
Sars	4089.71	0.522863	0.155052	3.37217	0.000745772	0.00802814
D5Ertd579e	1392.83	-0.623238	0.184842	-3.37173	0.00074697	0.00803541
Mars2	228.884	0.986191	0.292566	3.37084	0.000749401	0.00805593
Arhgap28	108.598	-1.15756	0.343599	-3.36894	0.00075459	0.00810604
Lgals4	34.0664	-1.66062	0.493057	-3.36801	0.000757127	0.00812763
Sema5a	190.502	-1.03616	0.307727	-3.36714	0.00075951	0.00814591
Hspa13	1728.7	0.437718	0.130002	3.36701	0.00075989	0.00814591
Prdx6	5374.5	1.07289	0.318852	3.36487	0.000765793	0.00820348
Bard1	56.424	-1.38624	0.412125	-3.36363	0.000769236	0.00822319
Selenoi	1310.11	0.755265	0.224514	3.364	0.000768205	0.00822319
Igsf1	18.3083	-2.14758	0.638447	-3.36376	0.000768891	0.00822319
Depdc1a	117.408	-1.7596	0.523621	-3.36045	0.000778148	0.00830238
Tcf23	18.8056	-2.01697	0.600192	-3.36055	0.000777877	0.00830238
Gm26651	78.0311	1.4503	0.431583	3.36041	0.000778264	0.00830238
Spidr	434.711	-1.00545	0.299406	-3.35815	0.00078465	0.0083647
Mprip	12194.6	0.595451	0.177409	3.35638	0.000789699	0.00841271
Rbm47	20.311	-2.87528	0.856831	-3.35571	0.000791604	0.00842716
Nhp2	583.29	1.04291	0.310903	3.35447	0.00079518	0.0084538
Slc25a35	99.2005	-1.43576	0.428014	-3.35446	0.000795206	0.0084538
Prob1	15.8235	-2.08638	0.622091	-3.35381	0.000797064	0.00846771
Vmp1	2860.46	0.595782	0.177728	3.35222	0.000801676	0.00851082
Slc12a7	220.753	0.725877	0.216622	3.35089	0.000805535	0.00854589
Cdkn2b	2451.41	1.26688	0.378234	3.34947	0.000809651	0.00858364
Ttk	93.8894	-2.03135	0.60675	-3.34792	0.000814195	0.00862587
Spata13	105.808	1.84956	0.553435	3.34196	0.000831883	0.0088072
Ahcyl2	562.839	-0.522147	0.156313	-3.34039	0.000836605	0.0088511
Psd3	1988.63	-1.1507	0.345522	-3.33031	0.000867483	0.00917147
Hspa5	24730	0.567142	0.170359	3.3291	0.000871267	0.00920515
Tmprss11f	12.6913	-7.08205	2.12929	-3.32602	0.000880949	0.00930105
Tmem237	490.867	-0.59628	0.17936	-3.32449	0.0008858	0.00933945
Tagln	272.295	1.35661	0.408042	3.32468	0.000885199	0.00933945
Cfap100	81.6142	-1.50676	0.453395	-3.32329	0.000889629	0.0093734
Pros1	2122.74	-0.510689	0.153764	-3.32124	0.00089617	0.00943585
Ern1	752.953	0.517528	0.155878	3.32008	0.000899905	0.00946869
Nalcn	11.0556	3.07838	0.927646	3.31849	0.000905061	0.00951644
Ube2g2	1254.7	0.856348	0.258192	3.31671	0.000910837	0.00957063
Actr3	7831.14	0.444993	0.134225	3.31527	0.000915559	0.00960672
Mgat5	1265.11	0.457407	0.137985	3.3149	0.000916769	0.00960672
Gm20667	18.7558	-4.15299	1.25278	-3.31503	0.000916333	0.00960672
Slk	2669.2	-1.60359	0.483671	-3.31546	0.000914927	0.00960672
Smarca1	191.016	-1.68452	0.508247	-3.31437	0.000918502	0.00961832
Plppr3	133.019	-0.776842	0.234408	-3.31406	0.00091952	0.00962243
Ppp1r15a	837.306	1.0298	0.310827	3.31309	0.000922703	0.00964918
Cdc42se2	1406.49	0.833113	0.251572	3.31163	0.000927546	0.00969089
Rab9	636.487	-0.8004	0.241703	-3.31151	0.000927952	0.00969089
Junb	804.305	1.44898	0.437703	3.31041	0.000931586	0.00971005
Pcdhb17	219.148	-0.719756	0.217399	-3.31076	0.000930445	0.00971005
Ifit1	51.0887	-2.04892	0.618938	-3.31038	0.00093168	0.00971005
Trio	2621.77	-0.508552	0.153682	-3.30913	0.000935868	0.0097471
Gm49335	23.5923	-3.39754	1.02686	-3.30868	0.000937373	0.00975616
Syp	16.6618	-4.21511	1.27422	-3.30799	0.000939666	0.00977341
Copb2	6593.14	0.376998	0.114023	3.30634	0.000945222	0.00982456
Prkcb	28.09	-3.02317	0.91477	-3.30484	0.000950295	0.00987062
Enox1	47.3968	-2.21203	0.669413	-3.30443	0.000951694	0.00987848
Tinagl1	9215.09	0.84852	0.256923	3.30262	0.000957844	0.00993201
Auh	390.092	-0.86439	0.261735	-3.30254	0.000958142	0.00993201
Actb	88362.2	0.777513	0.235515	3.30133	0.000962281	0.00996149
Lcp1	53.3577	-2.27619	0.689457	-3.30142	0.000961976	0.00996149
Kcnj15	97.8749	1.64174	0.497367	3.30087	0.000963844	0.00997095
Tcaf2	533.719	-0.685074	0.207641	-3.29931	0.000969217	0.0100182
Rcl1	258.581	0.693481	0.210199	3.29917	0.000969709	0.0100182
Ccdc9b	1089.63	0.669906	0.203201	3.29677	0.00097804	0.0100704
Gm19439	9.53226	-2.84794	0.863825	-3.2969	0.00097759	0.0100704
Clspn	149.997	-1.65783	0.502776	-3.29735	0.000976016	0.0100704
Cct6a	4105.81	0.550926	0.167108	3.29683	0.00097783	0.0100704
Gm30055	12.6134	-4.16975	1.26464	-3.29717	0.000976648	0.0100704
Scn1b	1577.63	-0.53455	0.162158	-3.29647	0.000979068	0.0100742
Ddx60	10.8973	-4.96788	1.50761	-3.29521	0.000983496	0.010113
Lingo1	1539.12	-0.72101	0.218831	-3.29483	0.000984829	0.01012
Plekha3	1130.22	0.431516	0.131054	3.29264	0.000992503	0.0101769
Polr3e	508.036	1.01401	0.307989	3.29235	0.000993535	0.0101769
Tubb3	2454.22	1.10192	0.334689	3.29236	0.00099352	0.0101769
Gramd4	939.404	-1.02733	0.31204	-3.29231	0.000993673	0.0101769
Tiam2	450.297	0.610932	0.185533	3.29285	0.000991769	0.0101769
Klhl1	9.64129	3.6207	1.10055	3.28989	0.00100226	0.010258
Mettl1	283.869	1.11202	0.338151	3.28853	0.00100713	0.010301
Plat	120.49	-2.22374	0.676529	-3.28698	0.00101267	0.0103508
Fign	42.7785	-1.23953	0.377159	-3.2865	0.0010144	0.0103547
Hrc	20.8077	-3.48481	1.06032	-3.28656	0.0010142	0.0103547
Tmem206	194.127	1.50539	0.458178	3.28561	0.00101763	0.0103807
Rims2	13.2042	3.02236	0.919988	3.28522	0.00101904	0.0103882
Elmo1	69.9558	-1.61741	0.492366	-3.28498	0.00101988	0.01039
Zswim9	238.158	-0.678449	0.206612	-3.28368	0.0010246	0.0104173
Siae	355.285	-1.31164	0.399414	-3.2839	0.00102382	0.0104173
Mir22hg	738.518	0.658486	0.200522	3.28386	0.00102394	0.0104173
Gm21781	120.109	-1.01137	0.308197	-3.28157	0.00103232	0.0104859
Rtn1	56.1676	-2.40178	0.731924	-3.28146	0.00103271	0.0104859
Mpp1	2747.91	-0.621448	0.18944	-3.28045	0.00103642	0.0105166
Bcat1	2473.68	0.941548	0.287066	3.2799	0.00103842	0.0105301
Ntng1	17.5675	-2.65535	0.809804	-3.279	0.00104175	0.0105568
Gsr	490.241	1.28191	0.391091	3.27779	0.00104624	0.0105954
Robo1	1088.79	0.955891	0.291696	3.277	0.00104915	0.0106178
Nol4l	131.269	-1.1608	0.354332	-3.27602	0.00105279	0.0106477
Tmem158	128.488	-2.3485	0.717073	-3.27511	0.00105619	0.0106751
Cacna1g	861.005	1.07657	0.328786	3.27437	0.00105898	0.0106962
Spcs3	1719.91	0.620731	0.189841	3.26974	0.00107647	0.0108657
Dixdc1	163.23	-0.803308	0.245758	-3.2687	0.00108042	0.0108952
Myof	6956.38	-0.458846	0.14038	-3.2686	0.00108081	0.0108952
Ido2	12.2171	-3.71079	1.13537	-3.26836	0.00108171	0.0108972
Fanci	47.0939	-1.38357	0.423395	-3.2678	0.00108387	0.0109118
Heatr5a	2352.59	0.410826	0.125796	3.2658	0.00109155	0.0109819
Efna2	60.77	-1.01103	0.309811	-3.26336	0.00110098	0.0110695
Bach2	130.515	1.10426	0.338453	3.26265	0.00110375	0.0110901
Mmp14	14347.4	0.634113	0.1945	3.26022	0.00111326	0.0111784
Gm26645	18.1313	-3.42105	1.04949	-3.25973	0.0011152	0.0111905
Loxl1	9286.42	1.13753	0.34905	3.25893	0.00111835	0.0112148
Rmnd5a	901.49	-0.638365	0.19594	-3.25796	0.00112218	0.0112459
D630003M21Rik	10.7894	2.84427	0.873518	3.25611	0.00112951	0.0113121
Akap6	44.8654	-1.36161	0.418421	-3.25417	0.00113724	0.011382
Efcab1	8.0403	-5.41763	1.66505	-3.25373	0.00113899	0.0113922
Igsf11	28.2465	2.63921	0.811677	3.25155	0.00114778	0.0114725
Micall1	1071.69	0.712026	0.219089	3.24995	0.00115426	0.0115299
S1pr1	46.8049	-1.51472	0.466301	-3.24837	0.00116069	0.0115865
Zfp474	12.3826	2.7728	0.853954	3.24701	0.00116623	0.0116318
Nars	5803.77	0.523735	0.161304	3.24689	0.00116673	0.0116318
Atp2a2	9671.33	0.545088	0.16793	3.24592	0.00117071	0.0116564
Shroom4	215.26	0.851751	0.262405	3.24594	0.00117062	0.0116564
Cab39l	1036.51	-0.825738	0.25441	-3.24569	0.00117165	0.0116582
Mcm3	278.142	-0.582974	0.17973	-3.24361	0.00118026	0.011733
Snhg17	364.668	0.578886	0.178476	3.2435	0.00118069	0.011733
Rbpj-ps3	22.5861	-2.09129	0.64482	-3.24321	0.00118189	0.0117373
Lpin1	783.211	-0.732844	0.226083	-3.24149	0.00118908	0.011801
Lipg	83.7986	1.47886	0.456331	3.24076	0.00119213	0.0118237
Vav2	1661.99	1.44795	0.446897	3.24	0.00119529	0.0118335
Slc2a10	482.285	1.1774	0.36339	3.24004	0.00119514	0.0118335
Wdr66	51.0374	-2.15933	0.666491	-3.23985	0.00119592	0.0118335
Arhgap31	1207.91	-0.62353	0.19246	-3.23979	0.00119619	0.0118335
Twsg1	3429.49	-0.503129	0.155411	-3.2374	0.00120624	0.0119251
Prr11	578.241	-2.4651	0.761666	-3.23646	0.00121022	0.0119568
Ppme1	2331.8	0.709625	0.219342	3.23524	0.00121541	0.0119948
Ibtk	923.751	0.520728	0.160964	3.23506	0.00121618	0.0119948
Haus4	110.349	-0.878013	0.27141	-3.23501	0.0012164	0.0119948
Snhg12	311.021	0.572	0.176956	3.23244	0.00122737	0.0120952
Cav1	11538.9	-0.472113	0.14613	-3.23077	0.00123458	0.0121585
Hlx	90.017	-0.864138	0.267515	-3.23024	0.00123684	0.012173
E2f6	900.112	-0.798914	0.247413	-3.22907	0.00124195	0.0122154
Gm35940	40.2915	1.28077	0.396678	3.22873	0.0012434	0.0122218
Map2k6	38.7632	-2.84577	0.881605	-3.22794	0.00124684	0.0122401
Mrpl38	413.16	0.685955	0.212505	3.22796	0.00124678	0.0122401
Fkbp5	266.491	0.944458	0.292731	3.22637	0.00125373	0.0122998
Nkain3	109.863	1.25869	0.390181	3.22591	0.00125571	0.0123114
Ppm1l	551.111	0.594309	0.184272	3.22518	0.00125894	0.0123352
Bmp3	60.7688	-1.38392	0.429124	-3.22498	0.00125981	0.0123359
Hs2st1	1919.28	0.945977	0.293381	3.2244	0.00126237	0.012353
Mcm7	438.107	-0.569453	0.176681	-3.22306	0.00126828	0.012403
Trdn	21.4896	-4.31255	1.3384	-3.22216	0.0012723	0.0124344
Htra3	701.813	-0.949329	0.294924	-3.21889	0.00128687	0.0125689
Fem1b	1107.31	0.507243	0.157595	3.21865	0.00128797	0.0125716
Kif18a	188.55	-1.64995	0.512858	-3.21717	0.00129463	0.0126286
Mphosph6	220.085	0.708364	0.220311	3.21529	0.00130312	0.0126969
Adam19	6004.13	0.730897	0.227322	3.21525	0.00130329	0.0126969
Pxdc1	1781.12	1.34222	0.417496	3.21492	0.00130481	0.0127037
Fap	120.788	-1.94016	0.603762	-3.21345	0.00131151	0.0127609
Spire2	82.029	-0.921295	0.28673	-3.21311	0.00131307	0.0127679
Etv1	117.264	-1.44869	0.450981	-3.2123	0.00131675	0.0127957
Syt1	22.3439	-3.92813	1.22362	-3.21025	0.00132618	0.0128792
Wdr19	413.605	-0.903156	0.281407	-3.20944	0.00132996	0.0129077
Mogat2	26.8195	2.70957	0.844653	3.20791	0.00133701	0.012968
Ralgapa2	283.115	1.44457	0.450506	3.20654	0.0013434	0.0130217
Lipt1	83.8211	1.14144	0.356038	3.20595	0.0013462	0.0130406
Paqr4	346.117	-0.598397	0.186739	-3.20446	0.00135316	0.0130999
Epb41l2	12243.7	-1.22973	0.383789	-3.20418	0.00135447	0.0131043
Gstt3	164.065	-0.712382	0.222439	-3.2026	0.00136194	0.0131683
Ints7	383.259	-0.802764	0.250708	-3.20199	0.00136482	0.0131878
Cep295nl	250.509	-0.753766	0.23552	-3.20043	0.00137221	0.0132509
Kntc1	196.601	-1.09162	0.341269	-3.19872	0.00138039	0.0133216
Ttc39a	24.4456	-2.37697	0.743408	-3.19739	0.00138676	0.0133746
Vps13a	531.291	0.514514	0.16098	3.19613	0.00139286	0.0134251
Rbpms	395.741	-0.708357	0.221665	-3.19562	0.00139529	0.01344
Timm9	181.097	0.912457	0.285657	3.19424	0.00140199	0.0134961
Stk32b	12.9639	-3.84239	1.20357	-3.19249	0.00141054	0.0135699
Adhfe1	68.7262	-2.1052	0.659953	-3.18993	0.00142308	0.0136734
Rtn4	22080.6	0.671611	0.210537	3.18999	0.00142275	0.0136734
Fat1	20442.1	0.553414	0.173505	3.18961	0.00142463	0.0136799
Pgm5	20.9127	-2.10664	0.660747	-3.18828	0.00143124	0.0137347
Ddb2	58.1519	-2.75745	0.865329	-3.18659	0.00143961	0.0137869
Cdc20	511.665	-1.00112	0.314182	-3.18644	0.00144034	0.0137869
Crot	794.617	-0.750142	0.235442	-3.1861	0.00144205	0.0137869
Paics	3491.56	-0.359591	0.112861	-3.18614	0.00144184	0.0137869
Abat	483.112	-0.608997	0.191107	-3.18668	0.00143915	0.0137869
Cep97	138.321	-0.998429	0.313329	-3.18652	0.00143997	0.0137869
Myo10	2820.93	-0.661138	0.207652	-3.18388	0.00145318	0.0138846
D3Ertd751e	239.19	-2.49333	0.783368	-3.18283	0.00145841	0.013919
Hist1h2ab	28.0606	2.72024	0.85467	3.1828	0.00145858	0.013919
Hipk1	1777.85	-0.440197	0.138333	-3.18215	0.00146185	0.0139358
Bola2	863.545	0.791334	0.248684	3.18209	0.00146216	0.0139358
Vcam1	6478.97	-0.98539	0.309747	-3.18127	0.00146629	0.0139665
Bop1	890.415	0.837238	0.263242	3.18049	0.00147027	0.0139958
Eif2b3	501.194	0.710481	0.22357	3.17789	0.00148351	0.014113
Ift122	362.823	-0.529842	0.166748	-3.17751	0.00148547	0.0141229
Fhl3	565.517	0.832494	0.262126	3.17593	0.00149355	0.0141823
Shank1	43.509	-2.46488	0.77611	-3.17595	0.00149348	0.0141823
Gucy1a2	482.569	-0.719079	0.226572	-3.17374	0.00150491	0.0142813
Cebpa	767.063	-1.77571	0.559625	-3.17304	0.00150852	0.0143067
Gm21451	96.239	1.11132	0.350285	3.17262	0.00151069	0.0143185
N4bp2l1	22.7284	-1.78024	0.561185	-3.17228	0.00151248	0.0143267
Prss23	18562.6	-0.427273	0.134722	-3.17151	0.00151649	0.0143558
Gpc2	54.2829	-1.32406	0.41766	-3.17019	0.00152338	0.0144121
Spaar	44.5536	-2.69615	0.850533	-3.16995	0.00152463	0.0144151
Sap30	52.0058	1.09796	0.346401	3.16963	0.00152635	0.0144225
C9orf72	307.509	0.83042	0.262081	3.16856	0.00153196	0.0144443
Sbsn	50.1787	-1.18037	0.372502	-3.16875	0.00153094	0.0144443
Trmt61a	193.682	1.50225	0.474123	3.16848	0.00153241	0.0144443
Kcnj4	85.3092	0.859494	0.271242	3.16873	0.00153106	0.0144443
Cadm4	934.712	1.26922	0.40085	3.16632	0.00154381	0.0145339
Spc24	83.2699	-0.848434	0.267947	-3.16642	0.00154327	0.0145339
Mmab	762.042	-0.702252	0.221828	-3.16575	0.00154683	0.0145534
AC126457.1	65.9377	0.962518	0.304255	3.16352	0.00155872	0.0146564
Abracl	1131.97	0.902893	0.285636	3.16099	0.00157233	0.0147753
1500011K16Rik	144.002	0.886577	0.280495	3.16076	0.0015736	0.0147782
Apod	63.5418	-2.27534	0.720184	-3.15939	0.00158098	0.0148384
Tacc2	2289.19	-0.892764	0.282679	-3.15823	0.00158731	0.0148887
D6Ertd527e	18.2744	-5.16282	1.63568	-3.15638	0.00159743	0.0149661
Pstpip1	235.294	0.706154	0.223724	3.15636	0.0015975	0.0149661
Rgs2	57.5624	-1.47735	0.468271	-3.1549	0.00160555	0.0150324
Asb3	469.356	-0.636908	0.202111	-3.15129	0.00162553	0.0152102
Kcnn3	13.8605	2.66641	0.846196	3.15106	0.0016268	0.0152128
Bbx	775.567	-1.02232	0.32449	-3.15055	0.00162966	0.0152303
Spata48	29.937	-3.76009	1.19408	-3.14894	0.00163864	0.0153049
Rtl9	8.87516	-4.03974	1.2831	-3.14842	0.00164154	0.0153227
B3galnt1	1025.03	-0.473304	0.150431	-3.14632	0.00165341	0.0154242
Lnx2	430.621	-1.23686	0.393354	-3.1444	0.00166426	0.0155159
9530051G07Rik	28.5529	-3.07558	0.978368	-3.14359	0.00166892	0.0155499
Enoph1	396.057	0.58634	0.186544	3.14318	0.00167124	0.0155622
Gpc4	17470.7	0.727288	0.231583	3.14051	0.00168653	0.015695
Inpp4b	27.6601	-2.29415	0.730717	-3.13958	0.0016919	0.0157355
Tle1	711.979	0.830558	0.264652	3.1383	0.0016993	0.0157948
Gpr155	61.1071	-1.52832	0.487114	-3.13749	0.001704	0.0158289
Gm15222	62.7401	-2.40766	0.76748	-3.1371	0.00170628	0.0158337
AC161607.1	21.0084	-2.88429	0.919427	-3.13705	0.00170657	0.0158337
Kcnh1	7.89775	4.02137	1.28266	3.13519	0.00171744	0.0159249
Csgalnact2	1283.95	-0.553587	0.176861	-3.13006	0.00174768	0.0161858
Ttc37	1024.86	0.839259	0.268125	3.1301	0.00174745	0.0161858
Frrs1l	14.9898	-2.26957	0.725352	-3.12892	0.0017545	0.0162391
Lhx9	13.1397	2.71307	0.867462	3.1276	0.00176241	0.0163026
Mettl21a	544.358	-0.500981	0.160201	-3.12721	0.00176473	0.0163142
Fbxo48	28.7469	-2.38405	0.762445	-3.12685	0.00176693	0.0163247
Mrpl19	295.594	0.571582	0.182862	3.12576	0.00177345	0.0163751
Aox1	542.121	-0.549373	0.175863	-3.12388	0.00178486	0.0164565
Xaf1	68.4774	-2.66002	0.8515	-3.12392	0.00178456	0.0164565
Dis3	455.251	0.512144	0.163951	3.12377	0.00178547	0.0164565
Bbs2	127.228	-1.08108	0.346121	-3.12341	0.0017877	0.0164672
Ugcg	1432.62	0.433098	0.138704	3.12247	0.00179342	0.0165002
Tnnt3	28.0606	-1.94271	0.62215	-3.12257	0.00179277	0.0165002
Kpna1	1391.15	0.398482	0.127635	3.12204	0.00179603	0.0165143
Add3	2786.31	-0.502399	0.16102	-3.1201	0.00180791	0.0166135
Casp6	240.074	-0.55334	0.177422	-3.11879	0.00181598	0.0166778
Pitpnc1	364.501	-0.949056	0.304327	-3.11854	0.0018175	0.0166817
Slamf9	18.2651	2.63135	0.844041	3.11756	0.00182352	0.016727
Thnsl1	108.151	0.751292	0.241069	3.1165	0.00183014	0.0167777
Sgo1	94.09	-1.71499	0.550542	-3.11509	0.00183887	0.0168477
4931406C07Rik	933.681	-0.91297	0.293115	-3.11471	0.00184123	0.0168594
Brca1	123.743	-1.64805	0.529153	-3.1145	0.0018426	0.0168618
Cgref1	882.034	1.33706	0.42936	3.11408	0.00184518	0.0168754
Agpat3	2863.21	0.462767	0.148648	3.11317	0.00185089	0.0169175
Car11	79.7257	-1.40366	0.450959	-3.1126	0.00185446	0.01692
Prmt5	917.251	0.589975	0.18954	3.11267	0.00185401	0.01692
Fam111a	505.582	-0.908942	0.291989	-3.11293	0.0018524	0.01692
Adh7	65.6725	-1.47654	0.474407	-3.11238	0.00185585	0.0169226
Caprin2	236.529	-2.12028	0.681525	-3.11108	0.00186404	0.0169873
Kctd5	1264.65	1.09336	0.351474	3.11079	0.00186588	0.016994
Itgbl1	5128.78	0.748752	0.240766	3.10988	0.00187164	0.0170363
Irf5	69.2124	-1.27773	0.411019	-3.1087	0.00187915	0.0170946
Fam20a	701.352	1.23249	0.396537	3.10815	0.00188264	0.0171162
Gm16365	62.0498	-2.30229	0.741377	-3.10543	0.00190004	0.0172643
Gsg1l	7.9162	-3.86353	1.24437	-3.10481	0.00190399	0.0172899
Micu3	224.206	0.694756	0.22388	3.10326	0.00191403	0.0173693
Dync2h1	247.428	-1.22514	0.394854	-3.10276	0.00191725	0.0173693
Gpx3	4385.53	-0.743375	0.239584	-3.10277	0.00191718	0.0173693
Pcdhgc5	318.127	0.759594	0.244809	3.10281	0.00191696	0.0173693
Tyms	305.001	0.611794	0.197209	3.10227	0.00192044	0.0173879
Rap1gds1	2048.03	0.655638	0.211402	3.10138	0.0019262	0.0174298
Frmd6	2291.61	-0.947725	0.306061	-3.09652	0.00195805	0.0177076
Ulbp1	213.289	-0.827226	0.267195	-3.09596	0.00196178	0.017731
Mark3	1444.34	0.410125	0.132547	3.09419	0.00197348	0.0178262
Bche	57.7772	-1.07446	0.34749	-3.09206	0.00198775	0.0179446
Pcdhga5	236.914	-1.42155	0.459855	-3.0913	0.0019928	0.0179796
Tcf24	217.056	-1.19024	0.385226	-3.08973	0.00200339	0.0180539
Cntln	611.534	-1.81121	0.586194	-3.08979	0.00200301	0.0180539
Acot9	1260.43	0.688606	0.222948	3.08864	0.00201074	0.0181096
Ascc2	1495.1	0.571615	0.185101	3.08812	0.00201424	0.0181305
Rwdd4a	848.721	0.627737	0.203423	3.08587	0.00202957	0.0182579
Sec22c	524.561	-0.552506	0.179169	-3.08371	0.00204434	0.0183799
Exoc4	4457.09	-0.460602	0.14942	-3.08259	0.00205208	0.0184311
Cpped1	1910.7	-1.20158	0.389802	-3.08254	0.00205243	0.0184311
Snrpn	583.01	0.510618	0.165675	3.08205	0.00205579	0.0184505
Mrpl12	404.949	0.603801	0.196062	3.07965	0.00207247	0.0185894
Lppos	54.3787	-1.26053	0.409377	-3.07916	0.00207588	0.0186091
Nptx1	15.0199	-2.27984	0.740486	-3.07884	0.0020781	0.0186182
Nkd1	150.663	-1.08467	0.35238	-3.07814	0.00208296	0.0186508
Aldh9a1	455.547	-0.486321	0.158017	-3.07764	0.00208646	0.0186713
Slc30a5	1209.62	0.460596	0.149723	3.07632	0.0020957	0.0187431
Mybl2	62.585	-1.2003	0.39032	-3.07516	0.0021039	0.0188055
Tfap4	48.3406	-2.37528	0.772554	-3.07458	0.00210802	0.0188314
Mbnl3	33.9926	-2.22221	0.722828	-3.07433	0.00210979	0.0188363
Cdh19	85.1695	-1.53818	0.500423	-3.07376	0.00211381	0.0188612
A230050P20Rik	32.1455	-1.60342	0.521696	-3.07347	0.00211582	0.0188682
C1qb	33.6507	-1.93593	0.630143	-3.07221	0.00212479	0.0189373
Gm42476	4.81391	4.75219	1.54703	3.07182	0.00212757	0.018951
Topbp1	1144.65	-0.710493	0.231352	-3.07104	0.00213312	0.0189895
Zgrf1	108.09	-1.13017	0.368136	-3.06998	0.00214073	0.0190462
Plin1	159.06	-1.19649	0.389823	-3.0693	0.00214558	0.0190673
Myo19	446.307	0.744034	0.242409	3.06933	0.00214537	0.0190673
Adamtsl3	561.771	-0.698772	0.227739	-3.0683	0.00215279	0.0191203
Cdk15	12.1553	-2.79177	0.909942	-3.06807	0.00215445	0.019124
Cntrl	304.393	-0.973487	0.31732	-3.06784	0.00215611	0.0191277
Senp5	1939.63	0.755217	0.246219	3.06726	0.00216034	0.0191542
Slc1a6	1187.37	1.29141	0.421428	3.06436	0.00218138	0.0193296
Rfx5	244.996	-0.838144	0.273591	-3.0635	0.00218766	0.0193407
Hpn	25.7094	-1.4649	0.478161	-3.06361	0.00218683	0.0193407
Pias1	692.508	-0.819194	0.267393	-3.06363	0.00218672	0.0193407
4930452B06Rik	81.3111	-1.75498	0.572796	-3.06388	0.00218484	0.0193407
Ghr	9393.78	0.428537	0.139918	3.06278	0.00219291	0.0193759
Wnt1	7.50207	3.94432	1.28856	3.06103	0.00220579	0.0194786
Gm4117	10.6642	2.66324	0.870207	3.06047	0.00220988	0.0195035
Arfgap3	1768.56	0.504153	0.1648	3.05919	0.00221938	0.019565
AC130815.2	48.8076	-1.72572	0.56414	-3.05902	0.00222059	0.019565
Robo2	697.397	1.07998	0.353048	3.05901	0.00222066	0.019565
Celf2	3536.47	-0.565528	0.184978	-3.05728	0.00223359	0.0196676
Gpsm1	993.723	2.32938	0.762464	3.05507	0.00225008	0.0197836
1700020I14Rik	1666.78	-0.405024	0.132578	-3.055	0.00225062	0.0197836
Sptbn1	56031.8	-0.692615	0.226715	-3.055	0.00225058	0.0197836
Hpgds	16.4799	-3.6885	1.20748	-3.05472	0.0022527	0.0197905
Chst5	8.3865	3.10317	1.01614	3.05389	0.00225897	0.0198343
Hykk	349.337	-0.827605	0.271031	-3.05354	0.00226161	0.0198461
Acvr2a	505.161	0.671386	0.219897	3.05319	0.00226426	0.0198581
Palm3	32.8663	-1.40038	0.458855	-3.05189	0.00227404	0.0199242
Rnase10	33.3551	-1.40954	0.461866	-3.05185	0.00227439	0.0199242
Esyt2	5030.49	0.442049	0.144861	3.05154	0.0022767	0.0199331
Cdyl	302.313	0.55329	0.18138	3.05045	0.00228497	0.0199829
Slc39a14	1375.98	0.916205	0.300351	3.05045	0.00228499	0.0199829
Parpbp	103.198	-1.1681	0.383072	-3.0493	0.00229374	0.0200481
Cass4	7.94737	2.99512	0.982396	3.04879	0.00229764	0.0200708
Pcbp3	148.516	-1.17424	0.385279	-3.04777	0.00230544	0.0201274
AI506816	5227.59	0.527928	0.173296	3.04639	0.00231604	0.0202085
Degs1	6018.65	0.426945	0.140238	3.04443	0.00233119	0.0203292
Mamld1	487.839	-1.66872	0.548236	-3.0438	0.00233612	0.0203606
Lama3	10.0296	-3.13878	1.03181	-3.04201	0.00235005	0.0204704
Retreg1	86.3535	0.984151	0.323592	3.04133	0.00235536	0.0205051
Fam220-ps	14.999	-6.34602	2.0873	-3.0403	0.00236344	0.0205638
Sp3	1556.25	-0.835783	0.275116	-3.03793	0.00238207	0.0207142
Zfp598	814.814	0.46467	0.153012	3.03682	0.00239091	0.0207793
Sec31a	7941.34	0.384426	0.126626	3.03593	0.00239798	0.020829
Gamt	235.352	-1.03271	0.340579	-3.03223	0.00242757	0.0210741
Gfpt1	3370.1	0.429048	0.141545	3.03118	0.00243597	0.0211351
Rassf9	8.10196	-5.43186	1.79229	-3.03068	0.00244006	0.0211586
Gm11266	14.2256	-5.35306	1.76681	-3.02979	0.00244721	0.0212087
Kcnab2	16.5109	-1.85126	0.611686	-3.02648	0.00247418	0.0214062
Zfp82	19.0775	-4.18264	1.38196	-3.02659	0.00247331	0.0214062
Cfap43	815.063	0.893721	0.295299	3.02649	0.00247412	0.0214062
Fer	1580.74	-1.49185	0.49303	-3.02588	0.00247912	0.0214354
Tspan7	311.555	-0.88958	0.294005	-3.02573	0.00248033	0.0214354
Mafg	1500.76	0.654256	0.216268	3.0252	0.00248467	0.0214608
Frk	754.915	0.488867	0.161648	3.02427	0.00249234	0.021515
Xcr1	7.59067	3.96554	1.31137	3.02396	0.00249492	0.0215251
Gm48865	14.0676	-5.35856	1.77352	-3.02143	0.00251585	0.0216936
Gca	201.985	-1.17613	0.389377	-3.02054	0.00252326	0.0217453
Larp1b	259.744	1.22698	0.406481	3.01853	0.00254005	0.0218777
Fhl2	3845.79	0.707993	0.234613	3.0177	0.00254698	0.021922
Abca8b	310.806	-1.1906	0.394553	-3.01758	0.00254804	0.021922
Pabpc4	4556.84	0.701446	0.232528	3.01661	0.00255619	0.0219798
Gm10244	12.639	-4.58324	1.52009	-3.0151	0.00256894	0.0220771
Ncald	45.0732	-1.44102	0.478103	-3.01404	0.00257793	0.022142
Cyld	811.132	-0.530067	0.17604	-3.01105	0.00260343	0.0223485
Rps12	16664.8	0.364804	0.121167	3.01074	0.0026061	0.022359
Gen1	122.263	-1.57492	0.523233	-3.00997	0.00261271	0.0223907
Nr2f1	218.663	-0.58469	0.194246	-3.01005	0.00261206	0.0223907
4930429H19Rik	6.44607	-6.09636	2.02695	-3.00765	0.00263275	0.0225499
Tspan12	301.665	0.528819	0.176166	3.00182	0.0026837	0.0229735
Smc2	834.095	-1.66321	0.554365	-3.00021	0.00269795	0.0230826
Tlcd2	419.268	-0.722347	0.240793	-2.99986	0.00270102	0.023096
Tmem184b	4506.41	0.713888	0.238008	2.99944	0.00270481	0.0231156
Ogfod1	757.394	0.419639	0.139928	2.99898	0.00270888	0.0231375
Tfdp2	535.665	-0.607501	0.202676	-2.9974	0.00272294	0.0232447
Fbxo10	482.115	0.693987	0.231687	2.99536	0.00274119	0.0233616
Plod1	1770.01	1.19445	0.398723	2.99569	0.00273827	0.0233616
Axl	15425.9	1.05755	0.353043	2.99552	0.00273973	0.0233616
Nmt1	2420.36	0.517688	0.172864	2.99477	0.00274655	0.0233944
Myl2	24.3377	-2.59279	0.866591	-2.99194	0.0027721	0.0235989
Tapt1	737.982	0.487623	0.163004	2.99148	0.00277631	0.0236217
Sfn	204.266	3.09396	1.0345	2.99078	0.00278267	0.0236627
Utp18	568.891	0.517168	0.172933	2.99058	0.00278451	0.0236652
Igf2r	7697.12	0.671748	0.224682	2.98977	0.00279185	0.0237145
Peak1	14445.7	-0.991789	0.331754	-2.98953	0.00279404	0.0237152
Zbtb38	1752.05	0.884812	0.29598	2.98943	0.00279501	0.0237152
Acy3	154.344	-0.845374	0.282837	-2.98891	0.00279978	0.0237426
Dock11	427.221	-1.18239	0.39579	-2.98743	0.00281337	0.0238447
Ppl	12.0572	-3.0337	1.01576	-2.98663	0.00282075	0.0238941
Sdc3	6283.46	0.782656	0.262103	2.98607	0.00282591	0.0239246
Zbtb18	426.006	0.489819	0.164052	2.98575	0.0028288	0.0239358
Znrf3	178.73	1.05392	0.353025	2.9854	0.00283205	0.0239371
Ngly1	671.106	-0.99683	0.333891	-2.98549	0.00283123	0.0239371
Mcrip2	79.7745	1.29705	0.43457	2.98468	0.00283877	0.0239807
Vangl2	218.413	-0.588396	0.197181	-2.98404	0.00284469	0.0240002
Cmklr1	321.719	0.598988	0.200738	2.98393	0.00284576	0.0240002
Cbfa2t3	19.277	-4.43526	1.48637	-2.98396	0.00284548	0.0240002
Ghitm	5598.73	0.499458	0.167414	2.98338	0.00285088	0.0240302
Mnt	757.47	-0.451187	0.151295	-2.98216	0.00286221	0.0241125
Kpna2	1712.18	-0.520192	0.174485	-2.9813	0.00287023	0.0241668
Gm20619	8.35866	-6.47545	2.17226	-2.98097	0.00287333	0.0241797
Gm6277	6.05293	4.26529	1.43121	2.98019	0.00288069	0.0242283
1500009L16Rik	103.667	-1.0614	0.356241	-2.97944	0.00288777	0.0242747
Gldn	56.1315	2.77843	0.932626	2.97915	0.00289053	0.0242846
Gm45338	9.24124	3.22207	1.08178	2.97848	0.00289685	0.0243244
Poc1a	71.089	-0.967737	0.325008	-2.97757	0.00290539	0.0243828
Ank3	177.684	-0.753519	0.253144	-2.97664	0.00291429	0.0244441
S100a1	715.538	-0.499234	0.167731	-2.9764	0.00291658	0.02445
Sh3d19	1651.94	-1.16886	0.392733	-2.97621	0.00291836	0.0244516
Pbp2	136.493	1.36889	0.459977	2.97601	0.00292029	0.0244544
Vps13c	503.42	-0.431266	0.144961	-2.97506	0.00292935	0.024517
Syne2	327.672	-0.561385	0.188717	-2.97474	0.00293236	0.0245288
Mvb12a	513.67	0.504841	0.169762	2.97382	0.0029412	0.0245894
Des	24.1868	-1.40714	0.473212	-2.97359	0.0029434	0.0245931
Rbm3	3878.05	0.396496	0.133346	2.97344	0.00294484	0.0245931
44815	14679.6	-0.694579	0.233645	-2.97279	0.00295107	0.0246317
Rheb	2584.14	0.719054	0.241955	2.97185	0.00296011	0.0246833
Gm20768	8.74822	-6.54235	2.20147	-2.97181	0.00296045	0.0246833
Zfpl1	517.216	0.450607	0.151665	2.97107	0.00296766	0.02473
Lypd1	36.6879	-2.47026	0.831624	-2.97041	0.00297404	0.0247306
Zeb2	3895.49	-1.64549	0.553893	-2.97077	0.00297059	0.0247306
Gm4247	9.02708	-4.04817	1.36282	-2.97043	0.00297387	0.0247306
Fdft1	1175.23	-0.410611	0.138235	-2.9704	0.00297417	0.0247306
Gys1	1157.77	0.630351	0.21245	2.96706	0.00300666	0.0249872
Pom121	1174.99	0.444491	0.149829	2.96666	0.00301058	0.0250063
Ccdc18	73.0369	-2.22904	0.751524	-2.96603	0.00301673	0.0250439
Slc39a13	2432.91	0.531354	0.179359	2.96252	0.00305131	0.0253173
Kctd3	685.49	0.465516	0.157191	2.96147	0.0030617	0.0253898
Tom1l1	244.85	0.750613	0.253494	2.96106	0.00306579	0.02541
Angpt4	109.714	1.22528	0.413907	2.96029	0.00307351	0.0254603
Gm6159	11.0586	-4.36159	1.47375	-2.95953	0.00308108	0.0255093
Ppp4r1	1869.36	0.583339	0.197144	2.95895	0.00308693	0.025544
Oip5	47.6341	-1.65313	0.558735	-2.95869	0.00308945	0.0255511
Gm20300	147.377	-1.17002	0.395608	-2.95751	0.00310132	0.0256355
Noc4l	293.378	0.516446	0.174653	2.95699	0.00310655	0.0256649
Yif1b	1035.05	0.939933	0.318014	2.95564	0.00312025	0.0257642
Acap2	2304.56	-0.84671	0.286587	-2.95446	0.00313218	0.0258489
Eda2r	1585.11	0.411873	0.139438	2.9538	0.00313886	0.0258901
Prl2c3	147.231	-1.58154	0.535548	-2.95312	0.0031458	0.0259335
Lonrf1	321.39	0.487325	0.165121	2.95131	0.00316427	0.0260578
Rasl12	124.888	1.51743	0.514139	2.95141	0.0031633	0.0260578
Vim	92659.6	-0.335057	0.113553	-2.95067	0.00317086	0.0260981
Gpsm2	201.464	-0.823944	0.279274	-2.9503	0.00317463	0.0261136
Mir155hg	47.2902	2.50136	0.847874	2.95016	0.00317614	0.0261136
Pkhd1	11.478	2.93717	0.995774	2.94964	0.00318146	0.0261294
Angptl4	219.861	0.88275	0.299266	2.94972	0.00318063	0.0261294
Sec16a	2481.13	0.493972	0.167493	2.9492	0.00318594	0.0261523
Zbtb42	114.801	-0.75345	0.255567	-2.94816	0.00319677	0.0262271
Pcdh8	4.64082	4.69405	1.59269	2.94725	0.00320615	0.0262898
Rrp7a	1073.54	0.394624	0.133903	2.94709	0.00320783	0.0262898
Enc1	2402.79	0.788555	0.26764	2.94633	0.00321569	0.0263402
Ccdc142os	9.66243	-2.60486	0.884289	-2.94572	0.00322208	0.0263785
Afap1l2	658.463	1.07357	0.364531	2.94508	0.00322869	0.0264186
Raet1d	171.948	-1.72507	0.586163	-2.94299	0.00325054	0.0265833
Gm49125	9.08494	-4.6962	1.59592	-2.94263	0.00325439	0.0266006
Wrb	423.868	0.914177	0.310722	2.94211	0.00325984	0.0266309
Capza2	4800.49	-0.491548	0.167102	-2.94161	0.00326515	0.0266602
Lonrf3	43.2368	-2.04621	0.696114	-2.93947	0.00328774	0.0268304
Kcnk5	15.0902	-2.33005	0.792726	-2.93929	0.00328966	0.0268319
Grk5	2371	0.390005	0.132727	2.93839	0.00329918	0.0268952
Gm26526	29.5934	-1.48774	0.506477	-2.93744	0.00330937	0.0269497
Acpp	12.326	2.63794	0.898026	2.93749	0.00330885	0.0269497
Sec24d	4327.26	0.650382	0.221455	2.93686	0.00331548	0.0269852
Tns1	22867.9	0.906118	0.308558	2.93662	0.00331811	0.0269923
Klra2	28.4421	-2.17983	0.742743	-2.93483	0.00333728	0.0271339
Pole	167.499	-0.681295	0.23239	-2.93169	0.00337125	0.0273812
Dact3	2668.48	0.898611	0.306515	2.9317	0.0033711	0.0273812
Pdk2	327.735	-0.536526	0.183028	-2.93139	0.00337449	0.027393
Klhl2	445.055	0.570658	0.194735	2.93043	0.00338489	0.0274629
Rab13	550.186	-0.566985	0.193559	-2.92926	0.00339774	0.0275527
Nfix	10917.7	-0.718619	0.245364	-2.92879	0.00340285	0.0275796
Zfp970	211.374	-1.82701	0.623884	-2.92845	0.00340658	0.0275953
Blm	91.8667	-1.163	0.397265	-2.92753	0.00341671	0.0276628
Sulf1	10667.9	0.926811	0.316648	2.92694	0.00342316	0.0276905
Prorsd1	237.52	0.578462	0.197637	2.92689	0.00342374	0.0276905
Brdt	51.8378	-2.05127	0.700906	-2.9266	0.00342687	0.0277013
E130102H24Rik	15.8411	-2.35499	0.804782	-2.92624	0.00343085	0.0277043
Ntf5	32.8456	2.54787	0.870667	2.92635	0.00342968	0.0277043
Nr1h3	109.146	-1.47806	0.505168	-2.92587	0.00343496	0.0277084
Has1	150.03	1.11457	0.38092	2.92599	0.00343357	0.0277084
Abca13	8.80723	-4.0172	1.37358	-2.92462	0.00344874	0.027805
Sesn1	303.654	-1.05255	0.360037	-2.92344	0.00346187	0.0278963
Map7d3	129.348	-1.79403	0.61401	-2.92182	0.00347995	0.0280272
Brip1	54.2997	-1.19032	0.407606	-2.92026	0.00349744	0.0281534
Cd40	15.4606	2.96662	1.0161	2.91962	0.00350459	0.0281962
Gm48488	15.1233	-3.16961	1.08628	-2.91786	0.00352447	0.0283413
Ppp1r18	1885.55	0.515099	0.176557	2.91746	0.00352893	0.0283624
Phlpp1	639.392	0.496217	0.170097	2.91725	0.00353132	0.0283667
Irf2	579.043	-1.40328	0.481074	-2.91697	0.00353452	0.0283776
Cadm3	51.458	-1.22984	0.421672	-2.91657	0.00353899	0.0283987
Abhd10	141.924	-1.18818	0.407522	-2.91561	0.00354991	0.0284714
Dek	1334.78	-2.06568	0.709156	-2.91287	0.00358128	0.0287081
Cdnf	130.743	-1.28302	0.44054	-2.91238	0.00358689	0.0287381
1600002K03Rik	155.583	0.788274	0.270695	2.91204	0.00359074	0.028739
Nova1	104.898	-1.27183	0.436733	-2.91213	0.00358972	0.028739
Sgsm2	809.364	-0.443317	0.152248	-2.91181	0.00359344	0.0287457
Zdhhc18	930.766	0.906383	0.311426	2.91043	0.00360936	0.0288408
Ap2a2	7051.42	0.562825	0.193402	2.91013	0.00361283	0.0288408
Slc35b1	1340.55	0.429497	0.147571	2.91045	0.00360912	0.0288408
Lox	177938	0.832366	0.286022	2.91015	0.00361254	0.0288408
Eya1	16.3643	-2.30513	0.792476	-2.90876	0.00362862	0.0289303
Nt5dc3	710.068	1.00131	0.344249	2.90867	0.00362969	0.0289303
Cfl2	3152.68	0.414397	0.142469	2.90867	0.00362967	0.0289303
Ctr9	1398.68	-0.696074	0.239348	-2.90822	0.00363498	0.0289575
Oxr1	1057.42	-0.822252	0.282882	-2.9067	0.00365269	0.0290718
Prkdc	255.464	-0.519095	0.178588	-2.90666	0.00365312	0.0290718
D2hgdh	210.674	-0.600878	0.206753	-2.90626	0.00365779	0.029094
Cd300ld	12.4036	-3.24778	1.11811	-2.9047	0.0036761	0.0292245
Espn	62.4756	-1.39054	0.478805	-2.90418	0.00368216	0.0292576
Hoxb5	313.033	-0.579352	0.199519	-2.90374	0.00368736	0.0292838
Hspa4l	505.709	0.893558	0.307879	2.9023	0.00370436	0.0294036
Akap7	369.602	-1.06944	0.368573	-2.90156	0.00371311	0.0294578
Sp100	215.933	-1.72295	0.593931	-2.90093	0.00372053	0.0295015
Dad1	2092.59	0.701962	0.242014	2.9005	0.00372563	0.0295115
Slc1a3	22.4961	2.52857	0.871763	2.90053	0.00372537	0.0295115
Gm14221	17.8909	-2.367	0.816636	-2.89847	0.00374984	0.029688
Slc38a4	233.988	-0.799611	0.276072	-2.89638	0.00377491	0.0298711
Egr3	200.678	-1.1719	0.404694	-2.89578	0.00378217	0.0299132
Gemin5	498.173	0.74776	0.25836	2.89425	0.0038006	0.0300435
Rara	985.206	0.420129	0.145194	2.89357	0.00380886	0.0300933
D630033O11Rik	16.5266	-4.24565	1.4679	-2.89233	0.003824	0.0301729
Cdk5r1	78.3436	2.71547	0.938829	2.89241	0.00382304	0.0301729
Gm32219	44.3153	-2.32148	0.802652	-2.89226	0.00382481	0.0301729
Osr2	28.3923	-3.49489	1.2085	-2.89192	0.00382896	0.0301901
Rtl1	41.0438	-1.23441	0.42693	-2.89137	0.00383564	0.0302273
Mex3c	1925.62	0.386228	0.133639	2.89008	0.00385148	0.0303366
Creb3l1	2793.08	0.937852	0.32467	2.88863	0.00386918	0.0304123
Eno1	20161.8	0.966961	0.334737	2.88872	0.00386817	0.0304123
Eif3g	1179.73	0.385399	0.133426	2.88849	0.00387098	0.0304123
Laptm4b	471.692	-0.50811	0.175901	-2.88861	0.00386949	0.0304123
Gm8181	13.3418	-3.3627	1.16405	-2.8888	0.00386715	0.0304123
Uxs1	999.344	0.421481	0.146027	2.88632	0.00389777	0.0305915
Gm5493	8.21681	-5.45584	1.89014	-2.88648	0.0038958	0.0305915
Crocc	214.554	-0.660243	0.228765	-2.88612	0.00390022	0.0305951
Bnip3l	2125.7	-0.937954	0.325108	-2.88505	0.00391352	0.0306838
Clptm1l	3886.54	0.668869	0.231853	2.88489	0.00391555	0.0306841
Mdc1	641.02	-1.16852	0.405139	-2.88425	0.00392347	0.0307306
Pold3	118.597	-0.67624	0.234505	-2.88369	0.00393044	0.0307694
Utp20	1194.95	0.472156	0.163761	2.8832	0.00393659	0.0307863
1110025M09Rik	26.4149	-3.32842	1.15438	-2.88329	0.00393539	0.0307863
Nsun2	1481.67	0.823361	0.285609	2.88283	0.0039412	0.0308067
Adamtsl1	164.199	-0.603506	0.209445	-2.88145	0.00395847	0.0309216
Smyd5	683.207	0.893222	0.310003	2.88134	0.00395992	0.0309216
Olfr1392	7.19579	-6.25769	2.17216	-2.88086	0.00396586	0.0309522
Rpgrip1l	414.261	-1.54911	0.537848	-2.88019	0.00397431	0.0310024
Tmbim1	5401.01	0.878556	0.305067	2.87988	0.00397828	0.0310176
Acaa2	507.726	-0.730796	0.253776	-2.87968	0.00398074	0.0310211
Ptgfrn	4432.68	0.400313	0.139087	2.87815	0.00400017	0.0311413
Nrtn	61.0358	-1.64109	0.57019	-2.87815	0.00400021	0.0311413
Mt1	1156.09	-0.881892	0.306428	-2.87798	0.00400232	0.031142
Noa1	266.908	0.670932	0.233182	2.87729	0.00401102	0.0311939
Mdfic	1456.38	0.358955	0.12479	2.87648	0.00402133	0.0312583
Zfp827	351.039	1.18274	0.411251	2.87595	0.00402809	0.031295
Tpm2	16110.4	0.542687	0.188709	2.87578	0.00403025	0.031296
Msmo1	2655.27	-0.745927	0.259408	-2.8755	0.00403389	0.0313085
Nbea	1611.55	0.607651	0.211351	2.87508	0.00403921	0.0313339
Slc33a1	883.858	0.475149	0.165407	2.8726	0.00407109	0.0315653
Erbb4	9.11557	2.76933	0.96428	2.87191	0.00407997	0.0316087
Gm15411	9.90368	-4.80502	1.67315	-2.87185	0.00408079	0.0316087
Tead3	1156.5	0.382479	0.133198	2.87149	0.00408536	0.0316281
C030015A19Rik	60.9871	-1.51869	0.529057	-2.87056	0.0040975	0.0316743
Plpp5	1108.27	1.23694	0.430866	2.87082	0.00409405	0.0316743
Epha3	414.36	-0.80159	0.279238	-2.87063	0.00409651	0.0316743
Fez1	843.635	-0.445582	0.155263	-2.86986	0.00410657	0.0317285
Pcyt2	555.811	-0.523427	0.182515	-2.86786	0.00413265	0.0319139
Cbx5	2756.99	0.554592	0.193413	2.86739	0.00413866	0.0319443
Pdia5	1686.79	1.43005	0.498758	2.86722	0.00414097	0.0319461
Smpd3	1575.01	-0.889357	0.310258	-2.86651	0.00415026	0.0319923
Olfr920	12.2576	-2.98057	1.03982	-2.86644	0.00415112	0.0319923
Zhx1	1227.25	-1.08361	0.378219	-2.86504	0.00416954	0.0321182
Bysl	634.036	1.15601	0.403565	2.8645	0.0041767	0.0321573
[truncated: 52,354 more rows]

## Sheet: Dataset EV23 legend
Dataset EV23. Differential expression analysis by bulk RNA seq in primary adventitial fibroblasts comparing between cells treated with control or TGFb in descending fibroblasts (N = 3 descending control, 3 descending TGFb). Positive log2FC indicates higher expression in TGFb treatment.
