# Supplementary material for: Epigenomic landscape of single vascular cells reflects developmental origin and disease risk loci
Source: Mol Syst Biol. 2025 Sep 10;21(11):1522–46. doi: 10.1038/s44320-025-00140-2 (PMC12583710; doi:10.1038/s44320-025-00140-2)
Supplement: Supplementary file 26 — Dataset EV24 [file 44320_2025_140_MOESM26_ESM.xlsx]

## Sheet: Sheet 1 - EV24_TGFbInteractionA
EV24_TGFbInteractionAnalysis
	gene	log2FC_vessel	pval_vessel	log2FC_treatment	pval_treatment	log2FC_interaction	pval_interaction
1	Eln	3.71312	1.01112e-226	0.751421	4.84904e-11	3.08337	2.66151e-80
2	Dlc1	0.43506	7.31726e-11	-0.582135	3.52012e-18	1.25451	3.03249e-40
3	Col8a1	0.203268	1.41513e-05	0.378733	5.09225e-16	0.861227	7.1205e-39
4	Ptprb	-0.0133944	0.899853	1.92596	7.20907e-84	1.49148	9.78657e-27
5	Fhl1	1.54785	7.49073e-103	-1.15561	9.10016e-59	0.989491	3.68029e-22
6	Tgfb3	-0.247122	0.00380524	-0.103847	0.226063	1.09076	1.25307e-19
7	Medag	0.54697	6.97514e-16	-1.12409	1.1964e-58	0.831413	3.86033e-17
8	Gdf6	5.46925	4.00741e-228	1.5032	1.86626e-31	1.78968	9.6737e-17
9	Adgrd1	0.0499715	0.772748	-1.19219	2.43079e-10	2.04799	4.85275e-16
10	Cxcl12	-0.069537	0.619174	0.205852	0.141154	-1.58728	1.08601e-15
11	Ackr3	0.707388	4.48963e-11	-2.35451	3.55716e-99	1.25542	1.21637e-15
12	Dusp4	1.17828	2.0402e-26	-0.142356	0.195383	1.24376	1.64157e-15
13	Dpep1	-2.42423	1.37672e-34	1.25427	5.69325e-10	-2.16509	2.60159e-15
14	Hsd17b7	-1.40718	1.14075e-71	-0.345539	2.11008e-05	-0.891192	2.97614e-15
15	P4ha1	0.731821	3.84999e-59	0.217168	1.2006e-06	0.500832	3.2792e-15
16	Daam2	-4.02842	7.83773e-102	-1.6392	4.9099e-11	-2.45144	5.54986e-15
17	Megf10	-2.28291	3.00486e-72	1.22387	1.77696e-21	-1.38057	5.88446e-15
18	Tmeff1	-1.22033	2.42055e-36	1.87525	4.54198e-87	-0.985805	1.79097e-14
19	Map2	1.54413	3.24071e-68	1.50319	1.54848e-70	0.921179	4.37993e-14
20	Dkk2	-3.69804	5.36076e-31	0.420047	0.197369	-3.41871	5.05177e-14
21	Gpm6b	-3.38304	3.41769e-31	-0.782203	0.0101806	-3.18234	6.57353e-14
22	Pkia	0.681336	2.55531e-17	-0.349748	1.16929e-05	0.832161	2.40041e-13
23	Foxp4	0.317779	0.000177214	0.702132	9.03005e-18	0.841957	3.98245e-13
24	Vegfc	1.88481	4.38669e-35	-0.222337	0.115817	1.48107	1.69411e-12
25	Serpine1	0.97753	4.23696e-23	2.87836	1.15926e-187	0.983932	1.69574e-12
26	Nudt4	-1.7597	4.06218e-60	-0.136756	0.20973	-1.06671	2.96287e-12
27	Vldlr	0.930295	6.8839e-15	-1.83763	3.46362e-52	1.15779	1.39132e-11
28	Nrp1	-0.258296	0.000724545	-0.453828	5.00569e-09	-0.746396	1.47636e-11
29	Slc4a4	0.308858	0.00830539	-0.248033	0.0333514	1.10538	1.52363e-11
30	Spred1	-0.61004	3.1708e-18	0.0151816	0.83051	-0.672244	1.68852e-11
31	Klf4	0.267911	0.00189213	-1.57765	4.76463e-73	0.82381	2.24568e-11
32	Slit3	-0.00297696	0.985865	-1.52494	1.74268e-19	1.58712	2.71026e-11
33	Slc22a23	1.45943	7.40105e-15	1.80821	4.08216e-27	1.64021	3.45015e-11
34	Lurap1l	-0.358034	1.00219e-08	-0.245139	0.000113674	-0.594946	3.7788e-11
35	Cmklr1	1.00321	7.70404e-10	-0.924327	1.28881e-08	1.50678	7.43716e-11
36	Mical2	0.955029	2.15695e-52	0.555826	2.9019e-19	0.569308	1.04095e-10
37	Pvr	0.554798	5.96858e-14	0.887641	1.03899e-37	0.642538	1.10272e-10
38	Atp1b1	2.72339	1.73692e-15	-2.05917	1.00081e-09	3.11581	1.16416e-10
39	Fibin	1.33203	2.75762e-17	-0.0671731	0.654983	1.37426	2.89526e-10
40	Col28a1	0.178595	0.0974532	-1.59204	2.48866e-46	-1.02901	3.00587e-10
41	Anxa8	0.270003	0.0974993	-0.0377034	0.816005	1.43443	3.28442e-10
42	Tuft1	1.31745	8.30573e-14	0.559351	0.000252451	1.43625	4.53549e-10
43	Marcks	-0.736096	2.55257e-27	-0.456541	2.44238e-11	-0.598861	5.52611e-10
44	Bmp3	1.07888	0.000412469	-4.71056	1.36899e-28	3.30879	8.56647e-10
45	1190002N15Rik	1.44173	3.62367e-34	-1.67562	2.10948e-45	1.0312	9.58236e-10
46	Sfrp4	-0.555816	0.0459358	-1.08916	0.000114445	-2.51186	9.61583e-10
47	Tpcn1	0.915702	7.71348e-20	-1.02775	1.54893e-24	0.855609	2.09896e-09
48	Ppm1l	-2.00688	2.1692e-36	-0.814848	1.21004e-05	1.39403	2.86932e-09
49	Bmper	2.48203	7.37519e-56	0.441599	0.00109581	1.2432	3.42269e-09
50	Fam210b	0.334492	0.00569805	1.15127	2.89845e-25	0.922514	5.39086e-09
51	Cdo1	-0.191378	0.0611592	-0.829732	2.28286e-15	0.849717	6.10143e-09
52	Flrt2	-0.00218361	0.979524	-1.30858	2.03983e-52	0.703413	6.34982e-09
53	Knl1	-0.270699	0.125282	-0.245752	0.173172	-1.54855	7.28788e-09
54	Plcxd2	0.217409	0.043292	-0.00168906	0.987379	0.866424	8.74931e-09
55	Nqo1	-0.492659	4.07882e-05	0.131979	0.275506	0.965547	9.37693e-09
56	Apbb2	-0.88046	1.35794e-23	0.511783	6.79521e-09	-0.708795	1.10184e-08
57	Olfml2a	0.552227	0.0724834	-0.821734	0.00802271	-3.29491	1.15019e-08
58	Tgm2	2.46591	1.72281e-14	0.951557	0.00271746	2.57342	1.20135e-08
59	Myo1b	-1.27728	1.98819e-36	0.047745	0.649541	-0.821842	1.37256e-08
60	Sh2d4a	0.287818	0.0569798	-0.743308	1.42117e-06	1.21992	1.52765e-08
61	Parm1	-0.0163113	0.90416	2.19711	9.1451e-64	1.04088	1.52804e-08
62	Sema7a	0.99383	1.53623e-16	1.20962	6.17518e-27	0.905466	2.81203e-08
63	Pde3b	-2.67045	1.49192e-22	0.123001	0.658601	-2.14905	3.19887e-08
64	Gabrb1	2.7243	4.90167e-11	1.29602	4.48646e-06	2.69505	4.65798e-08
65	Postn	-2.00087	1.11474e-11	2.09745	1.08826e-12	-2.27105	4.96082e-08
66	Tek	0.0176377	0.883295	-2.57947	6.03722e-70	1.0683	5.17762e-08
67	Snhg11	-0.602603	0.00033212	-1.80905	6.66868e-23	1.3443	6.43896e-08
68	Pmp22	-0.0249955	0.738873	0.34811	3.32398e-06	0.570972	6.78998e-08
69	Sertad4	-1.47943	1.22269e-30	2.62268	2.96528e-99	-0.88334	7.42068e-08
70	Anln	0.34738	0.00278483	-0.344298	0.00302403	-0.891438	8.07413e-08
71	Col5a2	0.772841	2.59156e-27	1.00366	5.26507e-45	0.541139	8.12002e-08
72	Ahcyl1	-0.508596	3.4712e-07	-0.0893489	0.371186	-0.755186	9.05938e-08
73	Map6	0.670865	5.92761e-19	0.561815	4.31447e-14	0.563988	9.73508e-08
74	St5	-0.0324453	0.772207	1.97776	2.20617e-77	-0.804602	1.0738e-07
75	Flrt3	2.30019	7.9086e-24	0.222602	0.231446	1.57738	1.23158e-07
76	Kcne4	0.30263	0.0298417	-2.1101	2.78398e-41	1.13761	1.34979e-07
77	Stmn1	0.27118	0.0275038	-0.798122	1.56162e-10	-0.962606	1.37998e-07
78	Fmo2	-1.61607	7.09606e-20	-4.3087	1.76705e-61	-2.02697	1.39104e-07
79	Aldh1a2	1.51644	1.84359e-25	-0.206753	0.13452	-1.15238	1.45169e-07
80	Chst11	-0.956119	2.23043e-11	2.78971	1.00945e-87	-1.03442	1.46336e-07
81	Ror1	1.08953	4.46371e-11	0.588459	0.000119621	1.16768	1.71154e-07
82	Cdkn1a	-0.446248	2.57546e-13	0.0177577	0.771549	0.448733	1.92118e-07
83	Maoa	0.00225571	0.981516	-1.12511	2.31348e-30	0.719439	2.06706e-07
84	Man1a	0.320072	1.76097e-05	-1.43671	6.50989e-79	0.560808	2.06999e-07
85	Nxph4	0.211731	0.346792	0.709744	0.000894292	1.55289	2.1696e-07
86	Prrt4	0.705952	8.94426e-06	-2.03354	9.16005e-32	1.25896	2.21994e-07
87	Mme	-2.0525	4.12929e-17	-0.192392	0.449624	-1.82718	2.24337e-07
88	Gpi1	0.60331	5.20829e-25	-0.173405	0.00281643	0.426506	2.3827e-07
89	Klhl29	-0.376929	0.0192873	-2.68207	2.42496e-49	1.26887	2.41274e-07
90	Spsb1	-0.647831	1.29082e-15	1.80556	4.37068e-120	0.547304	2.45801e-07
91	Maged2	-0.704506	2.13578e-20	0.245543	0.00134674	-0.552554	2.87679e-07
92	Ndnf	-2.47177	3.23227e-22	-1.84138	1.61315e-11	-1.94328	3.10879e-07
93	Fgf18	-0.233708	0.130192	0.205819	0.182574	1.09881	3.43956e-07
94	Map3k14	0.897127	2.9014e-17	0.166279	0.0965384	0.738644	4.29165e-07
95	Mtss1	-0.135083	0.314792	-0.886973	1.25958e-10	0.970842	4.45543e-07
96	Pclaf	-0.350517	0.0227361	-0.0926598	0.550844	-1.12062	4.551e-07
97	Lrrc17	-3.88015	5.03841e-37	2.57294	7.24114e-17	-2.07556	4.782e-07
98	Gja1	-0.994969	1.6033e-27	-0.896661	3.75587e-22	-0.655365	5.17839e-07
99	Tnfaip3	0.910422	3.15326e-17	0.272878	0.00742988	-0.77647	5.64747e-07
100	Bpgm	0.378666	0.00536259	0.13675	0.300128	0.93593	5.66022e-07
101	Clic5	-1.41561	2.30442e-17	-4.62428	2.23379e-93	1.42068	6.20467e-07
102	Ildr2	0.593291	2.41126e-06	-1.90281	1.35437e-45	0.942206	6.60203e-07
103	Angpt2	-1.73774	5.18615e-16	-3.8099	3.19536e-50	-1.79953	6.80889e-07
104	Dmpk	-0.0733113	0.422858	-0.39994	1.28018e-05	0.642312	6.96045e-07
105	Rgs16	-1.90098	9.28693e-15	0.38955	0.134045	-1.74353	7.1655e-07
106	Cacna1a	-0.858702	4.12427e-11	-1.40198	4.23969e-25	0.927772	7.49317e-07
107	Frzb	-0.95142	0.000115535	0.0855466	0.730927	-1.73904	8.2502e-07
108	Serpinb6c	-0.751994	0.000168863	-1.8968	1.65162e-19	1.41672	1.00128e-06
109	Chfr	0.644335	4.63786e-15	-0.824146	2.03234e-23	0.577959	1.00358e-06
110	Prickle1	-0.22056	0.134704	-0.668609	1.46153e-05	1.0287	1.14815e-06
111	Klhl13	1.97971	1.42767e-136	0.229945	0.00260621	0.539453	1.25865e-06
112	Trabd2b	-0.931773	5.47687e-10	-0.0332477	0.826216	-1.02802	1.47938e-06
113	Nkain4	2.32629	2.97816e-10	-2.46043	2.7195e-11	2.50942	1.62585e-06
114	Pdgfrl	0.221477	0.287235	1.44483	1.09962e-13	1.31739	1.69131e-06
115	Omd	-3.88304	5.62296e-16	-1.34119	0.00701729	-3.30373	1.99446e-06
116	Tenm3	2.98043	5.88689e-54	0.372441	0.0214373	1.21971	2.05918e-06
117	Tmcc3	-1.25257	9.54375e-52	1.62442	5.13231e-87	-0.537533	2.15031e-06
118	Col6a1	-0.887377	7.84872e-46	-1.3735	1.01643e-103	-0.42201	2.36631e-06
119	Dock9	-1.64748	2.10063e-20	0.0414491	0.820668	1.1796	2.52518e-06
120	Kank2	0.280577	0.000153476	-0.319657	1.61255e-05	0.489213	3.0937e-06
121	Jam2	0.633615	3.11103e-09	0.243177	0.0221521	0.701713	3.2121e-06
122	Slc38a1	2.20524	2.22897e-81	0.543794	1.5351e-07	0.730382	3.37179e-06
123	Tead3	0.108519	0.187061	-0.171582	0.0372272	0.537845	3.61118e-06
124	Atp11a	-0.0824622	0.264057	-0.412418	2.71203e-08	0.482519	3.99903e-06
125	Ahr	0.0231409	0.878537	-0.250033	0.101375	-1.02844	4.1492e-06
126	Ptx3	0.894061	2.04876e-08	-1.62561	3.84098e-24	1.04501	4.2486e-06
127	Plekhg5	1.23577	7.92481e-30	-0.604321	1.35001e-08	0.711871	4.30097e-06
128	Hip1	-0.262942	0.0241568	-0.0661483	0.571788	0.755636	4.4082e-06
129	Limch1	0.0799729	0.570341	-1.102	4.75557e-14	0.935068	4.52362e-06
130	2700081O15Rik	-0.249741	0.0131672	-1.14792	6.39905e-28	0.668837	4.529e-06
131	Cryab	-0.111466	0.162138	-0.256684	0.00131308	0.516743	4.6204e-06
132	Prelp	0.434812	0.000136733	-2.18092	8.46581e-81	-0.744993	4.75556e-06
133	H19	-3.37788	7.98053e-33	-2.22911	6.54498e-10	-2.15359	4.93477e-06
134	Pfkp	0.0780019	0.424552	-0.468383	2.06756e-06	0.632942	5.14275e-06
135	Grem1	-2.47815	5.43261e-29	-0.396013	0.0752545	-1.42147	6.00619e-06
136	Sap18	0.852316	2.97604e-29	-0.560537	1.31661e-13	0.486481	6.1311e-06
137	Angptl1	-1.53615	3.09308e-05	-0.818593	0.0312452	-2.45457	6.25483e-06
138	Meox1	-4.76236	0.000471628	7.87238	2.13975e-09	-6.78019	6.65854e-06
139	Rab27b	1.22965	2.71577e-07	0.312224	0.173762	1.48326	7.0887e-06
140	Atp6v0e2	0.442217	0.00117435	-0.693486	5.12212e-07	0.87715	7.14344e-06
141	Kif2c	0.0225609	0.90034	-0.219961	0.2244	-1.18597	7.15585e-06
142	Ablim1	0.0262752	0.776864	-0.699728	7.63256e-14	0.591043	7.43664e-06
143	Ncaph	-0.464175	0.051476	-0.338465	0.160971	-1.55263	7.55461e-06
144	Adam17	-0.663284	1.22076e-09	-0.225179	0.0413482	-0.696814	7.59003e-06
145	Plscr2	-1.25346	0.000306433	0.589543	0.090205	-2.20295	7.65856e-06
146	Ect2	0.178917	0.157621	0.00141482	0.991011	-0.820075	7.89995e-06
147	Sphk1	1.47889	4.09765e-20	1.18741	5.12532e-16	0.961786	8.65603e-06
148	Mgp	0.818082	0.000296993	-0.82396	0.000268388	1.42215	8.71076e-06
149	Wnt10b	1.05234	2.60984e-05	1.58752	1.56647e-11	1.50562	9.12112e-06
150	Ncapg2	0.0823364	0.542185	-0.0717271	0.594933	-0.870197	1.01696e-05
151	Rgma	0.241382	0.0405513	-1.80816	1.46908e-46	0.776676	1.08375e-05
152	Selenop	-0.547519	0.000193722	-2.46505	6.68156e-61	-0.934426	1.08784e-05
153	Gyg	1.68554	1.677e-30	-0.982324	1.75702e-11	0.912458	1.16404e-05
154	Angptl7	4.16223	1.77156e-13	-1.02179	0.0186401	3.19923	1.19606e-05
155	Stk17b	-0.547518	4.51489e-05	1.44823	1.08455e-28	-0.79825	1.23472e-05
156	Kifap3	-0.709426	7.71582e-20	-0.325344	4.67885e-05	-0.488923	1.23717e-05
157	Adam23	-0.224697	0.000698044	-1.01662	5.14034e-50	-0.423986	1.24473e-05
158	Cdca8	0.137197	0.30994	-0.168192	0.213606	-0.87136	1.30595e-05
159	Sytl2	-2.54236	1.51385e-30	0.29814	0.205897	-1.36616	1.3171e-05
160	Upk1b	2.05955	2.07382e-35	-0.900656	2.35707e-08	1.02462	1.33518e-05
161	Inpp5k	0.430377	4.25776e-06	-0.707049	8.74694e-14	0.586378	1.38528e-05
162	Mcm4	-0.0744212	0.453786	-0.193387	0.0539347	-0.624575	1.46852e-05
163	Syk	0.524945	0.00205223	0.0799044	0.636533	1.03282	1.61759e-05
164	Ccna2	-0.0327091	0.818386	-0.275815	0.0544984	-0.88988	1.62071e-05
165	Uhrf1	-0.0149736	0.935194	-0.18937	0.305076	-1.13579	1.8409e-05
166	Nemp1	-0.233417	0.145259	-0.293224	0.073657	-1.01797	1.8498e-05
167	Sgsm2	0.142648	0.140278	-1.06148	2.31994e-26	0.600793	1.8895e-05
168	Flt1	0.166795	0.465916	-1.01596	1.17507e-05	1.39031	1.94253e-05
169	Lgr6	-0.908283	6.33044e-09	-0.334538	0.0409368	-0.977195	2.00115e-05
170	Amot	-0.840446	1.58806e-10	0.328723	0.0130491	-0.792643	2.02013e-05
171	Ripor2	1.26557	9.7708e-21	-1.324	1.74923e-22	0.839416	2.14596e-05
172	Rab3d	0.652165	4.6485e-06	-1.20396	6.67386e-17	0.867627	2.21098e-05
173	Plcl1	0.636191	1.74266e-05	0.622599	1.23922e-05	0.85967	2.45372e-05
174	Zfp703	-0.646093	0.000104306	0.424337	0.0110483	-0.991769	2.60341e-05
175	Ogn	-1.17446	0.000112023	-1.41322	3.43213e-06	-1.809	2.65169e-05
176	Dtl	-0.261769	0.161362	0.0937962	0.617837	-1.13723	2.87879e-05
177	Sgo2a	-0.520897	0.0343271	-0.187745	0.458282	-1.54268	2.89543e-05
178	Mospd2	-0.502894	1.23334e-09	-0.230147	0.00640135	-0.496623	2.91515e-05
179	Atp10a	-0.330469	0.00023642	0.911881	8.30583e-25	0.517966	3.03499e-05
180	Rflnb	0.307392	0.067533	2.57757	8.85505e-55	0.976473	3.07425e-05
181	Btc	1.41341	2.64368e-11	-2.70542	6.69362e-33	1.35656	3.14731e-05
182	C1s1	-1.6897	2.434e-64	-0.981071	2.45272e-20	-0.606234	3.15192e-05
183	Kif11	-0.345662	0.144136	-0.26838	0.259823	-1.41414	3.21869e-05
184	Col6a2	-1.38984	5.18438e-36	-1.09964	9.36002e-23	-0.655705	3.24347e-05
185	Rps6ka2	-0.691553	1.52151e-08	0.728887	2.23976e-09	0.688476	3.25247e-05
186	Mn1	0.546631	1.02489e-06	0.516936	1.28836e-06	0.636278	3.2982e-05
187	Jpt2	-0.111214	0.103361	0.69519	1.96563e-25	-0.393403	3.29951e-05
188	Nek2	0.0118661	0.94683	-0.271404	0.13036	-1.08342	3.6259e-05
189	Ehd3	-0.0610753	0.747794	-0.37559	0.0489725	1.10593	3.80419e-05
190	Sgcd	-0.0840069	0.574883	-0.494231	0.00114597	0.875592	3.80672e-05
191	Ier3	1.22513	2.67244e-15	1.50546	2.39096e-25	0.865522	3.82579e-05
192	Ptgfrn	0.723575	2.03887e-23	-0.0374459	0.603363	0.421683	3.85341e-05
193	Sparc	0.407422	2.60064e-11	0.344546	1.69203e-08	0.35466	4.04059e-05
194	Errfi1	-0.207198	0.0534405	-0.175036	0.105055	-0.628412	4.21053e-05
195	Kpna2	-0.0627883	0.548706	0.0744798	0.476612	-0.607836	4.28664e-05
196	Adam12	-1.87475	4.07777e-12	1.89299	2.48956e-12	-1.54727	4.42612e-05
197	Cyth3	0.253154	0.000144351	-1.0229	1.63218e-51	0.391534	4.46762e-05
198	Kif15	-0.0927951	0.682861	-0.367696	0.110244	-1.37599	4.67496e-05
199	Fst	-1.65981	1.14642e-47	0.575435	5.62812e-07	-0.655949	4.879e-05
200	Adamtsl5	0.457892	5.6219e-09	-0.553902	1.87977e-12	0.452353	5.08245e-05
201	Shb	1.02404	1.19778e-16	0.0191867	0.869715	0.694231	5.18635e-05
202	Col3a1	1.50346	2.71543e-20	-1.01497	4.61785e-10	0.929862	5.43503e-05
203	Nhsl1	1.18871	6.2428e-07	-0.809738	0.000618269	1.35855	5.67623e-05
204	Esco2	-1.01475	0.00910146	-0.413231	0.303104	-2.35248	5.69786e-05
205	Ust	-0.00153153	0.990223	0.314044	0.0109624	0.697402	5.70076e-05
206	Lingo1	0.584088	2.55738e-05	-1.53174	6.63997e-28	0.794128	6.04104e-05
207	Pamr1	-0.285361	0.0867524	-3.07494	7.56062e-65	0.998875	6.15232e-05
208	Tnfsf11	-6.96999	1.02012e-15	0.342185	0.751548	-4.91547	6.35928e-05
209	Tmem98	1.15706	1.8425e-41	0.0664251	0.426453	0.481291	6.45066e-05
210	Klhl30	2.37123	4.09262e-08	1.52074	7.63637e-07	2.0775	6.58134e-05
211	Il1rn	-6.43364	1.01141e-10	-0.622328	0.578002	-6.01396	6.75677e-05
212	Adamts8	3.86529	8.27783e-10	2.56094	1.9955e-16	2.75545	7.05116e-05
213	Slc4a7	-0.735306	9.79291e-11	0.798088	1.9626e-12	-0.629242	7.38124e-05
214	Top2a	-0.430984	0.0785005	-0.124408	0.611998	-1.37554	7.53457e-05
215	Adcy1	-0.711179	0.00161362	-0.609521	0.0074169	1.2634	7.66846e-05
216	Klhdc8a	2.19087	5.01555e-18	-0.90585	0.000110744	1.40611	7.95807e-05
217	Nrg1	1.8297	9.19752e-11	0.781587	0.0050373	1.56084	8.27325e-05
218	Kif20a	-0.0308515	0.871911	-0.355118	0.0643764	-1.07009	9.40464e-05
219	Capn5	0.364926	0.000128786	-1.11665	3.8113e-30	0.541718	9.43783e-05
220	Nusap1	-0.136777	0.572441	-0.643486	0.00866546	-1.37744	9.79041e-05
221	Plk1	0.0525405	0.786502	-0.14453	0.456656	-1.08765	9.83375e-05
222	Arhgap20	-0.620609	0.0480878	-2.43884	4.30908e-14	-1.81327	9.95827e-05
223	Flot1	0.487806	0.000244512	-0.753932	1.49935e-08	0.732432	0.000101665
224	Prc1	-0.373996	0.153663	-0.361272	0.169412	-1.44915	0.000103631
225	Col4a5	1.14144	6.24262e-21	-0.163958	0.176376	0.666879	0.00010447
226	Pdxk	0.668764	4.95882e-07	-0.763486	1.01451e-08	0.736935	0.000105603
227	C1ra	-0.542347	5.46288e-09	-0.810392	3.0958e-16	-0.539384	0.000108808
228	Erbb4	2.81823	1.9697e-05	-0.45485	0.332658	3.14118	0.000113662
229	Nuf2	0.0581852	0.722941	-0.317132	0.0552427	-0.928811	0.000114787
230	Prickle2	-0.349677	0.107748	-0.245444	0.262114	-1.20165	0.000116522
231	Bcat1	-1.86936	2.3836e-20	2.01832	1.74611e-23	-1.09012	0.000122417
232	Ptafr	2.84206	0.00518616	-2.69579	0.00711406	5.47972	0.000125464
233	Itga11	-0.177617	0.282131	2.6524	1.36061e-59	0.881446	0.000127743
234	Tbl1xr1	-0.536993	0.000278312	-0.992459	4.85799e-11	-0.818029	0.00013086
235	Gja3	1.31866	8.48351e-10	1.33123	2.30669e-11	1.11047	0.000130963
236	Sytl5	-2.55251	2.17013e-08	2.41116	1.30118e-07	-2.33205	0.000134125
237	Ercc6l	-0.56883	0.0606692	0.0346603	0.909914	-1.67891	0.000136429
238	Eci1	0.322869	0.00279231	-0.159722	0.135674	0.579049	0.000139373
239	Pik3c2a	-0.123398	0.126562	0.758798	2.12023e-21	-0.430575	0.000142616
240	Aspn	-5.17321	4.11805e-24	0.0213118	0.966998	-2.74871	0.000143201
241	Ckap2l	-0.712631	0.0354472	-0.35737	0.293602	-1.83406	0.000147056
242	Foxm1	-0.0831576	0.550215	-0.055962	0.688416	-0.755304	0.000154603
243	Slc7a7	0.435189	0.00549077	0.516124	0.000604634	0.811019	0.000156214
244	Mybl2	-0.0790966	0.774776	0.315549	0.249534	-1.52081	0.000158025
245	Ak4	1.13304	1.53985e-18	-0.252987	0.0382738	0.682863	0.000160444
246	Ankrd44	-1.23926	4.54825e-15	1.60532	1.77215e-24	-0.824591	0.00016297
247	Bcl6	-0.134009	0.467416	0.104147	0.572317	-1.00424	0.000165108
248	Lrpap1	0.354944	1.20114e-06	-0.223672	0.00215694	0.38957	0.000165653
249	Lrg1	-0.411667	0.675327	-4.22099	0.00512317	6.68112	0.00016828
250	Lmcd1	1.37421	4.75954e-13	-1.29105	9.57749e-12	1.0228	0.000172626
251	Fam84b	1.83329	3.58765e-05	1.40491	0.000239651	2.16505	0.000173742
252	Nbeal2	1.42647	1.3016e-12	-0.269326	0.142134	1.0416	0.000175417
253	Tg	2.49687	1.50654e-09	2.63881	8.77156e-22	1.81002	0.000182059
254	Prnp	0.267028	0.0173863	0.289635	0.00978811	0.593182	0.000183832
255	Znhit6	-1.07489	1.30707e-16	-0.821299	8.4274e-10	-0.700528	0.000186221
256	Mlph	1.72251	4.07237e-05	0.391787	0.285194	2.05956	0.000190998
257	Spc25	0.000830332	0.994581	-0.462579	0.000222444	-0.680726	0.000192162
258	Elovl6	-0.692598	5.83485e-12	-0.0432304	0.674327	-0.535697	0.000195332
259	H2-T23	0.0607933	0.622892	-0.519301	4.12468e-05	0.658907	0.000197005
260	Fyn	-0.0373389	0.631026	-0.0615494	0.429314	0.407342	0.000204019
261	Cep55	-0.263114	0.36447	-0.0229167	0.937248	-1.55052	0.000204807
262	Tacc3	-0.278975	0.2052	-0.269266	0.223478	-1.16614	0.000210875
263	Fgf2	-1.21249	1.13149e-12	0.90655	1.05772e-07	-0.891702	0.000213137
264	Nceh1	0.577384	2.84478e-06	0.227217	0.0576912	0.633046	0.00022091
265	1500011K16Rik	0.809571	7.83943e-06	-0.0696785	0.688083	0.926337	0.000224238
266	Ccne1	-0.0831183	0.485189	0.114047	0.337114	-0.629446	0.000225169
267	Bhlhe40	0.785468	7.47384e-09	0.863694	6.39266e-11	0.693858	0.00023722
268	Atf3	0.908139	0.000789849	-1.21337	1.03054e-05	1.43725	0.000237291
269	Il1r1	-1.33579	3.45013e-09	-1.53005	6.79437e-11	-1.21211	0.000238688
270	Podn	-0.08609	0.646806	-0.370876	0.0507768	0.975852	0.000239692
271	Acadm	0.0389021	0.686564	-0.739952	4.81033e-14	0.506914	0.000243004
272	Ephx1	0.26528	3.04018e-05	-0.993267	2.43716e-54	0.331693	0.000250182
273	Nob1	0.265421	0.0183396	0.33606	0.00213782	0.568739	0.000251544
274	Sh3bp4	0.509242	0.00106411	0.00101053	0.994761	0.799819	0.000251899
275	Dclk3	5.7483	1.41751e-05	0.159552	0.807486	5.42155	0.00025281
276	Slc7a11	0.472444	0.00130728	0.453694	0.00111416	0.729441	0.000256264
277	Man2a1	-0.401387	8.3189e-13	-0.226346	6.12331e-05	-0.291287	0.000257155
278	Cdc25c	0.280469	0.151551	-0.289355	0.139233	-1.11808	0.000259219
279	Cd34	2.95237	3.93932e-33	-1.92227	5.02552e-15	-1.29644	0.000259885
280	Stard13	0.295933	0.000443399	0.185965	0.0244312	0.428953	0.000263213
281	Krt80	1.75853	3.72224e-08	-0.203839	0.480121	1.58297	0.000266495
282	Hr	2.09484	2.2398e-12	-0.0748699	0.798246	1.52575	0.000270493
283	Ctsl	0.305114	1.97368e-09	0.238277	2.54517e-06	0.261155	0.000272733
284	Dbf4	0.0593344	0.690985	0.402825	0.00631109	-0.769689	0.000273584
285	Birc5	0.222117	0.102328	-0.133195	0.324652	-0.722864	0.000283148
286	Egr1	-0.385581	0.178649	-0.0412625	0.885943	-1.48526	0.000289842
287	Hipk1	-0.103452	0.149027	-0.0846139	0.23966	-0.36954	0.000298161
288	Satb2	-1.34193	1.34355e-09	0.532018	0.0176512	-1.12883	0.000304083
289	Dnmt1	0.107324	0.186667	-0.123373	0.128901	-0.421508	0.000305346
290	Fbxo32	0.463176	0.00273173	-0.315602	0.0388275	0.786426	0.000305399
291	Lctl	0.899249	0.207312	-5.09723	3.08178e-05	5.14404	0.000307512
292	Fam102b	-0.120707	0.0631404	-0.143199	0.0284486	-0.33462	0.000308304
293	Ckap2	-0.406209	0.18406	-0.374054	0.222223	-1.56535	0.00031683
294	Grem2	-0.176323	0.444609	2.27837	1.87395e-23	-1.16345	0.000318893
295	Cd44	-1.13651	2.23702e-11	1.17313	4.98604e-12	-0.863507	0.000319489
296	Blm	-0.379	0.18329	0.304463	0.285558	-1.47397	0.000323554
297	Rbpj	-0.0510442	0.763422	-1.10141	9.23021e-11	-0.865112	0.000328283
298	Dusp1	0.312351	0.08497	-0.965967	1.11572e-07	0.923077	0.000331697
299	Scara3	-0.15205	0.294916	-1.05208	5.84527e-13	-0.742952	0.000334441
300	Bnip3	0.622106	6.5525e-06	-0.542035	8.039e-05	0.70287	0.000344381
301	Hgf	-1.22234	2.55487e-06	-0.362445	0.173151	-1.33781	0.000351607
302	Lamb1	-0.170304	0.00465226	0.437818	3.03332e-13	-0.302694	0.000364633
303	Hacd4	0.369215	2.33813e-05	-0.703443	1.31069e-15	0.444721	0.000372341
304	Plaur	0.707483	3.4996e-07	1.9398	3.74608e-51	0.661766	0.000372402
305	Ngfr	6.81377	1.17876e-29	-0.73423	0.0042798	2.55581	0.000376834
306	Cblb	-1.29237	2.71261e-06	0.704092	0.0107426	-1.38276	0.000383273
307	Rab31	0.418783	0.0198344	0.413082	0.0211403	0.899191	0.000390154
308	Hoxb5	-2.66242	9.65625e-47	0.324988	0.111244	-0.919974	0.000408607
309	Eef2k	0.0753955	0.503955	-0.469799	3.46179e-05	0.56539	0.000412055
310	Stk38l	0.0525587	0.638931	0.727914	1.65888e-11	-0.548984	0.000414506
311	Isl1	8.61823	7.95497e-13	-0.798578	0.00237213	4.54223	0.000424833
312	Plscr4	-0.728099	0.0285555	-1.36138	4.62098e-05	-1.66746	0.000433196
313	Svep1	-0.679989	0.000537406	-1.00692	3.27356e-07	0.978669	0.000435254
314	Pde4b	-0.401421	0.0864254	-0.370937	0.124164	-1.22853	0.000437076
315	Olfml2b	0.099994	0.334894	-1.50398	1.03166e-44	0.530365	0.000438158
316	Mki67	-0.645558	0.0514857	-0.22722	0.493875	-1.65341	0.000441033
317	Pdk4	0.153817	0.17326	0.448983	5.21932e-05	-0.559276	0.000445317
318	Lingo2	-5.30957	4.84378e-12	2.90847	0.000209896	-3.48406	0.000450899
319	Gorab	-0.990385	6.94971e-12	0.146586	0.320327	-0.719251	0.000458391
320	Ero1l	0.491384	8.93768e-06	0.205616	0.0611881	0.545468	0.000462693
321	Plekha7	2.16073	4.3247e-31	-0.287533	0.0766898	0.901453	0.000466137
322	Thbs1	-1.60429	3.6735e-145	1.05086	2.35084e-63	-0.309145	0.000470367
323	Hspa12a	-0.885248	7.42698e-16	-1.4787	4.53352e-29	0.60196	0.000470996
324	Sft2d2	1.68587	1.38852e-20	0.031423	0.859833	0.890795	0.00047177
325	5930403N24Rik	-1.42478	3.68122e-09	-0.275802	0.27115	-1.21899	0.000476798
326	Ptgs2	-0.888521	0.000175294	4.26606	4.04914e-74	-1.14928	0.000491984
327	Tnrc18	-0.0496936	0.60342	-0.622744	8.7485e-11	0.470548	0.000519198
328	Hmmr	-0.491263	0.14708	-0.277963	0.412951	-1.6704	0.000522809
329	Plin4	0.505439	0.165405	-2.01908	3.84362e-08	1.79314	0.000535758
330	Slfn9	-0.717863	0.0404961	-0.580828	0.100687	-1.74444	0.00053748
331	Diaph3	0.121166	0.459989	-0.38934	0.0178676	-0.811073	0.000545093
332	Serpinb1a	0.364715	0.000126089	-1.54659	4.69859e-57	0.475178	0.000553191
333	Pcsk5	0.261524	0.317868	0.0389057	0.881596	1.27155	0.00056983
334	Cdk1	0.182052	0.21997	-0.326558	0.0280908	-0.732986	0.000590758
335	Plau	-1.13721	7.93467e-09	-2.14283	4.12202e-24	-1.02145	0.000592856
336	Knstrn	0.0959579	0.591738	-0.631312	0.000495335	-0.900623	0.000602337
337	Mastl	-0.168805	0.382824	-0.400786	0.0410138	-0.966679	0.00060545
338	Mcam	0.374243	0.108411	0.651261	0.00488331	1.1227	0.000606095
339	Slc48a1	0.711317	4.88999e-08	-0.102295	0.431268	0.631602	0.000606098
340	Ednrb	1.20037	0.0403577	3.01554	9.98595e-12	2.36512	0.00060984
341	Cth	0.295709	0.247649	0.770237	0.00173345	1.19196	0.000610337
342	Slc2a1	0.449849	0.00537192	0.159274	0.319362	0.777285	0.000610482
343	Dapk1	-0.22676	0.0143961	-1.12194	5.73617e-32	0.456236	0.000635962
344	Fgd3	-1.88452	9.82459e-36	1.95526	2.02301e-38	-0.710833	0.000642038
345	Pcdh19	-0.979322	8.67717e-22	0.539826	1.35077e-07	-0.491273	0.000646343
346	Tigd2	0.0483672	0.763711	0.527548	0.000795462	-0.774239	0.000650701
347	Gprc5a	1.77785	5.78807e-19	-0.491941	0.0124454	0.958928	0.000675642
348	Ndc1	-0.286554	0.055915	0.265308	0.0766593	-0.720672	0.000695391
349	Ube2c	0.162337	0.390122	-0.181415	0.336762	-0.911745	0.00071238
350	Kif20b	-1.51901	0.00835357	-0.200703	0.728425	-2.77102	0.000720421
351	Pwwp2b	0.196344	0.0987634	-0.872382	1.04732e-12	0.583152	0.000720776
352	Eml1	-0.217422	0.020844	0.0524029	0.578018	-0.450777	0.000722875
353	Enc1	0.691727	0.00013333	-0.0919511	0.610804	0.863937	0.000731548
354	Tinagl1	1.06689	1.87239e-09	-0.0145319	0.934715	0.847281	0.000737282
355	Tex10	-0.204962	0.0390381	0.546407	2.39747e-08	-0.467773	0.000752332
356	Zfp579	0.59265	0.000410101	-0.397297	0.0174198	0.797993	0.000765459
357	Rbpms	0.51627	0.000267266	-0.0377349	0.787722	-0.681333	0.000777353
358	Ctla2a	0.719959	0.0174358	1.84994	4.39439e-10	-1.42607	0.000786464
359	Dhrs7	0.287933	0.0367337	-0.880588	4.04284e-10	0.666603	0.00079846
360	Spint2	2.12278	0.000585745	-0.911344	0.0944293	2.77888	0.000800241
361	Tgfb1	-0.155983	0.23635	1.38241	4.24715e-27	0.603512	0.000819273
362	Tpx2	-0.333816	0.174425	-0.127643	0.604087	-1.16712	0.000820812
363	Fzd8	0.740116	1.74172e-05	-0.151174	0.376847	0.812276	0.000827904
364	Ccl9	-0.716865	0.0193341	-0.153281	0.620624	-1.46918	0.000843583
365	Akap6	-0.117624	0.68352	0.0638937	0.825007	-1.43016	0.000844529
366	Col4a4	1.93446	2.26258e-40	-0.391091	0.00457827	0.684027	0.000848841
367	Tgfbr3	-0.577698	3.10423e-11	-1.9465	2.26524e-87	-0.459098	0.000861691
368	Neat1	0.585673	0.00118477	-1.11753	6.27635e-10	0.84877	0.000899116
369	Tmeff2	1.07769	5.5841e-36	-0.332405	5.82883e-05	0.405945	0.000902647
370	Gm6159	-5.9382	0.000607187	3.37773	0.0573426	-7.75349	0.000910364
371	Chst15	-0.810617	7.86501e-05	0.586709	0.00481127	0.912479	0.000926379
372	Emp1	0.190118	0.0947901	-0.362583	0.00144235	0.532687	0.000933554
373	Ripor3	2.25208	3.55399e-05	-0.85854	0.094616	2.49029	0.000944026
374	Cyp26b1	-0.69806	0.000193298	-1.08867	9.79227e-09	-0.887816	0.000945877
375	Chmp4c	1.41932	1.9377e-32	-0.118744	0.283654	0.552475	0.000954056
376	Cdc45	0.010198	0.956377	0.189442	0.303778	-0.89088	0.000970987
377	Myo1c	0.722266	5.33084e-06	0.0898837	0.570937	0.739081	0.00098769
378	Pxylp1	-0.599478	1.36941e-06	0.165913	0.188324	-0.581305	0.000991311
379	Lgals3	0.838105	0.00658762	-0.814869	0.00822856	1.43502	0.00100682
380	Cdh11	-1.63941	6.44821e-07	1.24549	0.000156194	-1.53068	0.00101328
381	Jup	1.36268	8.42247e-11	0.28235	0.176196	0.972655	0.00101917
382	Gm10101	-1.5136	0.0536085	1.26676	0.108804	-3.9401	0.00102594
383	Runx2	-1.50711	5.16618e-09	0.329485	0.206611	-1.19899	0.00103424
384	Fgf9	1.71686	0.0334493	2.71116	1.04531e-06	3.03887	0.00103563
385	Clspn	-0.482301	0.182652	0.0313998	0.931126	-1.69852	0.00104981
386	Ska3	-0.0467052	0.839786	-0.267753	0.251473	-1.11647	0.00106795
387	Ephb6	0.687996	0.0089662	-1.09437	4.05241e-05	1.23347	0.00107762
388	Rtn4r	0.325169	0.0761087	0.67944	6.06094e-05	0.788952	0.00108574
389	Racgap1	-0.0814228	0.707935	-0.246329	0.257996	-1.01073	0.00109596
390	Spcs3	0.706751	5.94619e-10	1.12642	1.34552e-23	-0.522942	0.00111266
391	Sod3	2.18189	6.08336e-55	-0.0708163	0.605794	0.641916	0.00111657
392	Isoc1	-0.185708	0.123944	0.0916111	0.449296	0.549861	0.00111763
393	Gm43150	2.24163	0.000506369	-1.93853	0.001853	2.99905	0.00111954
394	Ezh2	0.00909989	0.96953	0.450867	0.05729	-1.09982	0.00112971
395	Pdgfb	4.94666	4.79773e-09	1.57382	0.000261154	3.09507	0.00113805
396	Mst1r	2.34804	1.01243e-22	0.239396	0.277195	1.06976	0.00114201
397	Cenpe	-0.575631	0.14116	-0.149986	0.701913	-1.80438	0.00116575
398	Lrrc7	1.84924	0.0164963	-2.88357	0.000425747	3.67344	0.00120972
399	Myl12a	0.255408	6.14612e-06	0.260643	3.52621e-06	0.257691	0.00121116
400	Mfhas1	0.660317	1.85098e-08	0.33462	0.00346461	0.529691	0.00121806
401	Pcyt1b	0.744566	1.04797e-07	-0.222793	0.099509	-0.675149	0.00121998
402	Pdgfra	-1.00262	2.6948e-35	-1.76167	1.66029e-97	-0.380472	0.00122262
403	Cenpn	-0.309322	0.174533	-0.198	0.392063	-1.07513	0.0012259
404	Tssc4	0.766559	4.58856e-05	-0.917676	1.10758e-06	0.863468	0.00124364
405	Psat1	-0.224292	0.0081965	0.26707	0.00161993	0.384738	0.00124695
406	Gabra4	3.21146	0.00188988	-1.39147	0.0630579	4.16128	0.00124888
407	Tacc1	-0.830834	1.14235e-13	-0.994855	3.7802e-18	-0.519189	0.00126408
408	Arhgap6	-0.189571	0.448559	-2.13151	4.39627e-17	-1.16496	0.00128769
409	Ccnf	0.0469203	0.788826	-0.521065	0.00343932	-0.833191	0.00130237
410	Mgst3	-0.0561574	0.804034	-0.836451	0.000261666	1.03376	0.00131559
411	Kcnn3	2.49161	8.41662e-06	0.36152	0.379913	2.22977	0.00132013
412	Eif4ebp1	0.44069	0.00233544	0.286204	0.0471157	0.654723	0.00133946
413	Ifit3	1.18526	1.73032e-20	-2.10642	5.89742e-55	0.638794	0.0013456
414	Rad54b	-0.248235	0.485519	-0.199585	0.581394	-1.73376	0.00135214
415	Ctgf	0.384366	0.000595536	1.63351	2.58964e-48	0.50644	0.00136757
416	C1qtnf3	-3.84995	6.03308e-24	4.62237	3.66841e-34	1.55493	0.00137464
417	Vegfa	-0.593393	7.80999e-11	0.333865	0.000258342	0.410874	0.00139945
418	Tbx15	-1.59927	9.57203e-34	0.300071	0.0307938	-0.593395	0.00141639
419	Bard1	0.0538602	0.849425	-0.0543206	0.84802	-1.33633	0.00142776
420	Gpr146	1.2451	3.67653e-09	-1.37447	9.23917e-11	0.98219	0.00142864
421	Sh3rf1	0.34668	3.34999e-05	0.997773	1.60107e-35	-0.368084	0.00143188
422	Azin1	-0.268319	0.0060336	0.362018	0.000206422	-0.439396	0.00144829
423	Mafk	1.04426	3.29218e-08	0.451884	0.0162318	0.84736	0.00147632
424	Klc1	0.331935	2.3645e-07	-0.299864	2.95998e-06	0.289335	0.00148201
425	Slc16a2	0.554792	0.00481795	-0.573758	0.0035633	-0.965677	0.00151022
426	Cenpf	-0.542262	0.13556	-0.657989	0.0721406	-1.65215	0.0015172
427	Shcbp1	-0.022188	0.929005	-0.44793	0.0756459	-1.16346	0.0015332
428	Fgfr2	0.914113	6.52713e-05	-0.946011	3.58846e-05	1.03148	0.00154376
429	Pde4dip	0.197606	0.0119067	0.57786	9.0102e-14	0.347707	0.00154957
430	Adm2	1.56615	0.0133607	1.62902	0.000182544	2.29673	0.00155268
431	Has2	-2.57511	3.50657e-13	3.60818	2.30627e-25	-1.38245	0.00156157
432	Zfp13	0.150086	0.442397	-0.57773	0.00408726	0.882596	0.00161655
433	Pgr	-2.34447	3.9685e-08	-0.698649	0.142159	-2.04158	0.00164572
434	Pcdh9	1.0086	1.52468e-37	0.0345655	0.649685	0.347913	0.00165746
435	Rbm20	1.16837	2.00787e-05	0.824304	0.00108195	-1.2292	0.00166438
436	Gadd45g	0.159931	0.152477	0.849714	2.10152e-14	0.494388	0.00166731
437	Lig1	0.220066	0.0892604	-0.359926	0.00566737	-0.59488	0.0016743
438	Agpat3	0.744361	9.08083e-21	0.0932194	0.23692	0.352607	0.00168519
439	Tnnt2	3.30729	1.43203e-14	-0.953888	0.0119343	1.85645	0.00174602
440	Zbtb7c	1.05913	0.000448012	-0.394875	0.184831	1.32868	0.00174607
441	Pard6b	4.70292	3.00222e-05	0.558146	0.286189	3.89919	0.00176129
442	Slc43a2	0.872857	0.000223774	-1.70604	1.67351e-12	1.07337	0.00176516
443	Cpt1a	0.375584	0.000118904	-0.11131	0.252588	0.430782	0.00178328
444	Hells	-1.06043	0.0158699	0.579841	0.188034	-1.94318	0.00182396
445	Plk4	-0.0411361	0.781738	0.0864824	0.559234	-0.663179	0.00182564
446	Col2a1	-1.28639	5.53069e-22	1.46122	6.08366e-28	0.583635	0.00184051
447	Kif23	-0.323424	0.3178	-0.14013	0.665995	-1.4355	0.0018804
448	Enpp2	-3.33489	1.93237e-20	-0.41518	0.327842	-1.66602	0.00188478
449	Ugp2	-0.0124122	0.866689	-0.184012	0.0131207	0.325026	0.00190174
450	Sik1	1.48902	4.27974e-08	-1.95964	8.22285e-13	1.21469	0.00190378
451	Add3	0.191951	0.0382225	-0.925863	3.38201e-23	0.409659	0.00190845
452	Cers6	0.0420566	0.696764	0.579546	5.73264e-08	0.467594	0.0019393
453	Camk2n1	0.700125	1.78114e-12	1.45759	1.07493e-59	-0.411152	0.00195299
454	Zwilch	0.0572052	0.686967	-0.238897	0.0942977	-0.63737	0.00198246
455	Hpgd	4.73889	1.71942e-22	-3.33802	1.26453e-14	2.35458	0.00198663
456	Ppp1r14a	-0.172993	0.518098	0.147705	0.581349	1.13846	0.00198929
457	Gm17455	2.8636	0.000497391	-2.19797	0.00293258	3.5519	0.00200478
458	Ttk	-0.671615	0.135329	-0.0391248	0.931136	-2.00046	0.00200698
459	Zfp36l2	0.104928	0.0610018	-1.23464	1.04082e-102	-0.252661	0.00201353
460	Snai2	-3.17477	1.37019e-10	-1.12649	0.0235858	-2.16659	0.00201851
461	Casz1	3.62483	4.83768e-05	-1.02664	0.0830645	3.39899	0.00202251
462	Ccnb1	0.228737	0.233148	-0.345785	0.0717508	-0.847656	0.00204302
463	Actn3	-1.9735	1.08288e-10	-0.269172	0.430483	-1.40162	0.00204823
464	Igfbp2	0.951191	0.0359745	1.07018	0.0182067	1.9762	0.00205096
465	Macrod1	0.894901	0.000155246	-1.35605	2.03081e-08	1.06438	0.00207305
466	Pbk	0.0203682	0.929319	0.0126521	0.955983	-1.02124	0.00207525
467	Haus6	-0.0858064	0.531053	0.273339	0.0439687	-0.598679	0.00209001
468	Mad2l1	-0.0343226	0.817304	-0.210401	0.159172	-0.657905	0.00211532
469	Hp	-2.35222	0.0174279	-2.45743	0.0156722	4.34578	0.00213808
470	Depdc1a	-0.535798	0.173534	-0.0331011	0.933359	-1.73564	0.00213865
471	Rpl37	0.26052	0.018544	-0.0904977	0.413031	0.480076	0.00214394
472	Ece1	0.281641	0.00174054	-0.704998	5.08269e-15	0.390598	0.00218332
473	Prkg2	-1.50436	0.000188404	1.19626	0.00302407	-1.73726	0.00221469
474	Lrp2	0.269325	0.583508	1.43731	0.00214635	2.02385	0.00223849
475	Scn7a	-0.874965	0.00199286	-1.83766	2.18969e-09	-1.34488	0.00225764
476	Cdca2	-0.644449	0.0927752	-0.159347	0.679373	-1.67342	0.0022707
477	AI464131	0.155727	0.349227	-0.401881	0.0161121	0.71896	0.0022753
478	Actg2	0.259143	0.176117	0.555133	0.00322639	0.813334	0.00229474
479	Atp2b4	-0.917098	4.23116e-12	-0.528048	0.000118336	0.575932	0.00229859
480	Abhd2	-0.0518774	0.609592	0.364918	0.000302229	0.434198	0.00230137
481	Wbp2	0.306404	1.03734e-05	-0.0916425	0.184961	0.299248	0.00230552
482	Aard	-1.11511	8.28246e-06	-0.496043	0.0698487	1.09296	0.00232643
483	Enah	-1.48824	3.23053e-09	0.53101	0.0354673	-1.08134	0.00233817
484	Synpo2	-0.374256	0.0764036	1.4193	9.85487e-12	0.890012	0.00237925
485	Calm3	0.00792034	0.856246	-0.363279	1.25729e-16	0.188308	0.00240308
486	Mis18bp1	-1.15743	0.0206736	-0.190011	0.706307	-2.17305	0.00241026
487	Mum1l1	0.446038	0.00163599	-0.281603	0.0462726	0.60713	0.00242949
488	Rc3h2	-0.450422	0.00267339	0.410493	0.00620372	-0.642656	0.00243029
489	Cks2	0.201602	0.088425	0.138907	0.231877	-0.512405	0.00245213
490	Clec7a	4.25455	0.000468849	-3.60984	0.0022082	5.19286	0.00245692
491	Ulk1	0.41109	2.47216e-08	-0.230642	0.00159776	0.316886	0.00246311
492	Pik3ip1	0.307341	0.158913	-1.68699	4.57393e-14	0.950693	0.00251975
493	Chrm3	2.01056	0.000587968	-0.618524	0.253844	2.41573	0.00253537
494	Mfap3l	-1.78038	1.69557e-11	0.971213	0.000265262	-1.12035	0.00256673
495	Sh3bp5	0.258642	0.000386207	-1.2164	8.39734e-60	0.318212	0.00261252
496	Stom	0.269966	0.174518	-0.986952	7.54588e-07	0.847951	0.00263246
497	Gng2	-1.75918	3.73578e-06	1.42237	0.000188031	-1.60805	0.00263314
498	Gm30055	-2.14596	0.0100931	-0.0198249	0.982267	-4.13935	0.00265104
499	Topbp1	-0.228453	0.123684	-0.090263	0.543961	-0.633016	0.00266688
500	Ptprz1	0.776736	0.0108411	0.478589	0.107254	1.27143	0.00266973
501	Mbp	2.40078	3.67957e-05	-0.186566	0.714366	2.33087	0.00268897
502	Ift43	0.465485	3.45236e-05	-0.0272339	0.804988	0.473071	0.00271084
503	Zbtb44	-0.170573	0.164938	0.666298	3.33387e-08	-0.513105	0.00274283
504	Cenph	-0.91785	0.0677472	-0.438221	0.388905	-2.17881	0.00274747
505	Sync	1.22235	2.97084e-09	0.6427	0.000973265	0.847582	0.00274813
506	Susd2	-0.415681	0.00682624	-2.17394	2.11565e-37	0.697281	0.0027482
507	Etv1	-0.482617	0.130162	-0.0823379	0.797984	-1.37475	0.00276356
508	Sfrp1	-0.949573	2.56441e-06	-1.25868	4.9817e-10	-0.855191	0.00279814
509	C130074G19Rik	-1.00049	1.16949e-07	-2.0507	1.17394e-19	0.884305	0.00280002
510	Pdzd2	1.68233	6.74013e-14	-2.48126	8.22543e-27	1.01432	0.0028019
511	Prkca	-0.779382	0.0126678	0.313729	0.315918	-1.32162	0.0028153
512	Hand2	4.26107	5.41516e-107	-0.283176	0.0710939	-0.918404	0.00282091
513	Nup160	-0.429461	0.00526413	0.502403	0.00107397	-0.647259	0.00285513
514	Nkain3	0.605361	0.0190367	0.163664	0.511999	1.06222	0.00286518
515	Emc9	0.664904	0.00244928	-1.06304	1.67709e-06	0.938871	0.00289396
516	Syne2	-0.374109	0.0152579	0.0793606	0.609441	-0.654066	0.00294273
517	Tmem94	0.664603	5.09856e-11	-0.798457	4.35719e-15	0.437145	0.00295439
518	Palm	0.203213	0.0205187	-0.350645	6.57773e-05	0.369297	0.00298233
519	Nipal3	2.1379	2.29484e-19	-0.599877	0.00379101	0.989794	0.00298944
520	Dtx4	0.111287	0.780402	-0.713229	0.0771001	1.67792	0.00299266
521	4930570G19Rik	0.124821	0.893007	-5.67892	0.000114417	5.19707	0.00302542
522	Bcl2l1	0.559619	1.40467e-07	-0.219493	0.0382576	0.445585	0.00303183
523	Gm12022	-3.2706	0.000301262	-0.255835	0.783294	-3.88801	0.0030579
524	C1galt1	-0.439444	0.0175757	-0.890446	1.73001e-06	-0.779912	0.00308424
525	Mast2	0.385727	1.55357e-10	0.190379	0.00139354	0.250647	0.00310465
526	Cldn1	-0.923664	0.183741	-1.48914	0.0409023	-3.41435	0.00312427
527	Tmtc2	0.8111	9.82284e-07	-2.34017	3.59302e-39	0.755453	0.00315875
528	Gpx3	-1.30736	1.06658e-15	-0.077053	0.637713	-0.680557	0.00319234
529	Gm6288	-2.13052	0.00210798	0.551706	0.442915	-2.97902	0.00319865
530	Tmcc1	-0.0106613	0.931048	0.628815	2.03566e-07	-0.508451	0.0032145
531	Styk1	-0.106457	0.347179	0.0652197	0.564995	0.466696	0.00325291
532	Mcm6	0.0950509	0.275482	0.31829	0.000190013	-0.361027	0.0032599
533	Ints7	-0.105156	0.510876	-0.139601	0.384819	-0.672901	0.00330029
534	Carmil1	-0.229142	0.100868	0.377148	0.00660133	-0.579159	0.00330802
535	Vnn1	-0.00449581	0.989243	0.622875	0.0602343	1.37323	0.00331026
536	Myl9	0.0321116	0.794091	0.914078	8.69452e-14	0.508872	0.00331367
537	Baiap2l2	-1.18115	0.02809	-0.939941	0.103329	-2.53139	0.00332193
538	Timp2	0.404114	2.09162e-06	-1.20309	2.83184e-45	0.353761	0.00332734
539	Gm11766	0.607294	0.514868	-5.99185	4.65874e-05	5.19762	0.00334586
540	Chst2	-1.17694	1.44243e-07	0.957337	1.98104e-05	-0.918704	0.00335322
541	Atf4	0.103029	0.361628	0.433488	0.000117739	0.466952	0.00335356
542	Troap	0.0302286	0.923694	-0.3377	0.287935	-1.3619	0.00338884
543	Kprp	-1.49963	0.000653543	-3.32482	3.34978e-12	-2.00966	0.00339601
544	Boc	1.86359	1.60052e-38	-0.0204127	0.880456	0.588002	0.00340556
545	Angpt4	-0.0957668	0.744069	2.35739	2.97913e-17	-1.16332	0.00342108
546	Gm26705	0.812176	0.00229145	1.01081	2.42182e-05	1.02368	0.00344546
547	Wisp1	0.546459	0.000131855	3.58807	1.0926e-144	0.581179	0.00347318
548	Kif18b	0.336284	0.0989476	-0.58829	0.00426675	-0.896149	0.00347522
549	Bnc1	7.3316	8.95065e-09	0.336108	0.507401	4.16257	0.00350179
550	Prr5	-1.24656	3.36376e-10	0.625861	0.00184718	-0.812639	0.0035196
551	Rgcc	-2.25118	0.0031504	1.22872	0.116781	2.9859	0.00353387
552	Rasgrp3	0.119045	0.473837	0.910548	8.42788e-09	0.650014	0.00359209
553	Gli3	0.0541921	0.643256	0.0478775	0.681108	-0.486141	0.00360136
554	Haus4	-0.0655287	0.695205	-0.17679	0.297492	-0.718375	0.003628
555	Pde7b	-3.00514	8.18757e-14	-1.28753	0.00326257	-1.72941	0.00366884
556	Fam49a	-0.783771	0.0133229	-0.195516	0.543203	1.29763	0.00368872
557	4930579G24Rik	-0.14994	0.473226	-0.056579	0.78829	-0.88318	0.00369881
558	Emc2	-1.43749	7.14367e-05	-0.478953	0.186625	-1.48324	0.0038119
559	Rarres2	0.0718458	0.935025	-4.04971	0.000177475	4.03643	0.00381356
560	Cav3	4.96982	3.79117e-12	0.0881338	0.78411	2.38919	0.00382252
561	Ndc80	-0.117292	0.682689	-0.267065	0.354569	-1.1964	0.00384431
562	Kcnq4	-1.62486	7.86431e-07	-1.1787	0.00247114	-1.54669	0.00392586
563	9330175M20Rik	-2.62819	0.0732647	0.773052	0.61045	-6.7581	0.00393943
564	Emb	-2.85137	8.8723e-21	-1.27522	5.57057e-05	-1.26509	0.00395224
565	Gm15726	-1.16436	0.114192	0.755047	0.308243	-3.09097	0.00395548
566	Sema5a	-0.219462	0.286625	-0.189111	0.363046	-0.85588	0.00396932
567	Myh10	-0.396263	0.00102955	0.16473	0.172642	0.490615	0.00402459
568	Cdh6	2.60495	0.00539026	4.53928	2.89647e-26	2.79702	0.00409219
569	Mmp9	-0.897318	0.476354	5.07674	9.88464e-06	-4.63654	0.00409881
570	Ntn4	-0.285393	0.00241741	0.493203	1.45821e-07	0.37913	0.00410406
571	Tmem151a	2.95279	6.55136e-23	-0.588571	0.0483479	1.21426	0.00413002
572	Kntc1	0.384188	0.0815922	-0.200843	0.360804	-0.909296	0.00416068
573	Ssh3	0.640774	4.11701e-09	-0.345883	0.00132127	0.443225	0.00417938
574	Lef1	-3.00057	2.41991e-07	2.47403	2.31531e-05	-2.23791	0.00419469
575	Gxylt2	1.40497	3.21415e-14	2.4839	8.62466e-44	0.733828	0.00419838
576	Gm12279	2.73306	0.0096884	-1.62767	0.0737455	4.01985	0.00420557
577	Rabgef1	0.232984	0.003429	0.204717	0.00863849	0.317357	0.00423055
578	Steap3	-0.0468463	0.806791	-0.851957	1.23378e-05	-0.799369	0.00423298
579	Clu	0.830617	0.0011418	-0.497022	0.0488145	-1.09507	0.00423599
580	Pla2g4a	-0.495553	0.0216419	1.21002	1.82961e-08	-0.86805	0.00428685
581	Dclk1	-0.137204	0.285809	-1.52413	1.63521e-31	0.524676	0.00431359
582	Srpx2	-1.94109	1.49875e-15	2.54476	6.38225e-26	-0.947888	0.00432099
583	Wls	0.159252	0.00264915	0.366892	3.52033e-12	0.213022	0.0043356
584	Mcm3	0.411976	6.85314e-05	-0.168524	0.098106	-0.430214	0.00434923
585	Cdc42ep3	-1.17843	6.5349e-14	-1.8151	4.06255e-23	-0.716392	0.00434931
586	Atad2	-0.844039	0.0204487	0.0623284	0.864376	-1.47219	0.00435245
587	Mbnl3	-3.00583	2.659e-06	0.388023	0.572298	-2.61948	0.00439041
588	Eno3	-0.541453	0.0170639	0.509702	0.0247278	0.903222	0.00439672
589	Atp10d	0.403074	0.0420649	-1.49493	1.80203e-12	0.846574	0.00448541
590	Tmbim1	0.689033	0.00116063	0.0104228	0.960778	0.852104	0.00448541
591	Epn2	-0.167273	0.00764273	0.844009	2.76586e-43	0.243959	0.00451596
592	Hspe1	0.146463	0.145296	0.331427	0.00091377	0.401539	0.00452192
593	Stil	-0.808336	0.0334171	0.270332	0.479191	-1.53682	0.00453509
594	Nol4	3.77366	5.87666e-05	-2.11021	0.00337229	3.55406	0.00454509
595	Gbp2	0.499904	0.00148765	-1.6042	7.7715e-21	0.69012	0.004552
596	Adamts10	0.565919	0.00577985	0.81334	7.07591e-05	0.820145	0.00462424
597	Jag1	0.479395	9.55863e-14	-0.49288	1.88567e-14	0.258413	0.00465616
598	Gm5493	-5.54996	0.00337331	2.29505	0.247946	-7.76361	0.00466684
599	Lrrc75a	0.538079	0.00822166	-0.633085	0.00188093	0.815426	0.00467596
600	Tspan6	-0.876054	0.000142549	0.678301	0.0032533	-0.919735	0.00468167
601	mt-Co3	-0.8455	0.00198886	0.231005	0.40178	-1.09802	0.0047149
602	Arhgef10	0.64115	1.82927e-07	-0.327473	0.00753348	0.491446	0.00471838
603	Melk	-0.859563	0.0833559	-0.367076	0.462016	-2.00328	0.00471988
604	Cenpm	0.122488	0.541132	-0.579684	0.00496263	-0.872819	0.00472313
605	Atp6v0d2	4.12515	0.00237323	-3.78958	0.00455731	5.43246	0.00473219
606	Rps17	0.192897	0.00837121	-0.0835945	0.252744	0.292087	0.00474338
607	Plxna4	-0.309177	0.207707	3.30802	3.22866e-46	0.91603	0.00480236
608	Kif18a	-0.799898	0.036054	-0.123935	0.747053	-1.53651	0.00480851
609	Prrg3	1.05676	6.24073e-16	-1.34782	1.61103e-24	0.537835	0.00486976
610	Gas7	-0.22972	0.0195081	0.00820878	0.93375	-0.393229	0.00490345
611	Lcn2	-3.57007	5.31143e-08	-3.31451	0.0135285	4.02832	0.00493081
612	Ednra	-1.69417	4.65637e-16	-1.49796	4.19891e-09	-0.953225	0.00495416
613	Cep128	-0.297786	0.379858	-0.533113	0.120354	-1.3826	0.005021
614	C430049B03Rik	-1.07066	0.000349841	-0.703475	0.0306996	-1.28391	0.00503048
615	Brca1	-0.639374	0.095612	-0.11303	0.770088	-1.54314	0.00505951
616	Myl12b	1.04542	0.000427482	-0.645754	0.028765	1.17509	0.00510346
617	Crip1	0.15713	0.551494	-0.960368	0.000279918	1.04552	0.00512572
618	Gabra3	0.184598	0.297514	-1.21629	1.03311e-10	-0.789358	0.00515934
619	Car13	-0.0458779	0.782663	-0.332934	0.0456447	-0.660108	0.00517847
620	Phip	-0.417678	0.0622916	-1.02839	5.07281e-06	-0.891319	0.00525245
621	Tmprss11f	-4.27318	0.00727404	-0.00482175	0.997789	-7.08522	0.00525495
622	Rusc2	0.25784	0.0145599	1.35036	4.90733e-38	0.413717	0.00526583
623	Frk	-1.21083	2.82499e-21	0.968221	5.00079e-14	-0.493059	0.0052833
624	Rps6-ps1	-1.43921	0.0234752	1.42487	0.0248793	-2.4673	0.00529237
625	Adamtsl2	4.34806	0.000339135	1.45264	0.0964721	4.15168	0.00529369
626	Fam20b	-0.303338	0.00258277	0.123745	0.219585	-0.397115	0.00532197
627	Peli2	-0.660488	0.00709984	-1.14652	7.90726e-06	-1.01659	0.0053272
628	Nr2f1	0.0817765	0.531383	-0.0716013	0.583169	-0.526659	0.00534154
629	Fam214b	0.822042	8.03552e-07	-0.133982	0.419215	0.655395	0.00534509
630	Nkain2	2.57239	1.70994e-43	-2.49757	1.33111e-41	0.847319	0.00536422
631	Zdhhc14	0.711327	0.014334	0.454503	0.0991575	1.10213	0.00536626
632	Aox1	-0.0834882	0.478457	-1.04473	1.83171e-17	0.477598	0.00541207
633	Kif21b	0.715379	0.0106651	-0.373445	0.17548	1.09364	0.0054464
634	Rpl11	0.290453	0.000142594	-0.103332	0.175524	0.299862	0.00548301
635	Hmga2	-0.180244	0.345956	0.263309	0.168432	-0.751335	0.00549325
636	Sqor	0.794631	3.19811e-14	-0.890169	2.21459e-17	0.419966	0.00552154
637	Cadm4	0.475822	0.102582	0.110934	0.702756	1.14053	0.00555026
638	Arhgap11a	-0.227439	0.335151	-0.644109	0.00660761	-0.932617	0.00558737
639	Bcam	1.07414	4.65682e-16	-1.08441	2.35899e-16	0.527432	0.00562182
640	Masp1	-0.119588	0.544189	1.9159	6.77389e-23	0.759866	0.00566016
641	Ifi204	-1.91336	2.49947e-05	-2.4384	3.69457e-07	-1.86881	0.00569048
642	B4galt1	0.298575	0.0200826	-0.371873	0.00378938	0.502038	0.00573089
643	Gm45546	1.83194	0.0129662	-1.79706	0.0144731	2.92126	0.00574605
644	Hoxa3	-0.252611	0.0368577	-0.0317822	0.794244	-0.476655	0.00577132
645	Lgals9	0.420158	0.0353913	-0.648804	0.00116438	0.779397	0.00581167
646	Bid	0.720422	8.35048e-07	-0.482825	0.000878362	0.572427	0.00585022
647	Arhgap42	-0.848862	2.28092e-08	-0.873132	2.6062e-08	-0.605977	0.00589597
648	Tnfrsf23	-0.24552	0.0546474	0.924673	2.93134e-13	-0.493415	0.00590217
649	Tmprss5	3.44748	0.0518258	-1.60395	0.338471	6.58743	0.0059539
650	Spats2l	0.0877463	0.774701	0.466383	0.122394	1.16597	0.00602514
651	Fignl1	0.301755	0.124141	-0.00908328	0.962548	-0.78393	0.00602919
652	Herpud2	0.146433	0.0954794	-0.318339	0.000298028	0.341923	0.00602987
653	A930035D04Rik	1.55582	0.0198886	-0.683465	0.260758	2.47058	0.00605356
654	Prl2c3	-3.41487	8.00857e-14	0.187694	0.698381	-1.78052	0.00607842
655	Rarg	0.528901	0.00826758	-0.392974	0.0496132	0.776972	0.00608155
656	Trip13	-0.20426	0.537166	0.257469	0.435954	-1.29834	0.00610513
657	Cdc42ep2	0.368175	0.1265	-1.78345	3.20759e-13	0.945806	0.00615907
658	Epha4	0.499725	0.161015	0.352467	0.319981	1.37265	0.00620176
659	Depdc1b	-0.470453	0.374284	-0.501181	0.361108	-2.30761	0.00621184
660	Scarb2	1.42429	1.69088e-38	-0.24004	0.0275583	0.423892	0.00630694
661	Cstf2	-0.559097	0.000642272	0.641074	8.78629e-05	-0.628236	0.00633665
662	Txnrd3	-0.407494	0.00490294	-0.9067	3.57105e-09	0.575832	0.00638653
663	Hspb6	-1.47622	0.00630346	0.288123	0.594628	-2.08737	0.00639512
664	Dynlt1a	-0.447333	0.157509	0.879839	0.00472186	-1.20933	0.00640148
665	Cdh10	1.71559	0.0457573	4.16375	1.03196e-18	2.44687	0.00640552
666	Pianp	2.21718	0.0489957	-1.6697	0.119194	4.22581	0.00641673
667	Msmo1	-0.706938	6.25236e-05	-0.0783162	0.658146	-0.68154	0.0064271
668	Uaca	0.328363	0.00915434	-0.34774	0.00576775	0.487196	0.00644953
669	Ly6e	-0.519384	0.0002135	-0.319154	0.0242767	-0.544474	0.00648022
670	Zfp651	0.59365	0.00537995	-0.140678	0.508233	0.819893	0.00648165
671	2900026A02Rik	1.16943	0.000164997	-0.373131	0.228665	1.19438	0.00648713
672	Nrxn1	-3.36502	0.00239692	-0.0760751	0.948406	-4.60201	0.00655931
673	Hcn4	-3.70533	1.53633e-23	-3.58327	8.19577e-05	-3.24986	0.00657872
674	Hpcal1	-0.170794	0.067133	-0.165218	0.0797938	0.358806	0.0065937
675	Tent5a	-0.733183	0.000482245	0.231859	0.278388	-0.812418	0.00663247
676	Ndst1	0.421861	0.011454	0.282544	0.0897053	0.639287	0.00665944
677	Bsg	0.700239	3.27605e-06	-0.209624	0.163495	0.577197	0.00668617
678	Ncapg	-0.73253	0.0712348	-0.455482	0.265847	-1.57679	0.00668857
679	Grb14	-0.421475	1.19079e-07	-0.44288	8.87642e-08	-0.314819	0.00669059
680	Wnk4	-0.610176	0.000577868	-2.87257	1.8901e-27	0.903718	0.00670869
681	Cyp2j9	-0.62366	0.00852125	-0.743669	0.00367985	-0.989433	0.00672296
682	Stmn2	2.16799	4.40566e-14	-1.98608	3.51912e-12	1.13333	0.00678053
683	Rfc2	-0.0269301	0.80991	0.0373887	0.738083	-0.432493	0.00679069
684	Flnb	0.457823	0.0157811	0.226322	0.232664	0.725677	0.00681196
685	Dlgap5	-0.361125	0.233906	-0.447906	0.142123	-1.17031	0.00694684
686	Smarca1	-2.47969	6.56621e-09	-0.0538471	0.902638	-1.64284	0.00703639
687	Gm16580	-1.65289	0.00444411	0.771784	0.187736	-2.22078	0.0070414
688	Vangl2	-0.969264	3.53983e-12	-0.0579705	0.696388	-0.542967	0.00705323
689	Brms1l	-0.377507	0.0117135	0.271266	0.0703642	-0.570537	0.0070937
690	Pfkl	1.21748	2.31361e-05	-0.522316	0.0687972	1.09487	0.00709668
691	Exoc6b	-0.414719	0.000221968	-0.0926345	0.41205	-0.429045	0.00713561
692	Htra3	-0.299531	0.151316	-1.77385	1.22839e-16	0.807296	0.00714381
693	Best3	1.31478	0.0191982	0.824394	0.0844808	1.93252	0.00716211
694	Tbc1d9	0.535181	7.06531e-05	-0.14485	0.27344	0.509919	0.00716434
695	Htr2b	-2.81711	0.0773125	6.53971	4.71381e-06	-4.94719	0.00716723
696	Tgfbi	-0.944703	5.29608e-05	-1.6359	2.3182e-11	-0.927483	0.00717522
697	Myh11	-1.24522	2.82305e-06	-0.644145	0.0165759	1.01341	0.00717607
698	Il7	1.48487	4.35301e-09	0.125234	0.599671	0.939658	0.00723604
699	Camsap3	0.491024	0.09015	-1.30397	1.55607e-05	-1.28018	0.00731138
700	Nrtn	-3.42387	2.78167e-10	0.405542	0.490861	-2.05629	0.00731447
701	Igfbp6	-2.53275	1.71973e-34	-1.99996	4.19669e-21	0.792482	0.00736022
702	Islr	-0.478998	0.00322355	-2.26472	4.25832e-41	0.631329	0.00739209
703	Nid2	0.689017	0.000182661	-1.62765	1.30922e-18	0.699229	0.00754202
704	Filip1l	-1.14274	0.0108048	0.53085	0.236637	-1.69387	0.0075702
705	Ifi205	0.152265	0.766673	-1.33675	0.0113723	-2.20126	0.00764173
706	Plekhg2	0.197892	0.0174198	0.423184	3.17911e-07	0.312568	0.00764677
707	Pik3r1	-1.31224	0.000406451	-1.11735	0.0026953	-1.40281	0.00770735
708	Lamb2	0.367874	0.052243	-0.498465	0.00853824	0.714094	0.00772031
709	Pax9	-2.1518	0.000432906	1.00562	0.107419	-2.28926	0.00774706
710	Cfh	1.53779	3.65894e-18	-0.994364	1.87957e-08	-0.668088	0.00777567
711	Spin1	-0.364296	2.08651e-05	-0.182389	0.0348944	-0.324517	0.00779438
712	Fhl2	-0.841982	8.45855e-08	0.101428	0.51996	0.590385	0.00783688
713	Pcna	0.201008	0.0160415	-0.00668129	0.93564	-0.316717	0.00786124
714	Igsf9b	0.599028	0.0161708	-0.0878212	0.722892	0.931677	0.00795272
715	Hmgb2	-0.0722458	0.727052	-0.338139	0.104334	-0.788078	0.00797051
716	Serping1	0.366728	0.000137437	-1.62256	4.92547e-62	-0.37018	0.00797475
717	Incenp	-0.161036	0.517367	-0.28706	0.250187	-0.940918	0.00802367
718	Il11	0.703153	0.185575	2.35086	3.07402e-06	1.90925	0.0080337
719	Gm48865	-4.45382	0.00397267	0.889811	0.585304	-6.25822	0.00804721
720	Eml4	-0.689848	0.0124838	0.46925	0.0896426	-1.03485	0.00807594
721	Zdhhc2	0.838777	0.00015587	2.04018	8.28469e-21	0.819499	0.00817276
722	Gm4876	2.30177	0.0166211	-1.95147	0.0326814	3.56466	0.00823139
723	Rad18	-0.542925	0.0693535	0.0719016	0.81066	-1.12255	0.00829977
724	Txnip	-0.0266406	0.871166	-0.948365	8.83905e-09	0.614618	0.0083133
725	Net1	-1.50587	1.01188e-09	0.0846978	0.736629	-0.923061	0.00842017
726	Cdh18	-0.836637	0.000113645	0.734687	0.000734941	-0.792125	0.00842229
727	C920021L13Rik	-2.20003	0.00145405	0.528607	0.471741	-2.65827	0.00842345
728	Cilp2	1.79632	0.00614926	0.198878	0.721347	2.24343	0.0084753
729	Hmgcs1	-1.06551	1.38086e-07	-0.360313	0.0759083	-0.754484	0.00848187
730	Podxl	3.38847	1.62174e-10	-3.13133	1.19365e-09	2.24018	0.00857185
731	Samd4b	0.208241	0.0848085	-0.375864	0.00187708	0.44891	0.00865705
732	Tiprl	-0.229925	0.0132428	0.396806	1.74031e-05	-0.342509	0.00871847
733	Neil3	-0.0969073	0.75438	-0.632719	0.047983	-1.24582	0.00875608
734	Pithd1	0.0405609	0.760994	0.289455	0.0279064	-0.494577	0.00876472
735	Fanci	0.384162	0.151368	-0.352262	0.187251	-1.05636	0.00878138
736	Rbl1	-0.32863	0.266382	-0.0100479	0.972973	-1.10376	0.00882439
737	Gm20667	-1.91737	0.0483344	-0.242134	0.809539	-3.91495	0.00882864
738	Itgb8	0.514033	0.0304708	-1.08563	7.09077e-06	-0.943256	0.00891423
739	Gm29152	2.74662	0.00357625	-2.38786	0.00747768	3.53631	0.00892235
740	2900005J15Rik	-0.750764	0.0590659	-0.372676	0.362469	-1.53171	0.00896414
741	Gulp1	-0.834428	0.00113834	-0.366563	0.154526	-0.950904	0.00896597
742	Bag5	0.119379	0.178359	-0.196577	0.0272534	0.328808	0.00901183
743	Lrp6	-0.775672	0.00205009	0.374445	0.136889	-0.929343	0.00901476
744	Ahcyl2	-0.576529	1.26382e-07	-0.128168	0.252135	-0.407843	0.00913223
745	Gas2l3	0.0731451	0.741232	-0.363679	0.103705	-0.846006	0.00916326
746	Gjb2	2.42276	0.129844	2.26273	0.0486973	4.66906	0.00929797
747	44627	-0.271726	0.000162742	-0.083282	0.254462	-0.267894	0.00930666
748	Phlpp1	-0.225561	0.0490218	0.893771	1.85301e-15	-0.413204	0.00932467
749	Gpr35	2.67205	1.17563e-17	-2.37553	1.15141e-14	1.22801	0.00933418
750	Nampt	-0.103791	0.384949	-0.932835	4.96561e-14	0.450297	0.00934311
751	Fzd6	2.63292	1.41008e-05	2.7283	3.62927e-06	2.19288	0.00936019
752	Gm10925	-2.75196	0.000227268	0.0207143	0.977973	-2.75036	0.00936489
753	Gm15975	-3.35452	0.0032637	1.70812	0.147183	-4.1053	0.00940649
754	Fam20c	1.11759	2.98731e-06	-0.372499	0.118925	0.877544	0.00947258
755	Ormdl2	1.09649	1.84502e-05	0.142337	0.56267	0.922042	0.00948025
756	Cercam	0.339876	0.00256224	0.421077	0.000157269	0.410026	0.00949115
757	Sdhaf3	-0.941688	3.14904e-05	0.374852	0.106815	-0.830111	0.00949393
758	Inpp5a	-0.15363	0.0443794	0.40828	7.08109e-08	0.276102	0.00950452
759	Rnf19b	0.137819	0.129588	0.995937	3.51076e-30	0.32097	0.00951803
760	Spata1	-0.976044	0.00211213	0.346429	0.284615	-1.17379	0.00952443
761	Sc5d	-0.735076	6.87825e-05	-0.269082	0.146325	-0.678461	0.0095319
762	Spry1	-0.539278	0.00291176	0.0225482	0.901252	-0.664969	0.00960978
763	Gm35507	2.14396	0.0487341	-5.46405	0.000225523	5.05344	0.00963926
764	3425401B19Rik	3.16328	1.63426e-07	-2.83745	1.37006e-06	2.36637	0.00969414
765	Dbi	0.0805787	0.458403	-0.407447	0.000185896	0.398449	0.00969829
766	Idi1	-1.36685	2.17856e-05	-0.386176	0.232884	-1.18087	0.00974051
767	Nsdhl	-0.880902	4.21454e-10	-0.344796	0.0163762	-0.520537	0.00975765
768	Elovl7	1.76714	0.00380581	-0.837034	0.136522	2.1659	0.00983677
769	Olfm2	-1.91443	0.000130849	3.01046	1.40263e-09	-1.78466	0.00987687
770	Coro2b	0.861023	0.000451359	1.1439	4.00632e-07	0.846293	0.00993803
771	Sun1	0.524413	2.55249e-05	-0.0980894	0.428831	0.453501	0.00994451
772	Tmem267	-1.34696	4.07225e-05	0.312516	0.343874	-1.19678	0.0100317
773	Gm42549	1.02029	0.390913	-5.29979	0.00102424	5.23447	0.0100491
774	Gm6658	1.64274	0.0232699	-0.0685385	0.915923	2.47765	0.0100867
775	44815	-0.683934	6.2021e-06	-0.158214	0.296108	-0.55082	0.0100883
776	Pml	0.00143213	0.991463	-0.292992	0.028959	0.486998	0.0101432
777	Bcl2l11	-0.588817	0.013028	-0.408714	0.0970214	-0.896939	0.0101676
778	Zbtb7b	0.180752	0.0463357	-0.272015	0.00275883	0.330727	0.0101875
779	Sgo1	-0.540431	0.186378	-0.210935	0.609323	-1.51347	0.0101945
780	Spc24	0.166242	0.381661	-0.143735	0.448478	-0.719208	0.0102125
781	Med14	-0.531073	0.0641317	1.42007	7.14786e-07	-1.03936	0.0102864
782	Narf	0.677023	6.88615e-05	-0.552411	0.00111755	0.619522	0.0103499
783	Commd2	-0.26174	0.0261173	0.429947	0.000228437	-0.422574	0.0103752
784	Rrm2	-0.25068	0.015022	0.135339	0.189911	-0.373874	0.010448
785	Hs6st3	4.80265	0.00163061	-1.94931	0.106583	5.16453	0.0104699
786	Iqsec2	0.515425	0.000463697	-0.403279	0.00607399	0.533583	0.0104839
787	Sgsh	0.504788	2.08139e-11	-0.527967	2.44947e-12	0.277866	0.0104925
788	Rpl28	0.257117	0.000633124	-0.064998	0.387226	0.272182	0.0105156
789	Ube2w	-0.307422	0.000317008	0.177859	0.0377697	-0.308846	0.0105193
790	Mcm7	0.305693	0.0162447	-0.118624	0.348254	-0.465741	0.010526
791	Prmt2	0.34012	0.000286712	-0.240266	0.0101556	0.339869	0.0105274
792	Rhbdd1	0.324582	0.000425225	0.557717	5.78166e-10	0.327605	0.0105437
793	Rhag	2.03696	0.0536881	-2.64457	0.0232592	4.07424	0.0105634
794	Ccdc142os	-1.99457	0.00394023	0.152969	0.841569	-2.7578	0.0105716
795	Ecm2	-1.48296	0.000942019	-0.44215	0.337787	-1.65852	0.0105857
796	Adap1	1.53111	0.0481769	-1.96885	0.0113895	2.81004	0.0106122
797	Cit	-0.331071	0.26149	-0.402332	0.176207	-1.08239	0.0106225
798	Aldoa	0.681657	2.90738e-05	-0.127368	0.434522	0.588868	0.0106475
799	Lasp1	-0.36826	1.74331e-05	-0.442515	2.67064e-07	0.310045	0.0106532
800	Mrpl20	0.216047	0.165139	0.21946	0.155715	0.55844	0.0106843
801	Mfsd2a	-0.0175417	0.977103	3.06532	7.18898e-08	-2.09106	0.0107267
802	Pi16	-0.939295	0.00240667	-1.08366	0.000626049	1.1263	0.0107291
803	Rad51b	-0.153543	0.719242	-0.655532	0.134108	-1.66071	0.0107567
804	Farp1	0.422909	0.000160516	0.579905	1.98674e-07	0.402788	0.0107606
805	Palb2	-0.890145	0.0923312	0.238058	0.656474	-1.95174	0.0107657
806	Gm44777	1.54367	0.019695	-0.115483	0.840739	2.21117	0.0107862
807	Otub2	0.266756	0.0901605	0.0195363	0.89985	0.561012	0.0108113
808	Col4a2	-0.221303	0.116185	0.249367	0.0766782	0.507599	0.0108145
809	Tlr7	0.678996	0.546621	-2.09509	0.076377	4.13784	0.0108496
810	mt-Nd3	-0.681833	0.0274764	0.201294	0.522054	-1.13335	0.0108575
811	Ndufa4l2	2.48472	0.000756618	-2.75173	0.000199144	2.67733	0.0109266
812	Efhd1	2.85415	0.000208545	-3.51399	1.5381e-05	3.02177	0.0109367
813	Prkci	-0.125344	0.10384	-0.481182	6.53521e-10	0.279169	0.0109491
814	Fbxo2	1.77767	0.0410696	-3.80387	0.00219433	3.98914	0.0109563
815	Ahnak	0.390606	0.0642684	-0.811884	0.000120307	0.759212	0.0109982
816	Sox4	0.608866	0.0182174	-0.380072	0.140246	0.92694	0.0110118
817	Dsp	1.92012	3.32798e-05	1.78789	3.16786e-07	1.44109	0.0110311
818	Rad21	-0.119643	0.203455	-0.27603	0.00350115	-0.340391	0.0110487
819	Omp	2.96596	0.00476359	-0.684255	0.352593	3.28744	0.0111713
820	Cemip	1.02249	3.78044e-07	-0.671127	0.000854954	0.720895	0.0113308
821	Gm15998	2.11069	0.00950866	-2.28508	0.00605478	3.0416	0.0113545
822	Rps27l	0.120538	0.366023	-0.0134599	0.919535	0.476724	0.0113918
823	Gm20768	-4.17887	0.0202872	0.451114	0.815045	-7.00201	0.0114043
824	Jph1	-1.25416	4.23225e-05	1.46787	1.33347e-06	-1.03939	0.0114497
825	Mgat3	-0.532549	0.000158892	-0.538191	0.000301165	-0.527875	0.0115037
826	Pitpnc1	-0.975732	1.30101e-05	-0.154084	0.498078	-0.806569	0.0115272
827	Rps28	0.223965	0.205517	-0.224569	0.204253	0.631863	0.0115401
828	Ebf1	-1.56037	2.05793e-05	-0.768873	0.0365332	-1.31133	0.0115877
829	Rnd1	1.88032	2.11705e-25	-0.221757	0.204879	0.641467	0.0116257
830	2700029L08Rik	-1.94272	0.00414384	0.480777	0.503516	-2.51122	0.0116506
831	Ctdspl	-0.044264	0.642399	-0.786729	4.90727e-16	0.344486	0.0116609
832	Wfdc1	1.70151	0.00486228	-0.581125	0.302949	2.09194	0.0117084
833	Htr2a	-1.27902	4.20086e-09	1.09297	5.49625e-07	-0.762671	0.0117257
834	Crybg3	-0.803377	4.17505e-09	-0.338377	0.0154464	-0.493137	0.0117458
835	Polr1b	0.2851	0.0936848	0.596413	0.000260628	0.584939	0.0117827
836	Arhgap32	-0.928835	7.50756e-11	-0.483803	0.001064	-0.518371	0.0118178
837	Cip2a	-0.497682	0.212045	0.0333329	0.933484	-1.4248	0.0118205
838	Ltbp4	1.18955	6.13884e-08	0.401771	0.0668214	0.781256	0.0118262
839	Paxx	0.123174	0.368593	-0.988064	8.67384e-12	0.510446	0.0118788
840	Trim24	0.045116	0.810593	-0.365932	0.0523056	-0.672683	0.01196
841	Jph2	0.52056	0.126785	-0.0508001	0.881453	1.21084	0.0119669
842	Zfp518a	-0.974474	0.0020964	0.0942569	0.767149	-1.1291	0.0119793
843	St6gal1	-0.822403	1.05574e-06	0.624999	0.000228657	-0.589653	0.0119941
844	Zfp82	-2.30101	0.0314088	-0.115825	0.916653	-4.0695	0.0121257
845	Cidec	-2.1599	0.00556674	-3.80156	0.000774066	3.41007	0.0122354
846	Perp	0.503315	0.0153978	-0.0626431	0.762304	0.733728	0.0123571
847	Golph3	-0.0394698	0.556108	0.303945	4.94591e-06	-0.236101	0.0124185
848	Tspan18	-4.05999	2.9537e-31	-1.08141	0.00811854	-1.30989	0.0124246
849	Ncapd2	0.368344	0.0309552	-0.35176	0.0392094	-0.610247	0.01243
850	Kcnab1	-0.0199189	0.932108	-0.589801	0.0118656	0.827269	0.0124398
851	St3gal1	-1.1592	5.5269e-17	-1.4091	5.35886e-23	-0.499478	0.0124422
852	Cd93	-1.23004	0.0520829	1.00243	0.114387	-2.24336	0.0124831
853	Casd1	-0.136437	0.214666	0.15392	0.160934	-0.389343	0.0125336
854	Gen1	-0.744202	0.0521947	-0.212269	0.584032	-1.37155	0.0126637
855	Itga6	1.04752	5.60304e-28	0.0558496	0.547143	0.334675	0.0126807
856	Lama3	-1.74236	0.0255861	-0.0757913	0.927947	-3.086	0.0127032
857	Atm	-0.393987	0.0251447	-0.0650613	0.71464	-0.627336	0.0127169
858	9130024F11Rik	-1.0579	0.000509192	0.332718	0.291174	-1.08288	0.0127179
859	Zfp385a	-0.116036	0.387587	-0.520395	0.000121773	0.475034	0.0127579
860	Rara	-0.260112	0.00199665	0.108792	0.198501	0.293849	0.0127912
861	Cab39l	-0.43931	0.00930727	-0.24212	0.15388	-0.596406	0.0129807
862	Gm45399	-5.39672	0.00412843	3.0856	0.109935	-6.23973	0.0130073
863	Tmem14a	0.332405	0.0461988	-1.32389	3.33501e-13	0.63614	0.0130171
864	Htra1	0.031033	0.772007	-0.265207	0.0138182	-0.381653	0.0130615
865	Fbxo5	0.0484735	0.848867	0.0949479	0.707231	-0.911244	0.0130779
866	Plin1	-3.91051	4.44688e-14	-3.91256	6.29428e-05	2.70111	0.0131701
867	Fetub	-0.485213	0.0644953	-0.610888	0.0289484	-0.997253	0.0131883
868	Ly6c1	-0.73981	0.00149992	-2.08702	1.92608e-17	-0.861636	0.0132037
869	Sfxn3	0.359414	0.0153744	-0.134722	0.363086	0.519446	0.0132163
870	Nucks1	-0.713683	0.000606004	-0.0649934	0.755213	-0.729868	0.0132453
871	Glis2	0.475603	0.00254242	-0.106103	0.499925	0.551354	0.013288
872	D330050G23Rik	-2.93317	6.41412e-05	-0.497224	0.526753	-2.67868	0.0132964
873	Adrb3	-0.415585	0.0657338	-0.955439	6.71389e-05	0.812631	0.0133151
874	Serpinb9	0.9821	1.38779e-20	-0.138388	0.187019	0.369253	0.0133479
875	Tipin	-0.385976	0.141763	0.170501	0.516911	-0.922059	0.0133605
876	Kng2	-4.75795	4.08763e-15	0.498627	0.500073	-2.04319	0.0134265
877	Cxcr6	2.45239	0.0820196	1.61988	0.0556217	3.83443	0.0134307
878	Gm37607	-2.2181	0.00349493	0.521773	0.498102	-2.67364	0.0134578
879	Gm4247	-2.13659	0.0214306	-0.211049	0.835159	-3.83462	0.0135148
880	Hoxa5	-2.59258	1.08361e-19	0.233993	0.416242	-0.997074	0.0135343
881	Loxl3	-0.395246	0.00131844	2.01582	9.01338e-61	-0.427747	0.0135425
882	Gm20560	0.824455	0.489036	-0.987319	0.416862	4.05636	0.0135667
883	Bub1	0.30038	0.23103	-0.00953489	0.969513	-0.884504	0.0136786
884	Ccdc88c	1.74787	0.0195033	-2.40152	0.00148695	2.63437	0.0137569
885	Spp1	-1.8369	3.47587e-29	-0.0826081	0.61615	-0.571015	0.0137943
886	Hoxb6	-5.75024	4.34186e-101	0.314803	0.310155	-0.922468	0.0138048
887	Gsc	-3.9783	0.0189264	1.04034	0.559628	-6.38658	0.0138324
888	Lpcat2	1.66596	1.69408e-07	0.6457	0.0385242	-1.1128	0.0138363
889	Pcdhga8	0.00589432	0.981585	0.752946	0.00258503	-0.882281	0.013907
890	Zfp954	0.398685	0.0938564	-0.531423	0.0261544	0.831584	0.013912
891	Ckb	0.779795	0.0132153	-0.0359524	0.908941	1.09364	0.0139335
892	D430020J02Rik	-0.0635718	0.835384	-0.198426	0.520717	-1.11193	0.0139947
893	Gm29216	-1.90417	0.00156316	0.0220771	0.971063	-2.10501	0.0140764
894	Wasf2	0.293782	2.00031e-05	-0.407122	3.5549e-09	0.240102	0.0141131
895	Ankrd29	-1.18937	0.00342079	-0.815977	0.0495893	-1.43997	0.0141783
896	Efnb2	0.983969	2.65378e-55	0.240863	6.75165e-05	0.215494	0.0142332
897	Dgkd	0.0436483	0.645701	0.174786	0.0622301	0.323886	0.0142711
898	Aldh1a3	0.94624	0.00042544	-0.977751	0.000271083	0.934758	0.0143013
899	Amy1	-0.639538	0.171924	-4.82931	1.42194e-05	3.00688	0.0143156
900	Angpt1	-2.71009	2.61986e-19	1.24155	7.14782e-05	-1.0017	0.0143862
901	Hebp1	0.446782	0.112552	-0.72445	0.0101739	0.974307	0.0145198
902	1700019D03Rik	0.890954	0.389954	-4.22337	0.00503746	4.50859	0.0145264
903	Nuak2	0.914926	0.000113591	1.72282	1.17654e-13	0.806151	0.0147175
904	Kank1	0.238305	0.0196514	-0.0989478	0.331306	-0.354325	0.0147379
905	Slc44a1	-0.0537721	0.616919	-1.1323	7.30668e-25	-0.381407	0.0147812
906	Egfr	-0.452896	0.0166815	0.377305	0.0461706	-0.650997	0.0149558
907	Rasa1	-0.674362	0.0525031	0.739669	0.0334211	-1.19656	0.0149692
908	Rpl19	0.241644	0.0193364	0.0546968	0.596189	0.355222	0.0149925
909	Als2cl	2.28331	0.000386897	-0.92053	0.142592	2.19535	0.0150357
910	Ppm1h	1.33352	1.06874e-18	-0.100192	0.462346	0.511669	0.0150433
911	Pole	0.381456	0.00982448	-0.178025	0.223202	-0.52218	0.0151241
912	Zfp36l1	-0.680224	0.053848	-0.817252	0.0217575	-1.2265	0.015128
913	Cox5b	0.142224	0.259376	-0.1555	0.217379	0.432848	0.0151734
914	Ntf3	1.06599	0.254588	1.97384	0.00515451	2.64551	0.0151925
915	Fhod3	2.54244	0.00363624	-2.59534	0.00315515	3.12668	0.0152236
916	Gm21960	2.7623	0.0309764	1.05264	0.202927	3.60804	0.0152415
917	Scn9a	1.62821	0.0206042	0.911612	0.0803976	2.05285	0.0152642
918	Mertk	1.22324	1.66549e-12	-0.447303	0.00712008	0.596897	0.0152649
919	Foxc2	-0.436273	2.64537e-05	1.36742	6.24561e-41	-0.348038	0.0153321
920	Tecta	-3.09207	0.0663544	3.83827	0.0203865	-5.35096	0.015354
921	Wwc2	0.375577	0.0180293	0.442235	0.00529429	0.543712	0.0153743
922	Chrd	0.627849	0.0796867	-0.403276	0.259159	1.22492	0.0154613
923	Slbp	-0.168911	0.152791	0.0447486	0.706184	-0.40831	0.0154897
924	Tnfaip2	0.200566	0.440629	-0.819219	0.00165519	0.890623	0.0155417
925	Nacad	-0.351081	0.0143054	0.22686	0.114228	0.485782	0.0156225
926	Gm15361	-2.3052	0.0359742	0.273754	0.809275	-3.98168	0.0156847
927	Slco1a5	-2.61051	0.00136287	3.8205	1.84764e-06	-2.52406	0.0157072
928	Gypc	0.439759	4.86272e-08	-0.577836	1.02223e-12	0.281175	0.0157184
929	Gm4366	-0.337515	0.0407775	0.43982	0.00742877	-0.560782	0.0157401
930	Cdc42se2	0.411839	0.0127162	0.253148	0.123794	0.562486	0.0157633
931	Gm10222	-2.60048	0.00189214	0.160367	0.851024	-2.89208	0.0157969
932	Mical3	0.111788	0.640891	1.01963	1.75703e-05	0.810119	0.0158192
933	Gm9892	-0.846671	0.0366431	0.872385	0.0311249	-1.37593	0.0158934
934	Gm18935	3.60572	0.0682183	-2.64166	0.181551	6.70753	0.0159748
935	Gm15541	-1.51605	0.0335226	0.0859692	0.906107	-2.49919	0.0160074
936	Ctsz	0.419417	2.91833e-12	-0.16918	0.00471256	0.204632	0.0161029
937	Igsf6	2.44228	0.00231722	-1.71112	0.0229614	2.71581	0.0161063
938	Irak1bp1	-0.846989	0.00122406	0.478138	0.0690766	-0.890655	0.0161175
939	Runx1t1	-0.523273	0.177762	-0.896363	0.0216298	-1.33162	0.0161247
940	BC043934	2.47821	0.00411608	-0.201159	0.751712	2.5911	0.0161356
941	Gm43654	-4.24097	0.0169145	1.94486	0.284329	-6.11299	0.0161373
942	Fosb	-1.3059	0.000536661	0.740054	0.0543962	-1.27018	0.0161814
943	Ice2	-0.598248	0.00230701	0.0377979	0.849214	-0.673063	0.0161823
944	Arl15	-0.514782	0.00176749	0.306	0.0642501	-0.559297	0.0162458
945	Tlr5	1.65419	5.84546e-11	-1.14141	2.74337e-06	0.889361	0.0162473
946	Smc2	-0.714549	0.0879337	-0.25041	0.550398	-1.42562	0.0162804
947	Dgkk	-2.82601	0.0164303	5.26699	2.8409e-06	-3.08076	0.0163139
948	Zfp354c	-0.831509	1.38584e-10	0.375775	0.00438889	-0.436544	0.0163468
949	Lxn	-0.748574	0.000132461	-1.22012	5.78382e-10	-0.667929	0.0163928
950	Alms1	-0.789471	0.0577273	-0.095178	0.821235	-1.43412	0.0164419
951	Cpa3	-0.56888	0.585448	-1.37789	0.203652	-4.55407	0.0164704
952	Cavin2	1.2285	1.36118e-25	-0.752256	1.47255e-10	0.398644	0.0165012
953	Celf3	1.52562	0.0368079	-1.50514	0.0391177	2.51085	0.0165206
954	S100a10	0.54757	0.00599444	-0.995725	5.86051e-07	0.675543	0.0165607
955	Ppa1	0.0408729	0.616333	1.13677	1.00033e-48	-0.264731	0.0166217
956	Ncbp1	-0.135494	0.178415	0.473273	2.1179e-06	-0.338568	0.0166615
957	Frmd5	2.15755	0.000873979	-0.862281	0.149753	2.14077	0.0166941
958	Rapgef5	4.81041	1.55974e-06	-2.87139	0.000196427	3.37423	0.0167158
959	Dock10	-0.267041	0.287083	-1.62368	5.86598e-09	-0.982952	0.0167954
960	Cdkn3	0.409048	0.0279225	-0.542249	0.00381738	-0.674005	0.0168181
961	Rab8b	-0.929928	7.17843e-06	0.210737	0.310795	-0.700665	0.0168544
962	4930452B06Rik	-0.148252	0.715372	-0.356641	0.383411	-1.4045	0.0169262
963	Fcor	0.996523	0.189978	-1.33858	0.0861963	2.59305	0.0169888
964	Fam111a	-0.103596	0.593515	-0.260747	0.180663	-0.660048	0.01704
965	Abcc5	0.189579	0.0623245	-0.96363	6.10549e-21	0.34624	0.0171014
966	Aspm	-0.1907	0.613885	-0.530175	0.16217	-1.28538	0.0171416
967	Mef2d	0.157968	0.0277349	0.09793	0.169431	0.240748	0.017181
968	Pts	0.133264	0.345855	-0.971869	3.20606e-11	0.491059	0.0171815
969	Cpeb1	0.679038	2.14999e-15	0.264048	0.00145328	0.284827	0.0171994
970	Naxd	0.366326	0.0147376	-0.264285	0.0778948	0.506093	0.0172249
971	A730056A06Rik	1.1225	0.204322	-4.38401	0.000816736	3.84639	0.0173103
972	Wdr20	0.212387	0.0414588	-0.218022	0.0363001	0.352163	0.0173113
973	Raet1e	0.217567	0.372282	-0.136931	0.573496	-0.834486	0.017369
974	Crcp	0.283972	0.00394446	0.111885	0.246862	0.327644	0.017399
975	Adgre5	0.584186	0.00142058	-0.775553	2.33027e-05	0.61777	0.0174002
976	Ndufa1	0.158909	0.237971	-0.375273	0.00557897	0.454921	0.017431
977	Dnm1	-1.37353	5.62551e-14	-0.529085	0.00463989	-0.620472	0.0174928
978	1700066M21Rik	-0.52159	0.00687324	0.110361	0.573549	-0.654994	0.0175731
979	Uck2	0.302967	0.000896944	1.31928	1.30091e-52	0.292987	0.0175889
980	Gpr165	-0.0137321	0.926464	-2.031	6.19866e-40	0.512583	0.0176157
981	Gm15952	-2.88768	0.000639668	0.6531	0.458171	-2.85795	0.017645
982	Syngr2	0.931057	4.75346e-09	0.0538249	0.733203	0.532363	0.0176484
983	Nup133	-0.0800985	0.542408	0.00910225	0.944883	-0.444979	0.0176542
984	Plk2	-0.403071	0.000645987	1.7144	1.43518e-48	-0.392035	0.0176631
985	H2-DMa	-0.724287	0.0116497	0.512884	0.0771821	-0.960837	0.0177379
986	Tpt1-ps3	-0.201656	0.238527	0.224784	0.18843	-0.574434	0.0178102
987	Gm42798	2.8695	0.070417	-1.98356	0.178847	5.11533	0.0178331
988	Snap25	-0.224035	0.81205	-3.89013	0.00439213	3.9209	0.0179546
989	Tmem37	0.910364	0.0220483	1.39587	0.000342496	1.31192	0.017965
990	Fam91a1	-0.091137	0.335049	0.615743	6.05722e-11	-0.315229	0.0179711
991	Lrch2	-0.704608	0.00526555	0.814696	0.00122812	-0.839334	0.0180654
992	Zmynd15	-3.12424	0.00197408	0.810895	0.436416	-3.39873	0.0180705
993	Ripk2	-0.997077	0.00803351	1.01421	0.00700882	-1.25661	0.0180833
994	Rpl31	0.180765	0.00990303	0.0346089	0.620821	0.234053	0.0181007
995	Rpl36a	0.232167	0.0270781	0.0416419	0.691199	0.350545	0.0181423
996	Gsr	0.86905	0.0014841	0.353467	0.19194	0.908371	0.0181864
997	Acvrl1	1.04101	2.60122e-09	-1.10759	2.37364e-10	0.586001	0.0182425
998	Tyms	0.386731	0.00627134	1.05488	5.49587e-15	-0.460528	0.0182536
999	Cdrt4	1.67555	0.0166848	-0.49128	0.423938	2.20024	0.0183038
1000	Rab30	-0.144497	0.269169	0.159119	0.223132	-0.437483	0.0183108
1001	Piezo2	-1.94656	3.61937e-24	2.06896	3.98641e-27	-0.63339	0.0183361
1002	Haus3	-0.922476	0.0170455	0.467679	0.227473	-1.291	0.018349
1003	Wdr95	1.40706	0.124006	0.256815	0.72779	2.66641	0.0184096
1004	Scn1b	-0.139202	0.153169	-0.880787	7.25244e-19	0.329259	0.018419
1005	Prr13	0.248419	0.000608087	-0.462814	1.96783e-10	0.243032	0.0184995
1006	Nap1l3	-0.760041	0.0310289	-0.558733	0.134782	-1.25445	0.0186438
1007	Tfap4	-1.409	0.0150309	-0.392958	0.51044	-1.98892	0.0187235
1008	Etv5	0.0217427	0.819154	-0.662207	9.41621e-12	-0.3261	0.0188664
1009	Rpgrip1l	-1.10384	0.00652329	-0.208586	0.608959	-1.35287	0.0188695
1010	Cct6b	-3.22337	0.00521889	0.583192	0.631268	-3.96555	0.0189092
1011	Slc7a5	0.438423	0.0150015	0.930015	2.19085e-07	0.596276	0.0189148
1012	Cnn3	-0.294626	0.000344622	0.397374	1.35902e-06	-0.272834	0.018942
1013	Gpr137b	0.496397	0.00251848	-0.326755	0.0461281	0.545527	0.0189596
1014	F2rl1	1.36004	0.0718784	-1.61989	0.0324657	2.51298	0.0189827
1015	Foxd2os	-1.36226	0.00893241	0.987005	0.0592176	-1.72149	0.0189872
1016	Fam96b	0.197549	0.1109	0.0474834	0.698654	0.407624	0.0190391
1017	Tmem170b	0.263961	0.0948765	0.435001	0.00422678	0.50707	0.0190732
1018	Prss23	-0.329342	2.10676e-06	-0.211918	0.0023066	-0.230289	0.0191421
1019	Mmp11	0.305294	0.377644	-0.610996	0.0777423	1.146	0.0192301
1020	Gm13230	-1.98084	0.258284	0.561704	0.752718	-6.36093	0.0192354
1021	Gas1	-1.45404	8.40649e-09	-2.00674	8.17311e-14	-0.876232	0.0192478
1022	Prkag2	-0.166014	0.186804	0.728532	4.5157e-09	-0.411772	0.0192665
1023	Nup107	-0.0569353	0.630418	0.437368	0.000188025	-0.38914	0.01938
1024	G530011O06Rik	-0.113106	0.848021	0.382058	0.512673	-2.06901	0.0194334
1025	Tsku	0.184217	0.0985758	0.983963	1.98948e-19	0.361647	0.0194353
1026	Mllt10	-0.742956	0.00245724	0.177705	0.470393	-0.811659	0.0195067
1027	Kctd12	-1.96883	8.60434e-35	-1.97137	8.73671e-19	-0.658573	0.0195195
1028	Prlr	-1.77732	0.0122598	-0.853268	0.266761	-2.58503	0.0195273
1029	Atad5	-0.0671946	0.757069	0.222964	0.30022	-0.726941	0.0195547
1030	mt-Th	-2.21567	0.0235514	0.195716	0.845479	-3.33599	0.0195933
1031	Ankrd9	1.10101	8.33076e-06	-0.0552928	0.813853	0.801482	0.0196285
1032	Maf	-1.89439	2.47508e-08	-1.35638	9.49945e-05	-1.13672	0.0196987
1033	Nab1	-0.571934	0.00663392	0.0488208	0.817045	-0.695217	0.0197721
1034	Dab2	-0.96033	0.000877117	-0.664017	0.0216236	-0.951603	0.0198958
1035	B3galt1	0.152251	0.600089	0.116526	0.686875	-0.964875	0.0199027
1036	Gm44829	2.65342	0.0380324	-3.10048	0.0251839	4.49689	0.0199262
1037	Pcolce	-0.0663626	0.689969	-0.460386	0.005668	0.547682	0.0199394
1038	Cftr	0.136424	0.916115	-2.48211	0.129735	4.7146	0.0200038
1039	Bola2	0.429856	0.00948729	0.230648	0.160731	0.542314	0.0200341
1040	Gm8399	-1.25793	0.00540069	0.933976	0.0396816	-1.47874	0.02004
1041	Suox	0.0945761	0.526455	-0.385186	0.0104263	0.493196	0.0200448
1042	Fgl1	-1.74475	0.0321573	0.131111	0.876571	-2.80473	0.0201083
1043	Abhd10	-0.774673	0.00907644	-0.205627	0.496446	-0.991433	0.0201172
1044	Ntng2	-0.286584	0.368101	-0.383197	0.242168	1.04752	0.0201194
1045	Lacc1	-0.775166	0.000312639	-0.0917268	0.671879	-0.709508	0.0201538
1046	Mrpl34	0.217888	0.0919892	0.0231294	0.856723	0.421672	0.0202495
1047	Mgmt	0.442034	0.0020255	-0.436913	0.00226616	0.471497	0.0203246
1048	Apol9a	3.21695	1.67662e-05	-0.143047	0.799651	2.21833	0.0203989
1049	Znrd1as	-1.46254	0.0113877	-0.0223668	0.969382	-1.90757	0.0204736
1050	Ccne2	-0.279099	0.238759	0.243456	0.304126	-0.77861	0.0206619
1051	Hipk3	0.0290392	0.768418	-0.112991	0.252051	-0.323	0.0208298
1052	Rspry1	-0.373961	0.00166848	-0.0426158	0.722398	-0.391094	0.0208357
1053	Rpl38	0.133206	0.388282	-0.109761	0.477076	0.504439	0.0208431
1054	H2-M3	-0.19273	0.391303	-1.11198	8.06378e-06	0.780143	0.0208886
1055	Cfap20	-0.203621	0.0496565	0.0686747	0.51027	-0.340971	0.0209574
1056	Svip	0.371152	0.0599363	-0.0518644	0.78926	0.637077	0.0209868
1057	Resf1	-0.168775	0.650573	-0.15074	0.685918	-1.21829	0.0209883
1058	Olfm1	-0.254704	0.0315371	-0.438129	0.000276847	-0.393668	0.0210226
1059	Mfap5	0.0405488	0.584773	0.00992715	0.893498	0.241861	0.0210721
1060	Dlx5	-0.882872	0.0527356	-0.377791	0.440873	1.48923	0.0210913
1061	Gm28437	-0.922313	0.00275708	0.285177	0.360171	-1.00839	0.0211871
1062	Rsph10b	-1.69603	0.0159459	0.198601	0.787726	-2.3961	0.0212349
1063	Stk32c	0.297116	0.462766	-1.25667	0.00388018	1.37677	0.0212735
1064	Gm26788	5.15315	0.000181506	1.05104	0.159665	3.64021	0.0213419
1065	Arhgap31	-0.906141	1.62688e-11	-0.196694	0.149371	-0.44024	0.0213907
1066	Gm6472	-0.362503	0.135666	0.391945	0.10607	-0.791691	0.0213981
1067	Galnt4	0.423309	0.0133777	-0.439815	0.0101432	0.558178	0.0214433
1068	Nav1	0.293177	0.00338938	0.00171602	0.986286	0.32508	0.0214717
1069	Vps13a	0.445686	0.000478732	0.0868134	0.48952	0.411669	0.0215548
1070	Lbh	1.11084	3.28886e-05	0.0391417	0.883601	0.86918	0.0215587
1071	Pmaip1	-0.666788	0.00471376	0.798801	0.000701923	0.761862	0.0216786
1072	Sh3bp2	0.805299	1.69624e-05	-0.103396	0.567614	0.602137	0.0216811
1073	Procr	-0.550295	0.000139281	0.702621	9.9198e-07	-0.460661	0.0217591
1074	Nalcn	2.20389	0.001009	1.17837	0.00960822	1.8254	0.0218325
1075	Chac2	-0.814785	0.00531753	-0.550621	0.0639275	-0.962203	0.0218397
1076	Nfkbiz	0.00457107	0.991623	-0.171359	0.69401	-1.41891	0.0219208
1077	Rad50	-1.23896	0.0177369	-0.0586689	0.910709	-1.69532	0.0219258
1078	Rpl31-ps8	-0.400664	0.0688222	0.46765	0.0330404	-0.71085	0.0219289
1079	Gm43311	0.915032	0.295938	-3.81624	0.00316211	3.6436	0.0219429
1080	Stx3	-0.579271	0.00240854	0.634664	0.000863774	-0.612992	0.0220207
1081	Pkhd1l1	3.09861	1.28663e-34	-3.7004	1.06994e-47	-1.02405	0.0220824
1082	Etaa1	-0.488279	0.0307569	-0.0741918	0.746954	-0.743452	0.0222239
1083	Srsf10	-0.202526	0.00508668	0.284637	7.83856e-05	-0.232818	0.0222257
1084	Hspb7	1.33521	2.16419e-07	1.57108	5.81377e-10	0.824699	0.0222808
1085	Ndrg2	-0.333335	0.145736	0.0944244	0.681422	-0.745577	0.0222844
1086	Wdhd1	-0.0232001	0.929222	0.0599075	0.818236	-0.857882	0.0223159
1087	Mre11a	0.00360837	0.979661	0.0982704	0.486018	-0.459608	0.0223271
1088	Gm5844	-1.57066	0.0191363	0.0913071	0.894036	-2.21211	0.0223541
1089	Fgd6	-1.06798	0.00104426	0.59809	0.0683428	-1.04864	0.0224589
1090	Fgf16	0.64122	0.469806	-0.845451	0.347986	2.82965	0.022509
1091	Jazf1	-0.299894	0.482978	0.601085	0.158498	-1.38253	0.0225211
1092	Gjb4	0.0988062	0.718393	1.75708	5.91251e-12	-0.839072	0.0225622
1093	Tapbpl	0.544912	0.0646146	-0.050724	0.862396	0.94608	0.022587
1094	Clec5a	4.20821	0.00818809	-1.97005	0.114305	4.71947	0.0225986
1095	Cyb5r1	-0.0162699	0.865354	0.615281	1.04639e-10	0.306643	0.0227076
1096	Ankrd55	1.76081	2.13796e-11	-0.637401	0.0088966	-0.965124	0.0227928
1097	Gdpd1	1.20841	4.38646e-05	0.68935	0.0129191	0.918898	0.0229136
1098	Caml	0.284843	0.0170355	-0.0496152	0.675451	0.382734	0.0229434
1099	Plekhb2	-0.216796	0.268814	-0.479972	0.0147448	0.631373	0.0229508
1100	Uqcrq	0.224217	0.0713944	0.25593	0.0386998	0.398521	0.0229597
1101	Tenm4	-0.293555	0.249741	-0.803329	0.00253272	0.835019	0.0229881
1102	Aplp1	1.97721	7.20632e-63	-0.208545	0.0735588	0.379637	0.0229923
1103	Gm47583	1.33215	0.0375653	-0.995216	0.109141	2.0449	0.0230287
1104	Gm26804	-5.2063	0.0121708	0.952179	0.678735	-7.03887	0.0230783
1105	Rnase4	0.0696632	0.267691	-0.343089	5.19711e-08	0.202481	0.0231115
1106	Cox7b	0.189195	0.138176	0.0096164	0.939765	0.409079	0.0231128
1107	Pold3	0.0771927	0.637039	-0.14483	0.377664	-0.542725	0.0231771
1108	Adamtsl3	2.29579	6.87466e-61	-0.260712	0.0565033	-0.45166	0.0232063
1109	Irgm1	0.217724	0.242338	0.13634	0.46278	0.59611	0.0232251
1110	Tanc1	0.244835	0.0130928	0.370669	0.000145245	0.313991	0.0232705
1111	Ndufb3	0.540125	0.0167171	-0.19717	0.380185	0.722879	0.0232841
1112	Nid1	-0.257621	8.69401e-05	-0.530567	6.95521e-16	0.210691	0.02335
1113	Gbx1	1.60243	0.0872897	-0.945638	0.285867	2.91175	0.0233523
1114	Nup62cl	-0.659217	0.479896	-0.795295	0.445344	3.03535	0.0233794
1115	Gm37621	-4.1954	0.00341098	2.42603	0.0977155	-4.33203	0.0234146
1116	Timm17a	0.0289266	0.67563	0.48482	8.43145e-13	0.217136	0.0234447
1117	Ccnb2	0.32439	0.119078	-0.660242	0.00160518	-0.682906	0.0234594
1118	Vdac3-ps1	-0.349313	0.389665	1.00618	0.00947275	-1.27176	0.0235018
1119	Adrb2	-0.384336	0.0215809	-2.05479	1.03727e-27	-0.609464	0.0235184
1120	Gpr137b-ps	0.722224	0.000817743	-0.202885	0.34364	0.689317	0.023622
1121	Arhgap30	4.9802	0.000425809	-1.97171	0.0576814	4.11173	0.023694
1122	Snta1	0.617384	0.052663	-0.35381	0.266235	1.01831	0.0237493
1123	Svil	-0.300302	0.00729114	-0.599215	1.47284e-07	0.36126	0.0237666
1124	Zfp599	-1.18834	0.00409771	1.62917	6.62844e-05	-1.26813	0.0238333
1125	Myoz2	1.597	0.223091	1.28144	0.160075	3.384	0.0238345
1126	Maco1	0.100144	0.140421	-0.0957642	0.158157	0.217095	0.0239158
1127	Nov	0.10238	0.470101	-1.54536	3.45772e-27	-0.458958	0.0239279
1128	Smad3	0.342854	0.00829862	-0.839409	1.24184e-10	-0.419764	0.0239451
1129	Fancf	-0.808705	0.002264	-0.103801	0.705448	-0.86715	0.0239458
1130	4921507P07Rik	-5.5373	0.00130881	2.51285	0.164824	-5.10917	0.0239538
1131	G0s2	2.01809	0.0217954	-2.98455	0.000722602	2.81867	0.0239589
1132	Sox9	-0.106567	0.578497	0.390661	0.0414815	-0.612252	0.0239871
1133	Hs6st1	-0.25162	0.00321332	0.255419	0.00275228	0.268426	0.0240051
1134	Gm28818	-2.10968	0.00471686	1.25828	0.0956598	-2.36104	0.0240333
1135	Gm16268	1.84389	0.286022	-1.84162	0.286615	5.35063	0.0240514
1136	Zkscan5	-0.0575135	0.677709	0.363329	0.00765789	-0.439179	0.0241239
1137	Gm15911	2.06546	0.0234134	0.170369	0.807437	2.55558	0.0241592
1138	Slc9a7	3.64408	4.59552e-24	0.0361669	0.895453	1.07859	0.0242104
1139	Ablim3	1.1386	3.59629e-05	-1.88085	7.1831e-11	0.946221	0.0242133
1140	Mylpf	-2.15157	0.00526396	0.226309	0.775367	-2.50111	0.0242177
1141	Hist1h3d	-0.563632	0.0686263	0.499814	0.107078	-0.987434	0.0242563
1142	Grap	1.23875	7.80856e-07	1.47965	4.93396e-12	0.729832	0.0242602
1143	Dnali1	1.30193	0.216254	-3.28865	0.0167898	3.94617	0.0242677
1144	Mbd1	0.630474	9.35673e-15	0.237164	0.00259314	-0.258784	0.0242932
1145	Cul4b	-0.0480689	0.900892	0.348814	0.366048	-1.22991	0.0243003
1146	A930012O16Rik	1.71214	0.00454231	-0.422745	0.443691	1.85319	0.0243191
1147	Nabp1	-0.801087	0.011506	0.331479	0.296504	-1.01033	0.0243231
1148	Pcdhga5	-1.01728	0.00241931	-0.353059	0.298943	-1.07902	0.024331
1149	Ppp1r15a	0.270586	0.209235	0.328405	0.12566	0.683027	0.0243759
1150	Spag7	0.216653	0.0622785	-0.187495	0.106136	0.370067	0.0244072
1151	Trio	0.11298	0.289821	-0.865664	7.64291e-16	0.341719	0.0244165
1152	Nanos1	-0.116622	0.426913	0.336088	0.0204144	-0.465579	0.0244416
1153	Agbl2	-0.0568522	0.834654	-0.0894112	0.743497	-0.884317	0.0244622
1154	Afap1l2	0.735161	0.0038541	0.248566	0.325397	0.806081	0.0245103
1155	Gtf2f2	-0.667096	0.0200558	0.620476	0.0305634	-0.910955	0.0245178
1156	Aggf1	0.284813	0.00254882	-0.487567	2.75896e-07	0.303126	0.0245347
1157	Slc5a7	3.35883	1.10136e-09	-1.33983	0.0102009	1.74761	0.0245348
1158	Gm12606	2.49249	0.00494115	-1.14166	0.115108	2.65361	0.0246423
1159	Dock11	-0.460874	0.104949	-0.286418	0.315855	-0.907803	0.0247663
1160	Fnip1	-0.495778	0.000430321	-0.0132537	0.92541	-0.448354	0.0247858
1161	Samd10	2.05566	0.000178326	-0.0679447	0.896646	1.70618	0.0248033
1162	Cntln	-1.29308	0.00374712	-0.403707	0.367357	-1.42016	0.0248211
1163	Megf11	-0.0549796	0.93547	2.20871	0.000318459	-2.04036	0.0248752
1164	Gpbar1	3.81693	0.00522044	2.53141	0.000484055	3.32728	0.0248834
1165	Cpa6	-0.125079	0.604752	0.12708	0.598805	-0.787648	0.0249487
1166	Pbxip1	0.313926	0.0501634	-0.180999	0.258624	0.507931	0.0250219
1167	Sez6l2	1.73279	0.0706858	-1.00298	0.253775	2.90837	0.0250402
1168	Esr1	-0.390779	0.0338668	-1.55922	9.47525e-15	-0.643463	0.0250578
1169	Rabgap1l	-1.07111	5.78602e-05	0.0546432	0.838116	-0.844463	0.0251922
1170	Gm26767	-3.151	0.0172676	0.608642	0.65846	-4.36715	0.0251961
1171	Itgb3	-0.562445	0.000302005	-0.473401	0.0030013	0.496156	0.0252496
1172	Retreg1	1.65945	4.21827e-15	0.324843	0.0867128	0.64518	0.0253124
1173	Setdb2	-0.428306	0.090212	0.276268	0.276124	-0.803648	0.0253164
1174	Rybp	-0.995051	0.000688603	-0.177513	0.546796	-0.930021	0.0253214
1175	Lrif1	-1.10347	0.0169667	0.0624176	0.892806	-1.46386	0.0253761
1176	Pola1	0.0039848	0.982234	-0.567601	0.00182327	-0.583921	0.0255839
1177	Islr2	-0.173851	0.828635	-1.39209	0.0993568	2.57934	0.025634
1178	Gm7816	-0.214494	0.726033	0.167267	0.78537	-2.24156	0.025645
1179	Gm6969	-2.26731	0.00863183	0.0887035	0.921576	-2.82095	0.0256494
1180	Pparg	-1.25532	2.55167e-10	0.0791566	0.696905	-0.628411	0.0257832
1181	Samd11	1.41525	0.0838553	-0.226758	0.747863	2.36583	0.0257963
1182	Terf1	-1.38039	0.0166573	-0.00334214	0.995396	-1.82443	0.0258186
1183	Gm6206	-0.916872	0.00494079	0.659134	0.0461974	-1.01483	0.0259321
1184	Map3k5	0.212989	0.47272	-1.29762	1.93681e-05	0.950354	0.0259367
1185	Wdr78	-1.43309	0.0129686	-0.163489	0.778806	-1.83037	0.0260019
1186	Zmym1	-0.771503	0.0335837	0.346632	0.34246	-1.14758	0.026013
1187	Acsl3	-1.29843	5.90768e-05	0.0851421	0.793467	-1.01966	0.0260228
1188	A430027C01Rik	-3.30265	0.0152935	0.470337	0.736707	-4.40346	0.0260368
1189	Tfcp2l1	5.01675	1.1167e-05	-0.972484	0.0991669	3.05279	0.0260488
1190	Tfpi2	-0.0693917	0.751699	2.20268	9.12654e-28	-0.638476	0.0260795
1191	Vwa5a	0.404063	7.83296e-13	-1.12356	6.92038e-84	0.18436	0.0261506
1192	Acsm3	2.42179	0.00098933	-3.68221	7.44953e-06	2.63624	0.0261577
1193	Dag1	0.210196	0.0371843	0.315207	0.00174633	0.316754	0.0261902
1194	Soat1	-0.282421	0.00238695	0.252916	0.00652208	-0.291879	0.0261997
1195	Slc5a3	-0.750117	1.13437e-07	0.0464204	0.748678	-0.447539	0.0262417
1196	Osbpl3	0.889749	5.28985e-06	0.161323	0.40323	-0.616575	0.0262595
1197	Fgf14	1.52579	0.00400826	0.439956	0.380425	1.61639	0.02629
1198	Hspg2	0.46205	0.047501	0.0176578	0.939625	0.732527	0.0262998
1199	Gm13523	1.43009	0.156452	-1.0032	0.303848	3.09389	0.0263121
1200	Gm11874	-2.77234	0.0165406	1.50754	0.202243	-3.60798	0.0263453
1201	Mllt3	0.00158934	0.995097	-0.454428	0.0795298	-0.816742	0.026365
1202	Ccdc18	-1.04085	0.0662933	-0.421821	0.463448	-1.81553	0.0263718
1203	Sema3a	0.0532017	0.822215	-0.00711658	0.976018	-0.743888	0.0264334
1204	Dhx40	-0.393209	0.075657	0.0342258	0.877348	-0.69599	0.0265327
1205	Fbxo48	-0.844564	0.132023	-0.529077	0.361887	-1.85977	0.026552
1206	Gm11408	-5.59755	0.00807779	3.44909	0.11308	-6.458	0.0265792
1207	Olfr1392	-6.35583	0.011109	1.88209	0.485093	-8.15654	0.0266073
1208	Zfp52	-1.08415	0.0013008	0.483818	0.152688	-1.05657	0.0266607
1209	Gm10154	-1.4057	0.0882085	1.50249	0.0670716	-2.53806	0.026661
1210	Gm15777	1.07361	0.0586276	-0.766492	0.16868	1.76688	0.0266818
1211	Lrrtm2	-0.0829523	0.811013	-0.93956	0.00734125	-1.10973	0.0268048
1212	Dpy19l1	-0.00370027	0.971605	-0.129641	0.212881	0.325434	0.0268419
1213	Itih2	-0.500068	0.00333674	-0.644967	0.000190402	-0.540274	0.0268912
1214	Rps8-ps1	-2.34813	0.0188291	2.35953	0.0181704	-2.82326	0.026895
1215	Fstl4	-2.71563	0.000200238	-1.54018	0.0807622	-2.69871	0.026927
1216	Slk	-1.14918	0.00140818	-0.490116	0.17385	-1.12697	0.0269727
1217	Ndufv3	0.213714	0.119517	-0.38711	0.0049128	0.430614	0.027049
1218	Gm15013	-2.66154	0.147587	2.24629	0.228465	-5.78822	0.0270744
1219	Loxl4	0.567995	9.73691e-05	1.31996	3.07169e-20	0.449727	0.0271053
1220	Frmd8os	3.1623	0.0529534	-2.27807	0.135836	4.98928	0.0271091
1221	Prex2	1.07301	1.7722e-15	-0.889744	3.27764e-11	0.427866	0.027175
1222	Mrpl55	0.325758	0.046729	-0.00717949	0.964531	0.507195	0.0271806
1223	Gm45221	1.0389	0.232501	-0.779998	0.360874	2.66266	0.027183
1224	Cdk15	0.668481	0.181981	-0.918093	0.0698747	-1.87237	0.0271898
1225	Nedd9	-0.303692	0.056152	2.36197	5.66302e-51	0.490369	0.0271903
1226	Jade1	-0.662071	0.000189897	1.04475	3.67967e-09	-0.55241	0.0272075
1227	Ddx60	-1.76754	0.110246	-0.816295	0.488062	-4.16238	0.0272804
1228	AC098880.2	-1.60105	0.00214042	0.277774	0.597909	-1.63284	0.0274289
1229	Poc1a	-0.0279286	0.891325	-0.317075	0.129118	-0.672302	0.0274301
1230	Sorbs3	0.266166	0.00406629	-1.75883	2.03008e-78	0.292808	0.0274557
1231	Arhgef26	0.639826	0.0804223	1.35404	1.9399e-05	1.02274	0.0274561
1232	Ap1s2	-0.888381	0.000606269	0.773891	0.00282769	-0.805961	0.0274722
1233	Sox8	-0.349337	0.59318	1.58366	0.0133678	-2.02293	0.0274891
1234	Nox4	-0.608587	0.0487741	3.03275	5.78057e-23	-0.956699	0.0275622
1235	Acer3	0.105425	0.310134	0.35358	0.000484344	0.316092	0.027568
1236	Zfp189	-1.17946	0.00060798	0.52793	0.129059	-1.07037	0.0275691
1237	Kcnd1	-1.08734	5.74107e-07	-0.845219	0.000186508	-0.695806	0.0275895
1238	E2f8	-0.442563	0.20949	0.169749	0.63184	-1.11026	0.0275944
1239	Fanca	0.197723	0.313956	-0.344365	0.0809026	-0.631849	0.0276272
1240	Ilvbl	1.04051	1.32353e-08	0.133832	0.460978	0.568304	0.0276932
1241	Lgals7	2.84403	0.00777542	-2.14155	0.0265776	3.30692	0.027706
1242	Gm44013	-4.07763	0.00162756	0.720089	0.593434	-4.05798	0.0277433
1243	Hat1	-0.4318	0.236074	-0.00688475	0.984949	-1.13736	0.0277736
1244	Sptan1	0.367671	0.00961624	-0.47099	0.000910348	0.441786	0.0278244
1245	Esco1	-0.48696	0.0449014	0.223748	0.358051	-0.757011	0.0278374
1246	Ldha	0.590679	0.00837	0.0247699	0.911925	0.696256	0.0279396
1247	Wasf1	0.215121	0.560413	-0.710065	0.0562804	-1.18211	0.027994
1248	Tmem5	0.293866	0.0138394	-0.0254068	0.830913	0.370394	0.0280101
1249	Alkbh3	0.493107	0.00262077	-0.0926302	0.566817	0.506799	0.0280456
1250	Prx	0.0239924	0.888306	-1.01822	6.88119e-09	0.542024	0.0280684
1251	Slc1a2	-2.24235	0.00214392	-0.888593	0.263097	-2.44163	0.0280873
1252	Rpl41	0.120506	0.262945	-0.0660533	0.539396	0.334139	0.0281486
1253	Ift122	-0.214926	0.0818737	-0.155901	0.213311	-0.389602	0.0282491
1254	Adipor2	0.288891	0.0915339	-0.183814	0.282578	0.530839	0.0282905
1255	Gm14005	0.185362	0.412007	0.735477	0.000923185	0.688645	0.0283373
1256	Pls1	2.01207	0.00214142	-1.35169	0.0367968	2.03244	0.0283536
1257	Znf41-ps	-1.05013	7.67656e-06	0.21307	0.376313	-0.730116	0.0284426
1258	Osbpl1a	0.307479	0.000285112	-0.627176	2.3991e-13	0.26712	0.0284677
1259	AW047730	3.98849	0.018074	-1.14497	0.416424	4.84806	0.0284902
1260	Rufy3	-0.680738	0.000111935	-0.127045	0.478132	-0.550837	0.0285132
1261	Brip1	0.159382	0.559732	-0.30714	0.263707	-0.885525	0.0285832
1262	Tll1	1.44955	2.83876e-48	1.58498	1.10918e-59	0.304	0.0286006
1263	Pitpnm2	0.425546	0.000133631	0.472156	1.30048e-05	0.338634	0.0286327
1264	Gm6477	-0.706744	0.0429763	0.205256	0.565178	-1.10215	0.028668
1265	Txndc16	0.550594	6.71958e-12	-0.580258	4.8094e-13	0.253126	0.0286772
1266	Rab11fip1	2.53901	3.95471e-06	-0.270257	0.589922	1.65029	0.0286835
1267	Arid4a	-1.53486	0.00145186	0.0363654	0.939968	-1.49131	0.0288356
1268	Ubl5	0.266996	0.0362561	-0.146784	0.248668	0.393938	0.0288358
1269	Ppp1r18	0.307859	0.00447256	0.164725	0.126073	0.333614	0.0288394
1270	Hmgcr	-0.612191	3.96478e-10	0.548341	2.13197e-08	-0.300669	0.028858
1271	Gm11581	1.88254	0.217084	-4.17966	0.0149477	5.11789	0.0288784
1272	Irak1	0.256176	0.00676616	-0.22127	0.019212	0.292611	0.028893
1273	Rapgef6	-0.341774	0.0659413	-0.10013	0.591327	-0.576394	0.0289223
1274	Tagln3	-3.13322	0.00451303	1.25095	0.268196	-3.38441	0.029053
1275	Lrrc8c	0.0352213	0.875089	0.633025	0.00464163	-0.690846	0.0291275
1276	Casp8ap2	-1.08644	0.00490145	0.00581059	0.988048	-1.19452	0.0291689
1277	Zbtb25	-0.632852	0.000731544	0.455072	0.0156252	-0.574626	0.0291706
1278	Gm18362	4.3066	0.0195019	-1.45975	0.359425	5.34584	0.0292617
1279	Gm47469	-1.3019	0.0220219	0.110129	0.848556	-1.77369	0.0292904
1280	Oxtr	-0.750385	0.4303	-2.30444	0.0198177	-3.37032	0.0294296
1281	Snord17	4.15221	0.00668832	-0.489475	0.662153	4.18272	0.029513
1282	Eme1	-0.528925	0.130159	-0.177143	0.624127	-1.12805	0.0295267
1283	Cav2	0.364561	0.0467321	0.116032	0.525551	-0.565068	0.0295347
1284	Slc7a4	2.05773	0.00443269	-1.44451	0.0360549	2.22653	0.0296538
1285	Gm43684	0.979759	0.31774	-2.86726	0.0133489	3.32649	0.0296859
1286	2810408I11Rik	-1.30473	0.0244318	-0.349292	0.562391	-1.8576	0.0297025
1287	Taf11	0.421448	0.00773873	-0.293341	0.0625375	0.487218	0.0297239
1288	Rpl32	0.207278	0.0307998	0.00617631	0.94865	0.294873	0.0297541
1289	Itgb1bp2	-0.0124195	0.990125	0.452211	0.643422	2.90553	0.0297839
1290	Pdha1	0.266432	0.128951	-0.190178	0.278341	0.539187	0.0297841
1291	Rad9b	-0.800027	0.0651346	-0.346779	0.440702	-1.39271	0.0298544
1292	Mcmbp	-0.248197	0.225279	0.170661	0.404497	-0.629395	0.0298756
1293	Ifi211	-1.23181	0.0167691	-0.925217	0.0745848	-1.59286	0.0299974
1294	Bbx	-0.600011	0.00772218	-0.341029	0.13218	-0.694158	0.0301051
1295	4930565N06Rik	1.34913	0.0321656	-0.949833	0.12098	1.91969	0.0301771
1296	Zfp87	-0.719025	0.0030046	-0.152097	0.539803	-0.755151	0.030218
1297	9330136K24Rik	-2.27249	0.0377316	-0.388723	0.741703	-3.82335	0.0303005
1298	Mrpl35	0.271928	0.0412798	0.033446	0.798855	0.404311	0.0303563
1299	Smc3	-1.48481	0.00409713	-0.189303	0.714658	-1.585	0.0303673
1300	Cdc6	0.0690176	0.808671	0.372945	0.182534	-0.879317	0.0305279
1301	Shox2	-0.741892	0.347705	-0.385049	0.636592	-2.6725	0.0306083
1302	Nfic	0.367039	0.00103835	0.333701	0.00278244	0.341518	0.0306176
1303	Anxa3	0.458566	6.24171e-05	-0.114292	0.31799	0.349877	0.0307586
1304	Gm4459	-1.65031	0.0225894	1.36415	0.0622812	-2.14467	0.0308557
1305	Tslp	0.421107	0.233543	-1.48089	0.000182932	1.17738	0.0308908
1306	Caprin2	-1.13119	0.0310871	-0.518807	0.326001	-1.61299	0.0309011
1307	Rpl35	0.312109	0.0392801	0.0411948	0.785407	0.461873	0.0309302
1308	Alox12	0.886856	0.393482	-0.558598	0.582353	3.07546	0.0309306
1309	AW551984	-1.72458	3.83349e-10	-4.7304	6.8667e-15	-1.9061	0.030939
1310	Adcy8	0.0789612	0.794689	0.64563	0.0293546	-0.923659	0.0309624
1311	Acad11	-0.261785	0.113817	0.0844788	0.610734	-0.506831	0.0310273
1312	Rreb1	-0.334992	0.0011718	-0.0521128	0.619765	-0.318492	0.0310632
1313	Bco1	1.06355	0.286685	1.29128	0.108359	2.61158	0.0310862
1314	Raet1d	-0.627689	0.151036	-0.390115	0.375345	-1.34535	0.0311533
1315	Mvb12a	0.29385	0.00399688	0.178179	0.0742386	0.306887	0.0312134
1316	Jpx	1.60243	0.0537915	-0.73321	0.334942	2.42602	0.0312165
1317	Gm4202	-0.345282	0.172501	0.216861	0.395732	-0.785518	0.0312181
1318	Abca2	0.991247	2.33359e-09	-0.550172	0.000865384	0.506383	0.0313536
1319	Slc16a8	1.64705	0.052197	-1.89386	0.0307115	2.68748	0.0313732
1320	Hist1h2bn	0.754857	0.647829	-4.02738	0.0368648	5.43612	0.0313844
1321	Mzt1	-0.388655	0.0334874	0.213878	0.242351	-0.55653	0.0314194
1322	Me1	-0.375186	0.000104139	-0.0248925	0.797215	-0.294502	0.0314275
1323	Gm2223	-0.770346	0.0510405	0.562327	0.156942	-1.20294	0.031524
1324	Dnajc19-ps	-1.94256	0.105988	1.52588	0.211168	-3.78601	0.0315459
1325	Gal3st2	1.78336	0.000652567	2.12358	1.67654e-05	1.53654	0.0315476
1326	Ctif	0.0813761	0.63565	0.13723	0.423191	0.520266	0.031671
1327	Tma7	0.137171	0.256549	-0.106094	0.379823	0.367131	0.031673
1328	Wdr62	0.444565	0.000775	-0.121684	0.346803	-0.413801	0.0317113
1329	Olfml3	-2.03804	1.19262e-57	-1.76741	5.24173e-32	-0.424529	0.0317772
1330	Efs	0.37491	0.290927	-1.07242	0.00258567	1.07985	0.0318059
1331	Cnksr3	-0.33818	0.0474406	-1.56448	2.56046e-18	-0.546058	0.0319451
1332	Pde3a	-0.590562	3.61634e-09	-1.15679	3.29102e-28	-0.315565	0.0319994
1333	Cenpl	-0.154422	0.566181	0.0784991	0.771117	-0.83339	0.0320533
1334	Csrp1	-0.732186	0.000241804	-0.108484	0.586875	0.604557	0.0320842
1335	Asb3	-0.251718	0.0490266	-0.259624	0.0453654	-0.393619	0.0320885
1336	Pi15	0.0348096	0.906553	-1.2032	5.40005e-05	-0.907381	0.0320921
1337	Gm8181	-2.93358	0.00355374	-0.105083	0.924071	-3.2634	0.0320987
1338	Pomgnt2	0.65241	0.003746	0.166622	0.450032	0.67451	0.0321544
1339	4930402H24Rik	0.135319	0.0342804	0.488078	1.20012e-14	-0.192543	0.0321625
1340	Wdr76	0.0718927	0.736509	-0.0639591	0.764475	-0.673879	0.0321779
1341	Sorbs2os	-1.45365	0.22248	-0.721691	0.554237	-3.93123	0.0322406
1342	Fap	-4.14269	1.92438e-12	-0.146694	0.819196	-1.80597	0.0322567
1343	Cnot6	-0.114958	0.154509	0.0240819	0.765874	-0.245264	0.032325
1344	Gm30074	2.4702	0.00479255	-2.16108	0.0111783	2.71164	0.0323443
1345	Rhoj	0.383761	2.16877e-08	-0.296912	1.41128e-05	0.208302	0.0323743
1346	Gid4	0.104691	0.190138	-0.160526	0.0450138	0.242654	0.0324017
1347	Dbp	0.766354	1.43459e-07	-0.683693	2.48459e-06	0.446344	0.0324035
1348	Csgalnact2	-0.0637343	0.5433	-0.247031	0.0189843	-0.319533	0.0324099
1349	Plekhh1	2.42272	3.14315e-05	0.208133	0.666574	1.63651	0.032442
1350	Hist1h2ae	1.21167	0.0473047	-0.00831631	0.987678	1.71973	0.0325448
1351	9530036M11Rik	6.59499	0.00120202	-6.59272	0.00120673	6.6375	0.0325695
1352	Arrb1	0.32486	0.0293072	-1.60166	6.90791e-26	0.460461	0.0325812
1353	Hist1h1d	-1.59382	2.0694e-05	1.60581	1.75369e-05	-1.06985	0.0325874
1354	Sumf1	0.239414	3.83753e-05	-0.19246	0.000909776	0.176374	0.0325884
1355	Cdk5rap2	-0.0618373	0.699419	-0.0673088	0.674771	-0.4871	0.0326251
1356	Snrk	0.00337521	0.968892	-0.371352	2.43166e-05	0.264595	0.032737
1357	Ddr2	-0.620292	1.06999e-10	-0.602329	3.95342e-10	-0.290506	0.0327521
1358	Kansl1	-0.303241	0.00271822	0.0554725	0.584639	-0.305907	0.0328048
1359	Cacnb1	0.185931	0.280946	-0.498712	0.00444721	0.527648	0.032851
1360	1700001O22Rik	0.882641	0.532733	-3.57653	0.0417671	4.79984	0.0328954
1361	Cdk17	-0.231756	0.0348665	0.57887	9.73193e-08	-0.327127	0.0329217
1362	Xdh	0.300571	0.0385733	-2.47541	1.42559e-60	0.454579	0.0329308
1363	Gm43857	1.30422	0.124463	-1.47594	0.0885165	2.60213	0.0329953
1364	Ebpl	0.377151	0.033794	-0.210831	0.232278	0.534909	0.0330366
1365	Stat5a	-0.122316	0.359456	-0.630954	4.61133e-06	-0.418833	0.0330821
1366	4931428F04Rik	-0.0986767	0.660291	-0.571659	0.0132549	0.684512	0.0331284
1367	Vbp1	-0.226968	0.0806058	0.279192	0.0314008	-0.391038	0.0331332
1368	Esrrg	-0.129717	0.858902	0.00898337	0.990199	-2.34868	0.0331615
1369	Slco5a1	-2.01021	0.0785856	0.988949	0.395647	-3.54183	0.033204
1370	Gm16023	-1.78238	0.016562	0.221336	0.771974	-2.2848	0.0332421
1371	Gm11899	-3.2157	0.0296325	0.0450355	0.9779	-5.08155	0.0332745
1372	Sned1	-2.66038	7.35656e-33	-2.19019	2.3027e-22	-0.674405	0.0332984
1373	Mterf1a	-1.19929	0.0219655	0.149415	0.778666	-1.59463	0.0333064
1374	Rpl28-ps1	-0.306441	0.2161	0.432687	0.0783987	-0.744345	0.0334963
1375	Glipr1	-0.740093	0.0992378	1.16025	0.00973908	-1.3468	0.0338508
1376	Endod1	0.514068	4.2592e-08	1.3026	4.21468e-47	0.273884	0.0339344
1377	Gm43254	-0.818304	0.0523413	-0.0959359	0.829082	-1.3403	0.0339452
1378	AC154707.1	-1.96869	0.0347503	0.321543	0.736371	-2.86555	0.0339691
1379	Gm43823	0.788797	0.465408	-1.44751	0.207121	3.29164	0.0340725
1380	Hmgb3	0.0703059	0.780625	0.901921	0.000240638	-0.746055	0.0341457
1381	Akap5	-0.127205	0.517156	3.3871	9.1065e-90	-0.502954	0.0342447
1382	Cdon	1.27609	2.79142e-36	0.96133	1.25971e-27	0.285456	0.0342768
1383	Cspp1	-1.50259	8.00698e-05	-0.12599	0.742259	-1.14322	0.0342791
1384	Spata5	-0.424536	0.000462409	0.487638	5.49631e-05	-0.359355	0.0343002
1385	Cntrl	-0.421705	0.0782091	-0.26192	0.278052	-0.723402	0.0343442
1386	Macf1	0.575484	2.95992e-06	-0.531137	1.60137e-05	0.368694	0.0343609
1387	Eppk1	2.48312	0.00671128	-3.58809	0.0011324	3.28426	0.0343723
1388	Hk1	0.190271	0.00190945	-0.201949	0.000980276	0.18395	0.0344048
1389	Dubr	-0.315661	0.0674224	-0.576975	0.000992045	-0.524787	0.0344698
1390	Gm11734	0.879667	0.362741	-0.690405	0.469697	-3.74943	0.0344736
1391	2310022B05Rik	0.00099857	0.995259	-0.0330821	0.843923	0.502267	0.0345231
1392	Rab11fip5	0.523206	9.86619e-06	0.158887	0.176599	0.352785	0.0345422
1393	Fam96a	-0.101532	0.321286	0.0890283	0.384341	-0.307424	0.0345986
1394	Hrc	-3.2915	0.000278014	-0.567366	0.581835	-2.92618	0.0346293
1395	Gtpbp10	-0.526041	0.0127703	0.228227	0.282421	-0.632453	0.0346339
1396	Palm2	-2.23587	0.00882659	1.29596	0.134198	-2.52508	0.0347015
1397	Mir6991	0.382344	0.787794	-3.38286	0.048243	4.62703	0.0347613
1398	Nfatc1	-0.0371618	0.786282	0.305935	0.0241691	0.403129	0.0347827
1399	Synpo	0.432323	6.84078e-05	0.78157	5.20794e-13	0.323376	0.0348247
1400	Ccnyl1	-0.266932	0.0001192	-0.149078	0.0338814	-0.208993	0.0348521
1401	Chic1	-1.04106	0.000794181	0.06956	0.824707	-0.930749	0.0348633
1402	Kcnk5	-0.0740877	0.877685	-0.700855	0.161497	-1.62681	0.0348835
1403	Brwd3	-0.749435	0.0180376	0.212649	0.504153	-0.947972	0.0349021
1404	Fas	-0.167375	0.261901	1.16798	2.16058e-15	-0.439525	0.0349297
1405	Serp2	1.67588	0.00213769	-0.248683	0.618171	1.57151	0.0349329
1406	Hist1h2ab	0.734731	0.233796	0.944713	0.0948606	1.71782	0.0349423
1407	Nup37	-0.122775	0.457441	0.245988	0.133796	-0.493958	0.0350038
1408	Mettl9	-0.190344	0.0450113	0.0221518	0.81597	-0.283842	0.0350298
1409	Exo1	-0.0292977	0.942243	-0.109581	0.78693	-1.2385	0.0350405
1410	Myof	-0.150908	0.0516605	-0.241688	0.00186809	-0.231562	0.0351373
1411	Iqcb1	-0.513174	0.099478	0.466479	0.134326	-0.928114	0.0352094
1412	Rbm38	0.162977	0.515089	0.0376266	0.879024	0.73172	0.0352178
1413	Glt8d1	-0.0474803	0.5275	-0.0225796	0.764265	-0.225389	0.0352304
1414	Naa50	-0.391226	0.0138082	0.390087	0.0140714	-0.472662	0.0353227
1415	Zc3h8	-0.555168	0.0958927	0.886757	0.00682617	-0.970306	0.0353981
1416	Matn3	-0.301772	0.34169	1.16123	0.000194192	-0.92974	0.035414
1417	Colec10	-3.56159	0.0182581	2.46767	0.109406	-4.16846	0.0354188
1418	Timeless	0.211922	0.349294	-0.538277	0.0194435	-0.717145	0.0354626
1419	Las1l	0.186474	0.0267961	1.14546	1.24369e-46	-0.240818	0.0355024
1420	Prkd1	0.525466	1.38529e-05	-0.462852	0.000119418	0.366524	0.0355235
1421	Pot1a	-0.0700055	0.663597	0.16817	0.293744	-0.480996	0.0355437
1422	Pgm5	3.48435	5.89689e-25	-3.31925	3.04744e-23	1.17713	0.0356106
1423	Agmo	-1.62247	1.81945e-05	-2.1062	5.34285e-06	-1.33735	0.0356161
1424	Veph1	-0.0650721	0.881651	-0.266663	0.550746	-1.44271	0.0357227
1425	Pank1	-1.12173	0.00254762	0.238233	0.526482	-1.10848	0.0357541
1426	Ctr9	-0.514356	0.0015123	-0.226453	0.164515	-0.483005	0.0358031
1427	Lrp11	0.330685	0.00688288	-0.122696	0.313074	0.362655	0.0359042
1428	Sall1	0.122135	0.86615	0.351865	0.624566	-2.21839	0.0359192
1429	Phf11d	-0.0352138	0.949944	-2.10934	0.000295473	-1.8332	0.0359333
1430	Pxk	-0.287104	0.300809	-0.254928	0.358649	-0.824259	0.0359521
1431	Zfp865	0.176223	0.290672	-0.307023	0.0660247	0.495275	0.0359555
1432	Acbd4	0.411264	0.0631451	-0.540147	0.0148294	0.658685	0.0359718
1433	Siae	-0.517779	0.0697326	-0.469506	0.102712	-0.853837	0.0360395
1434	Rapgef1	0.499239	0.0170025	0.103854	0.61906	0.619638	0.0360511
1435	Grb10	0.328931	0.00190521	0.110614	0.296058	-0.314117	0.0360755
1436	Ldb3	0.586309	0.00521849	-0.160103	0.441643	0.62041	0.0360998
1437	Dhrs3	0.463373	0.278139	-0.329103	0.441026	1.26568	0.0361425
1438	Cfap300	-0.0482352	0.864946	0.917814	0.00102611	-0.833658	0.0362056
1439	Gm26574	1.6781	0.135632	-1.05607	0.316088	3.20382	0.0362978
1440	Sil1	0.647193	5.95037e-06	-0.0782785	0.580973	0.422406	0.0363032
1441	Glis3	-0.146865	0.478161	-0.805991	0.000137556	-0.631128	0.0364068
1442	Xcr1	2.16084	0.0619958	1.02291	0.22376	2.91238	0.0364413
1443	Pde1c	-1.06892	0.0143168	-1.38665	0.0100472	-1.65194	0.0364584
1444	Wipf2	-0.0880516	0.481143	0.159694	0.199824	-0.370628	0.0364615
1445	Gm11427	2.69305	0.0989496	-1.21549	0.386832	4.46424	0.0364649
1446	Ppp1r9a	3.0367	2.7609e-10	-0.0326112	0.940448	1.3799	0.0364847
1447	Tlr3	-0.111437	0.601562	-0.0863292	0.686654	-0.636425	0.0365786
1448	Stxbp5	-0.434381	0.0132377	-0.597588	0.000740734	-0.523238	0.0366271
1449	Gm9531	-1.55775	0.0018363	0.947982	0.0620129	-1.45594	0.0366977
1450	Abca3	1.27467	5.68806e-06	-0.00348517	0.99006	0.828567	0.0367312
1451	Cep57l1	-1.2554	0.0106261	-0.142078	0.774474	-1.46123	0.0367618
1452	Prkar2b	0.00817724	0.953578	-1.87292	1.93005e-36	-0.445457	0.0368286
1453	Rtf2	0.18415	0.160315	-0.185147	0.157845	0.386803	0.0370639
1454	Kcnj4	0.883357	0.00131451	0.0471739	0.858664	0.797318	0.0371008
1455	Mesp2	2.06974	0.0635339	-2.51283	0.0326715	3.45316	0.0371639
1456	Gfra2	0.264727	0.673887	-2.13734	0.00111785	-2.16561	0.037196
1457	Gm19144	-1.35239	0.0357751	-0.3179	0.63561	-1.98451	0.0372163
1458	Cryzl1	-0.0858818	0.436915	-0.242465	0.0301321	0.326955	0.0372206
1459	Impdh1	0.899615	0.000206322	0.230819	0.338683	0.712337	0.037274
1460	Trpv2	-1.12135	8.5295e-06	0.487924	0.0555917	0.732199	0.0372825
1461	Rapgef3	1.2961	0.000131607	-0.348744	0.302674	0.99777	0.0373205
1462	Rab9	-0.633188	7.24614e-05	-0.337926	0.0369839	-0.474631	0.0373209
1463	Il2rg	0.740349	0.29971	0.196654	0.773574	-2.41245	0.0373331
1464	Id4	-3.50877	6.67493e-51	-1.31863	1.13749e-06	-0.731296	0.0373803
1465	Ccdc9b	0.178899	0.181345	0.26011	0.0504615	0.391771	0.0374103
1466	Gm7072	-1.33145	0.0050399	0.0853224	0.857869	-1.39956	0.0374761
1467	Rbm48	-1.0587	0.0455631	0.289881	0.587053	-1.56851	0.0374818
1468	Ndufs6	0.326274	0.0571371	-0.202411	0.23625	0.504247	0.0374827
1469	Tshz1	-0.204093	0.0395208	0.273106	0.00572517	-0.290637	0.0375377
1470	Lin54	-0.456938	0.124364	-0.030495	0.918598	-0.878562	0.0375431
1471	Tpt1-ps6	-0.676034	0.303116	0.979106	0.128927	-1.95507	0.0375448
1472	Gpr39	1.48044	2.59684e-13	-0.638554	0.00154391	0.595836	0.0375704
1473	Tmem189	0.468248	0.000273453	-0.0299308	0.814275	0.377141	0.0376187
1474	Prpsap2	0.84773	0.00221444	-0.185257	0.49835	0.811121	0.0376254
1475	Col6a4	1.12735	0.412113	-4.41992	0.00931616	4.62525	0.0376454
1476	Cep72	-0.0581903	0.853089	-0.00356652	0.99096	-0.951117	0.0376485
1477	Recql4	-0.404003	0.307676	0.231213	0.56185	-1.19093	0.0377455
1478	Mboat1	0.66471	0.000637073	-0.81222	3.53569e-05	-0.628303	0.0377754
1479	Zfp810	-0.490774	0.121316	-0.172728	0.588428	-0.938252	0.0380647
1480	Dcn	0.234239	0.457347	-1.22998	9.66566e-05	-0.925906	0.0382284
1481	Unc5d	4.00221	0.028131	-3.03814	0.0955928	5.52587	0.0382359
1482	Wnt9a	2.10152	0.0276102	1.41167	0.136713	2.78646	0.0382465
1483	Baiap2l1	-0.971111	4.07469e-05	1.12454	1.84018e-06	-0.679315	0.0382636
1484	Casp8	-0.474131	0.0467304	0.464029	0.0515597	-0.69795	0.0382911
1485	Plekha6	2.73735	8.98355e-05	-3.79029	2.5551e-07	2.24183	0.0383526
1486	Tent5b	-0.355126	0.38001	-1.23674	0.00245673	1.18954	0.0384173
1487	Mcrip2	0.755225	0.0112823	0.413729	0.145318	0.847044	0.0384501
1488	AC154378.2	-3.52126	0.120577	1.0163	0.662549	-6.95161	0.0385282
1489	Rassf3	0.366319	3.56071e-05	-0.34516	9.58013e-05	0.2608	0.0385447
1490	Gm45338	1.70025	0.0398083	1.105	0.0724685	2.06378	0.038555
1491	Ret	-2.50118	1.84243e-13	-0.362506	0.352155	1.01167	0.0385581
1492	Lekr1	-1.38948	0.00127042	0.46621	0.290982	-1.26323	0.0385975
1493	Sap130	-0.742256	0.0123431	0.113406	0.70267	-0.868441	0.038621
1494	Nrip1	-0.66111	0.00304164	0.203841	0.36239	-0.653075	0.0386386
1495	Gm42998	-1.14894	0.280149	2.03116	0.0491146	-3.05966	0.0386533
1496	Gm4332	-0.214063	0.130005	0.158979	0.26135	-0.414712	0.0386752
1497	Teddm2	1.50282	0.14202	-1.36163	0.176503	2.96716	0.0387281
1498	Usp9x	-0.419095	0.0397935	0.605754	0.00295459	-0.595563	0.0387615
1499	Epm2aip1	-0.293034	0.00378965	-0.0556175	0.584603	-0.296832	0.0388525
1500	Rps29	0.371737	0.206298	-0.289529	0.324906	0.858951	0.0389152
1501	Plxnd1	0.108769	0.722964	-0.0216642	0.943678	-0.89863	0.0389442
1502	Ppp3cb	-0.425457	0.00028557	-0.0277861	0.813377	-0.34301	0.0389996
1503	Zcchc3	1.32398	2.0019e-08	-0.41707	0.0650443	0.688287	0.0390201
1504	Nxt2	-0.606662	0.114771	-0.154355	0.688839	-1.12562	0.039048
1505	Lztfl1	-0.847938	0.0116137	0.380733	0.258145	-0.980992	0.039062
1506	Ppfia2	1.36098	0.0552965	-0.681843	0.309364	2.01996	0.0390702
1507	Mtfr2	-0.197676	0.613626	0.0769062	0.84483	-1.17645	0.0390812
1508	Lce1g	-0.496746	0.246541	-1.53617	0.0012591	-1.46943	0.039124
1509	Prrx1	-1.99102	5.7731e-19	-1.22879	4.49607e-08	-0.653667	0.0392587
1510	Tsen54	0.294142	0.0515045	-0.0264935	0.859003	0.437293	0.0392613
1511	Gltp	0.443447	1.74035e-05	-0.500144	1.27574e-06	0.302537	0.0393017
1512	Pcdh1	-0.0706402	0.564418	-0.121099	0.325455	-0.360972	0.0393175
1513	Oip5	-0.245377	0.542613	-0.437823	0.285332	-1.21906	0.0393897
1514	Fam162a	0.712958	0.0123794	-0.137327	0.628932	0.829299	0.0394056
1515	Gm37069	0.497664	0.619357	-1.92974	0.107349	3.17309	0.0394989
1516	Kat2b	0.113676	0.525946	-0.523023	0.00366314	-0.527361	0.0395499
1517	P4ha2	-1.14916	3.48034e-16	0.351618	0.0130087	-0.409557	0.0395994
1518	Gm11266	-0.471358	0.665076	-1.53208	0.172146	-3.82375	0.0396162
1519	Clmp	-2.02538	3.77786e-47	-0.297743	0.0454037	-0.41398	0.0396308
1520	Socs4	-0.304784	0.00599493	-0.103988	0.352532	-0.324908	0.0396483
1521	Npat	-0.824241	0.00395681	0.201385	0.482593	-0.832832	0.039712
1522	Vit	0.75594	0.00948251	-1.30364	8.39891e-06	0.852833	0.0397165
1523	Usf2	0.284473	0.00771093	-0.078503	0.458755	0.309918	0.0397487
1524	Pole2	-0.157985	0.626882	-0.304079	0.357984	-0.986684	0.0397494
1525	Dph6	-1.18769	0.017019	0.51356	0.302652	-1.44775	0.03976
1526	Zfpm2	0.195351	0.178038	-0.124346	0.390865	-0.423137	0.0397843
1527	Gm6430	-3.55544	0.0676571	3.8994	0.0429531	-5.49029	0.0397975
1528	Ogfrl1	-0.743301	0.0225394	0.538804	0.0985472	-0.946754	0.0398111
1529	Gm15663	0.732049	0.0104385	-1.50825	3.79673e-07	0.870343	0.0398723
1530	Fndc1	3.37728	3.4892e-07	2.57399	5.80545e-05	1.89218	0.0398862
1531	Hacd2	-1.31604	0.00170814	0.502162	0.232957	-1.21897	0.0399318
1532	D630029K05Rik	-1.07353	0.411243	3.01878	0.014089	-3.61042	0.0399694
1533	Ticrr	-0.61151	0.187953	0.283634	0.543139	-1.36009	0.0400707
1534	Ypel5	0.128611	0.141344	0.526184	1.02054e-09	0.250604	0.0401149
1535	Pwwp2a	-0.576955	0.0463942	0.161489	0.578859	-0.843527	0.0402043
1536	Vipr2	-0.687254	0.503956	-3.33986	0.028482	3.71934	0.0403113
1537	Nelfcd	0.0422236	0.687065	0.0219369	0.833606	-0.306391	0.0403457
1538	Ndufa13	0.430365	0.0531149	-0.361779	0.103823	0.645282	0.0403503
1539	Cdc42bpb	0.243394	0.000656358	-0.16408	0.0214268	0.207257	0.0403958
1540	Gm49188	3.83118	0.109431	-3.82891	0.109641	6.98772	0.0404914
1541	Rpl36	0.430469	0.0397586	-0.131096	0.531003	0.606247	0.0405504
1542	Mcmdc2	3.97267	0.0150034	-0.545415	0.66936	4.27443	0.0406075
1543	Adamts1	-0.671954	3.92707e-11	-1.20998	1.80477e-32	0.29491	0.0406413
1544	Ppp4r3a	-0.739528	0.00517456	0.263097	0.320816	-0.766083	0.0406612
1545	A730017L22Rik	-1.37442	0.0112424	0.259146	0.634574	-1.57338	0.0407491
1546	Cul1	-0.376292	0.0806182	0.163835	0.447027	-0.623222	0.040836
1547	Smc1a	-1.36727	0.00947616	-0.259172	0.623095	-1.52473	0.0408736
1548	Gm13245	1.47292	0.241208	-0.987885	0.400454	3.44554	0.0408852
1549	Gm21769	1.06838	0.0942362	-1.12573	0.0781907	1.8544	0.0409042
1550	Mrpl12	0.342694	0.00630188	0.22516	0.0662719	0.357591	0.040937
1551	Arl4d	1.18159	0.0786936	-0.980267	0.142406	1.94034	0.0409881
1552	Mdfic	-0.0108544	0.86165	0.520616	1.32496e-17	-0.177012	0.0410223
1553	Il4ra	-0.193883	0.386159	-1.14994	2.87201e-07	-0.647813	0.0410409
1554	Fam117b	-0.441193	5.24219e-07	-0.279934	0.00192273	-0.258346	0.0410524
1555	Rnf223	-2.53191	0.034876	0.273711	0.829647	-3.72542	0.0410737
1556	Gm10369	0.993065	0.338583	-3.96168	0.0048765	3.63333	0.0410938
1557	Prdm5	-0.421771	0.0022144	0.243882	0.0788813	-0.397642	0.0411123
1558	Gm7265	-0.912203	0.0221364	2.34106	8.94362e-10	-1.07384	0.0411367
1559	Ost4	0.659877	0.003762	0.241801	0.286648	0.656241	0.0411906
1560	Zfp97	-0.521463	0.133725	0.0884349	0.800937	-1.01558	0.0412363
1561	Llph-ps2	-1.99414	0.023838	0.464436	0.605484	-2.57899	0.0412414
1562	Cd55	-0.763157	0.0989724	0.0322356	0.944468	-1.3355	0.0413184
1563	Zfp951	-0.783823	0.202127	0.709952	0.248089	-1.77812	0.0413299
1564	Zmiz2	0.71023	0.000126717	-0.0536508	0.77054	0.533349	0.0413556
1565	Syp	-2.09637	0.025228	-1.15181	0.263541	-3.06936	0.041402
1566	Gm16508	-2.15795	0.0419572	1.29152	0.227155	-3.05939	0.0414044
1567	Gm26526	-0.41301	0.244024	-0.39665	0.284366	-1.0944	0.041428
1568	Znrf3	0.444163	0.0774055	0.313797	0.203138	0.714704	0.0414334
1569	Ogdh	-0.0335946	0.682918	0.123645	0.13221	-0.237221	0.0414347
1570	Mmp17	-0.18769	0.611505	-0.149769	0.686843	1.0615	0.0414755
1571	Ccl17	3.30083	2.40363e-05	4.86659	1.89273e-59	1.64758	0.0414891
1572	Zbtb43	0.397445	0.0022724	-0.0483396	0.704841	0.372964	0.0415583
1573	Becn1	0.550433	0.00136496	-0.099122	0.563128	0.494951	0.0415894
1574	Nme6	0.521774	0.0445552	0.146721	0.561332	0.734907	0.0416253
1575	D430013B06Rik	-2.18187	0.0797281	1.00518	0.43065	-3.71091	0.0416761
1576	Gm12353	1.8282	0.173543	-2.26469	0.116648	4.02541	0.0417973
1577	Creb3l2	0.0522191	0.695051	1.69397	1.92412e-37	-0.381553	0.0418445
1578	Mink1	0.389022	0.00145747	-0.342842	0.0049651	0.352719	0.0418686
1579	Col4a1	-0.0577484	0.718042	0.37903	0.0177784	0.460038	0.0419224
1580	Cse1l	-0.511652	0.0279943	0.409121	0.0789642	-0.669293	0.0420562
1581	Ipp	0.692139	5.77605e-06	-0.314203	0.034605	0.441209	0.0421306
1582	Ddx50	-0.191513	0.0282626	0.09369	0.283689	-0.251125	0.0421454
1583	Pnkd	0.285565	0.0853266	-0.544904	0.00113482	0.482118	0.0422075
1584	Prim1	-0.104219	0.751477	-0.130707	0.69212	-0.957282	0.042311
1585	Vps9d1	0.296305	0.0359173	-0.456037	0.00130636	0.408946	0.0423143
1586	Adamts6	-0.993226	3.99294e-06	2.81187	6.40963e-42	-0.578897	0.042367
1587	Nfib	0.0849952	0.754946	-0.281534	0.30128	-0.782246	0.0424379
1588	Lsm3	-1.44018	0.00831368	0.162733	0.766235	-1.5684	0.0424598
1589	Ss18l2	0.21659	0.18294	0.258076	0.10475	0.457549	0.0426241
1590	Cox6a1	0.144026	0.161471	0.0525524	0.608979	0.29462	0.0426516
1591	Cep192	-0.164679	0.28627	0.165784	0.282756	-0.443375	0.0426567
1592	Adamts5	-0.0185407	0.801619	-0.817712	1.76417e-28	0.211709	0.0426864
1593	A930015D03Rik	1.59071	0.020084	-0.0911021	0.882146	1.86056	0.0427032
1594	St3gal4	0.455224	0.1709	-1.03307	0.00191442	0.953985	0.0427072
1595	Aass	0.437653	0.189344	-0.329474	0.319683	-1.02899	0.0427413
1596	Gm47761	-1.53061	0.169045	0.636171	0.579314	-3.50576	0.0427626
1597	Ctf1	-1.35781	0.000106408	1.17063	0.00090306	-0.963143	0.0427765
1598	Gm20619	-1.79557	0.170625	-1.87237	0.206658	-4.60207	0.042848
1599	Rfx5	-0.603164	0.0021149	-0.277193	0.16721	-0.571099	0.042944
1600	Gm24366	1.30903	0.18247	-1.786	0.0907409	2.93662	0.0429932
1601	Map4k4	-0.484597	0.0690586	-0.149026	0.576198	-0.762747	0.043087
1602	Dhx32	0.636712	4.50715e-11	0.178931	0.0559631	0.273089	0.0433708
1603	Pibf1	-1.18548	0.0113923	0.394658	0.400813	-1.3395	0.0433873
1604	Znrf1	0.473035	0.0291299	-0.236341	0.274828	0.619024	0.0434089
1605	Fam169a	2.29148	0.0512005	-1.88014	0.0925521	3.33366	0.0435633
1606	Erlec1	-0.637367	0.00928043	-0.00420647	0.986321	-0.699583	0.0436689
1607	Zfp748	-1.09231	0.00717313	0.329852	0.419365	-1.16097	0.0436735
1608	Fam171b	0.0523058	0.817289	-0.357789	0.115233	0.646305	0.0437193
1609	Coro1c	0.206693	7.311e-05	0.414937	6.04323e-16	0.146991	0.0437675
1610	Matn2	0.0584752	0.83196	-0.974908	0.000445243	-0.797281	0.0438056
1611	Gtf2f1	0.291451	0.00355919	-0.0146088	0.883064	0.284379	0.0438221
1612	Arhgef2	0.277612	0.000121534	0.431503	1.50118e-09	0.204284	0.0438565
1613	Parp14	-0.870031	0.0784196	-1.13141	0.0269617	-1.46982	0.0438622
1614	Dlx4	1.96816	0.0277632	-0.648279	0.426449	-3.36977	0.0438632
1615	Mapkapk3	0.0656015	0.46654	-0.544953	3.72073e-09	0.262919	0.0438642
1616	Esm1	1.02765	5.1937e-17	0.268993	0.0269008	0.348394	0.0438718
1617	Myh14	3.69391	9.14218e-05	-0.637882	0.369805	2.46269	0.043877
1618	Dgka	-0.311543	0.171485	-1.04837	1.30895e-05	0.669192	0.0438775
1619	Chd3	-0.329242	1.88507e-06	0.0941976	0.173674	0.196571	0.0438852
1620	Gm13461	-0.560765	0.162545	1.17268	0.00266782	-1.10782	0.0439714
1621	Zfp992	-1.92455	9.45933e-07	0.226213	0.573116	-1.1208	0.0439735
1622	Mif	0.467725	0.00989595	0.154671	0.392626	0.515809	0.0440112
1623	Rtl1	-1.52455	4.70096e-05	-0.139435	0.731887	-1.10606	0.0440486
1624	Ppp2r3a	-1.07121	0.00518444	0.148741	0.698824	-1.09232	0.044158
1625	Rnpc3	-0.949184	0.0334565	0.195155	0.662517	-1.27147	0.0442569
1626	Zic5	4.3423	0.0269375	-1.91819	0.281213	5.39296	0.0442929
1627	Dnajc9	-0.508688	0.0283619	-0.513213	0.0283268	-0.665517	0.0443159
1628	Ppp1r13b	0.0892025	0.500861	0.283353	0.0291942	-0.376015	0.0443446
1629	Tbc1d32	-0.602816	0.103195	-0.678934	0.0695016	-1.06583	0.0443854
1630	Cxcl14	1.96796	0.0228374	0.536317	0.466782	2.26149	0.0443995
1631	Lrmda	1.86141	0.00445835	-1.83298	0.00500095	1.90505	0.0444053
1632	Drap1	0.216433	0.0740007	-0.234538	0.052817	0.344554	0.04442
1633	Chek1	-0.808606	0.0430824	-0.129276	0.750371	-1.15409	0.0444379
1634	Kif4	0.195242	0.499527	-0.0706987	0.806464	-0.828876	0.0444511
1635	Peg13	-0.140607	0.201547	-0.36254	0.00113328	0.314689	0.0444614
1636	Cdk2ap2	0.619414	0.00638164	-0.42089	0.0633778	0.645692	0.0444869
1637	Adgrl4	-1.04226	0.0244688	-0.0758947	0.870435	-1.32107	0.0445136
1638	Gm9929	-2.38097	0.00179546	1.12469	0.150134	-2.13372	0.0445411
1639	BC002059	-1.01895	0.0291524	0.11395	0.809126	-1.33672	0.0445935
1640	Mios	-0.562588	0.0130326	-0.0577631	0.79978	-0.64582	0.0446589
1641	Shroom3	1.57626	1.7459e-20	0.59285	7.17455e-05	-0.476962	0.0447034
1642	Pnma1	0.596543	0.462484	-0.158047	0.839691	2.19422	0.0447715
1643	Mras	0.0299328	0.745611	-0.290392	0.00171466	0.262561	0.0448137
1644	Cyp51	-0.742015	5.38164e-09	0.0687986	0.589869	-0.361044	0.0448272
1645	Zeb2	-1.0173	0.0151435	-0.470065	0.261995	-1.1888	0.0448506
1646	Cry2	0.262574	0.0149726	-0.43761	5.61301e-05	0.309941	0.0448549
1647	Cobl	1.04492	2.17064e-15	-0.598472	4.92637e-06	0.375263	0.0448751
1648	Ly6g5b	-2.477	0.0891894	2.93699	0.0411708	-3.75076	0.0448978
1649	Zw10	-0.450922	0.085007	0.527416	0.0437441	-0.741549	0.0449073
1650	Col20a1	0.46755	0.121264	-1.07816	0.00052545	0.880932	0.0449298
1651	Ptchd1	0.260261	0.717065	-0.181454	0.799344	1.97327	0.0449299
1652	C4b	2.31665	2.34005e-10	-1.34793	0.000175324	1.04641	0.0449329
1653	Prob1	-0.893411	0.0347346	-0.711622	0.139943	-1.38925	0.0449388
1654	Eid1	-0.997277	0.00371407	-0.271494	0.430078	-0.975344	0.0449524
1655	Ttc13	0.482766	0.0038754	0.218282	0.190101	0.473049	0.0449665
1656	A330023F24Rik	1.39245	0.036166	-2.02877	0.0031861	1.96058	0.0449797
1657	Selenbp1	2.51014	1.72676e-12	-3.87973	1.71366e-25	1.1257	0.0450179
1658	Slfn3	-0.495934	0.105621	-0.265981	0.404351	-0.911097	0.0450307
1659	Uggt2	-0.503212	9.17288e-05	0.252044	0.0515367	-0.363744	0.0451847
1660	Mtcp1	-0.969683	0.0308573	-0.347465	0.446305	-1.29119	0.0451889
1661	Slc25a37	0.310058	0.0017959	0.184802	0.059133	0.279027	0.0452442
1662	Mrpl14	0.188164	0.147156	-0.341366	0.00899703	0.370668	0.0453005
1663	Kank4os	2.40414	0.124739	-3.18301	0.0560097	4.66681	0.0453029
1664	Cep97	-0.503878	0.0277741	-0.342061	0.145769	-0.66457	0.0453632
1665	Hexb	0.509718	2.64454e-05	0.0996878	0.406609	0.341948	0.045385
1666	Kctd15	-0.360062	0.291115	-0.438529	0.200245	0.965537	0.0454127
1667	Nfia	-0.0200266	0.937752	-0.662289	0.0100174	-0.729635	0.0454554
1668	Osbpl6	-1.46401	2.30548e-25	-0.499946	0.000988638	-0.409747	0.0455205
1669	Cep112	-1.18465	0.0110018	-0.87704	0.0672237	-1.35206	0.0455379
1670	Fat2	3.32127	0.0690419	-3.319	0.069232	5.28854	0.0455445
1671	Runx1	-0.25646	0.443833	1.27631	0.000121886	-0.940611	0.045565
1672	Foxe3	-3.04468	0.136322	3.7138	0.0632546	-5.71529	0.0456233
1673	Arl2bp	0.0273874	0.742052	-0.187434	0.0246536	-0.236898	0.0456268
1674	Nlrc4	-2.21045	0.0137531	0.839516	0.368233	-2.55034	0.0456313
1675	Acss3	1.94224	0.0104468	-2.85849	0.000231343	2.20882	0.0456369
1676	Tlr13	3.38504	0.00126422	-3.37255	0.00129544	3.06914	0.045654
1677	Tet2	-1.01581	0.0110465	-0.640036	0.112981	-1.1392	0.0457832
1678	Clca3a2	0.677062	0.228859	-1.61694	0.00500032	-1.81632	0.0458544
1679	Tmem220	-0.0504876	0.813706	-0.54854	0.0127924	-0.636152	0.0458746
1680	Zfp991	-1.48455	0.000467673	-0.0314823	0.941314	-1.20174	0.0459234
1681	Gm20470	1.84623	0.276376	-4.12483	0.027168	5.11032	0.0459695
1682	Dr1	-0.217249	0.00374795	0.279361	0.000183523	-0.210124	0.0459831
1683	Igf1r	0.556493	3.38685e-06	-0.22895	0.0555343	0.338039	0.0460336
1684	Gm44647	-4.21967	0.013949	0.891747	0.618928	-4.93796	0.0460483
1685	Jak1	0.0223591	0.862334	-0.612918	2.0663e-06	-0.364524	0.046097
1686	Myo6	-0.503018	0.108292	0.249643	0.425687	-0.883845	0.0461455
1687	Vat1l	5.55732	0.010858	-5.55505	0.0108905	6.56163	0.0461553
1688	Kctd11	-0.268881	0.00326842	0.916276	2.71106e-24	-0.253216	0.0463044
1689	Crebrf	-0.358826	0.0598305	-1.29801	2.15954e-11	-0.546992	0.0463304
1690	Tdrp	0.92675	2.68462e-05	0.534397	0.0117896	0.608912	0.0464275
1691	Litaf	-0.0148579	0.944726	0.825349	0.000113823	-0.602729	0.0464615
1692	Tbc1d8b	-0.0779727	0.346558	0.592239	2.66608e-13	-0.228827	0.0464724
1693	D630033O11Rik	-4.0122	0.00250599	-0.267384	0.855688	-3.98599	0.0465075
1694	Igf1	0.0442978	0.845324	2.8536	9.45492e-38	-0.626853	0.0465096
1695	Slc16a3	1.84763	0.000149699	0.938003	0.0517497	1.36421	0.0465176
1696	Zfp3	0.794399	0.0225301	-0.264344	0.436112	0.970255	0.0466285
1697	Tcf7l1	-0.663564	0.0173867	-0.665607	0.0174281	-0.787522	0.0466374
1698	Pip5k1c	0.169461	0.159748	-0.300926	0.0125997	0.339387	0.0467138
1699	Fam192a	-0.99603	0.0112088	0.154288	0.694913	-1.1055	0.0467421
1700	AW554918	-0.536801	0.0899751	0.0541252	0.865173	-0.896952	0.0467603
1701	Arhgap9	2.83736	0.107884	-4.55652	0.0211758	5.36761	0.0467808
1702	Bcl9l	0.154477	0.0579147	-0.564703	5.13565e-12	0.230114	0.0469325
1703	Lrch1	0.639276	9.50341e-07	-0.625791	1.55379e-06	0.370705	0.0469629
1704	Gm4204	-0.760803	0.0470348	-0.0410455	0.914791	-1.07758	0.0469735
1705	S100pbp	-0.521026	0.000142406	-0.0208826	0.879852	-0.386311	0.0469919
1706	Spdl1	-0.466509	0.237855	-0.18513	0.641667	-1.12191	0.0469982
1707	Rdx	-0.807461	0.0126892	-0.2281	0.481634	-0.910177	0.0470671
1708	Myo1f	3.17756	0.000454867	-2.3525	0.00754197	2.5704	0.0471074
1709	Gm44199	-1.37867	0.0103731	0.58799	0.288571	-1.51468	0.0471085
1710	Dram2	-0.280332	0.191712	-0.0696904	0.746147	-0.604836	0.0472091
1711	Hcrtr1	1.04421	0.299049	-2.45769	0.0292578	3.02082	0.047218
1712	Nap1l1	-0.724093	0.0456143	0.0506045	0.888907	-1.01656	0.0472295
1713	Ung	-0.599389	0.25505	1.01012	0.0532152	-1.47066	0.0472515
1714	Slc9a3r1	0.652239	9.21633e-07	-1.1724	1.85062e-17	0.398165	0.0473034
1715	Brca2	-0.0971801	0.685212	-0.179735	0.457441	-0.688207	0.0473936
1716	Myrf	2.54181	1.9122e-37	-0.421368	0.0321668	0.557242	0.0473942
1717	Tpm3-rs7	-0.272576	0.303931	0.378478	0.151851	-0.744353	0.0474179
1718	Sesn3	-0.657756	5.6663e-08	-0.320982	0.00892893	-0.342126	0.0474457
1719	Ptp4a3	0.888015	0.00891955	-0.253165	0.455109	0.951198	0.0474732
1720	Msh3	-0.432827	0.253282	-0.301235	0.43232	-1.0829	0.0474896
1721	Gm26910	-2.5178	0.0154375	-0.255689	0.812415	-3.00567	0.0475393
1722	Aatf	0.283059	0.0646692	0.389958	0.00931606	0.422211	0.0475956
1723	Srrm1	-0.346715	0.0396311	0.134984	0.423335	-0.47202	0.0477058
1724	Col5a1	-0.374271	0.0607054	0.0725684	0.716117	0.558629	0.0477413
1725	As3mt	-1.48942	0.000324269	0.694692	0.0976002	-1.15333	0.0478152
1726	AC169509.1	-1.00155	0.299151	-0.278382	0.780796	-3.02865	0.0478597
1727	Snhg7os	1.11003	0.42082	-3.44049	0.0434007	4.35221	0.0478966
1728	Ninj1	0.779085	2.51126e-10	0.0264845	0.826005	0.342731	0.0479032
1729	Apod	-2.73282	7.96031e-06	-0.52427	0.423737	-1.7631	0.0479378
1730	Sgms2	-0.129356	0.134776	-0.354638	4.98874e-05	-0.244954	0.0479669
1731	Hspb1	0.422554	0.0754146	0.672643	0.00458025	0.663766	0.0479791
1732	Cox7c	0.310558	0.234964	-0.0962759	0.71255	0.730629	0.048054
1733	Rpl35a	0.450177	0.0305951	0.0402392	0.846629	0.581579	0.0481433
1734	Rtn4rl2	1.66676	0.109885	-3.37261	0.00714781	3.31999	0.0481547
1735	Pbx1	-0.493284	4.78237e-11	-0.159658	0.0352507	-0.210644	0.0481706
1736	Entpd7	-0.458142	0.0255988	0.634217	0.00194187	-0.570353	0.0482829
1737	Mis12	-0.199571	0.12729	0.0697683	0.59492	-0.366895	0.0483163
1738	Rgs5	-0.397448	0.184529	1.45577	8.72019e-07	0.821246	0.0484444
1739	Adam19	-0.290091	0.0513213	0.300119	0.0437566	0.414861	0.0485306
1740	Zfp946	-1.59459	0.00349341	0.0703964	0.898117	-1.52768	0.0486059
1741	Xkrx	0.150083	0.866176	-0.806937	0.389036	2.48544	0.048606
1742	Creld1	0.758035	0.000619073	-0.0847863	0.700944	0.616925	0.0486199
1743	Cdca7l	-0.333644	0.402099	-0.323772	0.422326	-1.13907	0.0486642
1744	Gdpd5	0.708336	0.029212	-0.157103	0.626989	0.903458	0.048708
1745	Adam22	0.630596	8.7311e-07	-1.29225	6.73562e-23	-0.380445	0.0487605
1746	Pknox2	-0.704586	0.0086837	0.0563354	0.834641	-0.750431	0.0487739
1747	Gm2115	-1.77708	7.08094e-23	-1.3217	7.06549e-12	-0.521052	0.0488259
1748	Sv2b	3.1273	0.039877	2.69458	0.00690839	3.38223	0.0488504
1749	Cep126	-0.396146	0.187947	1.25499	1.64977e-05	-0.809266	0.0489827
1750	Calr4	1.9439	0.0129697	2.90649	1.29882e-10	1.676	0.0490915
1751	Fdft1	-0.412912	1.51258e-07	-0.204579	0.0108073	-0.221484	0.0491017
1752	Bin2	3.17243	0.00787316	-2.74497	0.0170815	3.38561	0.0492815
1753	Phyhd1	0.874219	0.003275	-0.275847	0.332535	0.818038	0.0493465
1754	Sipa1l1	-0.392045	1.29318e-05	-0.132157	0.142516	0.249907	0.0493766
1755	Zfp157	-0.552302	0.00537033	0.0601826	0.764437	-0.554985	0.0493909
1756	Bclaf1	-1.18857	0.00818594	0.18645	0.6784	-1.24869	0.0495266
1757	Arhgef28	0.0641672	0.818197	0.0211104	0.939568	0.770314	0.0495428
1758	Adk	0.557021	0.0275393	-0.240974	0.340165	0.701863	0.0495519
1759	Phactr2	-0.0994143	0.720796	-0.258148	0.353913	-0.7747	0.0495696
1760	Mid1ip1	1.01307	2.86696e-05	-0.270416	0.260468	0.67154	0.0496084
1761	Arhgap45	0.780519	0.00400032	-0.640152	0.0181114	0.753817	0.0496414
1762	Hmgn2	-0.103659	0.554449	-0.426628	0.0152856	-0.488967	0.049727
1763	Suv39h2	-1.26549	0.0372775	0.408851	0.505747	-1.69763	0.0497387
1764	Pkn1	1.22442	5.67477e-07	-0.258336	0.289161	0.678455	0.0498581
1765	Cx3cr1	3.43707	0.000447555	-0.909152	0.260961	2.55722	0.0499499
1766	Csf1r	1.54927	0.000699337	-1.11177	0.0142472	1.27202	0.0499604
1767	Slc1a6	0.536241	0.0811238	0.423603	0.167114	0.850529	0.0499881
1768	Eif3e	-0.555469	0.00976821	-0.161601	0.452541	-0.595879	0.0501182
1769	Celf2	0.00911587	0.934929	-0.269403	0.0159404	-0.310043	0.0501267
1770	Cyp39a1	0.630655	0.000701611	-1.686	3.08691e-17	-0.607721	0.0501405
1771	Rps12	0.149713	0.00695648	0.196356	0.000390696	0.153399	0.0502612
1772	Gm8172	-0.91403	0.555902	1.28354	0.399479	-4.5588	0.0502768
1773	1810037I17Rik	0.186172	0.266998	0.387168	0.0203568	0.462268	0.0502918
1774	Psma8	-1.93644	0.000240948	0.651845	0.227364	-1.45322	0.0503255
1775	Atf7ip	-0.763743	0.0100229	-0.0706589	0.812	-0.821728	0.0503555
1776	Gm17108	0.0986981	0.941942	0.900388	0.482542	-4.15884	0.0504503
1777	Fam120aos	-1.31765	0.000404706	0.156222	0.679432	-1.03469	0.0504855
1778	Rcan1	-0.0311705	0.86695	-0.338466	0.0699472	0.515241	0.0505074
1779	Tmtc3	-1.44764	0.000976881	0.202781	0.644345	-1.21435	0.0505328
1780	Sh3tc1	-0.310174	0.333509	-1.23508	0.000615705	0.945045	0.0505885
1781	Lmnb1	0.25338	0.0549265	-0.0628513	0.632412	-0.367327	0.0506183
1782	Ddah2	0.560705	0.172245	-0.94463	0.0215419	1.13602	0.0506397
1783	4933406C10Rik	1.43256	0.0820877	-0.772318	0.314093	2.20488	0.0506504
1784	Med12	0.0209454	0.783086	-0.487538	2.91257e-10	0.213346	0.0507257
1785	Hivep2	-0.366296	0.0489421	-0.453852	0.0159373	-0.520382	0.050733
1786	Gm14257	-0.33311	0.840817	1.23117	0.446591	-4.94666	0.0507709
1787	Gm15411	-1.88897	0.112131	-0.931143	0.465817	-3.88292	0.0508146
1788	Nsmce2	-0.531376	0.0405565	-0.267683	0.304543	-0.719447	0.0509633
1789	Kif1a	0.229106	0.00944984	0.12938	0.141856	0.243345	0.0509708
1790	Pdk1	0.504174	0.00221585	-0.483454	0.00330368	0.457626	0.0509952
1791	Gm10658	-2.10102	0.043666	0.883636	0.408622	-2.91395	0.0510006
1792	Skp2	-0.803574	0.00408239	0.556648	0.0474552	-0.769243	0.0510139
1793	Lrrc75aos2	2.35727	0.104615	-1.00178	0.413329	3.69029	0.051022
1794	Mettl18	-0.824133	0.0840858	0.765292	0.108904	-1.31227	0.0510226
1795	Gm16299	-4.05014	0.00112192	1.35944	0.299844	-3.30889	0.0510252
1796	Gm26909	1.68162	0.168051	-4.98761	0.00158596	4.16648	0.0510327
1797	Cxcl1	2.91149	0.115292	-1.99965	0.253074	4.96811	0.0510359
1798	Csf1	-0.243758	0.00375312	0.159874	0.0573288	-0.232059	0.0510557
1799	2700099C18Rik	0.232512	0.568575	-0.502065	0.221751	-1.18503	0.0511219
1800	Zfp993	-1.71655	0.00272013	0.287614	0.623354	-1.58987	0.0512025
1801	Brpf1	-0.317955	0.0323126	0.268685	0.0705478	-0.409224	0.051204
1802	Gm4540	-1.95993	0.0139439	0.515544	0.527106	-2.21652	0.0512085
1803	Psmd8	0.564871	4.60858e-06	0.328504	0.00751126	0.339321	0.0512439
1804	Hmgb1	-0.626466	0.0117203	-0.179176	0.471525	-0.68586	0.0512488
1805	Plekho2	0.719923	0.00813073	-0.406633	0.134718	0.749823	0.0512759
1806	Plce1	-0.0539052	0.830359	-0.0631825	0.801878	-0.697186	0.051343
1807	Zfp114	-0.43288	0.65775	-2.73808	0.0454494	3.23638	0.0514406
1808	Slc25a40	-0.117693	0.456157	-0.0424248	0.788701	-0.437546	0.0514857
1809	Erg	3.1471	0.0237893	5.60676	6.56986e-14	2.81828	0.0514893
1810	Eno1	0.751642	0.00154147	0.297834	0.209437	0.653345	0.0515763
1811	Tcf24	-3.25043	2.15246e-23	-0.286431	0.427234	-0.915175	0.0515843
1812	Emsy	-0.822449	0.00636405	0.106775	0.723734	-0.830637	0.0515949
1813	Celf4	-0.952747	0.0160663	-0.402805	0.317252	-1.1056	0.0516101
1814	Myo18a	1.07842	2.13797e-35	-0.635033	1.42184e-13	0.241886	0.0516144
1815	4930412C18Rik	0.165588	0.683531	-0.422353	0.304573	-1.21254	0.0516734
1816	Slc7a1	0.540364	0.00700745	0.846772	2.22924e-05	0.549936	0.0517235
1817	2810454H06Rik	1.14101	0.124588	-1.16851	0.116438	2.05825	0.0518623
1818	Fip1l1	-1.38791	0.00428785	0.0500398	0.918048	-1.33647	0.0518964
1819	Dhx58os	3.89385	0.00840245	0.187491	0.844187	3.4378	0.0519161
1820	3830403N18Rik	-3.50558	2.12894e-09	1.5557	0.0134175	-1.44122	0.0520598
1821	Amhr2	2.10481	0.0647054	-1.93543	0.0833769	3.16091	0.0520648
1822	Rps15	0.43862	0.0272626	-0.116004	0.559186	0.545412	0.0522092
1823	Irf5	-0.00584417	0.984059	-0.454464	0.125566	-0.833321	0.0522106
1824	Zfp62	-1.18012	0.00903961	0.137354	0.761629	-1.24206	0.0522326
1825	D3Ertd751e	-1.38434	0.0231689	-0.818767	0.182753	-1.68607	0.0523054
1826	Zmat1	-0.489654	0.278007	0.3424	0.448394	-1.24189	0.052319
1827	Cbx3	-0.512058	0.00914684	-0.128208	0.515314	-0.540306	0.0523414
1828	AI413582	0.308156	0.0449371	-0.169271	0.267642	0.421314	0.052349
1829	Cnot4	-1.25471	0.0111541	0.13965	0.777885	-1.35756	0.0523539
1830	Dmtn	0.677808	0.0186894	-0.188388	0.507198	0.786483	0.0523558
1831	Nfs1	0.306325	0.0043515	-0.0572801	0.589626	0.293917	0.0523648
1832	Layn	-0.679682	0.0241779	0.0149598	0.960504	-0.827761	0.0525525
1833	Snora78	2.41176	0.0638049	-1.29571	0.254204	3.37467	0.0525698
1834	Jakmip3	2.72584	7.24796e-06	-3.02866	9.93867e-07	1.82949	0.0526929
1835	Htra4	-1.12866	0.00513791	-1.9288	1.54994e-05	-1.22039	0.0527522
1836	2310009B15Rik	0.659343	0.01627	-0.178239	0.509662	0.747192	0.0528598
1837	Mprip	0.533139	5.1612e-07	0.28931	0.00636873	0.290513	0.0529064
1838	Six4	-0.749848	0.0011553	1.17696	2.19807e-07	-0.609254	0.0529262
1839	AC132460.3	0.919141	0.185232	-2.68923	0.000803922	2.11498	0.0529516
1840	Galnt18	-0.985034	1.14573e-07	-0.928576	9.58546e-07	0.512536	0.0529695
1841	Tnfrsf26	1.40158	2.32342e-12	0.235244	0.214475	0.537524	0.0530585
1842	Sec23a	-0.465773	3.37691e-05	0.73081	7.36435e-11	-0.306569	0.0531173
1843	Zdhhc15	-0.208036	0.341255	-0.12415	0.573366	-0.606737	0.0531221
1844	Abca8a	2.39604	7.67201e-28	-2.35393	5.0029e-27	0.634127	0.0531707
1845	Gprin3	5.95813	1.86653e-25	-0.0128178	0.960235	1.36455	0.0531778
1846	Smim11	0.289611	0.0864504	-0.0215238	0.897466	0.458721	0.0532246
1847	Gm30122	2.44756	0.00131995	-0.704583	0.298652	2.01036	0.0532334
1848	Naxe	0.339176	0.0151184	-0.342742	0.0140439	0.382216	0.0532979
1849	Rpl30	0.212579	0.0319701	0.0472366	0.633153	0.270642	0.0533153
1850	Taf7	-1.39815	0.018379	-0.0512372	0.932267	-1.6395	0.0533864
1851	Cd36	-0.753353	0.376987	-3.87372	8.7248e-06	2.35566	0.0534545
1852	Spa17	0.972171	0.186213	-1.60897	0.0391689	2.09674	0.0534583
1853	Zfp825	-0.985757	0.0568096	0.176647	0.734651	-1.42156	0.0535218
1854	Fam189a2	4.65514	0.00010181	0.896239	0.170525	2.67166	0.0535264
1855	Adipoq	-3.68851	9.97298e-10	-2.62386	0.000635287	1.85439	0.0536271
1856	Sec14l5	0.214628	0.799879	-2.19597	0.0260101	2.50727	0.0537138
1857	Acot11	0.657823	1.08575e-07	-0.146242	0.229035	0.337573	0.0537177
1858	Aurkaip1	0.615247	0.0226875	0.113066	0.674402	0.734871	0.0538415
1859	Tm9sf2	-0.120627	0.126554	0.373281	2.15154e-06	-0.214822	0.0538915
1860	Hspa2	-0.510982	0.038586	0.440767	0.0744967	-0.67243	0.0538928
1861	Ptbp3	-0.135097	0.0975119	0.356547	1.04384e-05	-0.220669	0.0538962
1862	Papd4	-0.542039	0.0158114	0.126999	0.57237	-0.612628	0.053972
1863	Cpeb2	-0.296732	0.00016398	0.338646	1.62e-05	-0.212835	0.0539886
1864	Fabp5	-0.75191	0.0429107	-0.700037	0.0597331	1.01225	0.0540187
1865	Mtpn	-0.26485	0.0943058	0.431034	0.00646164	-0.431	0.0541577
1866	Cyp2c23	2.67091	0.103568	-2.59081	0.114026	4.51935	0.0542086
1867	Gm11592	1.11155	0.214461	-2.93752	0.00984024	2.86738	0.0542453
1868	Prkd3	-0.484303	0.00292964	-0.0228937	0.888585	-0.443964	0.0543346
1869	Sipa1l3	-0.657524	1.90057e-15	-0.269545	0.00155074	0.226657	0.0543447
1870	Trib2	0.383828	0.00715402	-0.469162	0.00101512	-0.390937	0.0543829
1871	Gm42547	-1.03353	0.0067881	0.367011	0.339275	-1.03984	0.0543864
1872	Mgll	1.33687	8.13828e-05	0.0474572	0.888495	0.921875	0.0544682
1873	Gm4924	-0.635244	0.193216	-0.115846	0.813827	-1.34284	0.0544967
1874	Gm13091	-1.77233	0.0457196	-1.82433	0.0489392	-2.55174	0.054552
1875	Polr3d	0.183065	0.200393	0.600956	2.018e-05	0.383838	0.0546028
1876	Gm23543	2.56529	0.0940437	-1.46383	0.276377	3.92808	0.0547123
1877	Mfsd6	0.897375	3.57244e-20	-0.557177	6.86651e-09	0.269128	0.0547487
1878	Adamts2	-0.0791731	0.742219	-0.76778	0.00143747	-0.654501	0.0548498
1879	C2cd5	0.054508	0.664452	-0.82973	2.92103e-10	-0.365495	0.0548938
1880	Ndufb1-ps	0.470727	0.219315	-0.272447	0.476745	1.03968	0.0548958
1881	Gm38563	1.25196	0.046958	-0.729561	0.235862	1.69835	0.0548989
1882	Grik3	-1.5223	0.484678	1.04637	0.632273	-6.26061	0.0549248
1883	Slc47a1	2.22844	0.21006	-2.98778	0.108694	4.96444	0.0549736
1884	Gm10076	0.761085	0.0199704	-0.0641111	0.844484	0.887072	0.0550522
1885	Bzw1	-0.156934	0.0417977	0.120891	0.116861	-0.209141	0.0550943
1886	Plscr1	-0.0325025	0.841613	-0.793397	1.80375e-06	-0.455187	0.055114
1887	Ubap2	-0.813064	0.0283995	0.347205	0.349402	-1.00629	0.0551169
1888	Itgbl1	0.621445	7.26971e-05	0.310357	0.0471515	0.424395	0.0551639
1889	Gjb5	-0.298807	0.118476	0.40244	0.0348483	-0.517278	0.0551676
1890	Krt20	-0.947134	0.197623	3.07556	3.11488e-06	1.6275	0.0551719
1891	Ppic	0.527156	1.13885e-10	0.104555	0.198352	0.221319	0.05518
1892	Kif2a	-0.694818	0.00498164	0.256865	0.299857	-0.671103	0.0551807
1893	Fbxo11	-1.17966	0.00812036	-0.0507239	0.909441	-1.20894	0.0551837
1894	Pias2	-0.979125	0.00627326	0.347439	0.332653	-0.971452	0.0552246
1895	Gm43151	1.32505	0.114098	-2.10551	0.0159227	2.35235	0.0553238
1896	Gm44524	-4.49542	0.0208073	2.03181	0.30947	-5.12352	0.0553564
1897	Prdx6	-0.0719087	0.749849	0.446352	0.0476931	0.610471	0.0554359
1898	Rtl6	0.173021	0.230171	-0.225327	0.11877	0.391667	0.0554483
1899	AC130815.1	-2.15937	0.0602033	1.34389	0.246533	-3.10995	0.0554605
1900	Eif3m	-0.0901258	0.344779	0.215907	0.0232808	-0.25812	0.0554799
1901	Mtus2	1.81632	5.07593e-06	-0.876029	0.0249814	1.08061	0.0555013
1902	Gm46430	-0.731886	0.00816332	-0.147302	0.59926	-0.756001	0.055539
1903	Smarca5	-0.888779	0.0245208	0.27099	0.493084	-1.0703	0.0555451
1904	Nanos3	2.05449	0.152886	-1.37083	0.294039	3.70226	0.0555524
1905	Col1a2	-0.0163122	0.90817	0.473197	0.000819087	0.382866	0.0555569
1906	Cep85l	-0.802968	0.0327143	-0.00720659	0.984876	-1.02684	0.0555605
1907	Epc2	-1.08432	0.0101256	0.1111	0.792603	-1.14287	0.0555643
1908	Ngf	0.00386177	0.97845	1.15219	5.25499e-16	-0.385225	0.0555919
1909	Gm11263	-0.515236	0.123227	0.406054	0.226291	-0.908494	0.0556097
1910	Ptprj	0.350038	0.00368055	0.124647	0.293563	-0.326963	0.0558383
1911	Pum2	-0.1364	0.0469809	0.158209	0.0210893	-0.185551	0.0558451
1912	4933431K23Rik	-5.19614	0.0125774	2.23469	0.302766	-5.46707	0.0558779
1913	Dgki	3.414	0.110984	-3.41173	0.111222	5.89999	0.0559186
1914	Cdc20	0.311048	0.148225	-0.432559	0.0444957	-0.585787	0.0559343
1915	Vav2	0.565294	0.0850514	0.544931	0.0962344	0.886067	0.0559366
1916	Cd200r1	1.5503	0.10429	-1.92939	0.0473286	2.62963	0.0560736
1917	Obox3-ps7	-2.00712	0.104358	-0.115379	0.929218	-3.68111	0.0561051
1918	Fam208a	-0.311427	0.0180005	0.111958	0.397124	-0.356415	0.056153
1919	Orc6	-0.352079	0.0180215	-0.0755646	0.615292	-0.405303	0.0561686
1920	Kpna3	-0.52457	0.0240835	0.142177	0.541225	-0.628178	0.0562179
1921	Itga8	-1.62488	4.75852e-09	-0.731802	0.00964996	0.75272	0.0563028
1922	Esam	-2.25735	0.103999	1.01763	0.470934	-3.83877	0.056363
1923	Clk1	-0.72114	0.00918162	-0.311629	0.261513	-0.748499	0.0563696
1924	Vgll4	0.315449	0.23045	0.141637	0.58897	0.70762	0.0564132
1925	Gm9754	-0.0180873	0.98315	-0.728703	0.430444	2.31551	0.0564364
1926	Reln	6.48147	2.43884e-06	-0.382159	0.609153	3.26738	0.0564913
1927	E230014E18Rik	-0.899999	0.00303729	0.491832	0.109418	-0.81542	0.056513
1928	Gm10822	4.6356	0.00189133	-0.776701	0.458792	3.66859	0.0565422
1929	Rab28	0.311751	0.043813	-0.319254	0.0388786	0.417876	0.0565577
1930	Pip4k2a	-0.860169	0.0108818	0.694742	0.0397576	-0.910192	0.0565811
1931	F8	-1.15339	0.0208827	-0.456984	0.364472	-1.35684	0.0565962
1932	E030022I16Rik	-2.00471	0.0119553	0.0703603	0.933908	-2.23718	0.0566284
1933	Map3k7cl	-1.86727	0.00051616	0.692867	0.198048	-1.44929	0.056638
1934	Tmem35a	-1.21265	1.70345e-12	-1.09815	2.23778e-09	-0.482695	0.0566536
1935	Gm5499	-2.2724	0.0348332	1.46788	0.180014	-2.85854	0.0566727
1936	Gar1	0.0667407	0.764202	0.292034	0.18572	0.59334	0.0567282
1937	Fbln1	0.271603	0.0148922	-0.579039	2.90648e-07	-0.311274	0.0567479
1938	Pacsin2	0.581927	3.96986e-06	-0.204255	0.104601	0.339823	0.0568368
1939	E2f1	0.417555	0.0036468	-0.230139	0.108201	0.386949	0.056871
1940	Dynlt1b	0.207082	0.366399	-0.271812	0.238022	0.617752	0.0568868
1941	Wrb	0.224572	0.291359	0.324681	0.123845	0.568615	0.0568983
1942	Car8	-3.93841	2.60491e-17	-0.0565859	0.907104	-1.2576	0.0569183
1943	Gm6054	-3.1565	0.14796	-0.0448677	0.9842	-6.28074	0.0569371
1944	Ncoa3	0.0265889	0.776678	-0.28185	0.00286959	0.254001	0.0569681
1945	Flot2	0.315133	2.27498e-05	-0.30402	4.31308e-05	0.200988	0.0569784
1946	Gm7694	2.77904	2.54677e-05	-1.77623	0.00291986	1.8328	0.0570916
1947	Ldah	-0.307462	0.109091	0.214193	0.264514	-0.516551	0.0571152
1948	Supt16	-0.935289	0.023703	0.204574	0.621003	-1.11245	0.0572102
1949	Hs3st6	2.05106	0.120718	-1.52323	0.217385	3.45364	0.0572249
1950	Gm5469	2.36808	0.150862	-3.16742	0.0696402	4.64497	0.057238
1951	Sorbs2	0.658173	0.000209976	-1.13008	2.03214e-10	-0.479154	0.0572406
1952	Ppil4	-0.854761	0.0158715	-0.0213683	0.952053	-0.954657	0.0572642
1953	Cd164	-0.771006	0.00180862	0.369212	0.13523	-0.664229	0.0573419
1954	Gmnn	-0.131034	0.738842	-0.241857	0.540581	-1.07571	0.0573652
1955	Acot2	-0.108594	0.603667	0.217615	0.296811	0.557481	0.0574521
1956	P2ry14	5.05962	0.00103328	-0.89349	0.414812	3.79388	0.057486
1957	Rnf217	0.65552	0.000178879	-0.187124	0.280244	0.46943	0.0574909
1958	Prdm4	-0.0288943	0.725208	0.432398	8.48921e-08	-0.218011	0.0575162
1959	Eno1b	0.912944	0.0269242	-0.128257	0.743953	1.08264	0.0575513
1960	Cfap97	-0.450062	0.0135619	-0.0444643	0.808855	-0.492285	0.0576695
1961	Oard1	-0.69425	0.050826	-0.253336	0.479972	-0.962263	0.0577087
1962	Mybl1	-0.585188	0.0628101	0.207555	0.510132	-0.845396	0.057722
1963	Gm42659	-1.36883	0.0398396	-0.0350868	0.959687	-1.85448	0.0578843
1964	Gm43679	-0.621788	0.247287	0.0484543	0.929148	-1.47891	0.0579043
1965	Pde7a	-0.397683	0.0331503	0.889958	1.58765e-06	-0.496232	0.0579238
1966	Poli	-0.44465	0.136317	0.452256	0.129396	-0.799924	0.0579279
1967	Arhgap5	-0.932611	9.72083e-05	0.584588	0.0146182	-0.641267	0.0579386
1968	Gm13423	3.84111	0.0867423	-1.93108	0.370349	5.89488	0.0579844
1969	Pgm2	0.482207	0.00382122	-0.0221254	0.894015	0.446236	0.0580241
1970	Smchd1	-0.399804	0.00309867	0.161501	0.233592	-0.362469	0.0580701
1971	Pkhd1	1.03761	0.202905	0.931904	0.179718	1.9546	0.0580732
1972	Tmem29	-1.05819	0.0107603	-0.0408524	0.922141	-1.11699	0.0581063
1973	Acsbg1	3.39542	0.00187158	3.1904	1.46427e-13	2.1655	0.0581138
1974	Ipo5	0.158735	0.0547686	0.911826	1.11228e-28	-0.220341	0.0581375
1975	Ebf3	-1.5303	9.94141e-05	0.233046	0.55541	-1.05431	0.058148
1976	Armcx4	-0.511057	2.65808e-07	0.859203	1.61993e-18	-0.257946	0.0581642
1977	Cyp2j6	-0.18107	0.0518777	-0.195978	0.0385463	-0.253857	0.0582215
1978	Exosc8	-0.438573	0.0661224	0.203239	0.395632	-0.640465	0.0582262
1979	Pced1b	1.58705	0.0242943	-1.86683	0.00978908	1.98214	0.0582311
1980	Med13l	-0.174455	0.0831126	-0.108548	0.283425	0.26968	0.0582479
1981	Nr3c2	-0.593323	0.179949	-1.42866	0.00386093	-1.38166	0.0582844
1982	Cd274	0.150962	0.652373	0.0849626	0.796488	0.872492	0.0582849
1983	Cwf19l1	-0.274782	0.175309	0.203059	0.317418	-0.544969	0.0584
1984	Vps28	0.13083	0.107843	-0.229806	0.0048862	0.219179	0.0584014
1985	Lrrc58	-0.284173	0.00545437	0.126721	0.215639	-0.273718	0.0584473
1986	Bnip3l-ps	-1.9641	0.00618032	-0.343156	0.648209	-1.98285	0.0584581
1987	Myh13	3.04757	0.0627767	-0.840699	0.520897	3.96739	0.0585079
1988	Cpq	0.245198	2.63266e-05	-0.446785	2.3671e-14	0.157423	0.0585283
1989	Ccdc36	-0.404081	0.769783	0.239952	0.862926	-4.1962	0.0585546
1990	Nup43	-0.162281	0.49556	0.630171	0.00719723	-0.631024	0.0586045
1991	E530011L22Rik	0.345736	0.139323	-0.388076	0.0975884	0.628311	0.0587567
1992	Cdc37	0.320012	3.07604e-06	0.10883	0.1103	0.182873	0.0587578
1993	Frmpd1	5.60227	1.18284e-05	2.88693	1.35224e-08	2.60819	0.0587588
1994	Clpp	0.118727	0.35952	0.0693668	0.589899	0.344127	0.0587691
1995	Ppp1r14b	0.346508	0.055488	0.027597	0.878594	0.483164	0.0587775
1996	Vps53	0.176509	0.0884197	0.509253	5.96996e-07	0.273362	0.0587839
1997	1600002K03Rik	0.258415	0.183522	0.254898	0.178737	0.50871	0.058802
1998	Tardbp	-0.162883	0.0490102	0.228341	0.00572019	-0.22079	0.0588521
[truncated: 52,354 more rows]

## Sheet: Dataset EV24 legend
Dataset EV24. Differential expression interaction analysis by bulk RNA seq in primary adventitial fibroblasts revealing genes with differential response to TGFb by vascular site (log2FC > 0 represents greater effect TGFb in ascending; log2FC < 0 represents greater effect TGFb in descending) (N = 3 descending control, 3 descending TGFb).
