# Supplementary material for: Epigenomic landscape of single vascular cells reflects developmental origin and disease risk loci
Source: Mol Syst Biol. 2025 Sep 10;21(11):1522–46. doi: 10.1038/s44320-025-00140-2 (PMC12583710; doi:10.1038/s44320-025-00140-2)
Supplement: Supplementary file 27 — Dataset EV25 [file 44320_2025_140_MOESM27_ESM.xlsx]

## Sheet: EV25
Species	Fold	Train Chromosomes	Validation Chromosomes	Test Chromosomes
Mouse	Fold 0	chr2, chr4, chr5, chr7, chr9, chr10, chr11, chr12, chr13, chr14, chr15, chr17, chr18, chr19, chrX, chrY	chr8, chr16	chr1, chr3, chr6
Mouse	Fold 1	chr1, chr3, chr4, chr5, chr6, chr7, chr10, chr11, chr13, chr14, chr15, chr18, chr19, chrX, chrY	chr12, chr17	chr2, chr8, chr9, chr16
Mouse	Fold 2	chr1, chr2, chr3, chr5, chr6, chr8, chr9, chr10, chr13, chr14, chr16, chr17, chr18, chrX	chr7, chr19	chr4, chr11, chr12, chr15, chrY
Mouse	Fold 3	chr2, chr3, chr4, chr6, chr7, chr8, chr9, chr11, chr12, chr13, chr15, chr16, chr17, chr19, chrX, chrY	chr1	chr5, chr10, chr14, chr18
Mouse	Fold 4	chr1, chr2, chr3, chr4, chr5, chr6, chr8, chr9, chr10, chr12, chr14, chr15, chr16, chrY	chr11, chr18	chr7, chr13, chr17, chr19, chrX

## Sheet: Dataset EV25 legend
Dataset EV25. Chromosomes included in the train, validation, and tetst splits for chromBPnet model.
